# Supplementary material for: Unique molecular and functional features of extramedullary hematopoietic stem and progenitor cell reservoirs in humans
Source: Blood. Author manuscript; Available in PMC 2022 Jun 11. (PMC7612845; doi:10.1182/blood.2021013450)
Supplement: Table S1 [file EMS145429-supplement-Table_S1.xlsx]

## Sheet: organ donors (OD)
Laurenti internal ID	CBTM ID	DBD/DCD	CONFIRM (NRP)	DOH (date of retrieval)	Date to EL group	TISSUES	Sex	Age	Height (cm)	Weight (kg)	Alcohol units / day	Smoking history	Drug history	Infection (acute)?	EBV	CMV	other comments	Experiment	in 10x dataset referred to as
KSP1	16N			14/9/13-23/4/14	2015-07-16	BM
KSP2	27B	DBD	Y	2015-02-05	2015-07-16	PB+SPL+BM	F	47	159	70	unknown	non smoker	N/A	none	positive	negative	N/A	single cell differentiation, phenotyping
KSP3	162C	DCD		2015-07-30	2015-07-30	BM+SPL	M	44	178	90	unknown	non smoker	N/A	none	positive	negative	history of cardiac issues (listed for heart transplant)	phenotyping
KSP4	168B	DBD	Y	2015-08-31	2015-09-01	SPL	M	37	179	77	Drinks rarely/occasionally - <1u/day	5/day for an unknown number of years	N/A	none	positive	negative	history of psoriosis - on diprobase cream	phenotyping
KSP5	173C	DCD		2015-09-28	2015-09-29	SPL	M	63	180	90	heavy drinker >8U/day	non smoker	N/A	none	positive	positive	positive for toxoplasmosis	phenotyping
KSP6				2015-10-15	2015-10-15	SPL												cell cycle analysis
KSP7	177C	DCD		2015-10-18	2015-10-20	SP	M	37	180	75	Moderate drinker - 3-6u/day	non smoker	N/A	none	positive	positive	suffers from depression; unsure if on antidepressants	single cell differentiation
KSP8	26B	DBD	Y	2015-01-27	2015-01-26	BM+PB+SPL	M	49	170	70	Occasional drinker 2-3 U/day	non smoker	N/A		positive	negative	born without right kidney taking warfarin for valve replacement recurrent UTIs	single cell differentiation, phenotyping
KSP9	183B	DBD	Y	04/12/205	2015-12-04	BM+PB+SPL *pre and post PB	F	62	181	70	Drinks rarely/occasionally - <1u/day	non smoker	N/A		positive	negative	had thyroidectomey (29years prior to arrest) bendroflumethiazide 2.5mg OD, bisoprolol 2.5mg OD levothyroxine 100mg OD/50mg OD/25mcg OD	phenotyping
KSP11	207B	DBD	Y	2016-03-07	2016-03-07	BM+PB+SPL	M	19	190	78	unknown	non smoker	use cocaine and LSD in past	none	positive	negative	none	scRNAseq (Droplet & SmartSeq2), single cell differentiation, phenotyping	OD1
KSP13	222C	DCD		2016-05-25	2016-05-25	BM+SPL	M	69	175	90	Drinks rarely/occasionally - <1u/day	previous smoker (cigars weekly); stopped 38 years prior to arrest	N/A	none	positive	positive	hernia repair	phenotyping, transplatation into mice, cell cycle analysis
KSP14	232C-NRP	DCD-NRP	Y	2016-07-05	2016-07-06	BM+PB+SPL	M	46	172	90	Drinks rarely/occasionally - <1u/day	15/day for 30 years	Smoked cannabis on a regular basis . 1/8 a week	none	positive	negative	Medication was taken for hypertension and depression. atenolol 100mg, Doxazosin 4mg, Ramipril 10mg, Amlodipine 10mg. Citalipram 40mg, Simvastatin 20mg, Co-codamol 30/50 PRN	phenotyping, transplatation into mice
KSP16	263C-NRP	DCD-NRP	Y	2017-03-18	2017-03-20	SPL	F	51	162	85	Non-drinker alcohol	30/day for 37 years	N/A	none	positive	negative	Hypothyroidism & Asthma Mirena 20mcg/24hrs intrauterine device. Amlodipine 10 mg Aspirin 75mg Atrovastin 10mg Bendroflumethiazide 2.5mg Bisoprolol 2.5mg Citalopram 10mg Doxazosin 4mg Levothyroxine 100mcg and 25mcg Omeprazole 20mg Paracetamol 500mg Ramipril 10mg Tegretol 200mg Folic acid 5mg Cetirizine 10mg Qvar 100 inhaler Salbutamol 100mcg inhaler	phenotyping, transplatation into mice
KSP17	273C				2017-05-16	BM												cell cycle analysis
KSP19	264B	DBD		2017-03-21	2017-03-21	BM+SPL	M	57	176	90	Moderate drinker - 3-6u/day	non smoker	N/A	none	unclear	negative	medications: Perindopril 4mg OD, Amlodipine 10mg OD	phenotyping, transplatation into mice
KSP23	313C-NRP	DCD-NRP	Y	2018-01-30	2018-01-30	BM+PB+SPL	F	35	178	77	Drinks rarely/occasionally - <1u/day	Previous smoker (5/day for 4 years); stopped 15 years prior to death			positive	positive		scRNAseq (Droplet & SmartSeq2), phenotyping	OD2
KSP28	395B/C				2018-12-12	BM+SPL	M	55										cell cycle analysis
KSP29	398B	DBD		2018-12-18	2018-12-18	BM	F	23	188	83	light drinker - 1-2U/day	non-smoker	N/A		positive	negative	none	CITE-seq	OD3
KSP32	464C-NRP	DCD-NRP	Y	2019-07-12	2019-07-12	BM+SPL	M	35	189	77	Non-drinker	Smoker (12/day)	N/A		positive	positive	history of depression and back pain; all medication was withdrawn prior to arrest and tissue collection	CITE-seq	OD4

## Sheet: living donors (LD)
	Laurenti internal ID	Donor	Subdonation	Sample date	Time Collected	Tissue source	health	Transfusion history	other comments	Age	sex	Experiment	in 10x dataset referred to as
1	BP37d	BP37	BP37 - 3	2018-06-14	10:45:00	leukapheresis cone	healthy	regular platelet donor		68	M	10x scRNAseq	LD3
2	BP62j	BP62	BP62 - 8	2019-07-01	16:05:00	leukapheresis cone	healthy	regular platelet donor		28	M	10x scRNAseq	LD2
3	BP74	BP74	BP74 - 1	2019-12-06	08:15:00	leukapheresis cone	healthy	first-time platelet donor, before 53 whole blood donations		44	M	10x scRNAseq; single cell differentiation	LD4
4	TQ198	TQ198	TQ198 - 1	2019-10-21	10:00	venipuncture PB	healthy	no blood donor		20-30	M	phenotyping, 10x scRNAseq	LD1
5	BP1c	BP1	BP1 - 2	2019-10-25	14:45:00	leukapheresis cone	healthy	regular platelet donor		68	M	10x scRNAseq	LD5
6	BP59h	BP59	BP59 - 3	2019-08-09	16:10:00	leukapheresis cone	healthy	regular platelet donor		69	M	10x scRNAseq	LD6
7	BP10	BP10	BP10 - 1	2015-05-14	13:20:00	leukapheresis cone	healthy	regular platelet donor		65	M	phenotyping
8	BP10b	BP10	BP10 - 2	2015-06-24	13:10:00	leukapheresis cone	healthy			65	M	phenotyping, single cell differentiation
9	BP11	BP11	BP11 - 1	2015-05-14	09:25:00	leukapheresis cone	healthy	regular platelet donor		41	M	phenotyping
10	BP13	BP13	BP13 - 1	2015-05-19	08:00:00	leukapheresis cone	healthy	regular platelet donor		61	M	phenotyping, single cell differentiation, mice
11	BP13b	BP13	BP13 - 2	2015-06-29	07:55:00	leukapheresis cone	healthy	regular platelet donor		61	M	phenotyping
12	BP14	BP14	BP14 - 1	2015-06-18	16:05:00	leukapheresis cone	healthy	regular platelet donor		62	M	phenotyping
13	BP15	BP15	BP15 - 1	2015-06-23	14:00:00	leukapheresis cone	healthy	regular platelet donor		72	M	phenotyping, single cell differentiation
14	BP16	BP16	BP16 - 1	2015-06-29	08:00:00	leukapheresis cone	healthy	regular platelet donor		48	M	phenotyping
15	BP16b	BP16	BP16 - 2	2017-09-11	14:30:00	leukapheresis cone	healthy	regular platelet donor		51	M	Mice
16	BP16c	BP16	BP16 - 3	2018-01-15	14:20:00	leukapheresis cone	healthy	regular platelet donor		51	M	Mice, Megacult
17	BP17	BP17	BP17 - 1	2015-07-21	1904-01-01 16:25:00	leukapheresis cone	healthy	regular platelet donor		27	M	phenotyping
18	BP17b	BP17	BP17 - 2	2015-09-01	16:25:00	leukapheresis cone	healthy	regular platelet donor		27	M	phenotyping
19	BP17d	BP17	BP17 - 4	2016-01-18	16:30:00	leukapheresis cone	healthy	regular platelet donor		27	M	phenotyping
20	BP17e	BP17	BP17 - 5	2016-03-14	16:30:00	leukapheresis cone	healthy	regular platelet donor		28	M	Mice
21	BP17f	BP17	BP17 - 6	2016-05-09	16:15:00	leukapheresis cone	healthy	regular platelet donor		28	M	single cell differentiation
22	BP18	BP18	BP18 - 1	2015-07-23	14:45:00	leukapheresis cone	healthy	regular platelet donor		71	M	phenotyping
23	BP18d	BP18	BP18 - 2	2018-10-11	13:05:00	leukapheresis cone	healthy	regular platelet donor		74	M	single cell differentiation
24	BP19	BP19	BP19 - 1	2015-07-23	14:55:00	leukapheresis cone	healthy	regular platelet donor		47	M	phenotyping, single cell differentiation, mice
25	BP1b	BP1	BP1 - 1	2017-05-17	14:20:00	leukapheresis cone	healthy	regular platelet donor		69	M	RNA-seq
26	BP20	BP20	BP20 - 1	2015-09-01	16:00:00	leukapheresis cone	healthy	regular platelet donor		60	M	phenotyping, single cell differentiation
27	BP20b	BP20	BP20 - 2	2015-09-28	16:05:00	leukapheresis cone	healthy	regular platelet donor		60	M	phenotyping
28	BP20f	BP20	BP20 - 3	2016-08-30	16:05:00	leukapheresis cone	healthy	regular platelet donor		61	M	single cell differentiation
29	BP20g	BP20	BP20 - 4	2016-09-26	16:05:00	leukapheresis cone	healthy	regular platelet donor		61	M	Mice
30	BP20h	BP20	BP20 - 5	2017-06-19	16:05:00	leukapheresis cone	healthy	regular platelet donor		62	M	Mice
31	BP20j	BP20	BP20 - 6	2018-01-15	16:05:00	leukapheresis cone	healthy	regular platelet donor		63	M	Mice
32	BP21	BP21	BP21 - 1	2015-09-15	16:00:00	leukapheresis cone	healthy	regular platelet donor		59	M	phenotyping
33	BP21b	BP21	BP21 - 2	2015-10-07	14:20:00	leukapheresis cone	healthy	regular platelet donor		59	M	Mice, single cell differentiation
34	BP21c	BP21	BP21 - 3	2016-02-15	16:00:00	leukapheresis cone	healthy	regular platelet donor		60	M	phenotyping
35	BP21f	BP21	BP21 - 4	2017-05-15	15:10:00	leukapheresis cone	healthy	regular platelet donor		61	M	RNA-seq
36	BP21g	BP21	BP21 - 5	2018-06-26	16:10:00	leukapheresis cone	healthy	regular platelet donor		62	M	single cell differentiation
37	BP21k	BP21	BP21 - 6	2018-11-19	14:25:00	leukapheresis cone	healthy	regular platelet donor		63	M	cell cycle
38	BP21l	BP21	BP21 - 7	2018-12-17	14:05:00	leukapheresis cone	healthy	regular platelet donor		63	M	serial replating
39	BP23b	BP23	BP23 - 1	2015-11-18	16:00:00	leukapheresis cone	healthy	regular platelet donor		52	M	phenotyping
40	BP23d	BP23	BP23 - 2	2016-07-18	16:00:00	leukapheresis cone	healthy	regular platelet donor		53	M	Mice
41	BP23g	BP23	BP23 - 3	2017-07-31	16:05:00	leukapheresis cone	healthy	regular platelet donor		54	M	Mice
42	BP23i	BP23	BP23 - 4	2017-10-04	16:00:00	leukapheresis cone	healthy	regular platelet donor		54	M	Mice, Megacult
43	BP23j	BP23	BP23 - 5	2018-05-21	16:20:00	leukapheresis cone	healthy	regular platelet donor		52	M	Mice
44	BP23o	BP23	BP23 - 6	2018-11-05	16:05:00	leukapheresis cone	healthy	regular platelet donor		53	M	single cell differentiation, time first division
45	BP24b	BP24	BP24 - 1	2016-06-07	16:15:00	leukapheresis cone	healthy	regular platelet donor		54	M	Mice
46	BP24c	BP24	BP24 - 2	2016-07-19	16:20:00	leukapheresis cone	healthy	regular platelet donor		54	M	Mice
47	BP24d	BP24	BP24 - 3	2016-09-21	16:20:00	leukapheresis cone	healthy	regular platelet donor		55	M	Mice
48	BP24g	BP24	BP24 - 4	2017-09-25	16:20:00	leukapheresis cone	healthy	regular platelet donor		56	M	Mice
49	BP24i	BP24	BP24 - 5	2018-04-09	16:20:00	leukapheresis cone	healthy	regular platelet donor		56	M	Mice
50	BP24j	BP24	BP24 - 6	2018-07-02	16:20:00	leukapheresis cone	healthy	regular platelet donor		56	M	mass cytometry
51	BP27	BP27	BP27 - 1	2015-10-05	15:15:00	leukapheresis cone	healthy	regular platelet donor		47	M	phenotyping
52	BP28	BP28	BP28 - 1	2015-10-07	14:10:00	leukapheresis cone	healthy	regular platelet donor		45	M	Mice
53	BP29c	BP29	BP29 - 1	2016-07-04	18:00:00	leukapheresis cone	healthy	regular platelet donor		50	M	Mice
54	BP29d	BP29	BP29 - 2	2016-09-12	16:15:00	leukapheresis cone	healthy	regular platelet donor		50	M	single cell differentiation
55	BP29f	BP29	BP29 - 3	2017-10-18	16:10:00	leukapheresis cone	healthy	regular platelet donor		51	M	Mice
56	BP29g	BP29	BP29 - 4	2017-11-15	16:10:00	leukapheresis cone	healthy	regular platelet donor		51	M	single cell differentiation
57	BP30	BP30	BP30 - 1	2015-10-07	16:20:00	leukapheresis cone	healthy	regular platelet donor		44	M	Mice
58	BP30f	BP30	BP30 - 2	2017-11-06	16:05:00	leukapheresis cone	healthy	regular platelet donor		47	M	Mice
59	BP30g	BP30	BP30 - 3	2018-03-12	16:20:00	leukapheresis cone	healthy	regular platelet donor		47	M	Mice
60	BP30j	BP30	BP30 - 4	2018-08-22	16:10:00	leukapheresis cone	healthy	regular platelet donor		47	M	cell cycle
61	BP30n	BP30	BP30 - 5	2019-10-31	NA	leukapheresis cone	healthy	regular platelet donor		48	M	single cell differentiation, time first division
62	BP31b	BP31	BP31 - 1	2015-11-18	17:50:00	leukapheresis cone	healthy	regular platelet donor		32	M	phenotyping
63	BP32	BP32	BP32 - 1	2015-11-02	08:25:00	leukapheresis cone	healthy	regular platelet donor		32	M	phenotyping, single cell differentiation
64	BP32d	BP32	BP32 - 2	2019-01-29	18:05:00	leukapheresis cone	healthy	regular platelet donor		36	M	Mice, single cell differentiation
65	BP34	BP34	BP34 - 1	2015-11-18	10:35:00	leukapheresis cone	healthy	regular platelet donor		66	M	phenotyping
66	BP34b	BP34	BP34 - 2	2016-05-04	10:45:00	leukapheresis cone	healthy	regular platelet donor		67	M	Mice
67	BP35b	BP35	BP35 - 2	2017-07-11	15:05:00	leukapheresis cone	healthy	regular platelet donor		33	M	RNA-seq
68	BP36	BP36	BP36 - 1	2016-02-17	09:50:00	leukapheresis cone	healthy	regular platelet donor		58	M	phenotyping
69	BP36b	BP36	BP36 - 2	2017-07-27	14:00:00	leukapheresis cone	healthy	regular platelet donor		61	M	Mice
70	BP37	BP37	BP37 - 1	2016-02-17	09:30:00	leukapheresis cone	healthy	regular platelet donor		62	M	phenotyping
71	BP37b	BP37	BP37 - 2	2016-03-31	09:30:00	leukapheresis cone	healthy	regular platelet donor		66	M	Mice
72	BP37c	BP37	BP37 - 3	2018-05-03	16:00:00	leukapheresis cone	healthy	regular platelet donor		68	M	single cell differentiation
73	BP38	BP38	BP38 - 1	2016-03-31	13:05:00	leukapheresis cone	healthy	regular platelet donor		58	M	Mice
74	BP38c	BP38	BP38 - 2	2017-07-18	14:20:00	leukapheresis cone	healthy	regular platelet donor		30	M	Mice
75	BP39	BP39	BP39 - 1	2016-04-21	10:45:00	leukapheresis cone	healthy	regular platelet donor		27	M	Mice
76	BP39b	BP39	BP39 - 2	2016-05-19	10:45:00	leukapheresis cone	healthy	regular platelet donor		27	M	Mice
77	BP39e	BP39	BP39 - 3	2019-01-23	16:20:00	leukapheresis cone	healthy	regular platelet donor		30	M	Mice
78	BP3c	BP3	BP3 - 1	2019-05-07	14:15:00	leukapheresis cone	healthy	regular platelet donor		65	M	single cell differentiation
79	BP4	BP4	BP4 - 1	2015-04-16	13:05:00	leukapheresis cone	healthy	regular platelet donor		66	F	single cell differentiation
80	BP41	BP41	BP41 - 1	2016-05-04	14:00:00	leukapheresis cone	healthy	regular platelet donor		66	M	Mice
81	BP41c	BP41	BP41 - 2	2016-09-26	14:05:00	leukapheresis cone	healthy	regular platelet donor		66	M	Mice
82	BP44	BP44	BP44 - 1	2016-06-02	10:35:00	leukapheresis cone	healthy	regular platelet donor		64	M	Mice, single cell differentiation
83	BP44b	BP44	BP44 - 2	2016-07-28	10:35:00	leukapheresis cone	healthy	regular platelet donor		64	M	Mice
84	BP44c	BP44	BP44 - 3	2018-03-26	14:05:00	leukapheresis cone	healthy	regular platelet donor		66	M	Mice
85	BP44e	BP44	BP44 - 4	2019-07-18	09:55:00	leukapheresis cone	healthy	regular platelet donor		68	M	single cell differentiation
86	BP45	BP45	BP45 - 1	2016-06-02	17:55:00	leukapheresis cone	healthy	regular platelet donor		45	M	Mice
87	BP45e	BP45	BP45 - 2	2017-11-06	17:50:00	leukapheresis cone	healthy	regular platelet donor		47	M	Mice
88	BP45f	BP45	BP45 - 3	2018-01-15	17:45:00	leukapheresis cone	healthy	regular platelet donor		47	M	Mice, Megacult
89	BP45g	BP45	BP45 - 4	2018-03-12	17:45:00	leukapheresis cone	healthy	regular platelet donor		47	M	Mice, Megacult
90	BP45h	BP45	BP45 - 5	2018-04-09	17:45:00	leukapheresis cone	healthy	regular platelet donor		47	M	Mice
91	BP45k	BP45	BP45 - 6	2018-08-13	18:10:00	leukapheresis cone	healthy	regular platelet donor		48	M	cell cycle
92	BP45l	BP45	BP45 - 7	2018-11-19	18:00:00	leukapheresis cone	healthy	regular platelet donor		48	M	Mice
93	BP45m	BP45	BP45 - 8	2018-12-17	18:15:00	leukapheresis cone	healthy	regular platelet donor		48	M	Mice
94	BP45n	BP45	BP45 - 9	2019-01-14	18:05:00	leukapheresis cone	healthy	regular platelet donor		48	M	Mice
95	BP45o	BP45	BP45 - 10	2019-03-25	18:05:00	leukapheresis cone	healthy	regular platelet donor		48	M	Mice, single cell differentiation, serial replating
96	BP46	BP46	BP46 - 1	2016-06-02	14:00:00	leukapheresis cone	healthy	regular platelet donor		54	M	Mice
97	BP46b	BP46	BP46 - 2	2016-08-19	14:45:00	leukapheresis cone	healthy	regular platelet donor		54	M	Mice
98	BP46c	BP46	BP46 - 3	2018-06-06	14:55:00	leukapheresis cone	healthy	regular platelet donor		56	M	Mice
99	BP46d	BP46	BP46 - 4	2019-06-18	14:10:00	leukapheresis cone	healthy	regular platelet donor		56	M	single cell differentiation
100	BP46e	BP46	BP46 - 5	2019-07-15	14:00:00	leukapheresis cone	healthy	regular platelet donor		57	M	single cell differentiation, time first division
101	BP47	BP47	BP47 - 1	2016-06-06	18:15:00	leukapheresis cone	healthy	regular platelet donor		31	M	Mice
102	BP47g	BP47	BP47 - 2	2018-02-21	17:50:00	leukapheresis cone	healthy	regular platelet donor		33	M	Mice
103	BP47h	BP47	BP47 - 3	2018-03-21	17:50:00	leukapheresis cone	healthy	regular platelet donor		33	M	single cell differentiation
104	BP49	BP49	BP49 - 1	2016-06-13	14:50:00	leukapheresis cone	healthy	regular platelet donor		53	M	Mice
105	BP49b	BP49	BP49 - 2	2016-09-12	14:30:00	leukapheresis cone	healthy	regular platelet donor		53	M	Mice
106	BP49c	BP49	BP49 - 3	2017-12-05	14:20:00	leukapheresis cone	healthy	regular platelet donor		55	M	Mice, Megacult
107	BP49d	BP49	BP49 - 4	2018-02-13	14:25:00	leukapheresis cone	healthy	regular platelet donor		55	M	Mice, Megacult
108	BP49e	BP49	BP49 - 5	2018-04-24	14:20:00	leukapheresis cone	healthy	regular platelet donor		55	M	Mice
109	BP49h	BP49	BP49 - 6	2018-11-13	15:00:00	leukapheresis cone	healthy	regular platelet donor		56	M	cell cycle
110	BP49i	BP49	BP49 - 7	2019-06-18	14:25:00	leukapheresis cone	healthy	regular platelet donor		56	M	single cell differentiation, time first division
111	BP5	BP5	BP5 - 1	2015-04-17	13:35:00	leukapheresis cone	healthy	regular platelet donor		18	M	phenotyping, single cell differentiation
112	BP50	BP50	BP50 - 1	2016-06-20	16:05:00	leukapheresis cone	healthy	regular platelet donor		35	M	Mice
113	BP50b	BP50	BP50 - 2	2016-08-01	15:10:00	leukapheresis cone	healthy	regular platelet donor		35	M	Mice
114	BP51b	BP51	BP51 - 1	2016-08-01	14:30:00	leukapheresis cone	healthy	regular platelet donor		59	M	Mice
115	BP54	BP54	BP54 - 1	2016-07-18	10:55:00	leukapheresis cone	healthy	regular platelet donor		64	M	Mice
116	BP56	BP56	BP56 - 1	2016-09-21	14:00:00	leukapheresis cone	healthy	regular platelet donor		65	M	Mice
117	BP56b	BP56	BP56 - 2	2017-06-21	14:45:00	leukapheresis cone	healthy	regular platelet donor		65	M	Mice
118	BP57	BP57	BP57 - 1	2017-05-15	15:00:00	leukapheresis cone	healthy	regular platelet donor		24	M	single cell differentiation
119	BP57b	BP57	BP57 - 2	2017-06-05	14:30:00	leukapheresis cone	healthy	regular platelet donor		24	M	RNA-seq
120	BP57c	BP57	BP57 - 3	2017-07-03	14:25:00	leukapheresis cone	healthy	regular platelet donor		24	M	Mice
121	BP58b	BP58	BP58 - 1	2017-11-30	18:15:00	leukapheresis cone	healthy	regular platelet donor		52	M	Mice, Megacult
122	BP58d	BP58	BP58 - 2	2018-05-17	18:05:00	leukapheresis cone	healthy	regular platelet donor		52	M	Mice
123	BP58e	BP58	BP58 - 3	2018-05-31	18:15:00	leukapheresis cone	healthy	regular platelet donor		52	M	mass cytometry
124	BP58g	BP58	BP58 - 4	2018-10-30	18:15:00	leukapheresis cone	healthy	regular platelet donor		53	M	Mice
125	BP58i	BP58	BP58 - 5	2019-01-24	18:15:00	leukapheresis cone	healthy	regular platelet donor		53	M	Mice
126	BP59	BP59	BP59 - 1	2017-05-18	16:10:00	leukapheresis cone	healthy	regular platelet donor		68	M	RNA-seq; Mice
127	BP59c	BP59	BP59 - 2	2017-11-30	16:10:00	leukapheresis cone	healthy	regular platelet donor		68	M	single cell differentiation
128	BP61	BP61	BP61 - 1	2017-05-30	14:45:00	leukapheresis cone	healthy	regular platelet donor		65	M	Mice
129	BP62	BP62	BP62 - 1	2017-06-05	16:20:00	leukapheresis cone	healthy	regular platelet donor		26	M	RNA-seq
130	BP62c	BP62	BP62 - 2	2018-07-03	18:05:00	leukapheresis cone	healthy	regular platelet donor		27	M	Mice
131	BP62d	BP62	BP62 - 3	2018-08-14	18:00:00	leukapheresis cone	healthy	regular platelet donor		27	M	cell cycle
132	BP62e	BP62	BP62 - 4	2018-09-23	18:00:00	leukapheresis cone	healthy	regular platelet donor		27	M	single cell differentiation
133	BP62f	BP62	BP62 - 5	2019-01-23	18:00:00	leukapheresis cone	healthy	regular platelet donor		28	M	Mice, serial replating
134	BP62g	BP62	BP62 - 6	2019-02-11	18:05:00	leukapheresis cone	healthy	regular platelet donor		28	M	Mice
135	BP62h	BP62	BP62 - 7	2019-03-11	17:55:00	leukapheresis cone	healthy	regular platelet donor		28	M	Mice, single cell differentiation
136	BP63	BP63	BP63 - 1	2017-10-18	14:20:00	leukapheresis cone	healthy	regular platelet donor		56	M	Mice
137	BP64	BP64	BP64 - 1	2017-12-05	17:50:00	leukapheresis cone	healthy	regular platelet donor		55	M	Mice, Megacult
138	BP64c	BP64	BP64 - 2	2018-07-03	17:50:00	leukapheresis cone	healthy	regular platelet donor		56	M	Mice
139	BP65c	BP65	BP65 - 1	2018-03-12	16:25:00	leukapheresis cone	healthy	regular platelet donor		51	M	Mice
140	BP65e	BP65	BP65 - 2	2018-07-02	16:25:00	leukapheresis cone	healthy	regular platelet donor		51	M	cell cycle
141	BP65f	BP65	BP65 - 3	2018-08-28	16:00:00	leukapheresis cone	healthy	regular platelet donor		52	M	mass cytometry
142	BP65h	BP65	BP65 - 4	2018-11-20	16:00:00	leukapheresis cone	healthy	regular platelet donor		52	M	Mice
143	BP65j	BP65	BP65 - 5	2019-07-01	16:05:00	leukapheresis cone	healthy	regular platelet donor		28	M	serial replating
144	BP65l	BP65	BP65 - 6	2019-03-25	16:05:00	leukapheresis cone	healthy	regular platelet donor		52	M	Mice
145	BP66c	BP66	BP66 - 1	2019-03-26	16:15:00	leukapheresis cone	healthy	regular platelet donor		37	M	Mice
146	BP67a	BP67	BP67 - 1	2018-11-07	13:15:00	leukapheresis cone	healthy	regular platelet donor		45	M	Mice
147	BP67b	BP67	BP67 - 2	2019-01-09	14:00:00	leukapheresis cone	healthy	regular platelet donor		45	M	single cell differentiation, time first division
148	BP68	BP68	BP68 - 1	2018-11-27	15:10:00	leukapheresis cone	healthy	regular platelet donor		47	M	Mice
149	BP68b	BP68	BP68 - 2	2019-03-26	16:05:00	leukapheresis cone	healthy	regular platelet donor		48	M	single cell differentiation
150	BP6b (BP12)	BP6	BP6 - 1	2015-05-19	07:55:00	leukapheresis cone	healthy	regular platelet donor		25	M	phenotyping, single cell differentiation
151	BP6c	BP6	BP6 - 2	2015-08-10	07:55	leukapheresis cone	healthy	regular platelet donor		25	M	phenotyping
152	BP71	BP71	BP71 - 1	2019-11-22	08:15:00	leukapheresis cone	healthy	first-time platelet donor, before 20 whole blood donations		24	M	single cell differentiation
153	BP8	BP8	BP8 - 1	2015-05-06	09:55:00	leukapheresis cone	healthy	regular platelet donor		62	M	phenotyping, single cell differentiation
154	BP8b	BP8	BP8 - 2	2015-06-03	09:30:00	leukapheresis cone	healthy	regular platelet donor		62	M	phenotyping
155	BP9	BP9	BP9 - 1	2015-05-07	18:25:00	leukapheresis cone	healthy	regular platelet donor		30	M	phenotyping, single cell differentiation
156	BP9b	BP9	BP9 - 2	2015-06-18	17:55:00	leukapheresis cone	healthy	regular platelet donor		30	M	phenotyping, single cell differentiation
157	BP14c	BP14	BP14 - 2	2015-11-04	16:25:00	leukapheresis cone	healthy	regular platelet donor		62	M	cell cycle
158	BP17c	BP17	BP17 - 3	2015-11-10	-	leukapheresis cone	healthy	regular platelet donor		27	M	cell cycle
159	BP35a	BP35	BP35 - 1	2015-12-01	15:10:00	leukapheresis cone	healthy	regular platelet donor		31	M	cell cycle
160	AC48	AC48	AC48 - 1	2019-07-23	9:00 - 13:13	venipuncture PB	ET ( JAK2)	NA				phenotyping
161	AT96	AT96	AT96 - 1	2019-02-26	9:00 - 13:04	venipuncture PB	ET ( JAK2)	NA		38	M	phenotyping
162	CL7492	CL7492	CL7492 - 1	2019-02-26	9:00 - 13:03	venipuncture PB	ET ( JAK2)	NA		56	M	phenotyping
163	HG2158	HG2158	HG2158 - 1	2019-06-25	9:00 - 13:12	venipuncture PB	ET (CALR)	NA		53	F	phenotyping
164	JJ3201	JJ3201	JJ3201 - 1	2019-07-09	9:00 - 13:15	venipuncture PB	ET ( JAK2)	NA		M	45	phenotyping, MEM HSCpool
165	JS4682	JS4682	JS4682 - 1	2019-04-10	9:00 - 13:09	venipuncture PB	ET ( JAK2)	NA		54	M	phenotyping
166	LF	LF	LF - 1	2019-04-02	9:00 - 13:08	venipuncture PB	ET ( JAK2)	NA		38	F	phenotyping
167	MG5666	MG5666	MG5666 - 1	2019-06-05	9:00 - 13:11	venipuncture PB	ET (Triple neg)	NA		22	F	phenotyping, MEM HSCpool
168	NH27	NH27	NH27 - 1	2019-07-30	9:00 - 13:16	venipuncture PB	ET ( JAK2)	NA				phenotyping, MEM HSCpool
169	NW5118	NW5118	NW5118 - 1	2019-02-26	9:00 - 13:05	venipuncture PB	ET (CALR)	NA		41	M	phenotyping
170	PID115	PID115	PID115 - 1			venipuncture PB	non-treated PV	NA				phenotyping
171	PID153	PID153	PID153 - 1			venipuncture PB	non-treated PV	NA				phenotyping
172	PID240	PID240	PID240 - 1			venipuncture PB	non-treated PV	NA				phenotyping
173	PID241	PID241	PID241 - 1			venipuncture PB	non-treated PV	NA				phenotyping
174	PID285	PID285	PID285 - 1			venipuncture PB	non-treated PV	NA				phenotyping
175	PID304	PID304	PID304 - 1			venipuncture PB	non-treated PV	NA				phenotyping
176	PID772	PID772	PID772 - 1			venipuncture PB	non-treated PV	NA				phenotyping
177	PID97	PID97	PID97 - 1			venipuncture PB	non-treated PV	NA				phenotyping
178	PK49	PK49	PK49 - 1	2019-03-12	9:00 - 13:07	venipuncture PB	ET ( JAK2)	NA		63	F	phenotyping
179	SS76	SS76	SS76 - 1	2019-02-19	9:00 - 13:02	venipuncture PB	ET ( JAK2)	NA		51	M	phenotyping
180	TJ2264	TJ2264	TJ2264 - 1	2019-04-10	9:00 - 13:10	venipuncture PB	ET (Triple neg)	NA		31	F	phenotyping
181	LF4383	LF4383	LF4383 - 1	2019-01-10	-	venipuncture PB	ET ( JAK2)	NA		39	F	single cell differentiation
182	DG2690	DG2690	DG2690 - 1	11/19/2019	09:30:00	venipuncture PB	ET ( JAK2)	NA		52	F	single cell differentiation
183	TQ06	TQ06	TQ06 - 1	2019-10-14	10.15	venipuncture PB	healthy	no blood donor		40-50	M	phenotyping
184	TQ103	TQ103	TQ103 - 1	2019-10-21	9:45	venipuncture PB	healthy	no blood donor		20-30	F	phenotyping
185	TQ140	TQ140	TQ140 - 1	2019-10-08	9.00	venipuncture PB	healthy	whole blood donor		30-40	F	phenotyping
186	TQ187	TQ187	TQ187 - 1	2019-10-29	-	venipuncture PB	healthy	no blood donor		30-40	F	phenotyping
187	TQ192	TQ192	TQ192 - 1	2019-10-14	9.45	venipuncture PB	healthy	no blood donor		10-20	F	phenotyping
188	TQ193	TQ193	TQ193 - 1	2019-10-14	10.00	venipuncture PB	healthy	whole blood donor		20-30	F	phenotyping
189	TQ194	TQ194	TQ194 - 1	2019-10-15	10.00	venipuncture PB	healthy	no blood donor		30-40	F	phenotyping
190	TQ195	TQ195	TQ195 - 1	2019-10-15	9.15	venipuncture PB	healthy	no blood donor		20-30	M	phenotyping
191	TQ196	TQ196	TQ196 - 1	2019-10-15	9.40	venipuncture PB	healthy	no blood donor		30-40	M	phenotyping
192	TQ197	TQ197	TQ197 - 1	2019-10-21	9:30	venipuncture PB	healthy	no blood donor		30-40	M	phenotyping
193	TQ200	TQ200	TQ200 - 1	2019-10-22	09:30:00	venipuncture PB	healthy	no blood donor		20-30	F	phenotyping
194	TQ201	TQ201	TQ201 - 1	2019-10-22	09:45:00	venipuncture PB	healthy	no blood donor		20-30	M	phenotyping
195	TQ202	TQ202	TQ202 - 1	2019-10-22	10:00:00	venipuncture PB	healthy	whole blood donor		30-40	F	single cell differentiation
196	TQ204	TQ204	TQ204 - 1	2019-10-28	09:30:00	venipuncture PB	healthy	no blood donor		20-30	F	phenotyping, single cell differentiation
197	TQ205	TQ205	TQ205 - 1	2019-10-28	09:45:00	venipuncture PB	healthy	no blood donor		20-30	F	phenotyping, single cell differentiation
198	TQ206	TQ206	TQ206 - 1	2019-10-28	10:15:00	venipuncture PB	healthy	whole blood donor		20-30	M	single cell differentiation
199	TQ208	TQ208	TQ208 - 1	2019-10-29	-	venipuncture PB	healthy	no blood donor		20-30	F	phenotyping
200	TQ209	TQ209	TQ209 - 1	2019-10-29	-	venipuncture PB	healthy	no blood donor		30-40	F	phenotyping
201	TQ210	TQ210	TQ210 - 1	2019-10-29	-	venipuncture PB	healthy	no blood donor		40-50	M	phenotyping
202	TQ235	TQ235	TQ235 - 1	2021-08-10	09:07:00	venipuncture PB	healthy	NA		NA	NA	single cell differentiation
203	TQ19433	TQ19433	TQ19433 -1	2021-09-29	-	venipuncture PB	healthy	NA		NA	NA	single cell differentiation
204	WB1	WB1	WB1 - 1	2017-07-18	-	venipuncture PB	healthy	whole blood donor		-	-	single cell differentiation
205	WB10	WB10	WB10 - 1	2019-10-17	-	venipuncture PB	healthy	whole blood donor		-	-	single cell differentiation
206	WB5	WB5	WB5 - 1	2019-05-16	-	venipuncture PB	healthy	whole blood donor		-	-	single cell differentiation
207	WB7	WB7	WB7 - 1	2019-10-01	-	venipuncture PB	healthy	whole blood donor		-	-	single cell differentiation
208	WB8	WB8	WB8 - 1	2019-10-01	-	venipuncture PB	healthy	whole blood donor		-	-	single cell differentiation, time first division
209	Lonza BM1	36294	NA	2018-08-01	-	BM aspirate	healthy	NA		26	M	single cell differentiation, time first division
210	Lonza BM2	36764	NA	2018-10-25	-	BM aspirate	healthy	NA		24	M	single cell differentiation, time first division
211	Lonza BM3	34403	NA	2017-10-30	-	BM aspirate	healthy	NA		21	M	single cell differentiation, time first division
212	Lonza mPB1	26054	NA	3/23/2021		G-CSF mobilised PB	healthy	NA	Caucasian, BMI 24.1, smoker	22	M	CITE-seq	mPB4
213	StemCellTechnologies BM1	CE0005885	NA	2020-05-04	-	BM aspirate	healthy	NA		30	M	phenotyping
214	StemCellTechnologies BM2	CE0005739	NA	2020-05-06	-	BM aspirate	healthy	NA		29	M	phenotyping
215	StemCellTechnologies BM3	CE0005614	NA	2020-05-18	-	BM aspirate	healthy	NA		32	M	phenotyping
216	StemCellTechnologies BM4	CE0005889	NA	2021-07-26	-	BM aspirate	healthy	NA		27	M	single cell differentiation, time first division
217	StemCellTechnologies mPB1	RG1288	NA	NA	-	G-CSF mobilised PB	healthy	NA	Caucasian, BMI 37.20, smoker	44	F	CITE-seq	mPB1
218	StemCellTechnologies mPB2	RG1289	NA	NA	-	G-CSF mobilised PB	healthy	NA	African-American, BMI 31.17, non-smoker	56	M	CITE-seq	mPB2
219	StemCellTechnologies mPB3	RG1244	NA	7/28/2021		G-CSF mobilised PB	healthy	NA		NA	M	CITE-seq	mPB3
220	HS SPL 1	EP5801	NA	9/23/2020		spleen	Hereditary spherocytosis	NA	spleen size: 165 mm; WBC 5.8; Hb: 68; Plt: 189; N: 3.6	26	F	CITEseq, single cell differentiation	HS1
221	HS SPL 2	AS7290	NA	5/18/2021		spleen	Hereditary spherocytosis	NA	spleen size: 200 mm; WBC: 10; Hb: 108; Plt: 160; N: 7.25	49	M	CITEseq, single cell differentiation	HS2
222	BTHAL1	10058062019	NA	NA		venipuncture PB	b-thalassemia	NA		34	M	single cell differentiation
223	BTHAL2	10063072019	NA	2015		venipuncture PB	b-thalassemia	NA		35	F	single cell differentiation
224	BTHAL3	10034072018	NA	NA		venipuncture PB	b-thalassemia	NA		47	M	single cell differentiation
