# Supplementary material for: Unique molecular and functional features of extramedullary hematopoietic stem and progenitor cell reservoirs in humans
Source: Blood. Author manuscript; Available in PMC 2022 Jun 11. (PMC7612845; doi:10.1182/blood.2021013450)
Supplement: Table S2 [file EMS145429-supplement-Table_S2.xlsx]

## Sheet: info
	worksheet	info
a	10x_leiden_marker_genes_all	top 100 marker genes for all Leiden clusters of the multitissue integrated 10x data (BM, SPL, PB).
b	10x_UMAP_scores	UMAP coordinates, pseudotime and cell scores for each cell of the multitissue integrated 10x data (BM, SPL, PB).
c	10x_count_SG2M_excl_mature	Absolute count, normalised count and Percent SG2M phase for each leiden cluster and HSPC group of the multitissue integrated 10x data (BM, SPL, PB).
d	ADT_based_cluster_markers	protein markers for all leiden clusters, using ADT data (OD3, OD4) only
e	ADT_based_pseudotime	pseudotime for each cell of the data using ADT data (OD3,OD4) only
f	multitissue_to_HCA	Label transfer from multitissue integrated data onto HCA BM data; Absolute and normalised count for each population of the HCA-BM data
g	cc_regressed_data	Absolute and normalised count for each population of the cell cycle regressed data (integrating BM, SPL, PB).
h	Combat	Absolute and normalised count for each population of the Combat batch corrected data (integrating BM, SPL, PB).
i	SAMHSCMPPs_SAM_clusters_count	counts of cells in SAM0-med and SAM1-extramed clusters; split by OD and tissue (BM/SPL)
j	mPB_counts	Absolute and normalised count for each population of the mPB data (integrating BM, PB, mPB).
k	mPB_scores	UMAP coordinates, and cell scores of the mPB data (integrating BM, PB, mPB).
l	HS_SPL_counts	Absolute and normalised count for each population of the HS spleen data (integrating OD-SPL and HS-SPL).
m	HS_SPL_scores	UMAP coordinates, and cell scores of the HS spleen data (integrating OD-SPL and HS-SPL).
n	HS_SPL_cc	cell counts and % cells in SG2M phase for donor of the HS spleen data (integrating OD-SPL and HS-SPL).
o	HCA_to_multitissue	Label transfer from HCA-BM reference onto multitissue integrated data; Absolute and normalised count for each cluster and donor

## Sheet: a) 10x_leiden_marker_genes_all
	Cluster
Gene rank	0	1	2	3	4	5	6	7	8	9	10	11	12	13	14	15	16	17	18	19	20	21	22	23	24	25	26
1	VIM	LTB	FCER1A	IGJ	TCEAL2	AVP	C1QTNF4	C1orf186	APOC1	IGLL1	FCER1A	GNB2L1	RP11-354E11.2	CENPM	MT-ND3	RNASE2	CDCA5	HDC	NPTX2	PLK1	SERPINA1	HSPA6	CLEC1B	FAM211A	MS4A1	GZMA	ELTD1
2	ANXA1	PRSS1	RP11-354E11.2	ACY3	RPL34	RPS4X	IGLL1	SERPINB1	CA1	C1QTNF4	RPL35A	RPL32	CPA3	TK1	MT-CO1	AZU1	ASF1B	MS4A2	IGJ	DLGAP5	FCN1	HSPA1A	LTBP1	HMGB1	LILRB4	CD3G	SPARCL1
3	AVP	KIAA0087	HBD	MME	AVP	RPS9	C19orf77	RP11-620J15.3	APOE	NPW	RPL32	RPS3	HPGDS	CDC45	MT-ATP6	MPO	TK1	MS4A3	MME	CENPA	VCAN	HSPA1B	PF4	NCL	SPIB	CD3D	PALMD
4	GIMAP7	KIAA0125	CNRIP1	KLRB1	SELM	RPL34	CSF3R	FAM117A	FAM178B	MPO	RPL34	RPS13	FCER1A	ZWINT	MT-CO2	ELANE	MYBL2	CLC	LMNA	HMMR	CD14	DNAJB1	GP9	MPO	TNNI2	GZMM	C8orf4
5	ANKRD28	PRSS3	GATA1	RP1-244F24.1	MLLT3	RPL13	GYPC	C1orf228	PPP1R14A	MGST1	RPL39	RPS5	SERPINB1	CLSPN	MT-CO3	RNASE3	RRM2	PRG2	LTB	CDC20	S100A12	HSPB1	ITGB3	PTMA	SCT	IL32	NR2F2
6	PTMS	IGJ	CPA3	TNFRSF18	HIST1H1C	RPS18	RPL18A	S100A10	CD36	GAPDH	RPS24	RPL11	CPPED1	GINS2	MT-CYB	PRTN3	BIRC5	ALOX5AP	AHNAK	TROAP	C5AR1	HSPH1	CMTM5	HSP90AB1	BLNK	CD247	CDH5
7	CRHBP	LST1	STXBP6	NPTX2	CDH7	CRHBP	GAPDH	UCP2	ANK1	TYMS	RPL30	RPL19	RP11-620J15.3	FEN1	MT-ND4	LPPR3	RAD51AP1	IL5RA	DPF1	FAM64A	IGSF6	C10orf10	GP1BA	SET	TLR10	GZMH	PTPRB
8	KLF6	HCST	PKIG	LTB	CDKN1A	MLLT3	SELL	CALCOCO2	CNRIP1	GINS2	CPPED1	RPL29	GATA2	TYMS	MT-ND1	CTSG	MKI67	FAM83F	TAGLN2	GTSE1	MNDA	HSP90AA1	GP6	HBB	ITGB7	KLRD1	BCAR1
9	KLF2	DNTT	CTNNBL1	LINC00865	RPS4X	RPS6	NPDC1	ANXA1	KCNH2	CDCA7	SLC40A1	RPL18A	SLC40A1	RAD51AP1	MT-ND2	CSTA	SPC25	FOXJ1	KIAA0087	CENPE	CD300E	DNAJA4	RP11-879F14.2	AREG	LILRA4	CCL5	AC011526.1
10	PBXIP1	HOPX	SLC40A1	RUNX2	SOCS2	RPS2	AVP	PLAC8	CSF1	TNFSF13B	RPL11	RPS8	TESPA1	MYBL2	MALAT1	RP11-84C10.2	TOP2A	GRAP2	GNAS	KIF4A	PLBD1	HSPE1	PPBP	RPS26	LY86	IL2RB	COL4A1
11	MYADM	MZB1	PLEK	KIAA0087	CRHBP	CEBPB	IGFBP7	VIM	KLF1	TUBA1B	RPS15A	RPL10	RNF130	MCM10	MT-ND5	CST7	CLSPN	DTWD2	ACY3	MKI67	CYBB	DOK2	PROS1	HNRNPH1	SAMHD1	PYHIN1	LDB2
12	TSPAN2	CD52	MPP1	MALAT1	MEG3	HOPX	RPLP0	CDK6	U3	FABP5	RP11-354E11.2	RPL12	TPSAB1	KIAA0101	NEAT1	CEBPD	UBE2C	BACE2	EMP1	BIRC5	MAFB	BAG3	CAMK1	MAP3K8	IRF4	GZMK	COL4A2
13	FHL1	SPINK2	RP11-620J15.3	MAF	RPL13	RP11-598F7.3	TNFSF13B	SORL1	ITGA2B	MCM4	RPS23	RPLP0	CTNNBL1	UBE2C	ANKRD28	KBTBD11	ESCO2	TPSAB1	KIAA0125	PIF1	CLEC4E	CACYBP	C12orf39	ELANE	IRF8	FGFBP2	MMRN2
14	IDS	SLC2A5	PDLIM1	CLNK	RASSF6	AREG	ENO1	AP001171.1	GATA1	PHGDH	SERPINB1	HINT1	PLEK	CDC6	LUC7L3	IGFBP2	CENPM	CSF2RB	ITM2C	ASPM	LGALS2	HSPA8	KALRN	PPIA	KIF17	IFNG	ADIRF
15	SELL	CLNK	SERPINB1	B2M	HLA-E	RPL18A	RPS2	HPGD	BLVRB	AC002454.1	RPL12	RPS12	MPP1	PCNA	MT-ND4L	HGF	ZWINT	ADCYAP1	CNIH2	TOP2A	LILRA5	HSPD1	LAT	SRGN	RNASE6	CD8A	TJP1
16	DUSP6	MME	MINPP1	CCR7	RPS9	RPL10A	MZB1	C19orf77	TST	MCM7	RPL29	RPS15A	SLC45A3	SPC25	DDX5	KCNE1L	AURKB	EPX	CD99	NEK2	MPEG1	DNAJB4	ITPKA	COL3A1	GAS6	LINC00861	ECSCR
17	LAG3	ITM2C	GMPR	TNFRSF4	BST2	HINT1	SPINK2	AC002454.1	TFR2	NME1	RPL10	RPL8	SLC10A5	DTL	PNISR	CFD	CDK1	RNASE2	PACSIN1	CCNB2	RP11-290F20.3	HSP90AB1	FCGR2A	KIAA0101	CYBB	GZMB	GNG12
18	SOCS2	CD99	LSMD1	TRIB2	SRGN	RPS3	AC002454.1	MIR181A1HG	CD40LG	MCM5	RPS12	NACA	CNRIP1	ASF1B	N4BP2L2	CLEC12A	CDC45	CDK15	BASP1	CEP55	IFI30	DNAJA1	TREML1	COL1A2	SHD	FCRL6	LYVE1
19	AJ006998.2	PACSIN1	GATA2	SPINK2	CLU	SOCS2	PRSS57	SELL	NECAB1	RANBP1	NACA	RPS23	CYTL1	ORC6	DDX17	HRH2	FAM111B	RP11-704M14.1	VIM	KIF20A	S100A8	RP11-713P17.3	WFDC1	EEF1B2	CD2	GNLY	SOX17
20	LMNA	KCNK17	HPGDS	PRL	FTH1	RPS19	CEACAM4	PRSS57	PRKAR2B	HELLS	RPL26	RPS7	LYL1	CDCA5	PNN	CEBPA	MCM10	ENPP3	TSPAN2	CDKN3	RBP7	IER5	PTGER3	STMN1	FAM129C	KLRC1	RHOJ
21	S100A10	CCR7	CPPED1	SOX4	BEX1	NPDC1	MGST1	TSPAN2	PNMT	KIAA0101	RPL7A	RPL28	C1orf186	RRM2	PTPRC	IGLL1	SKA3	TPSG1	CRIP1	AURKB	TGFBI	ZFAND2A	RBPMS2	HBD	SERPINF1	S1PR5	LIFR
22	TUBA1A	COBLL1	C2orf88	TMSB4X	LIMCH1	RPL31	PLAC8	IKZF2	HBB	PCNA	FAU	RPS14	FAM117A	CHEK1	MTRNR2L12	F13A1	FOXM1	DHRS9	LST1	CDCA3	FPR1	SERPINH1	NEXN	CTC-425F1.4	PLD4	AC092580.4	LRRC32
23	FOS	S100Z	TIMP3	CYTH4	RPL35A	MDK	PRDX1	ATP8B4	SMIM1	MCM3	RPS3A	RPS24	SNX5	MCM4	NKTR	SUCNR1	NUSAP1	PMP22	DPYSL3	CDCA8	SLC7A7	RGS2	VWF	H2AFZ	GZMB	SYNE2	CDH13
24	JUN	CD74	RNF130	KIAA0125	CEBPB	CLEC9A	CD99	HSH2D	RHAG	IGFBP7	IGSF10	RPL18	SESN3	CDT1	ARGLU1	C16orf74	NCAPG	CNRIP1	AC004540.4	NUF2	HMOX1	CHORDC1	RASGRP3	YBX1	SCPEP1	XCL2	NES
25	TFPI	B2M	CYTL1	NKG7	RPL11	RPL3	NUCB2	ZNF385D	PLIN2	STMN1	PHLDB2	RPL35A	PKIG	RAD51	RBM39	MNDA	ORC6	UGT2B11	BCO2	CCNA2	NCF2	CXCL3	ALOX12	NUCKS1	FGD2	PRF1	NUPR1
26	MDK	AC004540.4	DEPTOR	TMSB10	FTL	RPL15	PPA1	LYL1	CXADR	H2AFZ	RPS3	RPL5	NLK	UBE2T	HNRNPA2B1	NPW	DIAPH3	GATA2	ARL4C	KIF15	LGALS3	WBP5	OLFM3	RPS8	CLEC4A	TBX21	PLVAP
27	MIR24-2	SPNS3	TFR2	LGMN	HIST1H2BG	GNB2L1	HINT1	MYB	HES6	RAB32	RPL24	RPS27A	DEPTOR	CENPU	SF1	MS4A3	DHFR	LMO4	MYADM	CCNB1	CD163	IL8	LY6G6F	SERBP1	RASD1	CD2	CCL14
28	AHNAK	ACY3	ABCC4	GSTP1	FAM198B	SELL	C1orf228	RPS24	CA2	CEACAM4	PLXDC2	RPLP1	SOX4	PKMYT1	HNRNPH1	2001-03-01	PKMYT1	EXD3	DBI	UBE2C	TREM1	RHOB	SELP	NPM1	TIFAB	FCGR3A	TM4SF18
29	PTPRC	EVL	PDZD8	ARL4C	RPS18	RPL7	RPS3	HPGDS	AHSP	ENO1	ZFAS1	AVP	ZNF385D	CHAF1A	CCNL1	CITED4	NCAPH	HPGDS	JUND	KIF2C	PID1	CXCL2	DMTN	RPL14	FXYD7	BCL11B	GPR116
30	ZFP36	RAB31	TPSAB1	GNAS	MDK	RPL26	RPL28	CAT	HBD	UNG	RPS14	RPL14	TNFAIP8	E2F1	MSI2	HOMER3	KIF15	IL4	ATP2B1	PRR11	CSTA	DUSP2	UBE2C	HSP90AA1	NCF1	SAMD3	SASH1
31	GIMAP1	C10orf128	KLF1	RAB31	MYCT1	C1QTNF4	NAP1L1	CSF3R	TRIB2	PRSS57	RPL22	RPL30	TIMP3	MCM7	CELF2	MGST1	TYMS	SLC45A3	UBC	CENPF	FGR	FKBP4	TMSB15A	EIF5A	IGJ	CAMK4	VCAM1
32	CD52	GNAS	DAD1	AC005307.1	CDADC1	RPL35A	HOPX	TESPA1	MPC2	NUCB2	TIMP3	RPL6	GATA1	CDK1	C1orf63	UGT3A2	MND1	S100A6	CD44	DEPDC1	S100A9	FTL	ITGA2B	HNRNPAB	ADAM19	CCL4	IL33
33	NFKBIA	FAIM3	PRKAR2B	EVL	H1F0	BST2	RPL3	RPL19	CSF2RB	CDT1	RPS4X	RPS4X	HPGD	DHFR	TSIX	CD48	GTSE1	KCNH2	PRSS1	SAPCD2	CD86	HSPA5	NRGN	PLIN2	RP11-117D22.2	CD8B	PPAP2B
34	CRIP2	CD22	PSTPIP2	LST1	AREG	BEX1	RPS14	RP11-354E11.2	MPST	RAN	SNHG8	FXYD5	PBX1	ESCO2	PRRC2C	ABHD17C	GINS2	APOC1	CRIP2	BUB1	APOBEC3A	IFITM3	ARHGAP6	FTH1	ACY3	TIGIT	SNCG
35	DUSP1	CORO1A	ITGA2B	AC004540.4	ALDH1A1	RPL11	ISG20	SLC45A3	TMEM14C	PKM	RPS7	RPS3A	ATP6V0A2	NUSAP1	MCTP2	FCGR1A	KIAA0101	CPA3	HCST	TPX2	LRRK2	TM4SF1	COL2A1	HSPD1	AC007880.1	AC006369.2	IGFBP5
36	TM4SF1	CXXC5	S100A6	H3F3B	RPS12	RPL9	PTPRCAP	RPS14	EPCAM	YBX1	ZBTB20	CD52	PDZD8	NCAPH	ZRANB2	LYZ	SPC24	P4HB	CXXC5	PSRC1	CDA	AHSA1	TRPC6	AZU1	PNOC	CD3E	ACVRL1
37	GPR126	ATP5E	TPM1	UBC	HINT1	HLA-E	FAM26F	RPL10	S100A6	SRM	RPL6	RPL22	CD82	ITGA2B	LRRFIP1	RAB32	FEN1	IL1RL1	DNTT	KIF14	PILRA	PRDX1	GJA4	TMSB10	CCDC50	PTGDS	MEDAG
38	RP11-598F7.3	HLA-DRA	DTD1	ITM2C	ADAMTS1	CSF3R	RPS19	TKT	LINC00152	MCM6	RPL18	RPL34	IKZF2	MCM5	CHD9	C1QTNF4	RAD51	COTL1	HOXA9	CDC25B	AQP9	SELL	C3orf52	ANP32B	S100B	MYBL1	RAMP3
39	FOSB	LGMN	S100A4	LCP1	BIRC3	ALDH1A1	EIF4A1	RPLP1	CASP3	MCM2	RPL37	EEF1A1	LSMD1	CKS1B	RERE	TNFSF13B	ASPM	KIAA0101	MALAT1	CDCA2	MS4A6A	CD83	CR1L	TOP2A	GPR133	PTGDR	FAM107A
40	MBOAT7	NKG7	BMP2K	HOXA9	RPL30	RPL32	RPLP1	CRHBP	HBQ1	GYPC	CYTL1	BTF3	KCNQ1OT1	FAM111B	VMP1	SLC1A3	CCNA2	LGALS1	RAB31	KIF23	RP11-1143G9.4	MDK	SPTB	CENPF	CD3E	SH2D1B	C7
41	MLLT3	TYROBP	TESPA1	CCR9	HLA-DQB1	RPL13A	RPL14	RAB32	HDHD3	PPA1	TESPA1	RPL26	GMPR	CENPK	MACF1	CALR	SHCBP1	PPIB	CORO1A	CKAP2L	LRP1	RND1	CCND1	PRTN3	PPM1J	KLRF1	TFF3
42	NRIP1	HOXA9	PBX1	ATP5E	RPS6	RPL21	RPS6	REC8	ST6GALNAC1	CENPH	RPS27	RPS15	RAB37	MND1	SRRM2	HAL	CDC6	PLIN2	CYTH4	AURKA	NRG1	UBB	CKAP2L	DEK	GPR183	DTHD1	IGFBP4
43	GNB2L1	VPREB1	CSF2RB	LSP1	EIF1	RPS3A	BTF3	H2AFY	ALAD	NASP	SLC10A5	VIM	PLXDC2	GMNN	SFPQ	PLD1	MELK	ANGPT2	PBXIP1	FOXM1	MARCO	CD69	PPP1R14A	MT-ATP6	SLC4A3	PDZD4	GPR4
44	LINC00936	LRRC26	ATP6V0A2	TSC22D1	ERI2	RPL12	IFITM3	GATA2	MIR4435-1HG	SPARC	ELMO1	GIMAP7	C7orf73	CENPW	MAT2A	SIPA1L2	KIFC1	SEC61B	SH3BGRL3	NUSAP1	CTB-61M7.2	ADM	HPSE	HMGB2	BTLA	SLFN12L	RND3
45	GIMAP2	SCN3A	IGSF10	MEF2C	PCDH9	IFITM3	RPS15	RPS21	GBGT1	FKBP11	GATA2	RPL7A	AP001171.1	MCM2	H3F3B	TLR2	UBE2T	CD63	ATP5E	TTK	RETN	BST2	LGALSL	CA1	KCNC3	IL7R	KDR
46	NPDC1	PTPRCAP	RGS18	CIRBP	COMMD6	RPL36	SYNGR1	RPS15A	CTSL	CSF3R	COMMD6	C19orf77	PHACTR4	KLF1	MBNL1	SERPINB10	CDCA8	NT5DC2	SCN3A	DEPDC1B	IL1R2	EIF4A2	RTN1	RPL6	LGALS1	RP11-94L15.2	NNMT
47	HINT1	MALAT1	C14orf2	CLEC4A	RPL9	GADD45A	PRAM1	BTF3	SPTA1	C1QBP	FTL	EEF1B2	RPS28	BIRC5	SRSF11	HBEGF	PCNA	WSCD2	ARHGEF40	KIFC1	CTSH	AJ006998.2	LCN2	ARGLU1	CYTH4	KLRB1	STC1
48	AKR1C3	TMSB4X	ADRA2A	CORO1A	HLA-DRA	CD52	RPS5	AHNAK	KEL	HSPD1	SLC1A6	RPS2	NT5M	MCM3	ANKRD36C	FNDC3B	KIF11	SEC61G	CALM1	CASC5	CXCL16	MLLT3	TNNT1	DCN	CD180	SLAMF7	FERMT2
49	HOPX	MEF2C	LINC00152	RGS1	RPL12	SOCS3	CRYGD	SOX4	XK	DNMT1	AP001171.1	RP11-598F7.3	MARCKSL1	UNG	TRA2B	BZRAP1	NDC80	ERN1	NKG7	NCAPG	SLC15A3	PPP1R15A	C6orf25	TUBA1B	TLR7	KLRC2	EFEMP1
50	YBX3	CYTH4	SH3BGRL	IRF8	TPT1	RPS12	IFITM1	ZFAS1	MTSS1	DUT	MYCN	RPL13	MYB	DSCC1	FUS	SLPI	TCF19	FAM46A	NCALD	KIF11	FGL2	CLK1	RGS18	RPL23	SEL1L3	KLRC4	ADAMTS9
51	GLIPR1	TXNIP	EIF2AK1	FAT3	MMRN1	RPS29	RPSA	RPS28	S100A4	PAICS	CRHBP	RPL39	CLIC1	GATA1	GOLGA8A	LYST	CEP55	IKZF2	RAB11FIP1	CIT	TLR8	AC139100.2	TUBB1	DUT	FCRLA	EOMES	CX3CL1
52	GBP2	UBC	MARCKSL1	LY86	CIRBP	PDE4B	FLT3	CRIP1	SMIM10	DCTPP1	PCDH9	RPL10A	TFR2	HELLS	MDM4	CEACAM4	NUF2	LINC00535	AES	PTTG1	SCIMP	MRPL18	C2orf88	RPL22L1	PTCRA	JAKMIP1	RAMP2
53	GIMAP5	C10orf54	TLN1	SCN3A	CLEC9A	RPS15	TPM4	VAMP8	PKIG	C19orf77	RNF130	RPL24	HBD	TOP2A	EREG	SDF2L1	HELLS	KIT	CD52	PBK	LILRA3	GADD45B	PPIF	C1orf56	FAM177B	IKZF3	LAMA4
54	HEMGN	TP53I11	HYAL3	CD74	EMCN	C6orf48	RPL15	TPM4	MAP7	ATP5G1	EEF1B2	ARHGDIB	HIST1H2BF	CNRIP1	PIK3R1	LGALS1	E2F1	SLC24A3	TMSB10	CCNF	CYP1B1	IFI44L	TK1	RPS25	CCR6	FCRL3	PDGFB
55	PPP1R15A	LAPTM5	CD84	IER2	HLA-DPA1	MAP3K8	RPS25	FHL1	LYAR	GGH	MYCT1	CD74	RPL10	HBD	JMJD1C	TESC	CHAF1A	STAR	ARPC3	RACGAP1	PLA2G7	AVP	NFIB	RPLP1	RP11-476B1.1	SP140	HSPA12B
56	C1QTNF4	CTSD	MED12L	IL7R	SEPP1	RPS14	IFITM2	DDAH2	FBXO7	RPA3	PBX1	RPS18	PTPN6	MCM6	OGT	FAM45A	RMI2	AFF2	B2M	NCAPH	HK3	CRHBP	FYB	RPL8	CD86	CD160	SLCO2A1
57	SSBP2	C9orf89	RAP1B	SPECC1	SNHG8	RPL5	TKT	SESN3	TPM1	CALR	RPS13	C1QTNF4	RPS24	H2AFZ	JUND	MCM4	CHEK1	CEBPE	HOPX	APOBEC3B	SIRPB1	SOCS2	ESAM	CALR	KIAA0226L	TGFBR3	IFI27
58	SDPR	ACTG1	SVOPL	ITGA4	RPL21	EIF3E	RPL19	RPS29	SEC14L2	CDK4	RPL5	FAU	ZBTB16	LIG1	CSF3R	TOP1MT	KIF2C	SRGN	SPINK2	SGOL1	IL10RA	PMAIP1	GNAZ	EREG	UPK3A	ITK	FABP4
59	CALCOCO2	TNFAIP2	PTPLA	AIF1	KLF2	ZFP36L2	SPARC	TAOK3	RYR3	RMI2	MLLT3	RPS9	SVOPL	RANBP1	XIST	FABP5	BRCA2	FCER1A	C9orf89	SPAG5	OSCAR	STIP1	CDC20	MFAP5	RORC	CLIC3	TMEM47
60	MSRB3	AIF1	AMHR2	PNRC1	RPL39	APP	MAP3K8	SLC10A5	RP11-489D6.2	CHEK1	RPS10	MDK	KRT1	RFC4	HNRNPU-AS1	BRI3BP	MCM4	CCNA1	KLF6	CDK1	LILRB1	ARC	EXOC3L2	CSF1	C2orf91	SLC1A7	KITLG
61	RPS4X	ITGAL	CRYM	ITGAL	GADD45A	RPS23	RP11-304L19.5	RPL32	MYC	DHFR	RPS18	RPL41	ELMO1	RMI2	SLC38A2	PPIB	ATAD5	CALR	ANXA1	PRC1	CD1D	MB21D1	KAZN	NUCB2	MS4A6A	TTC16	WLS
62	C10orf10	ARPC3	EMID1	DYRK2	PCDH17	RPL39	RPL10A	CP	SSX2IP	CLDN10	ADRA2A	RPS4Y1	CSF2RB	CCNA2	NFKBIZ	SPON2	E2F2	FAM178B	EMP3	HJURP	MEFV	NFKBIA	SLC18A2	APOC1	RAB11FIP1	ZBP1	SELE
63	ATP2B1	DENND6B	SOD2	OSBPL3	GLTSCR2	HLA-DPA1	EGFL7	SNHG8	LEF1	SNRPD1	RPS29	S100A10	DDAH2	DUT	CDK6	P4HB	FANCD2	GLUL	CDC42	SPC25	CSF1R	PLK2	RRM2	NASP	LSP1	CD27	TBX3
64	CLEC9A	CYBA	COX6B1	MEF2A	HIST1H2AE	TPT1	IMPDH2	CD244	TMOD1	RNASE2	H1FX	CD99	RPL19	RFC3	RP6-99M1.2	ACSL1	CKS1B	VAT1	CD97	BUB1B	RASSF4	CDKN1A	BIRC5	HSPE1	TYROBP	RORA	NR2F1
65	RBPMS	HLA-DRB1	MRPL52	CYBA	RPS23	SNHG8	PROM1	APEX1	DHRS3	CEBPA	RPL13	PTMS	MRPL52	RRM1	RICTOR	JDP2	LIG1	NTRK1	CLNK	CDCA5	CLEC10A	TRH	ZWINT	FOSL2	LPXN	KIR3DL2	ADAMTS4
66	IFITM3	CIRBP	NTRK1	TOX2	PHLDB2	SOCS1	RPS18	HSD17B11	PMP22	MIF	RPL10A	SNHG7	RPL6	CENPH	SOX4	RAB27A	DTL	TPSD1	LRRFIP1	KNSTRN	GIMAP4	TSC22D1	PDLIM1	YWHAE	TNFRSF17	GIMAP4	NPR1
67	PABPC1	AMICA1	GAS2L1	TYROBP	RPL38	GLTSCR2	LDHA	TAGLN2	UROD	CD48	H1F0	EGFL7	SNHG8	DNAJC9	SAT1	FKBP11	CDT1	FBXO7	MTURN	SGOL2	ASGR2	DNAJB6	CLEC2L	KCNB2	CORO1A	LCK	CDH11
68	GATA3	BASP1	FREM1	PALLD	YBX3	HLA-DRA	HNRNPA1	LYSMD2	DLC1	VAMP8	MARCKSL1	SNHG8	IL1RL1	SKA3	TP53INP1	PRSS57	BRCA1	GATA1	MT-ND3	FAM72D	CD68	BIRC3	PBK	H2AFV	RUNX2	ARL4C	CRTAC1
69	GIMAP6	AES	TUBA1C	VPREB1	PTPRC	RPS27A	PHGDH	ETV6	P2RX5	CTSG	RPL36A	RPS19	IGSF10	WDR76	SPAG9	EMILIN2	HJURP	NDFIP2	LGMN	SPDL1	MS4A7	DYNLL1	ASF1B	CEBPB	TNFRSF18	CST7	GPRC5A
70	TSC22D3	TCF4	PLXDC2	DNTT	RPL26	RPS20	LDHB	CPA3	FAM45A	NME4	MDK	SELL	MYCN	SMC2	MT-ND6	RAB20	CENPW	CLEC12A	MZB1	INCENP	2001-03-01	PTGES3	MKI67	EIF5B	GNLY	TRAT1	CPE
71	BST2	LINC00226	IL1B	KCNK17	FXYD5	HLA-DPB1	RCSD1	CNN2	CTNNBL1	MRPL12	JUND	ZFAS1	EMID1	EXO1	HNRNPA3	NKG7	SGOL1	CNKSR3	TNFRSF4	NCAPD2	ADAP2	IER3	TMEM40	RPLP0	SMPD3	CD226	RAPGEF5
72	MCL1	LILRB2	TIMP1	FOS	SWAP70	PTPRC	VAMP8	CASC15	MBOAT2	CEBPD	SYPL1	GAPDH	TLN1	POLA2	RBM25	SERPINB8	CDKN3	RP3-333A15.1	EVL	DIAPH3	MTMR11	JUNB	SLC44A1	IGFBP5	ATP10A	CD6	STAB2
73	CD9	NPTX2	FHL2	BASP1	HIST1H2BC	AJ006998.2	AKR1A1	CLIC1	GSTT1	CDCA7L	FXYD5	ATP5G2	CDKN1C	RNASEH2A	MT-ATP8	FAM107B	GGH	SYNGR2	H3F3A	NDC80	ALOX5	TCEAL7	CENPM	RPSA	CLEC4C	CD5	IGF2
74	LAPTM4B	SH3BGRL3	FERMT3	GSTA4	NAMPT	MMRN1	H2AFY	CHST12	CDH1	FEN1	SELP	RPS25	MED12L	DTYMK	SON	TRH	RRM1	HPGD	TGFB1	RTKN2	CES1	BTG2	APOBEC3B	TMEM200C	PRF1	RP11-18H21.1	PPARG
75	HLA-DPA1	HLA-DPB1	ICAM4	LCK	SLC2A3	KIAA0125	CEBPB	PTTG1IP	RNASE1	NAP1L1	RPS5	RPS28	BMP2K	CDCA8	TAF1D	AC017002.1	TPX2	RNASE3	CD74	CENPW	ENTPD1	SOD1	MT1E	CNRIP1	PIK3AP1	IL18RAP	PDLIM3
76	TAGLN2	TPT1	NT5M	SATB1	RPL32	HLA-DQB1	RPL5	CD82	PDZD8	VDAC1	H2AFY	CRHBP	SOD2	MAD2L1	UPF2	VAMP8	GMNN	PLD1	TMSB4X	PARPBP	KCTD12	CKS2	CLSPN	HSP90B1	SP140	FEZ1	KANK3
77	RPS9	H3F3B	ZMYND8	CYTIP	PTGS2	GYPC	NPW	TOPORS-AS1	GRTP1	PRDX1	RPS28	CD37	PSTPIP2	DIAPH3	PABPN1	RP11-154H12.2	CENPH	TLDC2	CYBA	MAD2L1	FCGR3A	CD164	MYBL2	HNRNPA2B1	CD74	RP11-222K16.2	PTPRG
78	EMP1	SNHG7	STAM	PNISR	RPS27A	GNA15	CD52	CD69	FAM83D	NOLC1	RPL38	PFDN5	RPL7A	GGH	PRPF4B	CDCA7	SMC2	ZDHHC19	DDX17	SPC24	LRRC25	PGF	TEAD4	GADD45A	TMSB4X	RP11-403A21.2	RBP1
79	DPYSL3	RXFP1	NUTM2A-AS1	RP4-764O22.1	SPP1	RPS25	RPS8	C7orf73	NET1	SYNGR1	RP11-386I14.4	PRSS57	SH3BGRL	POLE2	ZFP36L2	PPIF	FANCI	FAM81B	CDKN2D	MND1	FGD2	UBC	DKK1	PA2G4	PLP2	CD48	DOCK9
80	CD44	PRKCB	DHRS9	CAPG	ARID5A	RPL23	RPL36	RPL22	FAM124B	POLD2	RPL19	GMFG	ZEB2	TUBA1B	CHD2	AGTRAP	TUBA1B	RHBDD2	GNAI2	KIF20B	CEBPD	CCT4	MYLK	SOCS3	TMSB10	RP11-291B21.2	IL32
81	CSF3R	JUND	STXBP5	RUNX3	SOCS3	RPL38	RPL35	ATP2C1	KIAA0101	C20orf201	RPS27A	RPS21	NFE2	TIMELESS	BTAF1	TYMS	POLQ	ZMYND10	ACTG1	CDC25C	SIGLEC7	NR4A1	CCDC68	BLVRB	CLECL1	KIR3DL1	NRN1
82	EGR1	IFNG-AS1	TAL1	ARPC3	CD37	EGFL7	SPNS3	RPL29	LXN	CLSPN	CLU	NPDC1	GPX1	BRCA1	ATP8B4	H2AFZ	PSMC3IP	SSR4	TYROBP	CKS1B	IL1RN	IFI6	PLEK	TYMS	HLA-DMB	SIRPG	TMEM233
83	TNFSF10	EPHB6	MICAL2	DDX5	PREX2	HLA-DRB5	MIF	PBXIP1	CCDC112	NPM3	RGS18	RPS26	SLC39A3	ATAD5	SMCHD1	KIAA0101	CDCA3	C19orf10	TP53I11	KIAA0101	ITGAX	ATF3	ABCC3	TPM3	LGMN	IL10RA	S100A16
84	GIMAP8	CD34	GALNT1	CTSD	RPL10A	GLIPR1	NPM1	MYCN	TGM2	LMNB1	RPS8	C1orf228	RPL29	DNMT1	RP11-575L7.8	PXK	CDCA2	SSR3	TPPP3	KIF18B	CLEC4D	HLA-DQA2	SLA2	HMGN2	SIT1	FASLG	TGFBR3
85	BAALC	RP4-728D4.2	LYL1	BTG1	MAFF	CLEC7A	RPS4X	2006-09-01	DDI2	CLEC11A	TMEM246	RPS6	EIF2AK1	XRCC2	MIR181A1HG	GPT2	HIST1H3G	ASRGL1	TNFAIP2	GAS2L3	FCER1G	MLKL	UBE2T	SFRP2	GPR114	THEMIS	2010-09-01
86	RPL31	AC005307.1	CD63	DDX17	RPL31	CD74	HSPB1	ITGA4	ADD2	LDHA	ST6GAL2	TPT1	ZMYND8	KIF15	CD109	MS4A4A	CKAP2L	CHPT1	TMEM66	FAM72B	SAMHD1	RPL31	RAB27B	HNRNPD	IRF7	CD96	SULF1
87	GUCY1A3	TNFRSF4	ST6GAL2	NYNRIN	HIST2H2BE	GBP4	GNA15	RPL35A	REXO2	NCL	2005-09-01	RPSA	ITGAE	SPC24	ITGAV	STAR	CENPN	S100A4	TPT1	ARHGAP11A	CD93	PTGS2	ACTN1	MT-CO2	MYCL	RP5-1028K7.2	POSTN
88	RALA	CD37	GPX1	RORC	RPL15	RPLP0	UBASH3B	TFPI	SPTBN2	PSME2	MED12L	HLA-DPA1	CD84	SLC29A1	GLS	LRG1	WDR76	RNF130	PRMT2	HMGB2	LILRA6	HERPUD1	CCNB2	RPS11	GPX1	TPRG1	EDNRB
89	ID1	EEF1D	C6orf25	HLA-B	MT-ND2	NAP1L1	PIK3R1	RPL39	SLC40A1	EIF4EBP1	ZBTB20-AS2	LAG3	SLC27A2	FANCI	FNIP1	NME1	PRC1	CSF1	TSC22D1	CENPN	GPBAR1	CLEC2B	STRIP2	HNRNPR	TTN	RP11-973H7.1	PCDH1
90	HIST1H2BG	RABAC1	PHACTR4	CXXC5	MLLT4	RPS5	RPS9	GMFG	TNFRSF25	GSTP1	RP11-1084E5.1	RPL36	MINPP1	PRC1	WSB1	P2RY2	TUBB	MITF	PRSS3	HMGB1	CLEC7A	SOD2	TTC27	RPL24	NKG7	KIR2DL1	ARHGEF15
91	NFKBIZ	ZFAS1	RP11-558F24.4	SRP14	RPL5	PRDX1	AREG	GAPDH	MINPP1	C19orf48	FAM117A	HLA-DPB1	NMT2	NCAPG	RP1-1J6.2	PLAC8	RAD54L	CTXN1	N4BP2	SMC2	CD300LB	EGLN3	EFNB2	PFN1	GPR18	GPR65	MCAM
92	HLA-DPB1	GPX1	ITGAE	ITGB7	CD74	EEF2	UGP2	ORAI3	HBS1L	PA2G4	LYL1	COMMD6	ITGA4	PPP1R14A	RNPC3	GAPDH	XRCC2	C1orf186	HLA-DRA	SKA3	CYP27A1	XBP1	GATA1	PRKAR2B	RUNX3	ZAP70	CLEC14A
93	ERI2	AC005307.3	ARHGAP6	TXNIP	EIF3E	RPS8	CLEC11A	RPL18A	HMBS	PPIA	CKB	RPL3	TOPORS-AS1	FANCD2	SYTL3	CPD	H2AFZ	RASGRP3	SPNS3	TUBB4B	SLC8A1	IL1B	MCM10	TMPO	ACTG1	RP11-664D1.1	PRKCDBP
94	2011-09-01	H3F3A	ABCC5	PTH1R	HLA-DPB1	RPS15A	AGPAT2	RPL18	EPOR	PPIF	ZNF385D	AKR1C3	ETS2	C16orf59	PKN2	DENND3	MCM7	FAM129A	MEF2C	GGH	SLC11A1	SOCS3	PRKAR2B	BIRC5	LAMP5	NCAM1	GATA6-AS1
95	OPTN	RP11-556E13.1	KCNQ1OT1	JUND	ITM2B	CXCR4	LAT2	MYADM	SORD	SNRPB	PFDN5	SPINK2	NME8	TMEM106C	SFTPC	TLR4	BUB1B	ENTHD1	H3F3B	OIP5	FCAR	XIST	DSCC1	RP11-356J5.4	RP11-542M13.3	FAM107B	BGN
96	CD97	GSTP1	LAMTOR1	KLF6	IFITM3	SPINK2	NME1	MBOAT7	EPSTI1	MRPS26	VWF	RPL37	CDK6	RFC5	SLC2A3	PP13439	DLGAP5	DNALI1	YWHAZ	ZWINT	LILRB2	TNFSF10	PRTFDC1	RP11-703M24.5	FBP1	CCL3	KIAA1217
97	EGLN3	HLA-DPA1	SLC39A3	ATP6V1G1	ID1	GIMAP7	TCTEX1D1	RAB37	ARL4A	HSPE1	ATP6V0A2	GIMAP1	PPP3R1	ASPM	ANKRD36	PDIA4	E2F8	SIGLEC10	TNFRSF18	LMNB1	CD4	TCP1	CDKN3	OR13G1	CTSH	B2M	MGP
98	RAB27B	ATP6V1G1	PDCD4	LSAMP	RP11-598F7.3	EEF1A1	GLIPR1	SNHG7	RP11-558F24.4	NHP2	RPS21	PTPRCAP	COX6B1	POC1A	USP15	MCM6	KIAA1524	SNX5	EPHB6	RDM1	FCGR2A	GPBP1	ENDOD1	ACMSD	MS4A4A	ETS1	ESM1
99	RCSD1	IL3RA	TMEM246	FOSB	SKAP1	PIK3IP1	KIAA0125	CD34	ACAT1	MYC	ETS2	SERPINB1	EREG	AUNIP	AC132872.2	TUBA1B	STMN1	FAM83A	FOXN3	SKA1	G0S2	ZFP36	CDC6	HOXD11	GPR65	SPOCK2	CDC42EP1
100	CAST	LSP1	FBXO7	FRMD4A	C10orf10	SHISA2	RAB32	LGALS1	CR1	TPI1	PRKACB	HOPX	ZBTB20	CCNB2	RP1-3J17.3	RANBP1	KIF23	EREG	PNRC1	HMGN2	CCR1	EIF5	FEN1	TAF1D	LDLRAD4	LINC00402	EMP2

## Sheet: b) 10x_UMAP_scores_excl_mature
	Cell_ID	Donor	library	Tissue	Cluster_leiden.1.2	UMAP1	UMAP2	S_score	G2M_score	Cell_cycle_phase	dpt_pseudotime	dpt_pseudotime_rank	GMP score	MLP score	MEP score	HSC score	Ery-priming score	Meg-priming score	BM-type Score	SPL-type score
1	_01_AAACCTGAGATGGGTC.1.1	OD1	10x_3'_v2	BM	16	-4.36819	6.90251	0.388459	0.393611	G2M	0.404541	86677	0.00812136	0.200243	-0.117484	0.00454646	0.0800397	0.281044	0.197854	0.189003
2	_01_AAACCTGAGCTGCCCA.1.2	OD1	10x_3'_v2	BM	15	-6.39931	2.88584	0.162909	0.00783147	S	0.476227	93162	0.319265	-0.000864595	-0.0817491	-0.175951	-0.0197227	0.0673688	0.286968	0.0377165
3	_01_AAACCTGAGGTGCTTT.1.4	OD1	10x_3'_v2	SPL	2	2.58491	7.78722	-0.0559354	-0.0840543	G1	0.330681	79137	-0.0999315	0.0393907	0.114734	-0.0944762	0.201289	0.0348541	0.181394	0.223051
4	_01_AAACCTGAGTAGCCGA.1.4	OD1	10x_3'_v2	SPL	0	0.136183	-2.7509	-0.142751	-0.0819263	G1	0.0916642	30981	-0.0454059	0.197965	0.0408997	0.149491	0.0582708	0.131433	0.322095	0.554003
5	_01_AAACCTGCAACACCCG.1.1	OD1	10x_3'_v2	BM	4	3.95198	-2.60615	-0.104933	-0.118467	G1	0.068563	13828	-0.00118279	0.148914	-0.0787023	0.115556	0.11091	0.110281	0.600787	0.283724
6	_01_AAACCTGCAAGCCGCT.1.1	OD1	10x_3'_v2	BM	9	-3.43234	3.27681	0.0833206	-0.0599427	S	0.207036	64310	0.0207164	0.162317	0.00513388	-0.118883	0.11372	-0.00752585	0.242734	0.191646
7	_01_AAACCTGCAATGGACG.1.4	OD1	10x_3'_v2	SPL	0	1.8089	-1.8302	-0.115249	-0.038923	G1	0.0905814	30179	-0.0133787	0.186875	-0.0951755	0.0339313	0.0833508	0.0813541	0.298185	0.3784
8	_01_AAACCTGCACACATGT.1.4	OD1	10x_3'_v2	SPL	7	-2.30641	0.766272	-0.144919	-0.0940427	G1	0.132433	51127	0.0723322	0.211441	0.0254812	0.0131589	0.131715	0.0521394	0.311452	0.51477
9	_01_AAACCTGCACACCGCA.1.1	OD1	10x_3'_v2	BM	5	1.62939	-0.351375	-0.198035	-0.0873559	G1	0.083853	24947	0.0120403	0.084268	-0.0335989	0.05737	0.150415	0.10478	0.462449	0.379753
10	_01_AAACCTGCACGTCTCT.1.0	OD1	10x_3'_v2	PB	2	1.23501	5.48628	-0.156682	-0.0622803	G1	0.224698	66554	-0.102088	0.0274372	0.0122518	-0.121535	0.0609755	-0.000210553	0.250612	0.355574
11	_01_AAACCTGCACTGTTAG.1.3	OD1	10x_3'_v2	SPL	0	-1.82074	-1.14223	-0.167857	-0.106319	G1	0.107787	41427	-0.0165743	0.131839	-0.0380063	-0.016826	0.0497929	0.0617246	0.235888	0.487329
12	_01_AAACCTGCAGGGAGAG.1.3	OD1	10x_3'_v2	SPL	6	-1.689	0.626851	-0.0767816	-0.0773576	G1	0.113525	44236	-0.0262414	0.131116	-0.0560386	-0.0283907	0.0368768	-0.00694001	0.297971	0.295638
13	_01_AAACCTGCAGTCAGCC.1.2	OD1	10x_3'_v2	BM	6	-1.65411	1.72121	-0.1084	-0.13177	G1	0.131523	50850	0.0262839	0.19827	-0.0841126	-0.000357345	0.0562932	0.0816894	0.318458	0.253397
14	_01_AAACCTGGTACTTGAC.1.2	OD1	10x_3'_v2	BM	16	-4.74156	5.79156	0.452371	0.169141	S	0.371694	83379	0.0388898	0.0249565	-0.0429195	-0.160182	0.0443494	0.169473	0.214331	0.183257
15	_01_AAACCTGGTCAACATC.1.4	OD1	10x_3'_v2	SPL	8	1.6997	10.25	0.0234736	-0.0272558	S	0.445877	90569	-0.0664995	0.00857505	0.230166	-0.106025	0.279774	-0.034598	0.156297	0.285625
16	_01_AAACCTGGTCAGAAGC.1.4	OD1	10x_3'_v2	SPL	0	-0.89991	-2.02331	-0.164446	-0.134411	G1	0.0929235	31922	-0.0166992	0.202369	-0.0599547	0.0845813	0.189312	0.151264	0.299086	0.478717
17	_01_AAACCTGGTCTCTTTA.1.1	OD1	10x_3'_v2	BM	5	2.25776	1.25511	-0.0596915	-0.040341	G1	0.0893612	29217	-0.092843	0.116265	-0.0247121	0.0599933	0.0319156	0.142774	0.493489	0.186307
18	_01_AAACCTGGTGCAACGA.1.4	OD1	10x_3'_v2	SPL	3	-2.96109	-10.8657	-0.143028	-0.104743	G1	0.690325	113051	-0.120464	0.400103	-0.0742152	-0.145114	0.0917047	0.0126117	0.255481	0.401249
19	_01_AAACCTGGTGTAACGG.1.1	OD1	10x_3'_v2	BM	1	-0.381317	-9.20441	-0.129363	-0.120535	G1	0.51044	95764	0.0889046	0.375646	-0.102737	-0.161046	0.124251	0.0112771	0.240514	0.217942
20	_01_AAACCTGGTGTGACGA.1.0	OD1	10x_3'_v2	PB	13	-2.03442	7.80173	0.383165	0.0655235	S	0.396628	85875	-0.119864	-0.0263487	0.121876	-0.131911	0.102459	0.0650767	0.102102	0.486177
21	_01_AAACCTGGTTATCACG.1.2	OD1	10x_3'_v2	BM	15	-6.55062	2.91279	0.192942	0.0300754	S	0.468434	92523	0.342636	0.081269	-0.0720004	-0.128995	0.106134	0.0789928	0.242385	0.183488
22	_01_AAACCTGGTTATTCTC.1.3	OD1	10x_3'_v2	SPL	3	-1.5837	-11.2644	-0.0991265	-0.101272	G1	0.656678	109158	0.0747944	0.521296	-0.0528341	0.0504167	0.141951	0.161519	0.287349	0.477688
23	_01_AAACCTGGTTCCGGCA.1.0	OD1	10x_3'_v2	PB	0	-0.200764	-3.08106	-0.166414	-0.0856993	G1	0.0823257	23761	-0.0471374	0.202362	0.108887	0.0320933	0.0880374	0.109917	0.306004	0.50019
24	_01_AAACCTGGTTTGACAC.1.2	OD1	10x_3'_v2	BM	9	-4.02546	3.99009	0.181558	-0.0176096	S	0.244822	68886	0.0453373	0.182462	-0.0831107	-0.100605	0.0767176	-0.0281305	0.273426	0.241883
25	_01_AAACCTGTCAGTGTTG.1.1	OD1	10x_3'_v2	BM	5	2.63839	-1.31002	-0.103529	-0.0634293	G1	0.0644654	11372	0.0591706	0.231278	-0.0565659	0.0884401	0.234328	-0.0372954	0.349728	0.259913
26	_01_AAACCTGTCATCTGCC.1.4	OD1	10x_3'_v2	SPL	3	-3.93445	-10.7608	-0.180084	-0.0902241	G1	0.767568	116894	-0.0582641	0.293728	-0.0963812	-0.0891372	0.0171351	-0.00496152	0.147274	0.439461
27	_01_AAACCTGTCCGTTGCT.1.2	OD1	10x_3'_v2	BM	2	0.834202	6.40463	-0.0426709	-0.0805184	G1	0.2737	72296	-0.0697176	-0.0338839	0.206902	-0.110727	0.149312	-0.0638307	0.218869	0.206178
28	_01_AAACCTGTCTGGGCCA.1.1	OD1	10x_3'_v2	BM	6	-0.48342	-0.255572	0.0186846	-0.0847663	S	0.104548	39656	0.0503927	0.2698	-0.0540623	0.166825	0.23446	0.0566498	0.404363	0.313011
29	_01_AAACGGGAGAGACGAA.1.2	OD1	10x_3'_v2	BM	8	2.85584	9.34715	-0.0842836	-0.0774759	G1	0.391706	85354	-0.0690631	0.091624	0.23294	-0.171314	0.355445	-0.0800971	0.209544	0.248103
30	_01_AAACGGGAGATGTGTA.1.4	OD1	10x_3'_v2	SPL	24	-4.3844	-7.66586	-0.16725	-0.0989759	G1	0.545408	98151	0.0651558	0.312476	-0.0204147	-0.125789	0.0386452	0.148193	0.224908	0.476835
31	_01_AAACGGGAGCGTTTAC.1.2	OD1	10x_3'_v2	BM	2	0.309203	7.04427	0.00774734	0.0844939	G2M	0.313656	77169	-0.0997748	0.0285182	0.0568341	-0.0711368	0.054079	0.159912	0.273564	0.157955
32	_01_AAACGGGAGCTAGTCT.1.2	OD1	10x_3'_v2	BM	11	3.10497	0.424308	-0.0548886	-0.0858093	G1	0.046415	3558	-0.0323739	0.193385	0.0484364	0.165382	0.164789	0.0384668	0.572544	0.181986
33	_01_AAACGGGAGCTGCAAG.1.2	OD1	10x_3'_v2	BM	10	2.66474	3.58303	0.0629766	-0.123603	S	0.147874	54742	-0.0207735	0.090679	-0.0433138	-0.128469	0.0275399	0.109338	0.275402	0.107033
34	_01_AAACGGGAGGCCCTTG.1.3	OD1	10x_3'_v2	SPL	12	1.15693	4.82429	-0.164376	-0.0695764	G1	0.19591	62832	-0.0517392	0.0397434	0.220401	-0.037179	0.20882	0.14378	0.274771	0.521765
35	_01_AAACGGGAGTTACCCA.1.4	OD1	10x_3'_v2	SPL	6	-2.31855	0.23242	-0.226923	-0.153474	G1	0.132136	51042	0.0866318	0.205171	-0.0355383	0.00410165	0.0724418	0.0774197	0.288385	0.392525
36	_01_AAACGGGCAAAGGTGC.1.2	OD1	10x_3'_v2	BM	5	1.18226	0.0363399	-0.155049	-0.0928966	G1	0.0909253	30461	0.0130296	0.228254	-0.122866	-0.0128601	0.025345	0.00262519	0.155084	0.105274
37	_01_AAACGGGCACATTCGA.1.1	OD1	10x_3'_v2	BM	6	-1.00343	1.07445	-0.127847	-0.0900027	G1	0.119832	46933	0.018879	0.176773	-0.0532158	0.0199644	0.153782	-0.00682066	0.349407	0.194617
38	_01_AAACGGGCATGCCTAA.1.1	OD1	10x_3'_v2	BM	16	-4.06584	5.20815	0.250045	0.0304374	S	0.310661	76825	0.0230164	0.197701	-0.0847766	-0.126482	0.047385	0.0343226	0.287591	0.18879
39	_01_AAACGGGGTCAAAGCG.1.0	OD1	10x_3'_v2	PB	0	-0.839644	-1.20881	-0.0962519	-0.0993275	G1	0.0972046	34985	0.0154113	0.174062	-0.0485539	0.0230003	0.0741546	-0.00542185	0.206882	0.301016
40	_01_AAACGGGGTCAATGTC.1.1	OD1	10x_3'_v2	BM	15	-4.98252	3.44299	0.0445357	0.0813594	G2M	0.269907	71854	-0.00971919	0.141337	-0.00389063	-0.0796459	0.135176	0.0610846	0.204638	0.207421
41	_01_AAACGGGGTCGCCATG.1.3	OD1	10x_3'_v2	SPL	6	-0.294578	0.132219	-0.146678	-0.0798442	G1	0.108185	41633	-0.0103103	0.275039	-0.0153434	0.133087	0.117276	0.0389585	0.364971	0.269458
42	_01_AAACGGGGTGCCTGCA.1.3	OD1	10x_3'_v2	SPL	0	0.416709	-1.80737	-0.132278	-0.0734798	G1	0.0880209	28194	-0.00704424	0.147112	-0.0608889	0.0736407	0.122889	0.0587111	0.311638	0.324215
43	_01_AAACGGGGTTTGCATG.1.2	OD1	10x_3'_v2	BM	13	-2.74881	6.72633	0.289706	0.0193533	S	0.360781	82305	-0.149916	0.00234318	-0.0762653	-0.141413	0.00887558	0.0656681	0.135307	0.268666
44	_01_AAACGGGTCATATCGG.1.3	OD1	10x_3'_v2	SPL	2	2.91796	5.43262	-0.194243	-0.0684645	G1	0.224941	66576	-0.03914	0.0822095	0.114764	-0.0380943	0.0748264	-0.00158301	0.199602	0.442897
45	_01_AAACGGGTCCCATTTA.1.3	OD1	10x_3'_v2	SPL	6	-2.23314	2.32467	0.00800848	-0.0419716	S	0.146047	54376	0.143566	0.163327	-0.0372536	-0.122218	0.0180841	0.0351736	0.263075	0.213471
46	_01_AAACGGGTCGTAGGTT.1.1	OD1	10x_3'_v2	BM	5	0.861778	-1.15148	-0.115094	-0.0845745	G1	0.0979521	35498	0.01034	0.207847	-0.0943145	0.00341514	0.103354	0.00912269	0.345664	0.26689
47	_01_AAACGGGTCTTTCCTC.1.1	OD1	10x_3'_v2	BM	1	0.582479	-9.98863	-0.151968	-0.137679	G1	0.636931	106611	0.0347835	0.399883	-0.124352	0.0648614	0.00728403	0.0522946	0.433842	0.394194
48	_01_AAAGATGAGAGCAATT.1.2	OD1	10x_3'_v2	BM	1	-0.808194	-9.30746	-0.137692	-0.0523064	G1	0.637451	106671	-0.0212092	0.255914	-0.0689507	-0.0594438	0.261548	0.0400272	0.233343	0.387219
49	_01_AAAGATGAGCTGATAA.1.2	OD1	10x_3'_v2	BM	5	1.77061	0.656388	-0.17809	-0.11053	G1	0.0874997	27800	-0.00984982	0.195199	-0.0560236	0.14762	0.0635789	-0.0356559	0.375513	0.0789514
50	_01_AAAGATGAGCTTCGCG.1.2	OD1	10x_3'_v2	BM	13	-0.473878	9.64231	0.305882	0.0476556	S	0.498812	94897	-0.129571	-0.0306323	0.225534	-0.155295	0.311227	-0.0577624	0.155305	0.185438
51	_01_AAAGATGAGGAATCGC.1.4	OD1	10x_3'_v2	SPL	1	0.355936	-10.9361	-0.237003	-0.0437674	G1	0.560231	99154	-0.0940833	0.359168	-0.116534	0.00377853	0.0107966	0.0696467	0.178296	0.495273
52	_01_AAAGATGAGTGGGATC.1.2	OD1	10x_3'_v2	BM	16	-4.15981	5.41516	0.257217	0.150793	S	0.347182	80938	0.136707	0.159456	-0.0479973	-0.166567	0.0215233	0.186302	0.170121	0.14435
53	_01_AAAGATGAGTGTTTGC.1.2	OD1	10x_3'_v2	BM	6	0.280409	0.341554	-0.11748	-0.0877943	G1	0.12173	47650	0.034714	0.217055	-0.0383731	0.0187312	0.102267	0.0666784	0.424851	0.207644
54	_01_AAAGATGCACATGACT.1.0	OD1	10x_3'_v2	PB	0	0.779422	-2.30328	-0.135317	-0.0648346	G1	0.0933519	32259	-0.0790414	0.0369656	-0.0607583	-0.0174523	0.0950671	0.0485663	0.386334	0.394803
55	_01_AAAGATGCACGAAAGC.1.4	OD1	10x_3'_v2	SPL	6	-2.7104	1.38111	-0.0903309	-0.0980584	G1	0.150446	55238	0.0551908	0.146507	-0.0133378	0.00972746	0.055089	0.0308214	0.154326	0.524826
56	_01_AAAGATGCAGGGTATG.1.1	OD1	10x_3'_v2	BM	5	0.94757	-0.873296	-0.12058	-0.054607	G1	0.0900432	29737	-0.0611908	0.319116	-0.0401583	0.179022	0.109031	0.0390646	0.356879	0.295577
57	_01_AAAGATGCAGTATAAG.1.1	OD1	10x_3'_v2	BM	22	-0.0716104	8.06132	0.285495	0.00993083	S	0.520106	96425	-0.0519416	0.0153319	0.229517	-0.0788342	-0.178778	0.424458	0.174573	0.299629
58	_01_AAAGATGCATAAAGGT.1.3	OD1	10x_3'_v2	SPL	11	-0.543305	1.49094	-0.139781	-0.0620438	G1	0.111106	43120	0.000139639	0.0594306	-0.0371537	-0.0822386	0.126789	0.0525258	0.321968	0.332363
59	_01_AAAGATGCATCTCCCA.1.1	OD1	10x_3'_v2	BM	6	-2.53842	1.44018	-0.0544265	-0.0520018	G1	0.141672	53453	-0.0121157	0.119089	-0.0613234	0.0363913	0.0874349	-0.0159542	0.250628	0.242804
60	_01_AAAGATGCATTCCTGC.1.2	OD1	10x_3'_v2	BM	11	0.854044	0.340141	-0.142131	-0.0331336	G1	0.0872891	27625	0.0187116	0.166516	-0.0857671	0.0972315	0.0779984	0.127961	0.332758	0.248837
61	_01_AAAGATGGTATAGGGC.1.3	OD1	10x_3'_v2	SPL	3	0.265736	-11.491	-0.220148	-0.0931563	G1	0.678292	111806	-0.129852	0.526495	-0.069832	-0.0952486	0.0932997	-0.00153352	0.27198	0.295285
62	_01_AAAGATGGTCCGACGT.1.2	OD1	10x_3'_v2	BM	4	3.76732	-1.83107	-0.162106	-0.119929	G1	0.0605167	9245	-0.12152	0.197988	-0.0316987	0.222196	0.0607027	0.0150995	0.423085	0.225405
63	_01_AAAGATGGTCTAACGT.1.3	OD1	10x_3'_v2	SPL	11	-0.230362	-1.2087	-0.142487	-0.0686211	G1	0.0996979	36675	-0.0225221	0.197199	0.0579916	0.136804	0.13807	-0.0179917	0.22938	0.411287
64	_01_AAAGATGGTCTACCTC.1.4	OD1	10x_3'_v2	SPL	10	1.65867	1.64678	-0.141485	-0.0595061	G1	0.105768	40340	-0.0703523	0.121059	0.0800981	-0.0194447	-0.0180997	0.0703362	0.299887	0.315479
65	_01_AAAGATGGTTGACGTT.1.4	OD1	10x_3'_v2	SPL	10	2.46195	2.42929	-0.0770452	-0.0969567	G1	0.120586	47218	-0.0498789	0.126644	0.0559212	0.0278999	0.176445	0.0942173	0.412585	0.387752
66	_01_AAAGATGTCATTCACT.1.2	OD1	10x_3'_v2	BM	19	-5.73574	6.07389	0.00649673	0.36796	G2M	0.372439	83452	0.0893392	0.0657234	-0.0931614	-0.129543	0.0596896	0.13828	0.221834	0.220554
67	_01_AAAGATGTCGGCCGAT.1.4	OD1	10x_3'_v2	SPL	11	0.104973	0.00126925	-0.154528	-0.0983712	G1	0.100169	36966	-0.0534909	0.141118	-0.0517719	0.0337157	0.185033	0.0902334	0.363946	0.284711
68	_01_AAAGATGTCGTACCGG.1.1	OD1	10x_3'_v2	BM	5	1.65545	-1.5353	-0.144338	-0.100586	G1	0.0878505	28068	0.0521412	0.0863206	0.00539678	0.00235695	0.0398172	-0.0377317	0.357516	0.335448
69	_01_AAAGATGTCTGCTGTC.1.0	OD1	10x_3'_v2	PB	10	2.54926	2.69961	-0.138194	-0.112141	G1	0.122905	48061	-0.0398138	0.128321	-0.0124799	0.0390795	0.137264	0.0707134	0.360515	0.323163
70	_01_AAAGATGTCTTGAGGT.1.1	OD1	10x_3'_v2	BM	19	-6.0564	5.78201	-0.0805694	0.169505	G2M	0.386079	84802	-0.0785341	0.292902	-0.133665	-0.049179	0.0560327	0.144621	0.259209	0.286075
71	_01_AAAGCAAAGAATAGGG.1.1	OD1	10x_3'_v2	BM	13	-1.10362	9.47627	0.221554	0.115408	S	0.480539	93489	-0.0466146	0.0331636	0.149749	-0.147604	0.234756	-0.0406966	0.125852	0.226113
72	_01_AAAGCAAAGAATGTTG.1.3	OD1	10x_3'_v2	SPL	7	-0.554892	-0.757002	-0.181721	-0.0306079	G1	0.105076	39927	0.0123992	0.205865	-0.0855661	-0.007781	0.0435681	0.155995	0.380876	0.424156
73	_01_AAAGCAAAGAGAACAG.1.3	OD1	10x_3'_v2	SPL	24	-4.63449	-7.4884	0.0626501	-0.0694952	S	0.666735	110441	-0.0852774	0.233878	-0.055032	-0.10686	0.0539884	0.124335	0.227161	0.402748
74	_01_AAAGCAAAGATCACGG.1.3	OD1	10x_3'_v2	SPL	24	-3.60281	-9.10563	-0.155369	-0.0640625	G1	0.647958	107993	-0.0721763	0.462118	-0.111111	-0.0884081	0.0934034	0.117858	0.146	0.297578
75	_01_AAAGCAAAGCCGCCTA.1.1	OD1	10x_3'_v2	BM	15	-4.97292	2.92054	0.10487	-0.0731689	S	0.253667	69942	0.108818	0.108997	-0.0742401	-0.113539	0.0468052	0.0268141	0.261696	0.268471
76	_01_AAAGCAAAGCGATAGC.1.4	OD1	10x_3'_v2	SPL	10	2.52271	4.1856	-0.0555729	-0.0901697	G1	0.183651	61079	-0.0704297	-0.00563407	-0.0140555	0.0167059	0.0683428	0.118593	0.310054	0.412479
77	_01_AAAGCAAAGGGATACC.1.2	OD1	10x_3'_v2	BM	6	-1.50414	1.07369	-0.13348	-0.036612	G1	0.126026	49153	0.0694349	0.235197	-0.0507608	0.0353235	0.211463	-0.00316516	0.358155	0.373582
78	_01_AAAGCAAAGTAACCCT.1.1	OD1	10x_3'_v2	BM	17	-1.20741	5.42497	-0.0765404	-0.0572351	G1	0.427391	88908	0.0472582	0.0319901	0.0569682	-0.166942	0.0572697	0.143265	0.312125	0.260091
79	_01_AAAGCAAAGTGACTCT.1.1	OD1	10x_3'_v2	BM	11	2.66018	1.03082	-0.115113	-0.0801726	G1	0.0826919	24072	-0.0306513	0.129352	-0.0818098	-0.0248727	0.0264782	0.087676	0.346322	0.102051
80	_01_AAAGCAAAGTGACTCT.1.2	OD1	10x_3'_v2	BM	11	0.334739	0.115659	-0.144215	-0.0545733	G1	0.0815548	23149	0.0132699	0.0864719	-0.0391384	-0.0181051	0.128582	0.0933454	0.391383	0.342582
81	_01_AAAGCAAAGTTAGGTA.1.2	OD1	10x_3'_v2	BM	6	-0.628464	1.36582	-0.16018	-0.0890583	G1	0.112616	43825	0.0490917	0.203349	-0.0670394	0.0194209	0.139505	-0.0476531	0.279065	0.117216
82	_01_AAAGCAACAATCTACG.1.3	OD1	10x_3'_v2	SPL	0	-1.01796	-2.222	-0.102918	-0.106185	G1	0.120632	47236	-0.00928716	0.118455	-0.00291116	0.111716	0.0398531	0.0631217	0.367421	0.427507
83	_01_AAAGCAACAATGGATA.1.4	OD1	10x_3'_v2	SPL	7	-0.828425	0.794984	-0.129769	-0.0101018	G1	0.111907	43496	0.00705098	0.142911	-0.0327956	0.0695533	0.0885201	0.026258	0.187733	0.427828
84	_01_AAAGCAACACGTTGGC.1.0	OD1	10x_3'_v2	PB	7	-0.120502	1.76185	-0.113826	0.024673	G2M	0.116396	45517	0.0392821	0.0991242	-0.0338621	0.0532237	0.122344	0.0227654	0.208109	0.305017
85	_01_AAAGCAACATATACCG.1.1	OD1	10x_3'_v2	BM	5	0.743797	0.670639	-0.101223	-0.0596911	G1	0.098284	35738	0.111766	0.193768	0.0295797	0.0408591	0.118875	0.012297	0.385761	0.0676706
86	_01_AAAGCAACATGTTGAC.1.4	OD1	10x_3'_v2	SPL	8	2.34416	10.553	-0.118356	-0.0703574	G1	0.488362	94110	-0.0718936	-0.0122652	0.279956	-0.0960898	0.546434	-0.0866752	0.125438	0.220074
87	_01_AAAGCAAGTACTCTCC.1.2	OD1	10x_3'_v2	BM	6	-0.670117	0.810931	-0.114848	-0.00953746	G1	0.116755	45665	0.015426	0.0519972	-0.019589	0.141298	0.0874265	0.0394602	0.49078	0.236935
88	_01_AAAGCAAGTAGCGATG.1.4	OD1	10x_3'_v2	SPL	12	1.32914	3.99497	-0.0749801	-0.0922971	G1	0.18705	61565	-0.0987375	0.0723395	0.00840554	-0.0187622	0.257625	-0.00256723	0.294955	0.245255
89	_01_AAAGCAAGTCAGATAA.1.0	OD1	10x_3'_v2	PB	5	0.946478	-1.02464	-0.169365	-0.0223059	G1	0.0820553	23552	-0.0950258	0.166081	-0.143641	0.0101878	0.153857	0.0147522	0.259747	0.268318
90	_01_AAAGCAAGTCCGTCAG.1.0	OD1	10x_3'_v2	PB	4	3.9595	-2.61716	-0.165357	-0.103155	G1	0.0353761	1232	-0.0702935	0.181723	-0.0760342	0.126987	0.194878	-0.0236616	0.511635	0.204029
91	_01_AAAGCAAGTGTCAATC.1.4	OD1	10x_3'_v2	SPL	12	1.49021	3.52298	-0.178766	-0.139011	G1	0.152877	55707	-0.074614	0.0704731	0.0114297	0.00980739	0.0652913	0.112687	0.342434	0.517247
92	_01_AAAGCAAGTTAGTGGG.1.4	OD1	10x_3'_v2	SPL	0	-0.265527	-2.99796	-0.118408	-0.10499	G1	0.097806	35405	0.0546618	0.170877	0.0216815	0.0649766	0.12289	0.0889445	0.41519	0.430839
93	_01_AAAGCAAGTTATGTGC.1.3	OD1	10x_3'_v2	SPL	0	-1.351	-2.43705	-0.120785	-0.109455	G1	0.112293	43673	0.139208	0.252825	-0.0223245	0.0165457	-0.00377932	0.0566559	0.385315	0.612256
94	_01_AAAGCAAGTTGATTGC.1.0	OD1	10x_3'_v2	PB	4	3.32081	-2.3457	-0.123579	-0.10541	G1	0.077037	19700	0.00648725	0.126385	-0.029531	0.142059	0.126277	0.111863	0.357013	0.202238
95	_01_AAAGCAATCCGCAAGC.1.2	OD1	10x_3'_v2	BM	6	-3.09751	1.1644	0.0656741	-0.105705	S	0.199475	63310	0.00686126	0.259073	-0.0784843	-0.09973	0.0533508	0.0371876	0.284444	0.241115
96	_01_AAAGCAATCCGGGTGT.1.4	OD1	10x_3'_v2	SPL	3	-0.547417	-11.3522	-0.116066	-0.142588	G1	0.673055	111221	-0.0946041	0.403718	-0.0985572	0.00326273	0.030755	-0.0178393	0.158562	0.488021
97	_01_AAAGCAATCCTAAGTG.1.2	OD1	10x_3'_v2	BM	5	2.38741	-0.0255673	-0.153614	-0.113853	G1	0.0733962	17178	-0.0215613	0.16099	-0.0279661	0.0843933	0.0949139	0.069683	0.441611	0.0995618
98	_01_AAAGCAATCGCAGGCT.1.4	OD1	10x_3'_v2	SPL	12	1.44562	2.64125	-0.203936	-0.0326058	G1	0.121026	47372	-0.109886	0.264242	-0.0401355	0.114969	0.162816	0.200473	0.368217	0.477589
99	_01_AAAGCAATCGCATGGC.1.4	OD1	10x_3'_v2	SPL	5	0.847963	-1.83871	-0.0945961	-0.104534	G1	0.0924573	31570	-0.0279545	0.163134	-0.0650099	-0.00878529	0.18892	0.0766224	0.236208	0.315107
100	_01_AAAGCAATCGCGATCG.1.3	OD1	10x_3'_v2	SPL	4	3.45208	-2.73194	-0.0995191	-0.0728449	G1	0.0454454	3256	-0.0822417	0.175616	-0.0811799	0.289012	0.0172604	0.0488955	0.361783	0.302668
101	_01_AAAGCAATCGGCATCG.1.4	OD1	10x_3'_v2	SPL	7	-1.04125	2.50543	-0.0658895	-0.0733046	G1	0.127926	49755	-0.0223667	0.155393	-0.0238004	-0.0558443	0.15724	0.042298	0.238229	0.373902
102	_01_AAAGCAATCGTCGTTC.1.4	OD1	10x_3'_v2	SPL	7	-0.386898	0.624171	-0.180632	-0.0882127	G1	0.104874	39817	-0.0936186	0.0823207	-0.00955677	-0.0778872	0.102555	0.0734177	0.247021	0.461838
103	_01_AAAGCAATCTCCAGGG.1.1	OD1	10x_3'_v2	BM	4	3.91714	-2.1151	-0.101987	-0.0821141	G1	0.0662798	12401	4.66e-05	0.195786	0.0236115	0.155195	0.157927	-0.015845	0.567639	0.176608
104	_01_AAAGCAATCTCTTGAT.1.4	OD1	10x_3'_v2	SPL	7	-1.48739	-0.77801	-0.0998182	-0.0688808	G1	0.100109	36925	0.0434546	0.167155	-0.0287915	-0.0493493	0.0148812	0.126474	0.278208	0.644279
105	_01_AAAGCAATCTTAGCCC.1.0	OD1	10x_3'_v2	PB	0	-1.56242	-1.91945	-0.0391944	-0.0963204	G1	0.105836	40379	0.0372988	0.2173	-0.00102641	-0.0616333	0.0772946	0.0271611	0.300603	0.438088
106	_01_AAAGTAGAGACGACGT.1.1	OD1	10x_3'_v2	BM	9	-3.25458	3.11886	0.0929037	-0.0686512	S	0.188254	61757	0.052109	0.243723	-0.0821288	0.121839	0.15763	0.0756154	0.220749	0.146198
107	_01_AAAGTAGAGAGACTAT.1.4	OD1	10x_3'_v2	SPL	8	1.82866	10.3552	0.00909196	-0.061436	S	0.458534	91689	-0.0897042	0.0546349	0.15451	-0.140712	0.37894	-0.0665166	0.135689	0.121526
108	_01_AAAGTAGAGCCGATTT.1.1	OD1	10x_3'_v2	BM	6	-1.31832	1.09693	-0.15538	-0.133917	G1	0.134019	51563	0.0177307	0.201024	-0.091671	-0.0491738	0.130547	0.0109826	0.21126	0.230963
109	_01_AAAGTAGAGCTAACAA.1.1	OD1	10x_3'_v2	BM	19	-5.75978	5.4678	0.023416	0.479503	G2M	0.365987	82822	0.0441136	0.0474322	-0.098597	-0.16448	-0.00379249	0.143475	0.0966269	0.160152
110	_01_AAAGTAGAGGCTATCT.1.1	OD1	10x_3'_v2	BM	5	3.49059	-2.58351	-0.151706	-0.0708813	G1	0.0783676	20698	-0.0354429	0.31046	-0.0926908	0.124878	0.111008	-0.0135332	0.612143	0.27766
111	_01_AAAGTAGAGGGTGTTG.1.0	OD1	10x_3'_v2	PB	4	4.22632	-1.08189	-0.12394	-0.0533727	G1	0.0579771	7986	-0.117489	0.220455	-0.0403219	0.06703	0.118507	0.0506299	0.476955	0.211033
112	_01_AAAGTAGAGTGTACCT.1.2	OD1	10x_3'_v2	BM	1	1.66195	-10.5685	-0.116749	-0.0696942	G1	0.631613	105927	-0.0241827	0.483038	0.0732394	0.054587	0.130396	0.0305037	0.339283	0.279858
113	_01_AAAGTAGCAAGCCGCT.1.3	OD1	10x_3'_v2	SPL	6	-2.57618	0.953446	-0.116343	-0.109347	G1	0.13909	52832	0.018236	0.0205597	0.0103792	0.00455497	0.0745631	0.00602519	0.239145	0.3377
114	_01_AAAGTAGCACCCATGG.1.0	OD1	10x_3'_v2	PB	6	-1.98358	0.697912	-0.0870572	-0.0633635	G1	0.129182	50156	0.0573527	0.12277	-0.0380854	0.0154216	0.222444	-0.0330781	0.253954	0.405846
115	_01_AAAGTAGCACTAGTAC.1.1	OD1	10x_3'_v2	BM	6	-2.79275	2.48318	-0.00373767	-0.106338	G1	0.164289	57872	-0.0420121	0.133758	-0.0575822	-0.0987774	0.166552	-0.0370159	0.245103	0.0834295
116	_01_AAAGTAGCACTTAACG.1.2	OD1	10x_3'_v2	BM	16	-4.17605	6.35719	0.255027	0.210416	S	0.373411	83562	0.00763251	0.0601919	-0.0478771	-0.105431	-0.0239645	0.159132	0.272797	0.259475
117	_01_AAAGTAGCAGGGTTAG.1.3	OD1	10x_3'_v2	SPL	11	-1.55334	-0.902925	-0.135982	-0.112996	G1	0.101497	37791	0.0231077	0.0805066	-0.0381053	0.0605146	0.181837	0.0978562	0.347244	0.426371
118	_01_AAAGTAGCATGGGAAC.1.1	OD1	10x_3'_v2	BM	1	2.26262	-10.3932	-0.079508	-0.0260278	G1	0.608539	103248	0.0445356	0.440718	-0.0369256	-0.0432843	0.210421	0.130345	0.345017	0.207182
119	_01_AAAGTAGGTGAACCTT.1.0	OD1	10x_3'_v2	PB	0	0.60852	-2.7494	-0.179697	-0.11824	G1	0.0792832	21401	-0.00633338	0.141324	-0.0494286	0.185702	0.133171	-0.0302107	0.390453	0.390981
120	_01_AAAGTAGGTGCTGTAT.1.1	OD1	10x_3'_v2	BM	13	-1.27041	8.70361	0.295744	0.0490788	S	0.41122	87310	-0.0402309	0.0117758	0.179958	-0.130203	0.140653	0.0177285	0.188457	0.204689
121	_01_AAAGTAGGTTAGAACA.1.0	OD1	10x_3'_v2	PB	5	1.31398	-0.553664	-0.108929	-0.0307867	G1	0.0813989	23022	-0.0148001	0.202086	-0.0694943	0.127038	0.0391993	0.0121404	0.323891	0.291649
122	_01_AAAGTAGGTTCCACAA.1.0	OD1	10x_3'_v2	PB	2	3.05493	4.6462	-0.162914	-0.0913289	G1	0.212917	65097	-0.0585285	0.0672115	0.0715167	0.0497983	0.139717	0.0928754	0.362029	0.17466
123	_01_AAAGTAGGTTGCCTCT.1.1	OD1	10x_3'_v2	BM	5	1.72302	-0.29018	-0.0548824	-0.0983271	G1	0.0843311	25338	0.033453	0.183503	-0.0281772	0.0625462	0.208774	0.00804174	0.448649	0.185504
124	_01_AAAGTAGGTTGGAGGT.1.1	OD1	10x_3'_v2	BM	7	-0.439307	1.9335	-0.133483	-0.0606779	G1	0.122972	48091	-0.0506564	0.0930551	-0.0229689	0.0500443	0.192664	0.113966	0.369994	0.309437
125	_01_AAAGTAGGTTTGTTGG.1.4	OD1	10x_3'_v2	SPL	6	-3.48348	1.10021	-0.0907998	-0.117439	G1	0.150161	55180	0.0530339	0.0791163	-0.0410233	-0.0499254	0.0750485	0.0792158	0.30658	0.496507
126	_01_AAAGTAGTCACTTACT.1.0	OD1	10x_3'_v2	PB	5	1.35248	-2.02813	-0.172701	-0.104526	G1	0.0640274	11097	0.105899	0.223241	-0.0198833	0.053304	0.201074	-0.0405324	0.426242	0.305491
127	_01_AAAGTAGTCCACGACG.1.1	OD1	10x_3'_v2	BM	16	-3.90021	5.1238	0.190306	0.0543835	S	0.29907	75405	0.0318825	0.118299	-0.0583115	-0.0935022	0.0931106	0.0686762	0.23115	0.22163
128	_01_AAAGTAGTCCACGCAG.1.0	OD1	10x_3'_v2	PB	1	2.05014	-9.94062	-0.184944	-0.119475	G1	0.49466	94580	-0.00702079	0.335052	0.0468429	0.0464026	0.167491	0.0424603	0.305717	0.38546
129	_01_AAAGTAGTCCTTGACC.1.4	OD1	10x_3'_v2	SPL	4	3.23481	-1.91908	-0.188624	-0.117077	G1	0.0406673	2132	0.0188269	0.29835	-0.0558046	0.193846	0.127105	-0.0316438	0.457227	0.372193
130	_01_AAAGTAGTCGCGCCAA.1.1	OD1	10x_3'_v2	BM	15	-5.71402	3.14667	0.0288534	-0.0486698	S	0.329382	78981	0.174508	0.0865766	-0.0678633	-0.131505	0.0216765	0.0728473	0.214574	0.17401
131	_01_AAAGTAGTCTACTATC.1.2	OD1	10x_3'_v2	BM	8	2.64565	10.842	-0.15428	-0.0870584	G1	0.524308	96721	-0.104091	-0.011904	0.40564	-0.161579	0.727293	-0.096239	0.171098	0.26823
132	_01_AAAGTAGTCTCGCATC.1.4	OD1	10x_3'_v2	SPL	5	2.61615	-0.024653	-0.176757	-0.0605738	G1	0.0676258	13256	-0.0207677	0.0685117	-0.0188548	0.0247792	0.0953702	0.0846036	0.416058	0.165244
133	_01_AAATGCCAGAGTTGGC.1.0	OD1	10x_3'_v2	PB	7	0.421406	0.240416	-0.147585	-0.0514832	G1	0.106068	40528	-0.0171072	0.195298	-0.0395706	0.00685006	0.229682	0.0203822	0.267142	0.355381
134	_01_AAATGCCAGTGCCAGA.1.3	OD1	10x_3'_v2	SPL	11	-0.0979646	-1.10007	-0.131201	-0.0327255	G1	0.0827256	24101	-0.0284462	0.164361	0.0196173	0.017633	0.0250869	-0.0189348	0.282951	0.458511
135	_01_AAATGCCAGTGGGATC.1.0	OD1	10x_3'_v2	PB	24	-4.56631	-7.10658	-0.187496	-0.0987491	G1	0.473837	92955	0.0631361	0.155857	0.0289555	-0.126425	-0.0113938	0.141568	0.360337	0.448961
136	_01_AAATGCCAGTTACCCA.1.1	OD1	10x_3'_v2	BM	4	3.68163	-2.10686	-0.0296035	-0.0698273	G1	0.0786537	20909	-0.102535	0.162826	-0.0289324	0.149666	0.0923368	0.125584	0.484465	0.287121
137	_01_AAATGCCCAAGAGTCG.1.3	OD1	10x_3'_v2	SPL	3	-3.39725	-10.6305	-0.194559	-0.0844154	G1	0.582468	100803	0.00862971	0.401791	-0.0802427	-0.13516	-0.0304475	0.031323	0.0329115	0.45489
138	_01_AAATGCCCAATGAATG.1.2	OD1	10x_3'_v2	BM	6	-2.90129	1.71533	-0.00237822	-0.0949657	G1	0.153003	55751	0.0411473	0.194274	-0.0875906	0.0147706	0.113801	-0.0292471	0.208767	0.347388
139	_01_AAATGCCCACCGGAAA.1.3	OD1	10x_3'_v2	SPL	4	2.67811	-2.68011	-0.191191	-0.0119903	G1	0.0568799	7501	-0.0478792	0.168868	-0.0526009	0.111039	0.10502	0.0223645	0.355299	0.319688
140	_01_AAATGCCCAGACAAGC.1.4	OD1	10x_3'_v2	SPL	0	1.02983	-1.76985	-0.0672638	-0.0774267	G1	0.0780631	20456	0.0321147	0.240717	-0.0487091	0.0668148	0.107134	0.0442676	0.315264	0.438997
141	_01_AAATGCCCATACTACG.1.4	OD1	10x_3'_v2	SPL	3	-0.0999345	-11.6069	-0.179936	-0.136521	G1	0.733656	116075	0.0231652	0.705385	0.0274288	0.0720561	0.138464	0.0208689	0.170106	0.390875
142	_01_AAATGCCCATGTAAGA.1.2	OD1	10x_3'_v2	BM	10	3.8591	1.49627	-0.080075	-0.122984	G1	0.0814358	23048	-0.117791	0.0935995	0.00490734	0.0775896	0.181445	0.207767	0.666463	0.186212
143	_01_AAATGCCGTAATCGTC.1.1	OD1	10x_3'_v2	BM	9	-3.77639	2.14807	-0.0760134	-0.0329274	G1	0.190421	62096	0.131629	0.122681	-0.0401815	-0.107782	0.143192	0.0426934	0.32978	0.176343
144	_01_AAATGCCGTAGGGACT.1.1	OD1	10x_3'_v2	BM	6	-2.91919	2.08384	-0.0950754	-0.0897156	G1	0.158361	56767	0.0581588	0.206839	-0.0481521	-0.0520663	0.0725044	0.0426315	0.344533	0.235649
145	_01_AAATGCCGTATCGCAT.1.2	OD1	10x_3'_v2	BM	6	-0.341569	1.10725	-0.12483	-0.064074	G1	0.111034	43079	-0.0299974	0.259686	-0.0627005	0.0875894	0.0646296	-0.0621652	0.41665	0.216101
146	_01_AAATGCCGTATGAAAC.1.4	OD1	10x_3'_v2	SPL	3	-0.0946052	-10.4245	-0.208001	-0.126356	G1	0.639824	106952	-0.0319817	0.562807	-0.0813206	-0.0408845	0.13125	0.00214332	0.143298	0.56497
147	_01_AAATGCCGTCAGCTAT.1.0	OD1	10x_3'_v2	PB	0	0.603415	-2.90051	-0.117004	-0.0934166	G1	0.0799667	21963	-0.0676404	0.161778	0.0184218	0.0330472	0.146801	0.0123286	0.248075	0.3796
148	_01_AAATGCCGTCCGTGAC.1.2	OD1	10x_3'_v2	BM	19	-5.79118	5.49723	-0.0641524	0.315818	G2M	0.361545	82382	0.0701324	0.0787381	-0.107208	-0.1443	0.0115368	0.0818405	0.253198	0.209297
149	_01_AAATGCCGTCTCTCGT.1.2	OD1	10x_3'_v2	BM	4	3.31998	-1.92891	-0.118762	-0.0608802	G1	0.0498108	4662	0.0691199	0.182511	-0.0713277	0.0762499	0.0983768	0.0182171	0.57302	0.185134
150	_01_AAATGCCGTGACTACT.1.0	OD1	10x_3'_v2	PB	6	-2.00647	-0.804871	-0.122531	-0.0808989	G1	0.110234	42685	0.0540014	0.178205	-0.0208276	0.0258009	0.0519369	0.057474	0.280106	0.508384
151	_01_AAATGCCGTTAAGTAG.1.0	OD1	10x_3'_v2	PB	0	1.49718	-1.46362	-0.153209	-0.141387	G1	0.0739546	17562	-0.0997104	0.145592	-0.0124062	0.140184	0.0610389	0.0990236	0.374335	0.369125
152	_01_AAATGCCTCAGTGTTG.1.4	OD1	10x_3'_v2	SPL	7	-0.0210144	2.29413	-0.0976314	-0.0689206	G1	0.118966	46586	-0.0308027	0.187139	-0.0275882	0.038105	0.111766	0.0708742	0.250482	0.390328
153	_01_AAATGCCTCATCGGAT.1.0	OD1	10x_3'_v2	PB	9	-3.88208	5.26561	0.174638	-0.0644772	S	0.300976	75626	0.11004	0.135915	-0.0689506	-0.0150497	0.0733218	0.112311	0.168539	0.291746
154	_01_AAATGCCTCCGCAAGC.1.1	OD1	10x_3'_v2	BM	11	2.47718	0.501004	-0.0526725	-0.0802433	G1	0.0769514	19640	-0.0401411	0.0844923	-0.00575687	0.0526628	0.0279325	0.171688	0.520338	0.179664
155	_01_AAATGCCTCCTACAGA.1.0	OD1	10x_3'_v2	PB	0	0.00328607	-0.982686	-0.113575	-0.0531332	G1	0.0994478	36508	0.0407882	0.0877865	-0.0142619	-0.00229612	0.0681393	-0.00352541	0.375777	0.334996
156	_01_AAATGCCTCCTCAACC.1.3	OD1	10x_3'_v2	SPL	17	0.260327	8.45174	0.0637132	-0.040481	S	0.406541	86879	-0.0632397	-0.0443858	0.120948	-0.100503	0.299858	-0.0886005	0.130637	0.370528
157	_01_AACACGTAGAAACGAG.1.1	OD1	10x_3'_v2	BM	9	-3.24228	3.63271	0.0337758	-0.0333166	S	0.189922	62026	0.0554268	0.182359	-0.000885934	0.0720889	0.149114	0.0470387	0.296299	0.149229
158	_01_AACACGTAGAAGCCCA.1.2	OD1	10x_3'_v2	BM	5	2.22753	-1.58105	-0.173716	-0.0985317	G1	0.0710305	15477	-0.00563799	0.272701	-0.0602557	0.138083	0.0888562	0.0389402	0.388437	0.28604
159	_01_AACACGTAGAAGGTTT.1.1	OD1	10x_3'_v2	BM	13	-1.67385	8.06444	0.374756	0.0303343	S	0.41462	87639	-0.153659	-0.0235064	0.167539	-0.170498	0.169307	0.0988505	0.173644	0.27709
160	_01_AACACGTAGAGTTGGC.1.1	OD1	10x_3'_v2	BM	9	-2.91105	3.56314	0.035463	-0.0589676	S	0.200109	63381	0.00829737	0.100634	-0.0377189	-0.00382249	0.0586847	0.0690711	0.325345	0.0924579
161	_01_AACACGTAGCAGCGTA.1.2	OD1	10x_3'_v2	BM	6	-2.12297	3.21436	0.00367324	-0.0200413	S	0.156434	56398	-0.0494897	0.074896	-0.0305854	0.00917736	0.0197306	0.0481005	0.426062	0.123918
162	_01_AACACGTAGCGCCTTG.1.3	OD1	10x_3'_v2	SPL	8	2.1144	11.3889	-0.0388068	-0.121739	G1	0.472103	92829	-0.109479	0.0325429	0.294357	-0.174787	0.573853	-0.0893372	0.096811	0.302292
163	_01_AACACGTAGGCCCTTG.1.3	OD1	10x_3'_v2	SPL	0	-0.250245	-2.41706	-0.0875097	0.0308918	G2M	0.0733533	17149	-0.0789641	0.175864	-0.0459156	-0.0265179	0.0610394	0.0299602	0.125566	0.475583
164	_01_AACACGTAGGCTCATT.1.3	OD1	10x_3'_v2	SPL	16	-3.08721	6.27691	0.253177	0.115441	S	0.347242	80947	-0.0782255	0.0217305	-0.103526	-0.145722	0.0622591	0.199437	0.133428	0.248902
165	_01_AACACGTAGTGCCATT.1.4	OD1	10x_3'_v2	SPL	10	1.94114	-0.980432	-0.148807	-0.123472	G1	0.0861845	26749	-0.0653652	0.112178	0.00685827	0.0294291	-0.0407544	0.171209	0.435142	0.326711
166	_01_AACACGTAGTGTACCT.1.4	OD1	10x_3'_v2	SPL	5	2.7887	-0.517859	-0.0652869	-0.0876515	G1	0.0866069	27087	-0.0782497	0.193557	-0.116113	0.0129359	0.0180882	0.0803261	0.381629	0.282166
167	_01_AACACGTAGTGTCCCG.1.4	OD1	10x_3'_v2	SPL	0	-0.52564	-1.57919	-0.126838	-0.0709973	G1	0.101152	37550	0.0575267	0.201049	-0.0139942	0.146237	0.088243	-0.0342983	0.197856	0.406979
168	_01_AACACGTCAATGAATG.1.3	OD1	10x_3'_v2	SPL	1	1.23809	-11.1947	-0.0496719	-0.107344	G1	0.649488	108201	-0.0696947	0.650242	-0.053247	0.0255386	0.12068	0.0506387	0.324832	0.374735
169	_01_AACACGTCACTTAACG.1.0	OD1	10x_3'_v2	PB	11	-0.262038	0.404741	-0.113655	-0.0877626	G1	0.0971601	34947	0.0723862	0.186141	-0.0269615	0.0372589	0.18616	0.0864984	0.293012	0.279211
170	_01_AACACGTCAGACACTT.1.4	OD1	10x_3'_v2	SPL	0	-0.320727	-2.48637	-0.108677	-0.0355123	G1	0.0942378	32905	-0.00199251	0.0365027	0.017487	-0.0417335	0.0650783	-0.0147886	0.269527	0.451023
171	_01_AACACGTCAGTAACGG.1.3	OD1	10x_3'_v2	SPL	3	-3.39091	-10.6356	-0.14206	-0.0834513	G1	0.669918	110856	-0.0828939	0.424513	-0.0933912	-0.103082	0.200491	0.0385884	0.100491	0.315999
172	_01_AACACGTGTACCGTTA.1.0	OD1	10x_3'_v2	PB	0	0.656342	-2.02884	-0.113413	-0.0281807	G1	0.0857835	26428	-0.00905058	0.207297	-0.0926574	0.138585	0.0227095	0.0218752	0.359473	0.279134
173	_01_AACACGTGTCGCGTGT.1.0	OD1	10x_3'_v2	PB	0	0.621321	-2.39632	-0.0173142	-0.068861	G1	0.0823192	23756	-0.0367875	0.160497	-0.0898663	0.122087	0.131678	0.0451608	0.378093	0.441579
174	_01_AACACGTGTCTAGCCG.1.1	OD1	10x_3'_v2	BM	5	3.00795	-0.345129	-0.148104	-0.0641939	G1	0.0606224	9295	-0.111798	0.15312	-0.0295833	0.0898034	0.139095	0.0469736	0.378815	0.110556
175	_01_AACACGTGTGTGAATA.1.2	OD1	10x_3'_v2	BM	11	1.88861	0.95365	-0.0976882	-0.0844906	G1	0.0829233	24243	-0.0297575	0.196847	-0.0391631	0.0501833	0.11185	0.0406833	0.396857	0.10975
176	_01_AACACGTGTTGCGTTA.1.2	OD1	10x_3'_v2	BM	8	1.81153	10.7887	-0.10425	-0.0594262	G1	0.511408	95827	-0.123805	-0.0103037	0.354285	-0.183276	0.652881	-0.068557	0.217793	0.227108
177	_01_AACACGTTCACCATAG.1.0	OD1	10x_3'_v2	PB	6	-2.48944	1.90217	0.0384278	-0.118717	S	0.144771	54112	0.0228267	0.102352	-0.0564397	0.0231211	0.0635081	0.0288051	0.269372	0.348077
178	_01_AACACGTTCGGCGGTT.1.4	OD1	10x_3'_v2	SPL	0	-1.15029	-2.04323	-0.105458	-0.0763616	G1	0.0938377	32615	-0.010096	0.144051	0.0387709	0.0485694	0.0545359	0.0940939	0.367766	0.598106
179	_01_AACACGTTCTACCAGA.1.0	OD1	10x_3'_v2	PB	2	2.79102	4.54262	-0.11049	-0.115345	G1	0.208485	64500	-0.0887591	0.0717819	0.0955324	0.0579772	0.188869	0.0837314	0.35306	0.331569
180	_01_AACACGTTCTGGTATG.1.2	OD1	10x_3'_v2	BM	13	-2.96064	7.75911	0.406304	0.29565	S	0.516622	96185	-0.0929374	-0.000180066	0.0678421	-0.158386	-0.0586775	0.440063	0.289426	0.228193
181	_01_AACCATGAGACTGTAA.1.0	OD1	10x_3'_v2	PB	5	1.55701	-2.43527	-0.0332602	-0.0171639	G1	0.0719052	16094	0.000174701	0.0988511	-0.0442198	0.138775	0.0830371	-0.0116017	0.462939	0.296517
182	_01_AACCATGAGAGGGATA.1.1	OD1	10x_3'_v2	BM	5	2.31084	-1.75663	-0.0949701	-0.0490761	G1	0.074001	17592	0.1247	0.333576	-0.0619036	0.0885679	0.123362	0.0378699	0.441005	0.252647
183	_01_AACCATGCAAACAACA.1.4	OD1	10x_3'_v2	SPL	7	0.398672	1.93479	-0.131434	-0.0799517	G1	0.108016	41544	-0.058836	0.177604	-0.0352334	0.0647087	0.0891431	-0.0300371	0.173224	0.292609
184	_01_AACCATGCAAGCCTAT.1.2	OD1	10x_3'_v2	BM	4	3.79053	-2.44687	-0.154101	-0.085443	G1	0.0376119	1596	-0.0824255	0.224819	-0.0664011	0.149741	0.304796	0.0285922	0.58923	0.303493
185	_01_AACCATGCAAGGGTCA.1.1	OD1	10x_3'_v2	BM	13	-0.595745	10.4906	0.332648	0.0236122	S	0.511504	95838	-0.126735	-0.0325574	0.251584	-0.19495	0.396393	-0.0107131	0.115434	0.104307
186	_01_AACCATGCAATGTTGC.1.0	OD1	10x_3'_v2	PB	7	1.36305	2.47347	-0.189992	-0.0675963	G1	0.109466	42278	-0.0940611	0.0375681	-0.0932844	0.0191571	0.0775418	0.0747235	0.250422	0.285203
187	_01_AACCATGCACAGACTT.1.3	OD1	10x_3'_v2	SPL	0	-0.468763	-1.76172	-0.2069	-0.0771614	G1	0.0850844	25918	-0.104508	0.160346	0.001738	0.123548	0.126734	0.134278	0.219037	0.469934
188	_01_AACCATGCACTTACGA.1.4	OD1	10x_3'_v2	SPL	0	-0.812186	-2.86278	-0.21412	-0.0698017	G1	0.0991637	36320	0.0248805	0.131203	-0.0174864	0.118858	0.048714	0.00832292	0.295473	0.585634
189	_01_AACCATGCAGGAACGT.1.1	OD1	10x_3'_v2	BM	4	4.32031	-2.01353	-0.154657	-0.0597394	G1	0.0572103	7654	-0.0296755	0.193565	0.00168951	0.08791	0.00889195	0.113706	0.487185	0.197826
190	_01_AACCATGCAGGCAGTA.1.3	OD1	10x_3'_v2	SPL	9	-2.45732	2.93099	-0.0647333	-0.0873612	G1	0.168454	58596	-0.0728962	0.102592	-0.0396744	-0.04991	0.0298258	-0.0183545	0.187081	0.262296
191	_01_AACCATGCAGGCGATA.1.1	OD1	10x_3'_v2	BM	4	4.10677	-1.98739	-0.103066	-0.118471	G1	0.0590433	8512	-0.0792314	0.21224	-0.0608111	0.186362	0.0344018	0.0528733	0.509115	0.326643
192	_01_AACCATGGTAGAGGAA.1.3	OD1	10x_3'_v2	SPL	4	3.68351	-2.89599	-0.187892	-0.0910334	G1	0.040133	2029	0.0351831	0.270278	0.039602	0.251427	0.177416	0.103051	0.524704	0.368113
193	_01_AACCATGGTCAGATAA.1.1	OD1	10x_3'_v2	BM	24	-4.32237	-7.80018	-0.122988	-0.101045	G1	0.571018	99890	0.113478	0.233134	-0.0335666	-0.116979	-0.0150419	0.0993652	0.241877	0.237204
194	_01_AACCATGGTCCAACTA.1.1	OD1	10x_3'_v2	BM	5	2.90786	-2.1351	-0.0409824	-0.0793716	G1	0.0585455	8256	-0.0696003	0.149347	-0.107018	0.173242	0.159917	0.0354529	0.498111	0.312967
195	_01_AACCATGGTCGAGTTT.1.2	OD1	10x_3'_v2	BM	11	2.04251	1.63038	-0.0925385	-0.0827579	G1	0.0865894	27074	0.000500739	0.061871	0.00190841	-0.0718038	-0.0297033	0.0173756	0.262229	0.121853
196	_01_AACCATGGTGCACTTA.1.0	OD1	10x_3'_v2	PB	2	0.362376	6.91178	0.0426335	-0.0788139	S	0.312479	77038	-0.134147	0.0480058	0.0215757	-0.0742303	0.0627717	0.0399128	0.286497	0.118435
197	_01_AACCATGGTGCTTCTC.1.1	OD1	10x_3'_v2	BM	4	4.64971	-2.08831	-0.155668	0.0167501	G2M	0.0433494	2685	-0.0325485	0.167065	-0.0249171	0.267518	0.07868	0.0952969	0.686528	0.318071
198	_01_AACCATGTCATCTGCC.1.0	OD1	10x_3'_v2	PB	9	-3.68442	1.86384	-0.0600628	-0.0561507	G1	0.175972	59885	0.0610237	0.192088	-0.0596988	0.00109106	0.102535	-0.00610969	0.212931	0.30364
199	_01_AACCATGTCGGAATCT.1.2	OD1	10x_3'_v2	BM	5	0.503516	0.420304	-0.180974	-0.078246	G1	0.101179	37573	-0.0396345	0.120767	-0.0235203	0.0714689	0.00542432	0.039315	0.345314	0.251569
200	_01_AACCATGTCGGCTTGG.1.0	OD1	10x_3'_v2	PB	2	2.61658	4.97845	-0.118382	-0.0467145	G1	0.217109	65649	-0.135513	0.0436808	0.0133816	0.0175791	0.134359	0.075924	0.199213	0.335213
201	_01_AACCATGTCTCCGGTT.1.1	OD1	10x_3'_v2	BM	5	0.35171	0.250312	-0.132875	-0.0852928	G1	0.0954697	33760	-0.0183452	0.139364	-0.106926	0.0614643	0.10771	-0.0183273	0.345997	0.300563
202	_01_AACCATGTCTCTTGAT.1.4	OD1	10x_3'_v2	SPL	1	0.64856	-11.3722	-0.215834	-0.104019	G1	0.699246	113896	0.00682156	0.523733	-0.0577784	0.0885042	0.118366	-0.00630334	0.249994	0.365139
203	_01_AACCATGTCTTAGAGC.1.3	OD1	10x_3'_v2	SPL	2	2.99984	5.36969	-0.0905671	-0.0712919	G1	0.250867	69613	-0.0517835	0.134832	0.211193	-0.0459963	0.122051	0.0221484	0.186973	0.405827
204	_01_AACCGCGAGAAGCCCA.1.3	OD1	10x_3'_v2	SPL	1	0.711662	-11.1316	-0.129175	0.0120438	G2M	0.678752	111857	-0.13089	0.364497	0.00727667	-0.0119455	0.174048	-0.0333274	0.328568	0.437083
205	_01_AACCGCGAGAAGGACA.1.4	OD1	10x_3'_v2	SPL	1	1.1976	-10.9839	-0.150078	-0.161562	G1	0.635585	106440	-0.0272654	0.518028	-0.0626117	-0.0933585	0.212336	0.0768635	0.277953	0.39192
206	_01_AACCGCGAGACAATAC.1.0	OD1	10x_3'_v2	PB	5	1.98904	-1.56327	-0.146899	-0.0944208	G1	0.0936228	32448	-0.0150822	0.180296	-0.0599923	0.104447	0.0887381	0.019919	0.323551	0.256308
207	_01_AACCGCGAGAGCAATT.1.2	OD1	10x_3'_v2	BM	4	2.83546	-2.33744	-0.0870828	-0.0346599	G1	0.052845	5783	0.0541544	0.159368	-0.121555	0.123587	0.170874	-0.0219956	0.551448	0.401872
208	_01_AACCGCGAGAGTGACC.1.4	OD1	10x_3'_v2	SPL	8	2.67691	8.14915	-0.100164	-0.12938	G1	0.347132	80932	-0.0856558	0.0125736	0.222363	-0.0812131	0.323254	-0.0480345	0.234184	0.267757
209	_01_AACCGCGAGATGGCGT.1.3	OD1	10x_3'_v2	SPL	11	0.11913	-1.37911	-0.0967386	-0.0559987	G1	0.0741403	17676	0.0845432	0.273244	-0.0659889	0.137142	-0.0559014	0.0929645	0.294799	0.384165
210	_01_AACCGCGAGCGAGAAA.1.1	OD1	10x_3'_v2	BM	8	1.89552	10.3895	-0.0688049	-0.0737656	G1	0.454599	91378	-0.0681356	0.02995	0.172257	-0.138504	0.35941	-0.0940398	0.166785	0.169969
211	_01_AACCGCGAGCGTCTAT.1.3	OD1	10x_3'_v2	SPL	0	-0.56423	-2.07802	-0.0960855	-0.173762	G1	0.0902908	29944	0.00724988	0.252688	-0.0135452	0.155365	0.0426563	0.0704377	0.231696	0.460358
212	_01_AACCGCGAGCTGCAAG.1.2	OD1	10x_3'_v2	BM	5	2.70586	0.536092	-0.138676	-0.130369	G1	0.0648671	11574	-0.0707195	0.166888	-0.0568885	0.135697	-0.0770052	-0.0150819	0.488238	0.131625
213	_01_AACCGCGAGTGTCTCA.1.4	OD1	10x_3'_v2	SPL	6	-2.79165	2.0709	-0.00481485	-0.0703912	G1	0.147911	54749	0.0283459	0.118242	-0.068904	-0.0328035	0.034586	0.0830169	0.227818	0.274237
214	_01_AACCGCGCAAACGCGA.1.2	OD1	10x_3'_v2	BM	15	-5.00741	2.77006	-0.0331005	-0.00903071	G1	0.278541	72869	0.147504	0.0962468	-0.00265312	-0.127146	0.0646949	0.0605484	0.277434	0.203092
215	_01_AACCGCGCACAGGCCT.1.1	OD1	10x_3'_v2	BM	6	-0.208415	0.0799575	-0.160936	-0.135094	G1	0.103786	39203	0.00178599	0.246859	-0.0469444	0.143704	0.192667	-0.0133088	0.400602	0.324649
216	_01_AACCGCGCACAGTCGC.1.4	OD1	10x_3'_v2	SPL	5	2.10755	-2.24389	-0.184573	-0.0756428	G1	0.0800829	22064	-0.0217464	0.302063	-0.0272837	0.235474	0.122659	0.0098365	0.36547	0.382366
217	_01_AACCGCGCACCAGGTC.1.0	OD1	10x_3'_v2	PB	2	2.32175	5.09172	-0.152248	-0.0400986	G1	0.231874	67344	-0.105232	0.0706535	0.0906322	-0.0268115	0.123439	0.0393886	0.153183	0.462739
218	_01_AACCGCGCAGCAGTTT.1.1	OD1	10x_3'_v2	BM	13	-2.04804	7.3933	0.400845	-0.00572977	S	0.400009	86216	-0.125732	0.0130994	0.0193221	-0.160287	0.0857098	0.0671956	0.194038	0.243321
219	_01_AACCGCGCATATGAGA.1.1	OD1	10x_3'_v2	BM	6	-1.56178	1.36004	-0.0968216	-0.08017	G1	0.135483	51926	0.0825859	0.170687	-0.0307638	0.0549527	0.173045	0.0592965	0.324246	0.187316
220	_01_AACCGCGCATTGGCGC.1.3	OD1	10x_3'_v2	SPL	7	-0.0851707	1.30451	-0.222643	-0.0764148	G1	0.11411	44508	0.0161121	0.111859	0.0526686	-0.0154656	0.105816	0.0211873	0.237165	0.478789
221	_01_AACCGCGGTAAAGGAG.1.4	OD1	10x_3'_v2	SPL	16	-4.76124	7.19178	0.256816	0.404799	G2M	0.423603	88527	-0.0469056	0.117461	-0.0409106	-0.00148234	-0.0216022	0.40849	0.259987	0.317325
222	_01_AACCGCGGTATAATGG.1.0	OD1	10x_3'_v2	PB	8	1.93594	8.39305	-0.0387687	-0.0445654	G1	0.269975	71860	-0.081823	0.0419157	0.225477	-0.104475	0.215442	-0.0211678	0.187457	0.0998043
223	_01_AACCGCGGTATGAAAC.1.4	OD1	10x_3'_v2	SPL	12	2.02521	4.30695	-0.174215	-0.0492795	G1	0.193101	62460	-0.0833565	0.0431999	-0.0445593	-0.0388069	-0.0139725	0.0588528	0.328703	0.470553
224	_01_AACCGCGGTATTCGTG.1.2	OD1	10x_3'_v2	BM	6	0.530905	0.120288	-0.154312	-0.0543468	G1	0.0986	35928	0.0311716	0.220302	-0.0910734	0.0632621	0.0878783	0.0162592	0.365955	0.202464
225	_01_AACCGCGGTCTTCGTC.1.1	OD1	10x_3'_v2	BM	24	-4.52987	-7.22286	-0.19026	-0.119452	G1	0.480187	93463	0.101773	0.13709	-0.0647386	-0.190864	-0.00406156	0.0414734	0.281385	0.377184
226	_01_AACCGCGTCAGCACAT.1.2	OD1	10x_3'_v2	BM	5	0.723571	0.102479	-0.156948	0.0101596	G2M	0.0924303	31544	0.0643166	0.229066	-0.0486065	0.126068	0.0932827	-0.0300147	0.309812	0.249577
227	_01_AACCGCGTCAGTACGT.1.0	OD1	10x_3'_v2	PB	2	1.49044	6.82016	0.178247	-0.0997946	S	0.295995	75024	-0.108345	0.0831653	0.114717	-0.148718	0.125008	0.0611474	0.148659	0.251695
228	_01_AACCGCGTCCATGAAC.1.1	OD1	10x_3'_v2	BM	5	2.51595	-1.46359	-0.160009	-0.0978988	G1	0.0756252	18739	0.0410014	0.208635	-0.0164021	0.139482	0.148707	0.0698651	0.463478	0.307994
229	_01_AACCGCGTCCATGAGT.1.4	OD1	10x_3'_v2	SPL	3	0.0691582	-11.4119	-0.163269	-0.0720481	G1	0.69579	113546	-0.0177587	0.361278	-0.0863407	0.103742	0.0442129	0.0502886	0.329276	0.191593
230	_01_AACCGCGTCGACAGCC.1.2	OD1	10x_3'_v2	BM	4	4.47668	-0.613886	-0.143276	-0.124473	G1	0.0721358	16257	-0.0416965	0.17988	-0.0441222	0.0360785	0.0463321	0.117045	0.686765	0.184474
231	_01_AACCGCGTCTGGCGAC.1.4	OD1	10x_3'_v2	SPL	0	-0.687301	-2.95579	-0.144163	-0.0979563	G1	0.0914845	30860	0.045349	0.1838	0.011969	0.074575	0.0936112	0.0256525	0.365327	0.474962
232	_01_AACCGCGTCTGTTGAG.1.3	OD1	10x_3'_v2	SPL	1	0.532394	-11.0728	-0.112632	-0.118322	G1	0.692086	113231	-0.0357191	0.535173	-0.0360864	0.0262917	0.000808567	0.0409362	0.287362	0.3839
233	_01_AACGTTGAGAGTACCG.1.1	OD1	10x_3'_v2	BM	15	-6.86253	2.91195	0.154271	-0.0398379	S	0.499211	94925	0.658346	0.078689	0.00508521	-0.163829	-0.0163743	0.177476	0.256386	0.223623
234	_01_AACGTTGAGCAGACTG.1.3	OD1	10x_3'_v2	SPL	2	3.28774	6.66528	-0.126748	-0.0790591	G1	0.310198	76784	-0.136704	0.114012	0.167296	-0.124031	0.0652206	0.119639	0.302572	0.407862
235	_01_AACGTTGAGCCCAACC.1.4	OD1	10x_3'_v2	SPL	0	0.694773	-2.69395	-0.139919	-0.0938138	G1	0.0843617	25358	-0.0274714	0.201729	-0.018545	0.110995	0.0682897	-0.0125174	0.301597	0.42522
236	_01_AACGTTGAGCGTTGCC.1.1	OD1	10x_3'_v2	BM	6	-0.908971	1.19927	-0.0149987	-0.0536799	G1	0.113913	44412	-0.0286139	0.168158	-0.00951655	-0.00556082	0.115713	0.0436231	0.235448	0.255357
237	_01_AACGTTGAGGCAAAGA.1.2	OD1	10x_3'_v2	BM	17	-1.17636	6.31835	0.24712	0.0140523	S	0.403305	86560	0.0309533	0.0703988	-0.00340222	-0.128994	0.164276	0.0685136	0.264129	0.260974
238	_01_AACGTTGAGGCAATTA.1.1	OD1	10x_3'_v2	BM	16	-6.13159	6.29912	0.288754	0.524661	G2M	0.66247	109860	-0.124987	0.111305	-0.170016	-0.168651	-0.0156159	0.330343	0.116534	0.242268
239	_01_AACGTTGAGGGCTTCC.1.3	OD1	10x_3'_v2	SPL	12	1.94274	3.29098	-0.17521	-0.0699623	G1	0.146555	54477	-0.0903871	0.0903549	-0.0443263	-0.0539898	0.132391	0.052657	0.332913	0.404985
240	_01_AACGTTGAGGTGCTTT.1.3	OD1	10x_3'_v2	SPL	3	-2.19165	-10.3855	-0.129356	-0.0762712	G1	0.707393	114568	-0.098291	0.321218	-0.0978968	-0.134972	0.204101	-0.0333502	0.347394	0.320303
241	_01_AACGTTGAGTGACATA.1.3	OD1	10x_3'_v2	SPL	11	-0.97985	-0.889941	-0.145103	-0.0719998	G1	0.0991207	36291	0.00798516	0.17695	-0.0292729	0.0311835	0.0396404	0.103981	0.322828	0.468178
242	_01_AACGTTGAGTGCTGCC.1.1	OD1	10x_3'_v2	BM	16	-5.10739	4.71683	0.36177	0.0104411	S	0.294741	74850	0.0911846	0.270738	-0.0974588	-0.0812537	0.0389101	0.011469	0.329611	0.232372
243	_01_AACGTTGAGTGGGATC.1.2	OD1	10x_3'_v2	BM	6	-3.1839	2.71304	-0.0830677	-0.0500655	G1	0.183561	61066	-0.0573104	0.146363	-0.0615408	-0.0273883	0.058812	0.0824537	0.297008	0.247909
244	_01_AACGTTGAGTGGTCCC.1.4	OD1	10x_3'_v2	SPL	0	-0.636403	-1.05162	-0.144985	-0.107507	G1	0.091383	30779	-0.026059	0.199522	-0.0149346	0.114177	0.149997	0.113237	0.192091	0.429658
245	_01_AACGTTGAGTGTACGG.1.2	OD1	10x_3'_v2	BM	5	2.27044	-0.369606	-0.132879	-0.122489	G1	0.0659768	12232	0.0529045	0.21535	-0.0431113	0.180433	0.182816	-0.015152	0.370881	0.0791131
246	_01_AACGTTGCAATAGCAA.1.2	OD1	10x_3'_v2	BM	12	2.65701	4.20799	-0.111685	-0.10599	G1	0.154248	55981	-0.0826202	0.186969	0.131382	0.0408639	0.111923	0.0493042	0.404793	0.317176
247	_01_AACGTTGCACAGTCGC.1.1	OD1	10x_3'_v2	BM	13	-2.9167	8.11805	0.171547	0.318723	G2M	0.484453	93811	-0.0973856	-0.0348282	0.0847504	-0.13453	-0.0257663	0.328696	0.168378	0.278409
248	_01_AACGTTGCAGGTGCCT.1.3	OD1	10x_3'_v2	SPL	10	3.6127	-0.227028	-0.148471	-0.0146184	G1	0.0678493	13384	-0.0831	0.117187	0.00661312	0.144714	0.12479	0.0584508	0.359267	0.420299
249	_01_AACGTTGCATCGACGC.1.0	OD1	10x_3'_v2	PB	2	2.21753	4.48351	-0.173058	-0.0920238	G1	0.187297	61609	-0.083234	0.0434595	0.0668662	0.0107011	0.0682186	0.0756598	0.238576	0.160089
250	_01_AACGTTGCATTGGGCC.1.1	OD1	10x_3'_v2	BM	13	-1.10593	7.2585	0.174346	-0.0922383	S	0.348472	81057	-0.0811016	0.0852451	0.0795411	-0.15989	0.0355382	-0.0381976	0.189143	0.267928
251	_01_AACGTTGGTAAAGTCA.1.1	OD1	10x_3'_v2	BM	11	2.0695	0.875986	-0.0466026	-0.122663	G1	0.0843708	25373	0.00374275	0.267439	-0.0433707	0.139396	0.146719	0.0716192	0.511964	0.277263
252	_01_AACGTTGGTACCATCA.1.2	OD1	10x_3'_v2	BM	5	3.18741	-0.47294	-0.140959	-0.126021	G1	0.0491591	4396	-0.0365803	0.10578	0.00710751	0.0523597	0.179872	-0.00197408	0.582342	0.178146
253	_01_AACGTTGGTCCGAACC.1.0	OD1	10x_3'_v2	PB	2	3.30951	6.64971	-0.0820802	-0.0483599	G1	0.308268	76575	-0.106161	-0.0132191	0.293504	0.0297338	0.177081	0.157826	0.239283	0.26829
254	_01_AACGTTGGTCTAAACC.1.4	OD1	10x_3'_v2	SPL	0	-0.151804	-1.38082	-0.164815	-0.0720616	G1	0.0909587	30486	-0.0177444	0.195162	-0.0439526	0.124777	0.165424	0.075751	0.350581	0.454264
255	_01_AACGTTGGTGGAAAGA.1.4	OD1	10x_3'_v2	SPL	0	-0.02227	-2.61065	-0.203145	-0.0875457	G1	0.0747029	18084	-0.0220767	0.183562	-0.026086	0.0663929	0.109735	0.140718	0.385348	0.463245
256	_01_AACGTTGGTGTAAGTA.1.2	OD1	10x_3'_v2	BM	6	-2.90379	1.25701	-0.178678	-0.100186	G1	0.149546	55057	-0.00230703	0.244615	-0.031686	-0.0195875	0.127577	-0.0289041	0.327292	0.374963
257	_01_AACGTTGGTGTGCGTC.1.3	OD1	10x_3'_v2	SPL	2	2.38524	4.4353	-0.211389	-0.108682	G1	0.176259	59930	-0.0622064	0.0439016	0.0911264	0.0319235	0.086905	0.11163	0.289358	0.491726
258	_01_AACGTTGGTTGTACAC.1.4	OD1	10x_3'_v2	SPL	0	-0.093517	-1.77189	-0.0987956	-0.0797601	G1	0.0951816	33571	-0.0268591	0.17664	0.00526318	0.162078	0.0542467	0.0153671	0.313034	0.501518
259	_01_AACGTTGTCATAAAGG.1.2	OD1	10x_3'_v2	BM	6	-2.72996	2.02581	-0.11618	-0.0678442	G1	0.158173	56731	0.104391	0.109047	-0.0818116	-0.0992797	0.158082	0.0300999	0.240602	0.213946
260	_01_AACGTTGTCGACAGCC.1.3	OD1	10x_3'_v2	SPL	7	-1.56381	0.222179	-0.102008	-0.0383341	G1	0.111462	43273	0.00916569	0.147287	-0.107498	0.0881524	0.116786	0.115414	0.233941	0.425627
261	_01_AACGTTGTCGCCCTTA.1.2	OD1	10x_3'_v2	BM	6	-0.498314	1.23051	-0.0977841	-0.0919704	G1	0.109516	42309	0.0712717	0.173552	-0.0569179	0.0150755	0.0776459	0.0375685	0.558791	0.102837
262	_01_AACGTTGTCGGCTTGG.1.2	OD1	10x_3'_v2	BM	9	-2.64496	3.1664	0.0260197	-0.081323	S	0.199469	63309	0.0529065	0.152095	-0.0859705	-0.0927416	0.14704	-0.0143352	0.296792	0.225141
263	_01_AACGTTGTCTGTCCGT.1.3	OD1	10x_3'_v2	SPL	10	2.93345	2.84282	-0.0379751	-0.0942703	G1	0.139122	52842	-0.101873	0.00630349	0.0610027	0.0112781	-0.00950779	0.109126	0.366166	0.334095
264	_01_AACGTTGTCTTAGCCC.1.3	OD1	10x_3'_v2	SPL	2	1.57378	6.16629	-0.116202	-0.0934143	G1	0.222012	66237	-0.042871	0.0322335	0.14178	-0.107656	-0.0624191	0.138315	0.249621	0.321588
265	_01_AACGTTGTCTTTACAC.1.1	OD1	10x_3'_v2	BM	5	0.729771	-1.12333	-0.173791	-0.0680815	G1	0.0932216	32148	0.00754219	0.180928	-0.0471558	0.0469577	0.138041	0.0132139	0.359002	0.271676
266	_01_AACTCAGAGAAGGACA.1.1	OD1	10x_3'_v2	BM	16	-3.88736	5.32957	0.327785	0.0287768	S	0.314011	77210	0.0779523	0.111764	-0.036231	-0.146778	0.012348	0.101753	0.190987	0.194716
267	_01_AACTCAGAGACAGAGA.1.0	OD1	10x_3'_v2	PB	6	-1.94824	-0.528439	-0.110566	-0.119211	G1	0.115314	45041	0.0434473	0.153584	-0.0634651	0.117944	0.0676086	0.037316	0.359366	0.414596
268	_01_AACTCAGAGATTACCC.1.3	OD1	10x_3'_v2	SPL	0	0.0269738	-2.72598	-0.111528	-0.0847633	G1	0.0937615	32559	-0.0103423	0.117968	-0.0331847	0.0594754	0.162294	0.0325276	0.339086	0.455574
269	_01_AACTCAGAGCTCAACT.1.0	OD1	10x_3'_v2	PB	0	-1.15435	-1.40412	-0.136009	-0.0770748	G1	0.0945806	33148	0.0538951	0.150615	-0.0446158	0.00984342	0.0257154	-0.0526657	0.324327	0.37117
270	_01_AACTCAGAGCTCCTCT.1.2	OD1	10x_3'_v2	BM	24	-4.12904	-7.85277	-0.182327	-0.137421	G1	0.55374	98696	0.0495214	0.202512	-0.0567008	-0.0892368	0.0345214	0.075822	0.179135	0.190256
271	_01_AACTCAGAGGACACCA.1.2	OD1	10x_3'_v2	BM	8	1.13831	11.8069	0.14881	-0.00259139	S	0.547425	98273	-0.120789	0.0070553	0.194339	-0.169611	0.684104	-0.0853988	0.165156	0.0584242
272	_01_AACTCAGAGGATTCGG.1.1	OD1	10x_3'_v2	BM	5	2.31551	-0.263904	-0.145168	-0.0929605	G1	0.0764058	19282	-0.000591755	0.100082	-0.0869753	0.0970605	0.121062	-0.00558282	0.4748	0.217985
273	_01_AACTCAGAGTCATGCT.1.2	OD1	10x_3'_v2	BM	1	-0.634196	-9.7692	-0.139644	-0.0407538	G1	0.630122	105740	-0.0673786	0.269849	-0.0663374	-0.0396867	0.315163	0.00595519	0.247975	0.165093
274	_01_AACTCAGCACACAGAG.1.1	OD1	10x_3'_v2	BM	6	-1.82168	1.57028	-0.136486	-0.0431917	G1	0.125103	48852	-0.0275528	0.0645756	-0.0257361	-0.00498426	0.00850034	0.0411539	0.262372	0.157304
275	_01_AACTCAGCACCGATAT.1.2	OD1	10x_3'_v2	BM	9	-3.32397	3.49274	0.195608	-0.0630938	S	0.189921	62025	0.0695076	0.219277	-0.116836	0.0643023	0.064712	0.00783968	0.310761	0.287917
276	_01_AACTCAGCAGGAATGC.1.3	OD1	10x_3'_v2	SPL	3	-0.139755	-11.633	-0.140182	-0.132133	G1	0.604685	102863	-0.0328226	0.41431	-0.0525796	-0.0218228	0.0108403	0.135836	0.263583	0.365057
277	_01_AACTCAGCATCGATGT.1.3	OD1	10x_3'_v2	SPL	0	1.17498	-1.50034	-0.134623	-0.0814303	G1	0.0970552	34875	-0.0126419	0.211866	-0.0238054	0.117579	0.0884871	0.105389	0.3473	0.465207
278	_01_AACTCAGCATGGAATA.1.0	OD1	10x_3'_v2	PB	2	2.09562	4.89124	-0.0731832	-0.0828628	G1	0.210324	64758	-0.0881474	-0.0149779	0.0200806	-0.0265882	0.000773549	0.0914801	0.258153	0.411334
279	_01_AACTCAGGTAGCGTCC.1.0	OD1	10x_3'_v2	PB	0	0.425842	-2.59689	-0.0746805	-0.0404459	G1	0.0798991	21912	0.0130032	0.125183	0.080073	0.097309	0.0563948	0.0433422	0.340124	0.576474
280	_01_AACTCAGGTAGGAGTC.1.0	OD1	10x_3'_v2	PB	2	2.29311	5.1239	-0.1347	-0.0857917	G1	0.216745	65609	-0.068732	0.0215359	0.0710039	-0.102571	0.0945557	0.0232629	0.245136	0.308627
281	_01_AACTCAGGTCTGATCA.1.3	OD1	10x_3'_v2	SPL	0	-1.09899	-0.917242	-0.124401	-0.031964	G1	0.0999764	36837	0.035301	0.20424	0.0141239	0.0123456	0.0975355	0.0605179	0.242547	0.340569
282	_01_AACTCAGGTCTGCAAT.1.4	OD1	10x_3'_v2	SPL	3	-3.40551	-9.96454	-0.152976	-0.171698	G1	0.721094	115488	-0.0788185	0.228462	-0.0258924	-0.143389	0.0494755	0.0412006	0.202164	0.365486
283	_01_AACTCAGGTGGCGAAT.1.0	OD1	10x_3'_v2	PB	0	-0.36869	-1.10534	-0.159015	-0.0372324	G1	0.090573	30173	-0.0324635	0.169727	0.0244	0.0631209	0.16069	0.0162133	0.209475	0.34352
284	_01_AACTCAGGTGGCTCCA.1.2	OD1	10x_3'_v2	BM	5	2.98379	-0.797718	-0.110783	-0.0158085	G1	0.0670085	12863	0.0476937	0.196035	-0.0372309	0.220991	0.105819	0.0238611	0.393082	0.0670585
285	_01_AACTCAGGTGTGCGTC.1.4	OD1	10x_3'_v2	SPL	0	1.75402	-2.97353	-0.10786	-0.0768101	G1	0.0716249	15895	-0.0129252	0.101045	-0.0279093	0.0628957	0.00481826	-0.0182136	0.338223	0.428849
286	_01_AACTCAGGTTAAAGAC.1.4	OD1	10x_3'_v2	SPL	3	-0.658256	-11.4285	-0.184319	-0.116743	G1	0.720849	115476	0.0108778	0.404375	-0.134052	-0.0213751	0.0879768	-0.0388357	0.207753	0.424186
287	_01_AACTCAGGTTAAGATG.1.2	OD1	10x_3'_v2	BM	5	3.08601	-1.20678	-0.129551	-0.0951965	G1	0.0578294	7921	0.0336832	0.188287	-0.0483981	0.0731399	0.119776	0.0611737	0.549844	0.247977
288	_01_AACTCAGGTTCGAATC.1.4	OD1	10x_3'_v2	SPL	3	-0.596376	-10.9391	-0.0662775	-0.142358	G1	0.655411	108997	-0.171597	0.595808	-0.172057	-0.0172849	0.103374	-0.0456418	0.260555	0.377348
289	_01_AACTCAGGTTGCTCCT.1.0	OD1	10x_3'_v2	PB	7	-1.55514	0.723689	-0.170973	-0.0346271	G1	0.124566	48640	0.0504645	0.0990494	0.0215006	0.0407456	0.120058	0.000545889	0.316024	0.551905
290	_01_AACTCAGGTTGGTTTG.1.1	OD1	10x_3'_v2	BM	19	-1.52779	9.53877	0.037488	0.151616	G2M	0.37268	83481	-0.11159	0.0448388	0.179358	-0.141013	0.111945	-0.0254563	0.138235	0.190892
291	_01_AACTCAGTCAAACGGG.1.4	OD1	10x_3'_v2	SPL	5	2.10556	-1.36767	-0.118902	0.00843909	G2M	0.0788746	21092	-0.00145994	0.165475	-0.0181041	0.123192	0.141016	0.0613123	0.359215	0.309948
292	_01_AACTCAGTCAACTCTT.1.4	OD1	10x_3'_v2	SPL	12	2.14988	3.50126	-0.145888	-0.0816688	G1	0.158292	56755	-0.0242915	0.0831308	0.0368725	-0.0167	0.108093	0.176988	0.402491	0.445558
293	_01_AACTCAGTCAGCTCTC.1.3	OD1	10x_3'_v2	SPL	4	2.68078	-2.73727	-0.173677	-0.0777015	G1	0.0549704	6640	-0.0803341	0.237904	-0.0223326	0.179346	0.126995	0.0853088	0.469866	0.374211
294	_01_AACTCAGTCAGTACGT.1.4	OD1	10x_3'_v2	SPL	12	1.97077	4.45399	-0.0857201	-0.0598141	G1	0.215218	65383	-0.0690082	0.0820417	0.0839252	-0.0329489	0.186409	-0.0415734	0.278431	0.387869
295	_01_AACTCAGTCCAGGGCT.1.2	OD1	10x_3'_v2	BM	10	2.83978	1.66935	-0.216223	-0.14063	G1	0.0980717	35585	0.0423669	0.135458	0.0653644	0.114188	0.13799	0.0215057	0.496445	0.281948
296	_01_AACTCAGTCTACTATC.1.3	OD1	10x_3'_v2	SPL	2	2.02433	4.57525	-0.0776235	-0.115131	G1	0.202564	63724	-0.0792862	0.0480984	0.0157479	-0.00746015	0.00175013	0.201813	0.323525	0.399018
297	_01_AACTCAGTCTCCCTGA.1.3	OD1	10x_3'_v2	SPL	8	0.658908	9.78632	0.137879	-0.0326859	S	0.446812	90665	-0.099396	-0.00547323	0.229429	-0.121162	0.379994	-0.0686887	0.0679954	0.233596
298	_01_AACTCAGTCTCTAGGA.1.0	OD1	10x_3'_v2	PB	9	-3.81079	1.78702	-0.13235	-0.0783314	G1	0.181246	60734	0.0526423	0.083837	-0.022679	-0.00685786	0.145906	0.0195892	0.274819	0.365237
299	_01_AACTCCCAGAGACTAT.1.1	OD1	10x_3'_v2	BM	2	0.483029	6.23524	-0.0823278	-0.0465544	G1	0.199588	63320	-0.0891745	0.0108548	-0.0229472	-0.0962688	0.0648639	0.00200376	0.135416	0.236963
300	_01_AACTCCCAGAGCCTAG.1.4	OD1	10x_3'_v2	SPL	6	1.47907	-0.705682	-0.128048	-0.130653	G1	0.104754	39749	-0.00514479	0.0965222	-0.0321466	0.0822292	-0.00547855	0.0748373	0.334766	0.277897
301	_01_AACTCCCAGCACACAG.1.4	OD1	10x_3'_v2	SPL	0	1.62252	-2.5001	-0.130097	-0.056641	G1	0.0834072	24595	-0.0415933	0.20651	-0.0276803	0.0717062	0.0937784	-0.0346971	0.271737	0.340809
302	_01_AACTCCCAGGTAGCCA.1.3	OD1	10x_3'_v2	SPL	2	2.11062	5.10458	-0.184681	-0.0877324	G1	0.215915	65479	-0.0893281	0.0280866	0.14771	-0.0767061	0.0490496	0.247511	0.265862	0.623652
303	_01_AACTCCCAGTACGTTC.1.1	OD1	10x_3'_v2	BM	5	1.81115	0.756894	-0.0590807	-0.0570117	G1	0.0962288	34303	-0.036361	0.167372	0.0421164	0.189214	0.0432878	0.0558302	0.344048	0.227343
304	_01_AACTCCCCAAGGTGTG.1.3	OD1	10x_3'_v2	SPL	7	-0.0334921	2.51826	-0.128814	-0.0652881	G1	0.127623	49665	0.0034084	0.158398	-0.0426101	-0.0115273	0.10234	0.0114822	0.204616	0.55294
305	_01_AACTCCCCAATAGAGT.1.3	OD1	10x_3'_v2	SPL	1	1.65419	-10.6027	-0.13326	-0.124022	G1	0.561618	99234	-0.0756452	0.396581	-0.0641219	0.0171811	0.152212	0.0348398	0.254631	0.283623
306	_01_AACTCCCCACAGACTT.1.1	OD1	10x_3'_v2	BM	4	4.11061	-2.5092	-0.0946799	-0.0410231	G1	0.0511389	5128	-0.0361219	0.141775	0.0819108	0.231294	0.194028	0.0338424	0.479895	0.176966
307	_01_AACTCCCCACATTTCT.1.4	OD1	10x_3'_v2	SPL	3	-1.12742	-11.5668	-0.182302	-0.11663	G1	0.720677	115466	-0.0711028	0.346605	-0.034971	-0.154587	0.00672318	0.0136196	0.0681082	0.430749
308	_01_AACTCCCCACGCGAAA.1.3	OD1	10x_3'_v2	SPL	1	0.448872	-10.9262	-0.153609	-0.0376457	G1	0.639025	106844	-0.089708	0.5102	-0.0424223	0.069546	0.144749	0.142958	0.352909	0.404684
309	_01_AACTCCCCACGGTAAG.1.4	OD1	10x_3'_v2	SPL	12	0.978146	3.51162	-0.04322	-0.0187624	G1	0.154478	56030	-0.072986	-0.0218111	0.0473987	-0.0534728	0.0712185	-0.0797181	0.247846	0.295304
310	_01_AACTCCCCATAAGACA.1.0	OD1	10x_3'_v2	PB	7	-0.51824	2.46552	-0.0734242	-0.0599643	G1	0.122121	47797	0.0269992	0.0630749	0.0159696	-0.0771405	0.107301	-0.0312607	0.205599	0.259996
311	_01_AACTCCCGTACATCCA.1.2	OD1	10x_3'_v2	BM	13	-0.880697	9.90404	0.382763	0.0779349	S	0.488286	94106	-0.133642	-0.0754088	0.211986	-0.201947	0.47034	0.0572449	0.140876	0.153837
312	_01_AACTCCCGTACCCAAT.1.3	OD1	10x_3'_v2	SPL	7	0.386166	0.938584	-0.138136	-0.0870976	G1	0.102954	38710	-0.0515174	0.125486	-0.0670499	0.0945385	0.193467	-0.00289565	0.287504	0.398135
313	_01_AACTCCCGTACTCGCG.1.1	OD1	10x_3'_v2	BM	22	-2.86769	8.76766	0.190879	0.374919	G2M	0.631388	105890	-0.100173	0.0208093	0.0888975	-0.182718	-0.079247	0.480844	0.22538	0.244466
314	_01_AACTCCCGTATATCCG.1.0	OD1	10x_3'_v2	PB	1	2.5995	-10.42	-0.10177	-0.0868561	G1	0.444932	90477	-0.0193697	0.317777	0.036985	-0.00643486	0.20089	0.0669459	0.309709	0.191963
315	_01_AACTCCCGTCATTAGC.1.0	OD1	10x_3'_v2	PB	6	-2.67822	1.39775	-0.0128639	-0.111667	G1	0.135403	51904	-0.0399544	0.14505	-0.072402	-0.00867106	0.0167603	0.0253132	0.322933	0.369827
316	_01_AACTCCCGTCGAGTTT.1.4	OD1	10x_3'_v2	SPL	0	0.918824	-2.52565	-0.0878023	-0.0724332	G1	0.0825842	23979	-0.030002	0.247369	-0.044718	0.0223639	0.0827213	0.0743935	0.332938	0.359178
317	_01_AACTCCCGTCGGCACT.1.1	OD1	10x_3'_v2	BM	8	2.00783	10.7642	-0.0705992	-0.0465463	G1	0.489015	94163	-0.0862096	0.0291058	0.231293	-0.140818	0.549467	-0.110049	0.179716	0.0411695
318	_01_AACTCCCGTGGCTCCA.1.0	OD1	10x_3'_v2	PB	0	1.82516	-3.24496	-0.157344	-0.0712946	G1	0.0715749	15867	-0.0183713	0.245376	0.0516424	0.205442	0.105933	0.0796015	0.471464	0.35591
319	_01_AACTCCCTCAACACTG.1.4	OD1	10x_3'_v2	SPL	12	-0.777728	3.89057	-0.0900792	-0.0857431	G1	0.171621	59140	-0.0321789	0.117286	0.0108014	-0.0508419	0.112375	0.0851119	0.221122	0.374411
320	_01_AACTCCCTCATCGATG.1.3	OD1	10x_3'_v2	SPL	1	0.386127	-10.5503	-0.153686	-0.118744	G1	0.616473	104104	-0.106171	0.386832	-0.0931244	-0.00903292	0.178716	-0.0230972	0.2532	0.400747
321	_01_AACTCCCTCCTGTACC.1.2	OD1	10x_3'_v2	BM	6	-0.602834	0.543977	-0.133029	-0.0557406	G1	0.113592	44269	-0.0250743	0.122231	-0.108848	-0.00832409	0.180293	-0.076303	0.292907	0.273566
322	_01_AACTCCCTCTGGCGTG.1.4	OD1	10x_3'_v2	SPL	1	0.362568	-10.9158	-0.0844217	-0.112549	G1	0.583787	100908	0.0586944	0.379528	0.0337782	0.00537981	0.171344	-0.0444552	0.262772	0.497501
323	_01_AACTCCCTCTTCATGT.1.4	OD1	10x_3'_v2	SPL	8	2.24341	10.4928	-0.0248498	-0.0512421	G1	0.465314	92254	-0.12857	0.0135467	0.219964	-0.126609	0.327021	-0.0553006	0.163796	0.217507
324	_01_AACTCTTAGCGTTGCC.1.2	OD1	10x_3'_v2	BM	9	-3.57758	3.20673	-0.00803284	-0.0720591	G1	0.209478	64634	0.0503262	0.128178	-0.0910113	-0.0881167	0.0362039	-0.00011164	0.226768	0.156407
325	_01_AACTCTTAGCTACCTA.1.1	OD1	10x_3'_v2	BM	15	-4.90493	3.11405	-0.0393048	-0.0655536	G1	0.266476	71452	0.0203883	0.0306752	-0.0597278	-0.160568	0.0601283	0.0151917	0.187702	0.16057
326	_01_AACTCTTAGGACGAAA.1.0	OD1	10x_3'_v2	PB	0	1.5994	-1.79815	-0.159975	-0.102796	G1	0.0651127	11741	-0.0450607	0.0489045	-0.00118598	0.0344543	0.115508	0.0444541	0.379628	0.391761
327	_01_AACTCTTAGTGAACAT.1.1	OD1	10x_3'_v2	BM	16	-4.45522	5.89124	0.363465	0.212826	S	0.376231	83842	0.0875891	0.0551292	-0.0555854	-0.136669	0.08079	0.146349	0.27162	0.134277
328	_01_AACTCTTAGTGAAGTT.1.2	OD1	10x_3'_v2	BM	9	-4.13615	3.71277	0.168876	-0.0300648	S	0.239366	68175	0.0491407	0.110656	-0.0387659	-0.0870126	0.186328	-0.0348166	0.262167	0.205801
329	_01_AACTCTTCAGGCAGTA.1.0	OD1	10x_3'_v2	PB	0	-1.25542	-2.18306	-0.138188	-0.104167	G1	0.0974441	35147	-0.0317759	0.117439	-0.00306314	0.00219147	0.0626048	0.0235774	0.228232	0.441421
330	_01_AACTCTTCAGTGAGTG.1.0	OD1	10x_3'_v2	PB	1	0.559671	-9.55379	-0.163658	-0.106564	G1	0.611089	103493	-0.00481142	0.338583	-0.0645278	-0.0245801	0.230216	-0.0462701	0.151418	0.461011
331	_01_AACTCTTCATACCATG.1.2	OD1	10x_3'_v2	BM	22	-0.210833	8.15639	0.224114	0.0146587	S	0.530464	97135	-0.134158	-0.0113592	0.165863	-0.112271	-0.166439	0.579953	0.180799	0.331422
332	_01_AACTCTTCATATGGTC.1.2	OD1	10x_3'_v2	BM	1	-1.66964	-9.41317	-0.135805	-0.0158812	G1	0.631035	105847	-0.0574351	0.260081	-0.0953708	-0.16577	0.125697	0.114713	0.178698	0.185616
333	_01_AACTCTTCATCGGGTC.1.1	OD1	10x_3'_v2	BM	2	1.37943	6.40444	-0.0360011	-0.0958414	G1	0.250958	69628	-0.134846	0.0688275	0.0825376	-0.105403	0.00205971	0.212701	0.359047	0.227256
334	_01_AACTCTTGTAGTACCT.1.1	OD1	10x_3'_v2	BM	19	-3.83475	8.67783	-0.106304	0.18998	G2M	0.255078	70103	-0.148329	0.154399	-0.0920717	0.0966917	0.00851667	0.105049	0.296752	0.263039
335	_01_AACTCTTGTATCAGTC.1.1	OD1	10x_3'_v2	BM	1	-0.7113	-9.73546	-0.137864	-0.190179	G1	0.721051	115486	-0.165539	0.442604	-0.0698394	-0.0865996	0.128924	0.0274293	0.383353	0.397134
336	_01_AACTCTTGTCACACGC.1.3	OD1	10x_3'_v2	SPL	12	1.87411	4.72089	-0.11574	-0.0327828	G1	0.212022	64986	-0.0478828	-0.00020805	0.105313	-0.0722764	0.124272	-0.0110808	0.178072	0.398267
337	_01_AACTCTTGTCATATCG.1.2	OD1	10x_3'_v2	BM	5	2.34061	-1.43894	-0.0940241	-0.0489764	G1	0.0663002	12412	0.0315373	0.148909	0.0266177	0.141201	0.0999734	-0.0538848	0.483047	0.198689
338	_01_AACTCTTTCCAGATCA.1.0	OD1	10x_3'_v2	PB	5	0.929853	-1.08577	-0.0928999	-0.0319686	G1	0.087009	27389	-0.0276593	0.226794	-0.132903	0.0371503	0.013786	0.132247	0.367878	0.267742
339	_01_AACTCTTTCCATGAAC.1.2	OD1	10x_3'_v2	BM	13	-3.11114	6.1582	0.320872	0.0310075	S	0.331734	79252	-0.0567442	0.0394999	-0.0207293	-0.0694678	-0.00118697	0.0576502	0.237612	0.192785
340	_01_AACTCTTTCCTGTAGA.1.3	OD1	10x_3'_v2	SPL	1	1.51892	-10.6489	-0.0826901	-0.104864	G1	0.610698	103460	-0.064556	0.378418	-0.0741407	-0.00426859	0.0758806	0.0212084	0.117245	0.188077
341	_01_AACTCTTTCGACAGCC.1.1	OD1	10x_3'_v2	BM	16	-4.44185	6.66751	0.554887	0.234619	S	0.406774	86900	0.025254	0.190342	-0.054206	-0.058149	0.00540489	0.246472	0.196621	0.19697
342	_01_AACTCTTTCGGCGCTA.1.4	OD1	10x_3'_v2	SPL	0	0.840543	-1.37855	-0.182422	-0.0964472	G1	0.0833301	24542	-0.0835989	0.137578	-0.0162684	0.11578	0.0906834	0.16344	0.34555	0.401002
343	_01_AACTCTTTCGTTACAG.1.0	OD1	10x_3'_v2	PB	9	-3.85339	2.00567	0.0422923	-0.0833524	S	0.203876	63910	0.0682756	0.13388	-0.0306768	-0.0802993	0.0388685	-0.00348698	0.23784	0.408813
344	_01_AACTGGTAGCCACCTG.1.2	OD1	10x_3'_v2	BM	1	1.69	-8.96404	-0.12749	-0.0619812	G1	0.398067	86036	0.0877932	0.326957	-0.0172013	0.0378212	0.119174	0.0882901	0.30848	0.261099
345	_01_AACTGGTAGCGATTCT.1.2	OD1	10x_3'_v2	BM	6	0.314486	-0.592602	-0.0664021	-0.0594819	G1	0.0956191	33856	0.0695929	0.158954	-0.0977139	0.00433627	0.206118	0.0228439	0.210291	0.281487
346	_01_AACTGGTAGCTAAGAT.1.1	OD1	10x_3'_v2	BM	4	3.29828	-1.74962	-0.0946742	-0.0709703	G1	0.070074	14807	0.00118381	0.0841012	-0.0444501	0.0815974	0.0580809	0.127915	0.487225	0.298364
347	_01_AACTGGTAGTGTCCAT.1.0	OD1	10x_3'_v2	PB	2	1.30765	7.97956	0.0791031	-0.0696842	S	0.307068	76434	-0.0618701	0.0286929	0.243589	-0.0630551	0.234335	-0.0872031	0.119298	0.187708
348	_01_AACTGGTCAAACGCGA.1.3	OD1	10x_3'_v2	SPL	2	3.13064	4.20662	-0.0524334	-0.10446	G1	0.196937	62981	-0.0754962	0.0876567	0.107776	-0.0476383	0.0238718	0.0559586	0.357041	0.166841
349	_01_AACTGGTCAAAGTGCG.1.4	OD1	10x_3'_v2	SPL	10	3.18634	0.532809	-0.125593	-0.103187	G1	0.0792619	21388	-0.0488616	0.162282	-0.0194724	0.0496135	0.159402	0.0593039	0.202984	0.339553
350	_01_AACTGGTCACAAGCCC.1.3	OD1	10x_3'_v2	SPL	16	-5.09554	7.10261	0.18505	0.327229	G2M	0.420275	88187	0.0186188	0.174931	-0.0213539	0.0940815	0.116257	0.159026	0.275215	0.444998
351	_01_AACTGGTCACCAGCAC.1.4	OD1	10x_3'_v2	SPL	7	-1.85692	1.67103	-0.0944242	-0.0964091	G1	0.136345	52136	0.028186	0.0697134	0.000897646	0.0202721	0.13392	-0.00336195	0.253197	0.303535
352	_01_AACTGGTCACCCATGG.1.4	OD1	10x_3'_v2	SPL	6	-2.30106	1.05761	0.0237939	-0.0660323	S	0.135449	51913	-0.021914	0.194923	-0.0662769	-0.0231072	0.122651	0.0154407	0.206688	0.313458
353	_01_AACTGGTCACGTGAGA.1.4	OD1	10x_3'_v2	SPL	5	0.460267	-0.619569	-0.0506798	-0.0521162	G1	0.0868041	27247	0.0174462	0.162417	-0.0853803	-0.0253889	0.112706	0.00561586	0.281592	0.307031
354	_01_AACTGGTCACTTCGAA.1.3	OD1	10x_3'_v2	SPL	0	2.27745	-3.04849	-0.11618	-0.0845517	G1	0.056318	7245	-0.0357328	0.18407	-0.0361094	0.101894	0.0784929	0.0177629	0.42599	0.506493
355	_01_AACTGGTCAGCCTATA.1.4	OD1	10x_3'_v2	SPL	0	1.07186	-3.2874	-0.125572	-0.0875056	G1	0.0658319	12146	-0.00841548	0.168721	-0.0266189	0.280468	0.0750823	0.0750189	0.485082	0.543077
356	_01_AACTGGTCATATGAGA.1.2	OD1	10x_3'_v2	BM	10	3.8577	0.218563	-0.151609	-0.0706216	G1	0.0634988	10794	-0.0527249	0.0421542	-0.0693753	0.0210599	-0.00490356	0.221747	0.441728	0.310292
357	_01_AACTGGTCATTATCTC.1.0	OD1	10x_3'_v2	PB	15	-7.13665	3.65907	-0.121415	-0.118454	G1	0.452914	91218	0.178215	0.218669	0.0419464	-0.159921	0.0693002	0.118991	0.344378	0.236372
358	_01_AACTGGTGTACCCAAT.1.4	OD1	10x_3'_v2	SPL	0	1.68869	-2.91881	-0.0888523	-0.106462	G1	0.0604449	9202	-0.0247434	0.167128	-0.00360534	0.14791	0.048033	0.140389	0.305455	0.438351
359	_01_AACTGGTGTAGTGAAT.1.4	OD1	10x_3'_v2	SPL	4	2.3744	-2.93982	-0.124988	-0.0882985	G1	0.0655746	11996	-0.0219965	0.120164	0.0193849	0.192793	0.0405992	0.0448692	0.392762	0.325484
360	_01_AACTGGTGTATGAAAC.1.4	OD1	10x_3'_v2	SPL	7	0.528491	3.06558	-0.189651	-0.0754174	G1	0.141416	53389	-0.0285018	0.149081	-0.0441852	0.0985757	0.144857	0.0828544	0.315576	0.398828
361	_01_AACTGGTGTCACCCAG.1.1	OD1	10x_3'_v2	BM	24	-3.63405	-8.35771	-0.162904	-0.109932	G1	0.530699	97150	0.0654615	0.325657	-0.0331813	-0.11543	0.061074	0.144321	0.237129	0.256947
362	_01_AACTGGTGTCGATTGT.1.1	OD1	10x_3'_v2	BM	6	-1.18846	0.328446	-0.143694	-0.0351081	G1	0.111935	43507	-0.000249833	0.196017	-0.033368	-0.0104309	0.136346	-0.0358462	0.344092	0.31575
363	_01_AACTGGTGTCTCCATC.1.4	OD1	10x_3'_v2	SPL	2	3.15868	6.92726	-0.178692	0.0332226	G2M	0.318214	77716	-0.0518507	0.0199779	0.237165	-0.0464927	0.177659	0.0434891	0.16917	0.360414
364	_01_AACTGGTGTGAACCTT.1.0	OD1	10x_3'_v2	PB	13	-0.00800866	8.55673	0.069837	-0.00483488	S	0.36601	82827	-0.139618	-0.0317598	0.0296097	-0.133511	0.122605	-0.027286	0.159192	0.250094
365	_01_AACTGGTGTGGTAACG.1.1	OD1	10x_3'_v2	BM	13	-2.23277	7.85289	0.48241	0.201527	S	0.441758	90229	-0.129679	-0.0290563	0.0978526	-0.174162	-0.0991326	0.228862	0.105699	0.0895449
366	_01_AACTGGTGTGTAATGA.1.3	OD1	10x_3'_v2	SPL	8	2.40801	10.1582	-0.0749252	-0.101981	G1	0.428379	89022	-0.135654	-0.00314818	0.0770736	-0.127962	0.426742	-0.101918	0.176532	0.165445
367	_01_AACTGGTGTGTGCGTC.1.0	OD1	10x_3'_v2	PB	7	0.708363	-0.0552059	-0.144917	-0.0802629	G1	0.0982254	35697	0.0349915	0.209012	-0.0240329	0.160311	0.0777586	0.00151993	0.330049	0.269721
368	_01_AACTGGTGTTATCGGT.1.3	OD1	10x_3'_v2	SPL	0	0.595641	-2.91723	-0.150792	-0.140375	G1	0.0818085	23356	-0.0724014	0.0937984	-0.0550593	-0.0218641	0.0305675	0.0632613	0.324363	0.431044
369	_01_AACTGGTGTTGCGTTA.1.1	OD1	10x_3'_v2	BM	13	-0.630484	8.71422	0.212046	-0.0303457	S	0.40939	87127	-0.162548	0.0302466	0.231712	-0.191504	0.167015	-0.0237013	0.167533	0.176031
370	_01_AACTGGTTCACAGTAC.1.0	OD1	10x_3'_v2	PB	5	0.274881	-0.471354	-0.167774	-0.0963389	G1	0.0941275	32823	-0.00212728	0.188932	-0.10394	0.0692574	0.0344047	0.0346038	0.265374	0.240075
371	_01_AACTGGTTCACGGTTA.1.0	OD1	10x_3'_v2	PB	5	1.35416	-0.0920012	-0.0876841	-0.0533561	G1	0.0933788	32280	0.00583643	0.0862565	0.023672	-0.0594776	0.0585931	0.0673053	0.35386	0.167319
372	_01_AACTGGTTCCCACTTG.1.0	OD1	10x_3'_v2	PB	0	-0.0390015	-2.36021	-0.143342	-0.0648984	G1	0.0874525	27749	0.0540419	0.128015	-0.0172971	0.170804	0.054335	0.0259934	0.358221	0.414835
373	_01_AACTGGTTCGCAAACT.1.4	OD1	10x_3'_v2	SPL	3	-1.6762	-10.129	-0.055178	-0.130568	G1	0.700339	113988	-0.0308651	0.487239	-0.106018	-0.0390794	0.0597171	0.0878063	0.202183	0.19995
374	_01_AACTGGTTCGGCATCG.1.1	OD1	10x_3'_v2	BM	15	-4.94245	2.4314	-0.0616129	-0.0488339	G1	0.240652	68340	0.123364	0.0499914	-0.0468144	-0.179332	0.133279	0.0593915	0.247136	0.272299
375	_01_AACTGGTTCTCTAAGG.1.0	OD1	10x_3'_v2	PB	9	-4.10582	2.03691	0.0146709	-0.0967815	S	0.187529	61632	0.0931583	0.111988	-0.0541534	-0.0363433	0.103852	0.0386932	0.227074	0.220613
376	_01_AACTGGTTCTGGCGAC.1.4	OD1	10x_3'_v2	SPL	10	2.47729	3.4933	-0.158944	-0.0629551	G1	0.154725	56072	-0.10358	0.06607	-0.0472871	0.0578553	0.0565427	0.0440422	0.306517	0.320522
377	_01_AACTGGTTCTTTACGT.1.1	OD1	10x_3'_v2	BM	10	3.05394	0.609363	-0.125951	-0.103448	G1	0.0875207	27825	0.0800153	0.182436	0.0512557	0.107419	0.145405	0.0793057	0.400238	0.209111
378	_01_AACTTTCAGAATAGGG.1.1	OD1	10x_3'_v2	BM	22	-1.68773	8.4463	0.380756	0.185793	S	0.594089	101811	-0.0883521	0.0135938	0.0596778	-0.152663	-0.0854337	0.570233	0.204795	0.191877
379	_01_AACTTTCAGAATGTGT.1.0	OD1	10x_3'_v2	PB	5	2.48842	-1.76026	-0.0446765	-0.0675748	G1	0.0853327	26115	-0.0768972	0.15463	-0.0727142	0.0313756	0.140602	0.0902918	0.399254	0.246096
380	_01_AACTTTCAGACTAAGT.1.0	OD1	10x_3'_v2	PB	6	0.14909	0.498925	-0.129446	-0.0857751	G1	0.102132	38188	0.0130037	0.150441	-0.0659438	0.0674994	0.0871431	-0.00824922	0.314826	0.152348
381	_01_AACTTTCAGAGCCTAG.1.2	OD1	10x_3'_v2	BM	4	4.30039	-1.63404	-0.12716	-0.10889	G1	0.0312023	778	-0.036476	0.290289	-0.111533	0.193222	0.194879	0.119482	0.703186	0.193523
382	_01_AACTTTCAGATCACGG.1.2	OD1	10x_3'_v2	BM	16	-4.08578	5.10845	0.221169	0.0200675	S	0.296605	75100	0.0697614	0.114649	-0.105754	-0.0895225	0.080461	0.0582242	0.153835	0.19185
383	_01_AACTTTCAGCGTAGTG.1.2	OD1	10x_3'_v2	BM	9	-3.44375	4.61019	0.0832474	-0.0149844	S	0.209427	64627	-0.00174981	0.158276	-0.00703564	-0.00326732	0.124762	0.055081	0.235602	0.2487
384	_01_AACTTTCAGCGTGAAC.1.2	OD1	10x_3'_v2	BM	13	-0.838795	9.61214	0.218243	0.0664188	S	0.475674	93124	-0.140621	-0.00249243	0.20512	-0.160887	0.184801	-0.0682125	0.185385	0.119599
385	_01_AACTTTCAGCTGTTCA.1.1	OD1	10x_3'_v2	BM	6	-2.54054	1.69494	-0.101263	-0.101612	G1	0.142553	53653	0.1283	0.22158	-0.117444	-0.106796	0.0386258	0.0787725	0.249122	0.232453
386	_01_AACTTTCAGGAGTTGC.1.2	OD1	10x_3'_v2	BM	4	3.88792	-1.83423	-0.0803724	-0.0526672	G1	0.0503282	4824	-0.120823	0.203334	-0.0520565	0.174085	0.0982675	0.137852	0.559667	0.144085
387	_01_AACTTTCAGGTTACCT.1.1	OD1	10x_3'_v2	BM	6	-1.80018	0.595331	-0.0977245	-0.121864	G1	0.12514	48863	-0.0277217	0.19736	-0.0723063	0.0576772	0.12175	0.0555097	0.332684	0.336337
388	_01_AACTTTCAGTCATGCT.1.0	OD1	10x_3'_v2	PB	7	-0.103791	-0.629799	-0.142386	-0.0599571	G1	0.0926871	31749	0.0138813	0.15015	0.00912255	0.0833753	0.174014	0.0475083	0.287225	0.323374
389	_01_AACTTTCAGTTACGGG.1.2	OD1	10x_3'_v2	BM	8	0.0650424	11.0921	0.224702	-0.00878364	S	0.581716	100752	-0.129792	-0.0254379	0.19794	-0.16781	0.568864	-0.122445	0.0992753	0.0943333
390	_01_AACTTTCAGTTTCCTT.1.2	OD1	10x_3'_v2	BM	8	2.35653	9.58815	0.0108249	-0.00607045	S	0.354659	81699	-0.0594826	0.0109081	0.230687	-0.164248	0.408138	-0.094283	0.118748	0.20215
391	_01_AACTTTCAGTTTGCGT.1.0	OD1	10x_3'_v2	PB	5	0.751715	-1.53391	-0.109778	-0.0470803	G1	0.0842604	25285	-0.0278555	0.261882	-0.0444546	0.19251	0.149905	0.00378822	0.430302	0.292759
392	_01_AACTTTCCAAGCCTAT.1.1	OD1	10x_3'_v2	BM	8	1.86129	11.027	0.00142476	-0.0689769	S	0.525474	96795	-0.0644685	-0.0300571	0.257858	-0.185358	0.415361	-0.0649447	0.199184	0.115397
393	_01_AACTTTCCACCAGCAC.1.1	OD1	10x_3'_v2	BM	5	3.66884	0.282433	-0.036509	-0.0491995	G1	0.0783647	20697	-0.110842	0.114626	-0.0149524	0.0594371	0.17402	-0.0183314	0.411522	0.101731
394	_01_AACTTTCCAGAAGCAC.1.4	OD1	10x_3'_v2	SPL	8	1.68353	11.6817	-0.127137	-0.0624992	G1	0.602212	102619	-0.128548	-0.00223592	0.240129	-0.0908675	0.689342	-0.0831284	0.0676336	0.23148
395	_01_AACTTTCCAGATGGCA.1.3	OD1	10x_3'_v2	SPL	7	0.555165	-0.372077	-0.137726	-0.0758632	G1	0.0883624	28437	-0.0227771	0.172743	0.0089445	0.0939709	0.1199	0.121274	0.277995	0.533503
396	_01_AACTTTCCAGGGCATA.1.0	OD1	10x_3'_v2	PB	13	-1.26063	7.42936	0.220223	-0.0738489	S	0.343559	80541	-0.0706488	-0.00634605	-0.000599548	-0.17852	0.0223014	0.0420988	0.226526	0.241681
397	_01_AACTTTCCATATACGC.1.2	OD1	10x_3'_v2	BM	9	-3.59417	4.72923	0.186096	0.00631724	S	0.274983	72443	0.0487026	0.195284	-0.0274533	-0.113409	0.0820888	0.0791036	0.231745	0.100263
398	_01_AACTTTCCATGGTCAT.1.2	OD1	10x_3'_v2	BM	4	3.1568	-2.3428	-0.102132	-0.0515523	G1	0.0593781	8692	0.0136683	0.235161	-0.0824077	0.077855	0.13915	0.106169	0.542053	0.317637
399	_01_AACTTTCGTAAGCACG.1.0	OD1	10x_3'_v2	PB	6	-3.14004	0.585053	-0.16518	-0.125082	G1	0.149209	55000	0.024792	0.197336	-0.0513001	-0.0607735	0.0810375	-0.00904848	0.270354	0.355126
400	_01_AACTTTCGTACTCAAC.1.1	OD1	10x_3'_v2	BM	5	2.6705	-1.52303	-0.130426	-0.0928331	G1	0.0577919	7901	-0.0232154	0.199284	-0.060726	0.145371	0.072572	0.090065	0.480914	0.218509
401	_01_AACTTTCGTAGAGCTG.1.0	OD1	10x_3'_v2	PB	0	0.499392	-1.75607	-0.102858	-0.0601431	G1	0.0923886	31512	-0.028086	0.156461	-0.0671261	0.0127153	0.0993302	0.00959425	0.334077	0.348565
402	_01_AACTTTCGTAGTGAAT.1.2	OD1	10x_3'_v2	BM	24	-4.81019	-7.57742	-0.100052	-0.0987795	G1	0.822285	117156	-0.117284	0.259136	-0.0678831	-0.130096	0.0424515	0.195166	0.203993	0.200398
403	_01_AACTTTCGTGAAATCA.1.2	OD1	10x_3'_v2	BM	5	2.41264	-0.203256	-0.0821117	-0.0518549	G1	0.0780776	20473	-0.00639701	0.197843	-0.0610289	0.0973537	0.184072	0.081653	0.395971	0.205779
404	_01_AACTTTCGTGAGTATA.1.4	OD1	10x_3'_v2	SPL	0	0.497142	-2.11081	-0.162807	-0.115521	G1	0.0746786	18072	-0.0216994	0.129069	-0.0573924	-0.00269435	0.0672737	-0.0240285	0.269811	0.321813
405	_01_AACTTTCGTGGCAAAC.1.2	OD1	10x_3'_v2	BM	15	-6.05028	4.00254	0.309635	0.137655	S	0.397621	85985	0.3015	0.0615484	-0.0444403	-0.151272	0.0887731	0.0904831	0.256767	0.275065
406	_01_AACTTTCGTGTGAATA.1.3	OD1	10x_3'_v2	SPL	3	-3.7798	-10.6899	-0.205038	-0.173852	G1	0.760027	116799	-0.0722418	0.442445	-0.152697	-0.15628	0.0142952	0.0855301	0.11415	0.436933
407	_01_AACTTTCGTTATTCTC.1.3	OD1	10x_3'_v2	SPL	3	-2.11678	-11.1157	-0.147327	-0.154208	G1	0.672265	111130	-0.000450522	0.439569	-0.107064	-0.00858685	0.224785	0.0313365	0.129745	0.42577
408	_01_AACTTTCTCAAGATCC.1.2	OD1	10x_3'_v2	BM	5	2.79656	-0.156606	-0.0935254	-0.0777858	G1	0.0637356	10929	-0.0250296	0.150201	-0.108197	0.0675956	0.123577	0.0376816	0.577144	0.180445
409	_01_AACTTTCTCAGGCCCA.1.3	OD1	10x_3'_v2	SPL	7	0.503119	0.274591	-0.153115	-0.083108	G1	0.108514	41781	-0.00167932	0.120335	-0.0388997	0.123262	0.0319372	0.127819	0.165782	0.534183
410	_01_AACTTTCTCATGTAGC.1.1	OD1	10x_3'_v2	BM	1	2.52621	-10.8634	-0.165583	-0.0836538	G1	0.69143	113166	-0.0408857	0.336347	-0.119032	0.0718926	0.101591	0.0815951	0.466385	0.319603
411	_01_AACTTTCTCCCATTTA.1.2	OD1	10x_3'_v2	BM	1	-0.899902	-9.39529	-0.150181	-0.166816	G1	0.59379	101786	-0.0407876	0.218828	-0.0513	-0.184431	0.22693	0.0309694	0.258049	0.564323
412	_01_AACTTTCTCCTAGTGA.1.3	OD1	10x_3'_v2	SPL	0	1.21391	-3.48749	-0.0777256	-0.0484554	G1	0.0617974	9897	0.0812499	0.305266	-0.00657022	0.305235	0.243626	0.0319252	0.471097	0.445061
413	_01_AACTTTCTCCTTGGTC.1.2	OD1	10x_3'_v2	BM	0	-0.395686	-1.50659	-0.0995181	-0.116468	G1	0.0874896	27792	0.0352416	0.27175	0.0190079	0.0877442	0.118864	-0.0172452	0.405227	0.419903
414	_01_AACTTTCTCGTCCAGG.1.1	OD1	10x_3'_v2	BM	6	-2.26446	2.67182	0.00594544	-0.0680873	S	0.168235	58556	0.0180582	0.137524	-0.0114822	-0.0754207	0.047645	0.00143237	0.346809	0.11798
415	_01_AACTTTCTCGTTGCCT.1.3	OD1	10x_3'_v2	SPL	0	1.37299	-2.15968	-0.102589	-0.0968085	G1	0.076553	19385	0.0117277	0.150628	0.0297803	0.043415	0.206112	-0.0143622	0.420745	0.381493
416	_01_AACTTTCTCTAACGGT.1.4	OD1	10x_3'_v2	SPL	3	-3.45366	-9.25695	-0.171298	-0.113147	G1	0.678272	111799	-0.0615449	0.233506	-0.105904	-0.185482	0.046251	-0.00221257	0.173323	0.390761
417	_01_AAGACCTAGAATGTTG.1.4	OD1	10x_3'_v2	SPL	3	-1.07814	-11.2079	-0.178878	-0.119695	G1	0.701112	114038	-0.0286762	0.25346	-0.047561	-0.0130374	0.0196635	0.0139626	0.211126	0.479448
418	_01_AAGACCTAGATCTGAA.1.0	OD1	10x_3'_v2	PB	0	-0.356945	-2.72278	-0.0404956	-0.0532689	G1	0.0977395	35356	0.0426685	0.345168	0.0114392	0.127902	0.192535	0.00802667	0.311608	0.552178
419	_01_AAGACCTAGATGCCAG.1.2	OD1	10x_3'_v2	BM	0	-0.24081	-2.55928	-0.0707042	-0.0580648	G1	0.0883426	28416	-0.0421399	0.124197	0.0117463	-0.0662009	0.184181	0.023139	0.27329	0.272025
420	_01_AAGACCTAGCGTTTAC.1.1	OD1	10x_3'_v2	BM	8	1.50159	8.63726	0.0654722	-0.0302186	S	0.37956	84145	-0.100519	0.0254544	0.246986	-0.171599	0.275196	-0.0355043	0.143485	0.194718
421	_01_AAGACCTAGGTGCTTT.1.2	OD1	10x_3'_v2	BM	6	-0.51874	0.446743	-0.131421	-0.0390781	G1	0.117325	45889	-0.0228518	0.1192	-0.062064	0.00173217	0.0478856	-0.00358498	0.299596	0.346649
422	_01_AAGACCTAGTCGCCGT.1.3	OD1	10x_3'_v2	SPL	4	2.48575	-2.72748	-0.133997	-0.0788907	G1	0.0641584	11183	-0.0173696	0.258913	0.014917	0.157292	0.0595303	0.0257471	0.311151	0.369231
423	_01_AAGACCTCAAAGGAAG.1.1	OD1	10x_3'_v2	BM	6	-2.78236	1.85927	-0.176131	-0.0651138	G1	0.167182	58393	0.0169296	0.146901	-0.0581012	-0.0276694	0.124182	-0.0045236	0.304425	0.150855
424	_01_AAGACCTCAAGGTTTC.1.1	OD1	10x_3'_v2	BM	9	-4.20827	2.0091	-0.105414	-0.044663	G1	0.204629	64021	0.140557	0.147097	-0.0487527	-0.0779321	0.0178312	0.0389367	0.201197	0.263351
425	_01_AAGACCTCATCCCATC.1.4	OD1	10x_3'_v2	SPL	0	0.196999	-1.48902	-0.174318	-0.0705098	G1	0.0892146	29101	-0.0142692	0.129418	-0.0694353	0.0935356	0.111655	-0.0478093	0.326125	0.298288
426	_01_AAGACCTGTCGGCACT.1.1	OD1	10x_3'_v2	BM	4	4.59394	-0.639856	-0.117531	-0.0686604	G1	0.0357307	1291	-0.0368153	0.135469	0.0194653	0.0107131	-0.0124756	0.0878021	0.518164	0.123609
427	_01_AAGACCTGTGCCTGGT.1.1	OD1	10x_3'_v2	BM	4	4.50034	-1.23405	-0.106333	-0.0785544	G1	0.0511108	5117	-0.0440764	0.200765	-0.0697552	0.154547	0.110119	0.0364184	0.56107	0.128904
428	_01_AAGACCTGTGGCAAAC.1.0	OD1	10x_3'_v2	PB	2	2.58384	7.55638	-0.0425818	-0.10734	G1	0.337359	79895	-0.129856	0.0103623	0.175756	-0.129287	0.239344	-0.0292987	0.141179	0.177454
429	_01_AAGACCTGTGGCCCTA.1.0	OD1	10x_3'_v2	PB	5	2.93835	-0.585506	-0.101042	-0.0868806	G1	0.0667985	12720	0.0339739	0.223298	-0.0743671	0.140543	0.170362	0.0457542	0.477961	0.167461
430	_01_AAGACCTGTGGTAACG.1.0	OD1	10x_3'_v2	PB	0	2.01322	-1.84368	-0.170893	-0.0598988	G1	0.0696414	14537	-0.0270798	0.169298	-0.0448589	0.190877	0.0654808	-0.00798331	0.4021	0.387171
431	_01_AAGACCTGTTATCCGA.1.1	OD1	10x_3'_v2	BM	9	-2.94006	2.01791	-0.0845956	-0.0416676	G1	0.160702	57236	0.0544687	0.132933	-0.0735974	-0.0580419	0.124668	-0.0175552	0.246871	0.272444
432	_01_AAGACCTGTTCACGGC.1.0	OD1	10x_3'_v2	PB	0	2.40415	-2.79824	-0.111976	-0.0743064	G1	0.0712152	15596	-0.0258572	0.0952565	0.070956	-0.0733961	0.0286478	0.077036	0.450521	0.308677
433	_01_AAGACCTGTTTGTTTC.1.2	OD1	10x_3'_v2	BM	16	-3.90573	5.17109	0.405624	-0.0140921	S	0.331538	79235	0.0738686	0.120885	-0.0298347	-0.162268	0.0748247	0.0316541	0.20494	0.16169
434	_01_AAGACCTTCAGAGCTT.1.2	OD1	10x_3'_v2	BM	4	3.80068	0.13795	-0.126814	-0.100746	G1	0.0513374	5207	-0.0153688	0.221189	0.0399311	0.118838	0.0819779	0.0338839	0.730232	0.204858
435	_01_AAGACCTTCCTCTAGC.1.3	OD1	10x_3'_v2	SPL	2	2.74371	5.91275	-0.107778	-0.0982559	G1	0.282417	73326	-0.0182117	0.089904	0.145926	0.0181801	0.0539123	0.151376	0.355397	0.260853
436	_01_AAGACCTTCGAATGGG.1.0	OD1	10x_3'_v2	PB	9	-3.50273	2.9123	-0.0289018	-0.0606962	G1	0.188564	61802	-0.101103	0.0935372	-0.0703019	-0.0418965	0.0789325	0.0261738	0.135666	0.360188
437	_01_AAGACCTTCGGTGTTA.1.2	OD1	10x_3'_v2	BM	11	2.21775	0.479541	-0.0421351	-0.132499	G1	0.062658	10333	-0.00544675	0.224881	0.00383815	0.121169	0.0970464	0.0355106	0.420116	0.249997
438	_01_AAGACCTTCTTCTGGC.1.1	OD1	10x_3'_v2	BM	4	4.04224	-2.45512	-0.205735	-0.060871	G1	0.0379892	1666	-0.0312865	0.149322	0.0044401	0.212072	0.0652722	0.0697597	0.539509	0.310232
439	_01_AAGCCGCAGACGACGT.1.2	OD1	10x_3'_v2	BM	1	1.68132	-8.8933	-0.118281	-0.106987	G1	0.375352	83760	0.0303169	0.203257	-0.0517115	-0.105836	0.154915	-0.0247679	0.258882	0.208999
440	_01_AAGCCGCAGACTTGAA.1.2	OD1	10x_3'_v2	BM	1	-1.00455	-9.69062	-0.0980676	-0.106789	G1	0.707195	114552	0.136905	0.202407	-0.0947711	0.012373	0.339745	-0.0061698	0.315716	0.49067
441	_01_AAGCCGCAGATATGGT.1.0	OD1	10x_3'_v2	PB	2	2.31246	7.90373	-0.0220527	-0.0915593	G1	0.334381	79536	-0.109718	0.0288254	0.229483	-0.141257	0.221672	0.0350442	0.181179	0.216783
442	_01_AAGCCGCAGGCAATTA.1.4	OD1	10x_3'_v2	SPL	3	-1.72693	-10.9085	-0.170752	-0.146782	G1	0.669713	110830	0.00834902	0.195101	-0.034882	-0.182931	0.116889	0.0517181	0.0975292	0.507844
443	_01_AAGCCGCAGGCAGTCA.1.4	OD1	10x_3'_v2	SPL	6	-2.52558	1.20552	-0.138028	-0.0850211	G1	0.140112	53097	0.0575086	0.18209	-0.00560351	0.0619506	0.0879311	0.0771768	0.308649	0.30938
444	_01_AAGCCGCAGGCTAGGT.1.4	OD1	10x_3'_v2	SPL	0	-0.344935	-2.58449	-0.166699	-0.0963383	G1	0.0817048	23263	-0.0545631	0.239793	0.0280955	0.0616565	0.0286243	0.0715165	0.283481	0.524423
445	_01_AAGCCGCAGGTAGCCA.1.4	OD1	10x_3'_v2	SPL	3	-3.8557	-10.6095	-0.152604	-0.147377	G1	0.736621	116180	-0.0401533	0.384216	-0.100385	-0.130256	-0.0395946	-0.0176583	0.140133	0.28002
446	_01_AAGCCGCAGGTGATAT.1.2	OD1	10x_3'_v2	BM	9	-4.21887	3.80176	0.227657	-0.000538915	S	0.251463	69687	0.0870526	0.142995	-0.00107713	-0.100079	0.0675358	-0.00146453	0.279959	0.303631
447	_01_AAGCCGCAGTCATGCT.1.4	OD1	10x_3'_v2	SPL	0	1.66158	-3.32589	-0.218056	-0.0756879	G1	0.0622816	10151	-0.0748711	0.211008	-0.0477207	0.106553	0.0889865	0.0558836	0.430728	0.430366
448	_01_AAGCCGCCAATAGCGG.1.2	OD1	10x_3'_v2	BM	17	-1.39816	5.41626	0.0185789	-0.069112	S	0.40942	87129	0.114459	0.023014	0.0918692	-0.180262	0.126014	0.0829362	0.310866	0.335241
449	_01_AAGCCGCCACCTGGTG.1.0	OD1	10x_3'_v2	PB	6	-2.45749	-0.00441692	-0.120677	-0.0773127	G1	0.126138	49188	0.112819	0.226397	-0.0205021	0.0109294	0.111074	0.0239142	0.236131	0.369376
450	_01_AAGCCGCCAGTAAGCG.1.1	OD1	10x_3'_v2	BM	6	-1.33688	0.914522	-0.16702	-0.0781058	G1	0.155071	56127	0.0127069	0.23668	-0.0585901	0.0638802	0.0652515	0.0338236	0.268266	0.205464
451	_01_AAGCCGCCAGTGAGTG.1.2	OD1	10x_3'_v2	BM	4	4.64266	-2.27507	-0.122882	-0.0884619	G1	0.022269	235	-0.0211823	0.164372	-0.0362137	0.220127	0.10319	0.0355706	0.666301	0.300923
452	_01_AAGCCGCCATCGGACC.1.4	OD1	10x_3'_v2	SPL	1	0.116711	-9.55585	-0.174947	-0.0936611	G1	0.623983	105001	0.0987322	0.479816	-0.0289581	-0.0769302	0.0537976	0.0448332	0.232117	0.424149
453	_01_AAGCCGCCATTAGGCT.1.1	OD1	10x_3'_v2	BM	8	0.384173	10.4361	0.187023	0.00323853	S	0.508401	95603	-0.0899791	-0.00168756	0.273883	-0.19284	0.361541	-0.0250841	0.185462	0.0876578
454	_01_AAGCCGCCATTGAGCT.1.4	OD1	10x_3'_v2	SPL	3	-3.24176	-10.5861	-0.155863	-0.0482613	G1	0.752168	116628	-0.00120705	0.298126	-0.0265088	-0.0739217	-0.0195836	0.0409882	0.0199321	0.238608
455	_01_AAGCCGCGTAAGAGAG.1.4	OD1	10x_3'_v2	SPL	3	-1.28819	-11.083	-0.0735985	-0.11491	G1	0.684846	112494	0.0402798	0.376434	-0.0857182	-0.075594	0.0898838	0.0422592	0.200831	0.446099
456	_01_AAGCCGCGTAAGTAGT.1.4	OD1	10x_3'_v2	SPL	0	-0.69647	-2.2833	-0.0782825	-0.0895732	G1	0.0990349	36241	-0.00413595	0.200224	-0.0757496	0.0656036	0.160801	0.0307463	0.417859	0.501308
457	_01_AAGCCGCGTACACCGC.1.3	OD1	10x_3'_v2	SPL	0	1.5567	-2.14752	-0.191037	-0.0663351	G1	0.0833978	24591	-0.0237395	0.149793	-0.0670293	0.079801	0.157014	0.0238319	0.251317	0.557816
458	_01_AAGCCGCGTCCGACGT.1.1	OD1	10x_3'_v2	BM	11	2.75208	0.440739	-0.115976	-0.0802998	G1	0.062734	10377	-0.0231884	0.13476	-0.0345571	0.115574	0.0396393	0.0815627	0.39583	0.145887
459	_01_AAGCCGCGTCCTAGCG.1.2	OD1	10x_3'_v2	BM	15	-6.00807	2.53252	-0.0256678	-0.0899676	G1	0.368813	83114	0.198066	0.0508744	-0.0644741	-0.159926	0.0215497	0.0255489	0.174567	0.120033
460	_01_AAGCCGCGTCTAACGT.1.0	OD1	10x_3'_v2	PB	5	2.11397	-1.45833	-0.141964	-0.0275958	G1	0.058871	8432	-0.0323326	0.229677	-0.110113	0.0463516	0.142151	0.0443931	0.416452	0.251604
461	_01_AAGCCGCGTGCACCAC.1.4	OD1	10x_3'_v2	SPL	14	-0.911408	-3.62078	-0.119406	-0.100212	G1	0.0853619	26136	-0.100451	0.210906	-0.0405664	0.0475343	-0.0554456	0.0896089	0.244417	0.169045
462	_01_AAGCCGCGTGCTCTTC.1.0	OD1	10x_3'_v2	PB	7	-0.829129	-0.637899	-0.226318	-0.101311	G1	0.103218	38856	0.0022278	0.204327	0.0003203	-0.0247771	0.0596831	0.0486436	0.329713	0.632616
463	_01_AAGCCGCGTGGCAAAC.1.2	OD1	10x_3'_v2	BM	1	-0.167252	-9.39525	-0.11712	-0.0863215	G1	0.644295	107529	0.0147318	0.30206	0.0271311	-0.104876	0.0526316	0.0129015	0.107869	0.20747
464	_01_AAGCCGCGTGGCTCCA.1.4	OD1	10x_3'_v2	SPL	12	1.9761	3.87557	-0.16759	-0.107989	G1	0.178269	60261	-0.0434987	0.023342	0.0468814	-0.0312856	0.0331741	0.0517594	0.279325	0.460088
465	_01_AAGCCGCGTTACCAGT.1.1	OD1	10x_3'_v2	BM	9	-3.82533	2.25353	-0.0224705	-0.113669	G1	0.179625	60471	0.0352896	0.181245	-0.0373324	-0.0193365	0.0527896	-0.0222387	0.232199	0.289118
466	_01_AAGCCGCGTTGGTTTG.1.1	OD1	10x_3'_v2	BM	6	-2.09122	1.45811	-0.010196	-0.110302	G1	0.134206	51613	0.0422112	0.234367	-0.0414687	0.0741613	0.168352	0.106749	0.381923	0.368683
467	_01_AAGCCGCTCAGCGACC.1.0	OD1	10x_3'_v2	PB	5	1.2632	0.214347	-0.150303	-0.10445	G1	0.097568	35241	-0.0204787	0.16528	-0.0568187	0.0165589	0.12558	-0.0727622	0.333445	0.125147
468	_01_AAGCCGCTCCTAGGGC.1.1	OD1	10x_3'_v2	BM	4	3.96217	-2.29929	-0.119601	-0.0968754	G1	0.0656753	12062	-0.0162604	0.141943	0.0417503	0.19582	0.0944521	0.0534622	0.432299	0.261068
469	_01_AAGCCGCTCCTATTCA.1.3	OD1	10x_3'_v2	SPL	8	2.9377	8.61483	-0.146722	-0.12602	G1	0.380197	84207	-0.114183	-0.00123286	0.152787	-0.0679971	0.306352	0.00279629	0.249868	0.257539
470	_01_AAGCCGCTCGACAGCC.1.4	OD1	10x_3'_v2	SPL	11	0.124342	-1.05761	-0.0571384	-0.154511	G1	0.0942865	32936	-0.0115784	0.195833	-0.0490474	0.160543	0.114519	-0.00245695	0.215335	0.488201
471	_01_AAGCCGCTCGGTGTCG.1.0	OD1	10x_3'_v2	PB	6	-2.74516	1.47203	-0.169358	-0.077524	G1	0.146088	54384	0.00243989	0.255273	-0.0610135	0.0961339	0.149611	-0.00485191	0.276975	0.24782
472	_01_AAGCCGCTCGTGGGAA.1.2	OD1	10x_3'_v2	BM	16	-3.73955	5.09233	0.18962	0.0466187	S	0.301663	75710	0.083636	0.0863631	-0.0857556	-0.0462302	0.120086	0.109992	0.278147	0.168726
473	_01_AAGCCGCTCTACGAGT.1.2	OD1	10x_3'_v2	BM	4	4.58557	-2.28649	-0.221414	-0.116031	G1	0.0331336	967	-0.0126445	0.16485	-0.0603209	0.248376	0.122473	0.0332728	0.739814	0.184976
474	_01_AAGGAGCAGAAGGTTT.1.3	OD1	10x_3'_v2	SPL	4	2.89149	-2.09192	-0.137935	-0.0811509	G1	0.0603903	9173	-0.0873302	0.169041	-0.0346348	0.111434	0.0576043	0.0920793	0.459289	0.363509
475	_01_AAGGAGCAGAATGTTG.1.1	OD1	10x_3'_v2	BM	9	-4.22053	4.43792	0.210645	0.00851004	S	0.28037	73089	0.154596	0.163708	-0.0591317	-0.145901	0.0464464	0.0809685	0.356766	0.196902
476	_01_AAGGAGCAGAGTACCG.1.4	OD1	10x_3'_v2	SPL	0	0.16398	-2.61282	-0.159821	-0.04133	G1	0.0856629	26336	0.0143591	0.235292	-0.077728	0.0761812	0.110566	0.0846732	0.352291	0.480388
477	_01_AAGGAGCAGAGTGAGA.1.3	OD1	10x_3'_v2	SPL	12	1.18523	4.09016	-0.0420767	-0.0778282	G1	0.172902	59347	-0.030686	0.102305	0.086527	-0.00743626	0.0545696	0.122448	0.238544	0.409303
478	_01_AAGGAGCAGCGACGTA.1.2	OD1	10x_3'_v2	BM	6	-0.379125	1.50963	-0.11763	-0.0801253	G1	0.115385	45069	0.0642206	0.121641	-0.0628018	0.0229308	0.0424519	0.0303914	0.38107	0.199976
479	_01_AAGGAGCAGCTCTCGG.1.3	OD1	10x_3'_v2	SPL	12	0.915739	3.71184	-0.14655	-0.125229	G1	0.160661	57224	-0.0644951	0.0697228	-0.0176755	0.0681069	0.0669208	0.0401376	0.242473	0.270303
480	_01_AAGGAGCAGCTGTCTA.1.2	OD1	10x_3'_v2	BM	8	0.487227	9.76681	0.211568	0.0254493	S	0.36859	83090	-0.0484083	0.0188978	0.159729	-0.0946177	0.109476	0.0111527	0.249513	0.0339757
481	_01_AAGGAGCAGGAGTTGC.1.1	OD1	10x_3'_v2	BM	16	-3.74949	5.37798	0.303523	0.0161599	S	0.304653	76086	-0.049684	0.106072	-0.0138488	-0.0115709	0.17738	0.0158193	0.186915	0.225737
482	_01_AAGGAGCAGGCGACAT.1.4	OD1	10x_3'_v2	SPL	0	1.80807	-2.58054	-0.152655	-0.0542068	G1	0.05758	7817	-0.0727683	0.249963	-0.0716215	0.14272	0.113585	0.0633986	0.358977	0.350669
483	_01_AAGGAGCCAACACGCC.1.3	OD1	10x_3'_v2	SPL	0	-0.566933	-0.643006	-0.177562	-0.0617627	G1	0.0906036	30199	0.0446286	0.234992	-0.0993425	0.0876383	0.0983911	0.0726597	0.262446	0.430032
484	_01_AAGGAGCCAACGATCT.1.3	OD1	10x_3'_v2	SPL	2	1.30968	6.04517	0.0125452	-0.113245	S	0.237677	67993	-0.0569139	0.0526404	0.0416844	-0.0946866	0.00713605	-0.00614478	0.314599	0.35028
485	_01_AAGGAGCCAAGCCGCT.1.2	OD1	10x_3'_v2	BM	9	-3.77544	4.94715	0.198433	-0.0300483	S	0.279285	72956	0.0118346	0.124824	-0.0805583	-0.108355	0.0365828	-0.0186749	0.21252	0.152258
486	_01_AAGGAGCCAATCGGTT.1.0	OD1	10x_3'_v2	PB	2	1.8215	8.00952	-0.111756	-0.140547	G1	0.352787	81491	-0.0861371	0.0243507	0.175516	-0.121975	0.226337	-0.0341921	0.147877	0.194666
487	_01_AAGGAGCCACATAACC.1.1	OD1	10x_3'_v2	BM	16	-3.69564	6.6753	0.345445	0.249883	S	0.393471	85555	-0.0333005	0.107321	-0.0770013	-0.106906	0.000494406	0.15301	0.224294	0.187412
488	_01_AAGGAGCCACGCTTTC.1.4	OD1	10x_3'_v2	SPL	0	-0.972229	-2.04984	-0.0763174	-0.0343606	G1	0.0867644	27215	0.06821	0.250591	-0.0523414	0.00921433	-0.0329466	0.0203955	0.297635	0.357031
489	_01_AAGGAGCCACGGATAG.1.2	OD1	10x_3'_v2	BM	15	-4.84702	3.00873	0.0488998	-0.0808717	S	0.265673	71354	0.116408	0.112624	-0.0521506	-0.135269	0.129971	0.0211845	0.291886	0.193899
490	_01_AAGGAGCCATACTACG.1.1	OD1	10x_3'_v2	BM	11	1.72579	1.03419	-0.101861	-0.0907489	G1	0.0856451	26322	-0.0542901	0.113178	-0.0592723	0.0185434	0.151768	-0.00991301	0.361067	0.161524
491	_01_AAGGAGCCATGAAGTA.1.1	OD1	10x_3'_v2	BM	16	-6.03703	5.96521	0.484571	0.296026	S	0.516119	96150	-0.00913908	0.171902	-0.0313472	-0.200771	0.0987859	0.220274	0.141855	0.224954
492	_01_AAGGAGCCATGCCCGA.1.0	OD1	10x_3'_v2	PB	7	0.970698	-0.613791	-0.155537	-0.0436993	G1	0.0885271	28577	0.000378355	0.27214	-0.0332765	0.057621	0.142031	0.0754168	0.335508	0.247214
493	_01_AAGGAGCCATGGTAGG.1.4	OD1	10x_3'_v2	SPL	4	2.92049	-1.5819	-0.099931	-0.0868033	G1	0.0668403	12746	-0.0342098	0.103555	-0.0883198	-0.0131063	0.0525297	0.0438724	0.285471	0.276049
494	_01_AAGGAGCCATGTCGAT.1.1	OD1	10x_3'_v2	BM	17	-1.38293	5.70619	0.0130585	0.00963244	S	0.447753	90750	0.067421	0.0815569	-0.0106658	-0.119722	0.00931646	0.0962293	0.262354	0.202601
495	_01_AAGGAGCGTATAAACG.1.1	OD1	10x_3'_v2	BM	1	1.6913	-9.40977	-0.135504	-0.051714	G1	0.508408	95606	-0.0156245	0.220491	-0.0769843	-0.0725079	0.0408045	0.0737961	0.271142	0.192624
496	_01_AAGGAGCGTATCTGCA.1.2	OD1	10x_3'_v2	BM	0	0.911704	-2.01776	-0.168872	-0.0896925	G1	0.0764874	19352	-0.0245908	0.209285	-0.0906008	0.116051	0.0770556	0.0518826	0.383143	0.316547
497	_01_AAGGAGCGTCAGAAGC.1.4	OD1	10x_3'_v2	SPL	7	-0.517171	2.49335	-0.0992479	-0.0757446	G1	0.134133	51593	-0.01974	0.155646	0.00864881	-0.00863069	0.133947	0.0465625	0.189417	0.440822
498	_01_AAGGAGCGTCAGCTAT.1.0	OD1	10x_3'_v2	PB	6	-0.178357	0.784696	-0.16462	-0.0824369	G1	0.101978	38090	-0.0102015	0.147791	-0.0533966	-0.0788775	0.0851925	0.0396858	0.383911	0.138608
499	_01_AAGGAGCGTCCAGTTA.1.4	OD1	10x_3'_v2	SPL	3	-0.475667	-11.4997	-0.0363834	-0.0657021	G1	0.67455	111384	-0.0415324	0.300261	-0.108492	-0.142343	0.0885195	0.0615233	0.29031	0.394609
500	_01_AAGGAGCGTCCGAGTC.1.1	OD1	10x_3'_v2	BM	13	-2.41307	7.48521	0.34485	0.16351	S	0.4378	89844	-0.122488	-0.00760877	0.0892275	-0.152931	0.105858	0.146731	0.231957	0.20143
501	_01_AAGGAGCGTGTTGAGG.1.1	OD1	10x_3'_v2	BM	8	0.78454	9.84655	0.103082	-0.0916522	S	0.451331	91062	-0.078285	-0.0233439	0.27504	-0.13867	0.348603	-0.0555154	0.201575	0.122127
502	_01_AAGGAGCGTTCCATGA.1.3	OD1	10x_3'_v2	SPL	7	-1.74242	2.76424	0.112002	-0.111551	S	0.139737	53000	0.00209507	0.146578	-0.0118898	0.0456189	0.0353884	-0.00103271	0.210948	0.136079
503	_01_AAGGAGCTCAAGCCTA.1.0	OD1	10x_3'_v2	PB	10	3.14574	0.262211	-0.188115	-0.0808341	G1	0.0870132	27392	-0.0112037	0.120247	-0.08507	0.0374793	0.154804	0.00420035	0.433184	0.272507
504	_01_AAGGAGCTCACATAGC.1.0	OD1	10x_3'_v2	PB	0	-0.0789091	-2.45714	-0.206114	-0.124257	G1	0.0954633	33754	-0.0639211	0.137198	-0.0520278	0.0626462	0.0968789	0.0724716	0.405935	0.35028
505	_01_AAGGAGCTCATTGCGA.1.1	OD1	10x_3'_v2	BM	6	-0.717467	1.23367	-0.0672971	-0.0980135	G1	0.113965	44442	0.0455241	0.185712	-0.0622304	0.0179884	0.0716701	0.0134326	0.279933	0.147218
506	_01_AAGGAGCTCCGTTGCT.1.0	OD1	10x_3'_v2	PB	0	-0.617688	-2.23684	-0.140007	0.0146498	G2M	0.0903431	30000	-0.0232851	0.124242	-0.0773975	0.0547202	0.116737	0.0211756	0.296295	0.395851
507	_01_AAGGAGCTCCTTAATC.1.3	OD1	10x_3'_v2	SPL	1	1.13599	-10.7419	-0.159445	-0.122017	G1	0.557959	99008	-0.0866924	0.445239	-0.117374	-0.0859951	0.115086	0.0829353	0.272594	0.488864
508	_01_AAGGAGCTCGGAAATA.1.0	OD1	10x_3'_v2	PB	5	3.29167	-1.73169	-0.137755	-0.0975363	G1	0.0559723	7089	-0.0497167	0.224837	-0.0405325	0.155634	0.112117	-0.0198935	0.418763	0.18597
509	_01_AAGGAGCTCGGCTTGG.1.0	OD1	10x_3'_v2	PB	6	-2.73185	1.20634	-0.150042	-0.11498	G1	0.141524	53416	-0.00265323	0.10988	-0.0885034	0.0531341	0.151379	0.01172	0.354286	0.259314
510	_01_AAGGAGCTCGTGACAT.1.4	OD1	10x_3'_v2	SPL	6	-1.63881	1.08602	-0.0845846	-0.0243741	G1	0.122979	48096	0.00983687	0.1507	-0.0376977	0.0381097	0.0817967	-0.0224636	0.186332	0.482702
511	_01_AAGGAGCTCTGCGACG.1.1	OD1	10x_3'_v2	BM	5	3.08332	0.308678	-0.124543	-0.0505129	G1	0.059874	8929	-0.0221288	0.266812	-0.116152	-0.0694089	0.10123	0.0982182	0.37907	0.263616
512	_01_AAGGAGCTCTTGCAAG.1.1	OD1	10x_3'_v2	BM	4	3.84673	-1.49567	-0.105327	-0.0812058	G1	0.0430242	2608	0.0226858	0.199464	0.00271286	0.105875	0.120571	0.101672	0.376979	0.165714
513	_01_AAGGCAGAGAGACTAT.1.4	OD1	10x_3'_v2	SPL	7	-0.308972	2.70091	-0.192663	-0.0926636	G1	0.133206	51338	0.0998829	0.0759536	0.0643049	-0.00175129	0.0679972	0.0195501	0.223257	0.413767
514	_01_AAGGCAGAGAGGTAGA.1.4	OD1	10x_3'_v2	SPL	0	1.28927	-1.83487	-0.11941	-0.15535	G1	0.0711724	15567	0.0262716	0.163333	-0.000888795	0.0997545	0.0910851	0.0841755	0.365641	0.360541
515	_01_AAGGCAGAGATGAGAG.1.4	OD1	10x_3'_v2	SPL	12	1.19385	3.48583	-0.155693	-0.156427	G1	0.157114	56523	-0.0730909	0.0187472	0.100111	-0.0568612	0.117644	0.161629	0.235594	0.630458
516	_01_AAGGCAGAGCACGCCT.1.2	OD1	10x_3'_v2	BM	6	-0.584422	0.311045	-0.196408	-0.0666462	G1	0.158848	56855	0.0526916	0.286956	-0.0787645	0.0321982	0.0760576	0.00077419	0.300417	0.176622
517	_01_AAGGCAGAGCCCGAAA.1.2	OD1	10x_3'_v2	BM	6	-1.3402	1.87463	-0.0866634	-0.0796941	G1	0.120412	47145	0.0597273	0.189991	-0.00435709	0.0755669	0.151694	-0.0103782	0.353582	0.117354
518	_01_AAGGCAGAGCGATAGC.1.0	OD1	10x_3'_v2	PB	6	-0.844974	0.95247	-0.162499	0.005624	G2M	0.112281	43662	-0.0334038	0.0954203	-0.0845741	-0.0191042	0.149211	0.075958	0.16449	0.172756
519	_01_AAGGCAGAGCGTGAGT.1.3	OD1	10x_3'_v2	SPL	3	-0.568096	-11.1634	-0.101431	-0.0717596	G1	0.64256	107302	0.0256269	0.57294	-0.0377914	0.0102628	0.117697	0.0109718	0.196763	0.474457
520	_01_AAGGCAGAGCTAGTCT.1.4	OD1	10x_3'_v2	SPL	3	-0.184508	-11.7423	-0.150631	-0.0848819	G1	0.711928	114895	-0.0500838	0.435541	-0.113218	-0.0369511	0.0545024	-0.0668774	0.144125	0.340117
521	_01_AAGGCAGAGCTCTCGG.1.4	OD1	10x_3'_v2	SPL	1	1.56096	-10.0421	-0.0523291	-0.101762	G1	0.638749	106807	-0.0340353	0.405779	-0.0530232	-0.0201467	0.189608	0.0256407	0.193528	0.384472
522	_01_AAGGCAGAGGACTGGT.1.0	OD1	10x_3'_v2	PB	5	1.39815	-0.251743	-0.201489	-0.0692275	G1	0.073749	17402	-0.105032	0.148113	-0.0405732	0.042531	-0.0225773	0.0616929	0.114082	0.223128
523	_01_AAGGCAGAGTCCAGGA.1.2	OD1	10x_3'_v2	BM	5	3.27743	-0.158715	-0.166818	-0.0796217	G1	0.0619947	9992	0.00387536	0.0805604	-0.00472631	0.0138337	0.028568	0.051422	0.517961	0.160541
524	_01_AAGGCAGAGTGTTAGA.1.0	OD1	10x_3'_v2	PB	5	2.49524	0.453788	-0.0842065	-0.013637	G1	0.087523	27827	-0.0757993	0.0795646	-0.0146173	0.0331833	-0.00610264	-0.00894941	0.343515	0.166251
525	_01_AAGGCAGCAAAGGTGC.1.1	OD1	10x_3'_v2	BM	6	-2.70263	2.53514	0.0203122	-0.0108593	S	0.161383	57336	0.0498909	0.242911	-0.0937842	-0.046417	0.0282311	0.0471319	0.243306	0.138558
526	_01_AAGGCAGCAGCTGGCT.1.3	OD1	10x_3'_v2	SPL	7	0.0249517	0.427127	-0.148433	-0.114906	G1	0.0991334	36301	-0.0232192	0.15862	0.000973567	0.0946995	0.113684	0.0542424	0.284573	0.423342
527	_01_AAGGCAGCATCTACGA.1.0	OD1	10x_3'_v2	PB	4	3.68547	-2.46588	-0.118036	-0.030327	G1	0.0423922	2472	-0.0721525	0.205466	0.0300527	0.0882792	-0.0532574	0.0153857	0.371887	0.207417
528	_01_AAGGCAGCATCTGGTA.1.0	OD1	10x_3'_v2	PB	11	-0.554246	-0.764685	-0.0822223	-0.0854859	G1	0.0926314	31712	0.0451825	0.257292	-0.0433388	0.0655532	0.150016	0.0455977	0.345447	0.27149
529	_01_AAGGCAGCATGGTCTA.1.0	OD1	10x_3'_v2	PB	2	2.16188	5.65403	-0.120095	-0.144021	G1	0.254764	70067	-0.139491	0.0785214	0.161524	-0.0650592	0.163812	0.0567577	0.263765	0.459841
530	_01_AAGGCAGGTACCCAAT.1.0	OD1	10x_3'_v2	PB	0	0.178084	-3.09565	-0.119572	-0.0418169	G1	0.076055	19021	0.0115844	0.159434	0.0176824	0.0330138	0.0360042	0.100759	0.314005	0.357381
531	_01_AAGGCAGGTCTAGAGG.1.3	OD1	10x_3'_v2	SPL	3	-3.36315	-11.1345	-0.146	-0.136294	G1	0.749218	116567	-0.102779	0.253468	-0.0730064	-0.140255	0.0159767	0.0285409	0.26705	0.238474
532	_01_AAGGCAGGTCTGGAGA.1.4	OD1	10x_3'_v2	SPL	5	1.91194	-1.44716	-0.174979	-0.0397201	G1	0.0639627	11061	-0.0314418	0.178061	0.0155283	0.120545	0.138546	0.0110161	0.402851	0.186046
533	_01_AAGGCAGGTGAACCTT.1.2	OD1	10x_3'_v2	BM	1	-0.200169	-9.85496	-0.164409	-0.057562	G1	0.629844	105708	0.0106679	0.440793	-0.0972469	-0.0219073	0.0966351	0.0185319	0.324205	0.514269
534	_01_AAGGCAGTCAGGCAAG.1.4	OD1	10x_3'_v2	SPL	11	0.188422	0.0559235	-0.146238	-0.116973	G1	0.100062	36893	0.0820272	0.201694	-0.0430962	0.167398	0.129662	0.171003	0.34637	0.402518
535	_01_AAGGCAGTCGCATGGC.1.4	OD1	10x_3'_v2	SPL	10	2.21168	0.85025	-0.187379	-0.108139	G1	0.0998182	36743	-0.0577677	0.162529	-0.0448872	0.0476782	0.128188	0.109027	0.403086	0.211209
536	_01_AAGGCAGTCGGCGGTT.1.4	OD1	10x_3'_v2	SPL	0	-0.203937	-2.40648	-0.176125	-0.00769374	G1	0.0856424	26321	-0.0004372	0.232606	-0.092033	0.0455322	0.112154	-0.0197649	0.353163	0.459862
537	_01_AAGGTTCAGAGAGCTC.1.3	OD1	10x_3'_v2	SPL	0	-0.637507	-2.30722	-0.127052	0.00342889	G2M	0.0798822	21892	-0.0638129	0.136956	-0.0632836	0.150839	0.127046	0.0548612	0.279498	0.405224
538	_01_AAGGTTCAGAGTTGGC.1.3	OD1	10x_3'_v2	SPL	0	-0.167852	-2.27946	-0.0584238	-0.103584	G1	0.09574	33939	-0.0159474	0.22448	-0.06608	0.0385207	0.0498168	-0.00592719	0.266204	0.383537
539	_01_AAGGTTCAGATCGGGT.1.0	OD1	10x_3'_v2	PB	0	0.18521	-1.04303	-0.145166	-0.0789669	G1	0.0899159	29639	0.0291482	0.211511	-0.0408247	0.0263155	0.131591	0.0459442	0.226355	0.334988
540	_01_AAGGTTCAGATGCCTT.1.1	OD1	10x_3'_v2	BM	6	-2.54226	1.43932	-0.105853	-0.0502866	G1	0.1392	52859	0.00769067	0.257518	-0.100977	-0.0538398	0.195968	0.0339608	0.309727	0.26756
541	_01_AAGGTTCAGCTTCGCG.1.0	OD1	10x_3'_v2	PB	16	-6.08319	4.50449	0.316944	0.0664391	S	0.411029	87291	-0.0193347	0.154234	-0.0878463	-0.157123	0.0325328	0.0845713	0.23901	0.217178
542	_01_AAGGTTCAGTGTACCT.1.0	OD1	10x_3'_v2	PB	7	-0.346276	1.67147	-0.105317	-0.102649	G1	0.115745	45229	-0.0231445	0.139944	-0.0504433	0.0333177	0.169947	0.0434082	0.2472	0.315869
543	_01_AAGGTTCCAACTGGCC.1.2	OD1	10x_3'_v2	BM	7	-0.949012	2.11415	-0.122095	-0.0606143	G1	0.126943	49455	-0.0681232	0.13859	-0.0253697	0.0547992	0.0761065	0.0604097	0.363752	0.358237
544	_01_AAGGTTCCAAGCGCTC.1.2	OD1	10x_3'_v2	BM	6	-2.73094	1.94416	-0.152072	-0.122664	G1	0.151675	55493	0.0255609	0.116137	-0.0126788	-0.0384102	0.155756	-0.025152	0.362691	0.286765
545	_01_AAGGTTCCAATGACCT.1.0	OD1	10x_3'_v2	PB	0	0.940088	-3.69341	-0.181501	0.00456303	G2M	0.0762113	19131	-0.0469682	0.122048	0.0369354	0.0632393	0.0265871	0.052551	0.302242	0.431098
546	_01_AAGGTTCCACATTTCT.1.3	OD1	10x_3'_v2	SPL	0	-0.0565099	-3.03541	-0.133833	-0.0634439	G1	0.0733727	17163	-0.109367	0.150627	0.00513464	0.0641466	0.152223	0.0283496	0.246979	0.535663
547	_01_AAGGTTCCACGGTTTA.1.2	OD1	10x_3'_v2	BM	16	-5.19484	6.92472	0.215958	0.457059	G2M	0.431622	89292	0.0761311	0.106511	-0.039477	-0.0770866	0.124387	0.186903	0.243675	0.211202
548	_01_AAGGTTCCAGGGTACA.1.4	OD1	10x_3'_v2	SPL	5	1.92032	-1.14475	-0.14036	-0.0550088	G1	0.0873378	27658	-0.0219844	0.202265	-0.0273498	0.0997977	0.105046	0.0892987	0.421806	0.326137
549	_01_AAGGTTCCAGGTGCCT.1.1	OD1	10x_3'_v2	BM	1	-0.696034	-9.00819	-0.0752893	-0.0804524	G1	0.481786	93583	-0.0169513	0.244523	-0.0679196	-0.0892982	0.155377	0.13311	0.227845	0.480427
550	_01_AAGGTTCCATCCGGGT.1.1	OD1	10x_3'_v2	BM	1	-0.490801	-10.1346	-0.211077	-0.0662952	G1	0.675338	111474	0.00190005	0.448607	-0.0456476	-0.119621	0.149893	0.0929265	0.357138	0.378992
551	_01_AAGGTTCCATCTACGA.1.0	OD1	10x_3'_v2	PB	8	2.67767	9.52467	-0.0623734	-0.0410012	G1	0.410673	87261	-0.0990341	0.0273071	0.17853	-0.110582	0.414005	-0.055153	0.172234	0.174098
552	_01_AAGGTTCCATTCGACA.1.1	OD1	10x_3'_v2	BM	1	-3.18	0.911142	-0.0839823	-0.0747634	G1	0.215254	65389	-0.0133079	0.313253	-0.0689823	-0.0481053	0.164902	0.0277328	0.197361	0.311864
553	_01_AAGGTTCCATTTCACT.1.4	OD1	10x_3'_v2	SPL	5	1.03346	-1.44128	-0.126033	-0.068402	G1	0.0802643	22199	0.0298936	0.097779	-0.0238646	-0.00323909	0.0966238	0.059174	0.356975	0.252154
554	_01_AAGGTTCGTAACGCGA.1.0	OD1	10x_3'_v2	PB	5	2.4478	0.847886	-0.128518	-0.0667756	G1	0.0919112	31174	-0.0812411	0.166414	-0.0222635	0.0749681	0.0620718	0.00296828	0.342734	0.193671
555	_01_AAGGTTCGTCATATCG.1.1	OD1	10x_3'_v2	BM	5	3.808	-0.805533	-0.0751031	-0.0749789	G1	0.0524904	5650	-0.0667829	0.232786	-0.0420795	0.181711	0.139049	0.0388175	0.592856	0.162682
556	_01_AAGGTTCGTCGAACAG.1.4	OD1	10x_3'_v2	SPL	0	0.812331	-2.77258	-0.108987	-0.0299174	G1	0.0695129	14434	0.0127712	0.263054	-0.00337036	0.212162	0.0551573	0.0512371	0.442121	0.423897
557	_01_AAGGTTCGTCTTGTCC.1.3	OD1	10x_3'_v2	SPL	5	1.81724	-0.789821	-0.13388	-0.0573512	G1	0.0907061	30285	-0.0364066	0.149581	-0.0352763	0.0957533	0.0367394	-0.0273535	0.411121	0.304066
558	_01_AAGGTTCGTGAAGGCT.1.1	OD1	10x_3'_v2	BM	15	-5.93437	4.1833	-0.0349731	0.179742	G2M	0.345892	80810	0.181053	0.053773	-0.00967732	-0.127077	5.13e-06	0.147846	0.256214	0.281086
559	_01_AAGGTTCGTGTCGCTG.1.2	OD1	10x_3'_v2	BM	4	3.92741	-1.28315	-0.16447	-0.135679	G1	0.0506451	4948	-0.0235839	0.171088	-0.0389214	0.0791824	0.110479	0.033747	0.537861	0.155682
560	_01_AAGGTTCGTTGTGGAG.1.3	OD1	10x_3'_v2	SPL	11	1.99001	1.86591	0.00320506	-0.08226	S	0.116799	45686	-0.0351729	0.036465	0.0769012	-0.0761541	-0.0349714	-0.0308204	0.0090255	0.258483
561	_01_AAGGTTCTCCTCAATT.1.3	OD1	10x_3'_v2	SPL	0	1.57249	-1.67839	-0.121623	-0.133753	G1	0.0794397	21525	-0.0595597	0.137782	-0.0440976	0.0663545	0.0328671	0.0432735	0.295106	0.332006
562	_01_AAGGTTCTCGGAGGTA.1.1	OD1	10x_3'_v2	BM	13	-1.77286	8.68414	0.333374	0.0887508	S	0.469567	92623	-0.0768098	-0.0302002	0.158947	-0.201476	0.11064	0.158662	0.169583	0.159592
563	_01_AAGGTTCTCGGCGGTT.1.3	OD1	10x_3'_v2	SPL	8	2.48297	7.75219	0.0925204	-0.00150081	S	0.349573	81165	-0.126067	-0.0166301	0.196636	-0.0741743	0.272825	-0.0638956	0.233503	0.376133
564	_01_AAGGTTCTCTCTGAGA.1.0	OD1	10x_3'_v2	PB	5	2.29013	-1.98261	-0.159981	-0.0893609	G1	0.0672157	12994	0.0624272	0.211549	-0.0509212	0.200443	0.215509	0.0690798	0.480059	0.265883
565	_01_AAGGTTCTCTTTACAC.1.0	OD1	10x_3'_v2	PB	0	-0.201831	-2.86777	-0.102681	-0.0617968	G1	0.0889652	28912	-0.0453204	0.152292	-0.0491945	0.0497582	0.08573	0.080743	0.340606	0.366103
566	_01_AAGTCTGAGAGACGAA.1.2	OD1	10x_3'_v2	BM	15	-6.32327	3.46338	0.219371	0.0108482	S	0.40527	86757	0.292371	0.0570692	-0.0949296	-0.157477	0.0353633	0.0387977	0.254871	0.0915715
567	_01_AAGTCTGAGAGGTAGA.1.1	OD1	10x_3'_v2	BM	5	2.7352	-2.23908	-0.0925182	-0.0532563	G1	0.0639557	11054	0.0274313	0.196336	-0.00229178	0.121295	0.187037	0.0307447	0.494269	0.265601
568	_01_AAGTCTGAGCGCCTCA.1.2	OD1	10x_3'_v2	BM	6	-1.2767	0.899627	-0.123239	-0.0739298	G1	0.116604	45607	0.0867621	0.195075	-0.0391012	0.0898502	0.146266	0.114967	0.39077	0.22779
569	_01_AAGTCTGAGCTCAACT.1.0	OD1	10x_3'_v2	PB	7	0.79798	-0.695909	-0.0374009	-0.078185	G1	0.0892184	29104	0.0411723	0.254572	-0.0398316	0.170968	0.0590354	0.0540043	0.429127	0.314241
570	_01_AAGTCTGAGCTCCTTC.1.0	OD1	10x_3'_v2	PB	9	-3.57209	2.95878	-0.0315681	-0.0542625	G1	0.189969	62033	0.0285396	0.12943	-0.0770329	-0.028089	0.0601173	-0.0395111	0.220127	0.259912
571	_01_AAGTCTGAGGGCTTGA.1.1	OD1	10x_3'_v2	BM	9	-3.2267	4.54182	0.0499399	-0.0276459	S	0.196299	62880	-0.0139753	0.215956	-0.0723893	0.0652987	0.116934	0.0486424	0.306554	0.192227
572	_01_AAGTCTGAGTACTTGC.1.0	OD1	10x_3'_v2	PB	12	0.207549	3.58536	-0.109781	-0.0392857	G1	0.150837	55321	-0.100664	0.0877515	-0.0607094	-0.118086	0.165333	-0.0454606	0.119075	0.323224
573	_01_AAGTCTGAGTGTACTC.1.1	OD1	10x_3'_v2	BM	6	-3.00253	1.92626	-0.0783271	-0.10068	G1	0.156838	56476	0.13899	0.311896	-0.0497807	-0.0193765	0.0938802	0.014025	0.405947	0.216738
574	_01_AAGTCTGCAACACGCC.1.2	OD1	10x_3'_v2	BM	6	-3.09054	2.30282	0.0614815	-0.0429633	S	0.163002	57636	0.00845607	0.166714	-0.00862198	-0.00501145	0.145903	0.00882149	0.296162	0.23253
575	_01_AAGTCTGCACCACCAG.1.4	OD1	10x_3'_v2	SPL	8	0.282963	11.2902	0.217019	0.0236658	S	0.532122	97256	-0.113068	-0.0680912	0.269229	-0.195074	0.574474	-0.084065	0.0867051	0.121296
576	_01_AAGTCTGCAGCTGTTA.1.0	OD1	10x_3'_v2	PB	24	-4.4315	-7.30726	-0.101734	-0.103076	G1	0.503735	95268	0.0500755	0.24437	-0.0589527	-0.131607	0.0543008	0.0299278	0.236026	0.371461
577	_01_AAGTCTGCATCTCCCA.1.0	OD1	10x_3'_v2	PB	10	0.517888	3.21734	-0.073391	-0.0406567	G1	0.127927	49757	-0.0589434	0.0512205	0.108078	-0.0477841	0.162805	0.00750011	0.157261	0.383624
578	_01_AAGTCTGGTCGCATCG.1.2	OD1	10x_3'_v2	BM	16	-5.89032	6.80738	0.0555939	0.725614	G2M	0.633358	106164	0.0658848	0.125003	-0.0318403	-0.133254	0.0856421	0.225389	0.226608	0.226857
579	_01_AAGTCTGGTCTTCAAG.1.4	OD1	10x_3'_v2	SPL	7	0.824011	1.55784	-0.161845	-0.0385758	G1	0.108751	41915	-0.0200952	0.158828	0.00582588	0.00622253	0.13199	-0.00295404	0.331595	0.378388
580	_01_AAGTCTGGTGACAAAT.1.0	OD1	10x_3'_v2	PB	2	-0.397883	6.84436	0.0879047	-0.0851979	S	0.226461	66740	-0.0841301	0.0679977	0.0848332	-0.0229194	0.0285414	0.135454	0.218927	0.386896
581	_01_AAGTCTGGTGGCGAAT.1.4	OD1	10x_3'_v2	SPL	5	1.13343	0.29008	-0.158227	-0.0931911	G1	0.0815674	23160	-0.0175275	0.197597	-0.0377982	0.0444455	0.0789842	0.0798954	0.210708	0.174513
582	_01_AAGTCTGGTGGTACAG.1.3	OD1	10x_3'_v2	SPL	4	2.92488	-2.78314	-0.041322	-0.10497	G1	0.0602011	9082	0.00797321	0.186988	0.00890087	0.0301626	0.0308702	0.00811627	0.221478	0.311322
583	_01_AAGTCTGTCACCTTAT.1.2	OD1	10x_3'_v2	BM	1	1.82742	-8.45743	-0.0834097	-0.101115	G1	0.200355	63426	0.00415178	0.202074	-0.00457112	0.0267398	0.0418689	0.0508674	0.281098	0.179009
584	_01_AAGTCTGTCATAAAGG.1.4	OD1	10x_3'_v2	SPL	10	3.92047	-0.531919	-0.132481	-0.0669932	G1	0.0653165	11850	-0.0520583	0.164277	0.0436734	0.138829	0.120248	0.180009	0.324972	0.383595
585	_01_AAGTCTGTCGTTTATC.1.1	OD1	10x_3'_v2	BM	8	-0.22242	10.7902	0.312667	0.0559283	S	0.547132	98264	-0.153796	-0.0834226	0.259163	-0.176058	0.586091	-0.0648516	0.123921	0.145302
586	_01_AAGTCTGTCTTGCAAG.1.1	OD1	10x_3'_v2	BM	2	1.33986	6.71422	-0.162189	-0.114668	G1	0.308904	76642	-0.139929	0.0443821	0.0561137	-0.0655836	-0.100093	0.121033	0.209299	0.124656
587	_01_AATCCAGAGCGGATCA.1.3	OD1	10x_3'_v2	SPL	2	1.61546	5.5774	-0.113886	-0.131964	G1	0.246159	69037	-0.11088	0.103682	0.103005	-0.0599171	0.305609	-0.00616263	0.225883	0.492478
588	_01_AATCCAGAGCGGCTTC.1.4	OD1	10x_3'_v2	SPL	3	-1.25958	-10.7165	-0.15193	-0.126631	G1	0.601833	102576	-0.0388584	0.253802	-0.082523	-0.0732541	0.256112	-0.00413233	0.317555	0.243728
589	_01_AATCCAGAGCTCCTTC.1.2	OD1	10x_3'_v2	BM	1	-0.856934	-9.51737	-0.122343	-0.110346	G1	0.69488	113473	-0.0248406	0.369975	-0.148887	-0.10388	0.176319	0.106966	0.327551	0.463484
590	_01_AATCCAGAGGTCATCT.1.3	OD1	10x_3'_v2	SPL	15	-6.84501	2.44784	0.0967489	0.0279025	S	0.488521	94120	0.498861	0.0457093	-0.0689579	-0.163736	-0.00562328	0.0944814	0.220551	0.239366
591	_01_AATCCAGAGTGCCATT.1.3	OD1	10x_3'_v2	SPL	3	-0.660063	-11.3788	-0.163253	-0.180931	G1	0.664471	110115	-0.0768481	0.385708	-0.0508946	-0.0418899	0.224967	-0.026647	0.141578	0.506961
592	_01_AATCCAGCACAACGCC.1.1	OD1	10x_3'_v2	BM	15	-6.78815	3.07072	0.071265	-0.0293101	S	0.423817	88548	0.349712	0.135627	-0.0187882	-0.155708	-0.00346497	0.122847	0.346905	0.190808
593	_01_AATCCAGCACAACGTT.1.3	OD1	10x_3'_v2	SPL	0	1.84762	-2.38379	-0.153541	-0.0823807	G1	0.0686084	13856	-0.0597635	0.133244	-0.068646	0.0939335	0.039547	-0.0276457	0.421681	0.378295
594	_01_AATCCAGCAGCTTAAC.1.2	OD1	10x_3'_v2	BM	16	-4.4962	6.3699	0.195803	0.302175	G2M	0.372553	83465	0.088911	0.105012	-0.0994525	-0.0991682	0.0475801	0.158072	0.190838	0.246896
595	_01_AATCCAGCAGTATCTG.1.1	OD1	10x_3'_v2	BM	15	-5.39005	3.42333	0.160774	-0.0919537	S	0.290497	74340	0.0799687	0.167199	-0.0121198	-0.173842	0.056848	0.0482849	0.209942	0.251385
596	_01_AATCCAGCATCCGCGA.1.3	OD1	10x_3'_v2	SPL	8	2.43504	11.131	-0.0854352	-0.107328	G1	0.546251	98205	-0.0761476	-0.00291827	0.282509	-0.131131	0.609566	-0.119858	0.0706598	0.248977
597	_01_AATCCAGGTCAACATC.1.3	OD1	10x_3'_v2	SPL	12	1.27597	3.33969	-0.160056	-0.109651	G1	0.162633	57557	-0.0741416	0.0285107	0.0233454	-0.0506325	0.131221	-0.0507111	0.183088	0.432936
598	_01_AATCCAGGTCCGAGTC.1.4	OD1	10x_3'_v2	SPL	7	1.03363	0.151819	-0.170532	-0.0450612	G1	0.0915473	30904	-0.0631994	0.108087	0.0585508	0.0805726	0.106038	0.0423203	0.226035	0.28678
599	_01_AATCCAGGTCTCTCTG.1.4	OD1	10x_3'_v2	SPL	6	-1.98846	0.993749	-0.0350971	-0.0325646	G1	0.124222	48515	0.0230515	0.144941	0.0187007	0.0763598	0.0812224	-0.0383635	0.235404	0.346371
600	_01_AATCCAGTCAGGCGAA.1.1	OD1	10x_3'_v2	BM	5	1.33027	-0.717817	-0.135597	-0.0779674	G1	0.0913723	30774	0.0399082	0.332006	-0.094403	0.167822	0.126628	0.0387753	0.398238	0.173475
601	_01_AATCCAGTCATATCGG.1.4	OD1	10x_3'_v2	SPL	0	-0.0722116	-1.4809	-0.143844	-0.0938114	G1	0.0960603	34176	0.00726482	0.215406	-0.0794186	0.0498697	0.0805492	0.00670199	0.382438	0.37137
602	_01_AATCCAGTCCACTCCA.1.2	OD1	10x_3'_v2	BM	6	-0.326978	0.28068	-0.153973	-0.0860364	G1	0.109938	42556	0.0148343	0.183279	-0.0329415	0.0191414	0.179728	0.0301884	0.245135	0.276053
603	_01_AATCCAGTCCAGATCA.1.0	OD1	10x_3'_v2	PB	12	1.42778	4.56499	-0.0876768	-0.087867	G1	0.186395	61461	-0.0737041	0.0940094	0.00758845	-0.0428281	0.161931	-0.00347912	0.248516	0.409629
604	_01_AATCCAGTCCCATTAT.1.1	OD1	10x_3'_v2	BM	7	0.00370298	2.66332	-0.144363	-0.0715907	G1	0.129374	50210	0.0021906	0.110668	-0.0351761	-0.056463	0.0584893	-0.0183565	0.351221	0.231586
605	_01_AATCCAGTCCTGCCAT.1.0	OD1	10x_3'_v2	PB	0	-1.1969	-1.69485	-0.17874	-0.097951	G1	0.0952134	33599	0.0147243	0.109451	-0.0528146	0.0351655	0.126574	-0.00200795	0.370215	0.347015
606	_01_AATCCAGTCGAGAACG.1.4	OD1	10x_3'_v2	SPL	0	-0.147507	-1.46903	-0.106179	-0.0444306	G1	0.0822973	23738	-0.0282562	0.126407	0.00441183	0.0665908	0.116322	0.0151725	0.301819	0.462782
607	_01_AATCCAGTCTGTCAAG.1.4	OD1	10x_3'_v2	SPL	7	-0.60256	1.6015	-0.148213	-0.0517013	G1	0.117897	46148	-0.0322593	0.162821	-0.108589	0.0686627	0.0884377	0.0247266	0.277268	0.387281
608	_01_AATCCAGTCTTATCTG.1.1	OD1	10x_3'_v2	BM	1	-1.37248	-9.27558	-0.120025	-0.0265202	G1	0.604054	102805	-0.0406156	0.371274	-0.17834	-0.122042	0.127971	0.066998	0.181288	0.177856
609	_01_AATCGGTAGAGCCCAA.1.2	OD1	10x_3'_v2	BM	13	-0.0406542	10.3396	0.20143	-0.00549279	S	0.471845	92809	-0.0810197	-0.00753897	0.342908	-0.134781	0.437434	-0.066906	0.149052	0.149655
610	_01_AATCGGTAGGGCTCTC.1.1	OD1	10x_3'_v2	BM	22	-0.156351	8.1536	0.27738	-0.0323704	S	0.526983	96904	-0.103601	0.0465901	0.210012	-0.154729	-0.0987873	0.407966	0.230185	0.229996
611	_01_AATCGGTAGGTAAACT.1.0	OD1	10x_3'_v2	PB	4	2.89599	-1.99263	-0.134279	-0.0346898	G1	0.06014	9055	-0.111178	0.18373	-0.00247437	0.108161	0.18123	0.0473496	0.43292	0.308016
612	_01_AATCGGTAGTTAGGTA.1.2	OD1	10x_3'_v2	BM	6	-0.623414	1.68306	-0.102194	-0.122064	G1	0.120821	47303	0.0482863	0.15181	-0.0706398	-0.00936098	0.150389	0.0444022	0.358231	0.180283
613	_01_AATCGGTCACAGACAG.1.4	OD1	10x_3'_v2	SPL	14	1.13384	-1.99089	-0.143332	-0.0504032	G1	0.0758065	18852	-0.0195628	0.10383	-0.0922408	0.176279	-0.00620069	-0.0108961	0.283367	0.206661
614	_01_AATCGGTCACCAACCG.1.3	OD1	10x_3'_v2	SPL	7	1.21454	1.63865	-0.116368	-0.0838269	G1	0.111768	43419	0.0615366	0.0646199	0.0439342	0.0329398	0.0509447	0.115307	0.428043	0.612351
615	_01_AATCGGTCACCGATAT.1.1	OD1	10x_3'_v2	BM	13	-1.92415	7.90122	0.4097	0.204893	S	0.448875	90850	-0.0971262	0.0022487	0.195292	-0.163995	-0.0437395	0.38502	0.140657	0.204304
616	_01_AATCGGTCAGCCTTTC.1.0	OD1	10x_3'_v2	PB	7	0.010769	2.69921	-0.172251	-0.0212861	G1	0.127041	49486	0.045485	-0.00387667	0.00756852	0.0206915	0.106548	0.0630227	0.227242	0.270984
617	_01_AATCGGTGTAAATGTG.1.1	OD1	10x_3'_v2	BM	6	-0.281297	0.610717	-0.167919	-0.0776572	G1	0.114185	44537	-0.0182395	0.122232	-0.0661584	0.0394677	0.0375713	0.0422215	0.431104	0.322363
618	_01_AATCGGTGTACATCCA.1.4	OD1	10x_3'_v2	SPL	0	-0.4614	-2.52576	-0.173022	-0.0960581	G1	0.0997851	36721	0.0278382	0.168679	-0.0679278	0.0425059	0.0504888	0.0446042	0.281275	0.531438
619	_01_AATCGGTGTATAGTAG.1.0	OD1	10x_3'_v2	PB	1	2.40654	-9.71603	-0.0994046	-0.135652	G1	0.526656	96883	0.00956446	0.309424	-0.0416194	-0.0663733	0.166068	0.0469276	0.393023	0.12569
620	_01_AATCGGTGTCAGCTAT.1.4	OD1	10x_3'_v2	SPL	5	0.139183	0.392077	-0.152212	-0.112193	G1	0.108436	41752	0.014578	0.121367	-0.0897666	0.0779901	0.0819427	-0.00288148	0.320492	0.196797
621	_01_AATCGGTGTCCGTGAC.1.0	OD1	10x_3'_v2	PB	7	0.667608	2.39688	-0.098785	-0.0577305	G1	0.118723	46480	-0.0221526	0.0590381	0.0850113	-0.0646654	0.0974486	0.00623943	0.0970559	0.23596
622	_01_AATCGGTGTCGCTTTC.1.4	OD1	10x_3'_v2	SPL	6	-1.91253	0.089652	-0.200477	-0.121309	G1	0.112234	43641	0.0451354	0.183639	-0.0643525	-0.00698815	0.122442	0.0597411	0.342122	0.35644
623	_01_AATCGGTGTCGTGGCT.1.2	OD1	10x_3'_v2	BM	12	0.413016	5.86539	-0.0284556	-0.0623078	G1	0.23496	67682	-0.0589923	0.0674901	-0.02409	-0.114883	0.0560258	0.0623194	0.214734	0.246415
624	_01_AATCGGTGTCTCTCTG.1.1	OD1	10x_3'_v2	BM	5	3.26404	-0.347031	-0.190398	-0.0530298	G1	0.0684395	13748	-0.0266139	0.114306	-0.0498905	0.015267	0.0145977	0.0199775	0.431491	0.160552
625	_01_AATCGGTGTCTGATCA.1.0	OD1	10x_3'_v2	PB	6	-1.42918	1.47375	-0.148325	-0.0545831	G1	0.117204	45837	-0.0215352	0.0935067	-0.00850172	0.0278526	0.0843079	0.0683187	0.390159	0.202288
626	_01_AATCGGTGTTCGTCTC.1.0	OD1	10x_3'_v2	PB	2	1.1055	6.89829	-0.148974	-0.0794115	G1	0.292019	74518	-0.0449804	-0.0276979	0.211708	-0.0921897	0.191624	0.0516462	0.126217	0.521301
627	_01_AATCGGTGTTCTCATT.1.1	OD1	10x_3'_v2	BM	9	-3.66423	3.4297	0.0635083	-0.0583367	S	0.193763	62553	0.0148345	0.19153	-0.0750265	0.0430204	0.173835	-0.00586529	0.266835	0.300596
628	_01_AATCGGTGTTTAAGCC.1.4	OD1	10x_3'_v2	SPL	11	0.20905	-1.30434	-0.144261	-0.0398518	G1	0.0820356	23535	0.00189373	0.102749	-0.0190861	-0.00772709	0.131289	-0.0377622	0.297063	0.276234
629	_01_AATCGGTTCAGCACAT.1.3	OD1	10x_3'_v2	SPL	3	-0.721134	-11.5115	-0.182187	-0.117227	G1	0.648578	108065	-0.0127778	0.304278	-0.0594295	-0.0966736	0.113185	-0.0175343	0.178642	0.257976
630	_01_AATCGGTTCATACGGT.1.3	OD1	10x_3'_v2	SPL	8	2.8171	9.80738	-0.0706646	-0.067113	G1	0.423472	88517	-0.0781844	0.0565608	0.172406	-0.0658289	0.673547	-0.0779942	0.218626	0.153306
631	_01_AATCGGTTCCACGAAT.1.0	OD1	10x_3'_v2	PB	6	-2.53122	0.347427	-0.093012	-0.0786068	G1	0.125468	48969	0.127481	0.228099	0.00316437	0.0768105	0.111472	0.0103488	0.230829	0.305598
632	_01_AATCGGTTCTCTGAGA.1.3	OD1	10x_3'_v2	SPL	0	-0.0696238	-3.20314	-0.144671	-0.11014	G1	0.10917	42121	0.0593621	0.151853	-0.0213114	-0.0542938	0.0485428	0.0795067	0.369347	0.522975
633	_01_ACACCAAAGGACACCA.1.1	OD1	10x_3'_v2	BM	4	2.97529	-2.00686	-0.147776	-0.110372	G1	0.0467054	3643	0.0684541	0.289861	-0.069569	0.265286	0.0716286	-0.0449827	0.487244	0.238673
634	_01_ACACCAAAGGACAGCT.1.0	OD1	10x_3'_v2	PB	9	-4.00676	2.94541	0.00987157	-0.0679802	S	0.211375	64902	-0.0272285	0.154144	-0.0810227	-0.0600455	0.0979286	-0.0251426	0.186575	0.144529
635	_01_ACACCAAAGGCTATCT.1.1	OD1	10x_3'_v2	BM	5	1.9734	-0.545289	-0.154287	-0.0605762	G1	0.0830215	24311	0.04437	0.184605	-0.0448288	0.0982396	0.170355	0.0162141	0.474932	0.20988
636	_01_ACACCAAAGGGTGTTG.1.1	OD1	10x_3'_v2	BM	15	-4.77003	3.35008	0.203071	-0.00783444	S	0.278758	72892	0.0548206	0.0658154	-0.0602314	-0.0790307	0.0529556	0.0676676	0.229531	0.20516
637	_01_ACACCAAAGGTGCTAG.1.1	OD1	10x_3'_v2	BM	6	-1.97851	1.48321	-0.0757351	-0.0577326	G1	0.1381	52598	0.0263121	0.203479	-0.114954	0.0224861	0.132493	0.0119555	0.229665	0.299703
638	_01_ACACCAAAGTCAAGGC.1.2	OD1	10x_3'_v2	BM	5	2.31123	-1.67554	-0.156953	-0.104407	G1	0.0689417	14061	0.0680342	0.250339	0.0192588	0.051392	0.153259	0.0801285	0.459284	0.433066
639	_01_ACACCAAAGTCTCAAC.1.0	OD1	10x_3'_v2	PB	7	-0.925871	2.933	-0.0647622	-0.105269	G1	0.149378	55029	-0.0325708	0.0447668	-0.033594	-0.0375724	0.144414	-0.0314523	0.160337	0.180293
640	_01_ACACCAAAGTGAACGC.1.3	OD1	10x_3'_v2	SPL	3	-1.26618	-10.2394	-0.116444	-0.135954	G1	0.710015	114772	-0.102106	0.362297	-0.0360803	-0.0359027	0.108048	-0.0400061	0.117971	0.391942
641	_01_ACACCAAAGTTGAGTA.1.1	OD1	10x_3'_v2	BM	16	-4.1771	5.97467	0.341442	0.148578	S	0.337655	79921	0.143232	0.114615	-0.0766951	-0.0798124	0.0730283	0.210193	0.267778	0.20837
642	_01_ACACCAACAAATCCGT.1.1	OD1	10x_3'_v2	BM	2	0.720322	7.45649	-0.0699545	-0.0126631	G1	0.311513	76929	-0.0348005	0.0152647	0.113995	-0.14472	0.125154	-0.0376912	0.203016	0.101218
643	_01_ACACCAACAACACCCG.1.4	OD1	10x_3'_v2	SPL	0	0.897339	-1.98071	-0.0771961	-0.022544	G1	0.0981821	35668	0.00519502	0.113302	-0.0664925	0.0327543	0.0713588	0.0230328	0.312631	0.401823
644	_01_ACACCAACAGCTCGCA.1.3	OD1	10x_3'_v2	SPL	24	-3.45097	-9.1603	-0.15765	-0.075875	G1	0.655546	109009	0.0210569	0.323151	-0.0172644	-0.114689	-0.00861903	-0.0244581	0.16878	0.401683
645	_01_ACACCAACAGCTTAAC.1.2	OD1	10x_3'_v2	BM	6	-1.84692	1.23183	-0.0485831	-0.0962289	G1	0.124521	48622	0.0477722	0.289385	-0.0954031	-0.0531965	0.144215	0.0240857	0.277182	0.298702
646	_01_ACACCAACATCGGACC.1.0	OD1	10x_3'_v2	PB	0	0.259031	-1.13058	-0.193549	-0.0845678	G1	0.109122	42101	0.0210846	0.196104	-0.0322494	0.141839	0.0629151	0.0696739	0.404657	0.265847
647	_01_ACACCAAGTCCATGAT.1.4	OD1	10x_3'_v2	SPL	3	0.329982	-11.6744	-0.128791	-0.0360792	G1	0.674192	111347	-0.0426243	0.406184	-0.0274237	-0.0735664	0.054512	0.050265	0.19655	0.35019
648	_01_ACACCAAGTGCAACGA.1.2	OD1	10x_3'_v2	BM	5	2.89288	-0.81343	-0.128079	-0.0391761	G1	0.0867346	27195	-0.0266288	0.20828	-0.0522641	0.123004	0.109038	-0.00730735	0.54786	0.190629
649	_01_ACACCAAGTGGAAAGA.1.4	OD1	10x_3'_v2	SPL	11	2.15683	1.65852	-0.0785489	-0.0573594	G1	0.0835875	24747	-0.0740865	0.122717	-0.0391241	-0.0610654	-0.0456271	0.0667463	0.145303	0.219826
650	_01_ACACCAAGTTCCGGCA.1.2	OD1	10x_3'_v2	BM	2	0.65563	6.53117	-0.0608648	-0.0660205	G1	0.286757	73879	-0.151895	0.038061	0.227478	-0.196471	0.233843	-0.00579263	0.215865	0.243469
651	_01_ACACCAAGTTTAGCTG.1.2	OD1	10x_3'_v2	BM	19	-5.74566	6.87297	-0.0728462	0.625297	G2M	0.510241	95749	0.0572358	0.249043	-0.0878474	-0.0953665	0.0541409	0.225211	0.192116	0.314301
652	_01_ACACCAAGTTTGGCGC.1.1	OD1	10x_3'_v2	BM	5	0.933706	-0.0656558	-0.149167	-0.124309	G1	0.0998608	36775	0.0427376	0.17396	-0.0672478	0.0969767	0.134791	0.0769842	0.496374	0.229971
653	_01_ACACCAATCCACGTTC.1.1	OD1	10x_3'_v2	BM	4	3.76736	-2.06701	-0.178927	-0.0907359	G1	0.0476903	3942	-0.00376029	0.239291	-0.0669707	0.203844	0.133074	0.0842839	0.506912	0.315939
654	_01_ACACCAATCCATGAGT.1.0	OD1	10x_3'_v2	PB	6	-0.249215	0.700676	-0.177848	-0.137004	G1	0.104583	39678	-0.00777441	0.153162	-0.00606702	0.0296984	0.121298	-0.0187912	0.441877	0.205994
655	_01_ACACCAATCCATTCTA.1.0	OD1	10x_3'_v2	PB	6	-1.20306	1.18439	-0.106507	-0.0835328	G1	0.124777	48720	0.0353956	0.313851	-0.0750472	0.0893863	0.1324	-0.0148684	0.341098	0.172718
656	_01_ACACCAATCCCTGACT.1.4	OD1	10x_3'_v2	SPL	3	-1.50141	-11.5699	-0.208288	-0.105527	G1	0.646241	107774	-0.0179677	0.349648	-0.0625099	-0.0665546	0.158795	0.0423105	0.280313	0.458725
657	_01_ACACCAATCGCTTAGA.1.0	OD1	10x_3'_v2	PB	0	1.73333	-2.71944	-0.173854	-0.101741	G1	0.0884391	28508	-0.0480497	0.0670384	0.0143469	0.0728327	0.0669422	0.00701471	0.208997	0.369793
658	_01_ACACCAATCTCAAACG.1.2	OD1	10x_3'_v2	BM	3	-2.20385	-9.54604	-0.0902432	-0.00675198	G1	0.382046	84387	0.140975	0.140458	0.00198428	-0.103426	-0.0299851	0.0340492	0.0968498	0.189755
659	_01_ACACCAATCTCTTATG.1.2	OD1	10x_3'_v2	BM	16	-4.1552	6.01603	0.289578	0.133571	S	0.380004	84189	0.161214	0.115203	-0.0483253	-0.0626579	0.0230181	0.190007	0.270602	0.161553
660	_01_ACACCAATCTGATTCT.1.2	OD1	10x_3'_v2	BM	6	-2.15028	1.59819	-0.101379	-0.0870779	G1	0.143518	53854	0.0426139	0.137396	-0.106052	0.017037	0.111778	-0.0167074	0.305621	0.288879
661	_01_ACACCCTAGACACGAC.1.0	OD1	10x_3'_v2	PB	0	0.113405	-1.33355	-0.128178	-0.066972	G1	0.0852098	26025	-0.0680569	0.118151	-0.053138	0.088574	0.0360263	0.0154124	0.201718	0.390166
662	_01_ACACCCTAGGATCGCA.1.1	OD1	10x_3'_v2	BM	6	-1.31391	1.6599	-0.110831	-0.0594033	G1	0.128422	49909	0.0207786	0.153033	-0.0552888	0.0288643	0.056836	0.0199154	0.291969	0.12755
663	_01_ACACCCTAGGCCCTTG.1.4	OD1	10x_3'_v2	SPL	7	0.28932	1.33302	-0.0455765	-0.0192788	G1	0.108987	42036	-0.0340061	0.1494	-0.0216156	0.0559724	0.115382	0.00480008	0.337784	0.39227
664	_01_ACACCCTAGGTCATCT.1.3	OD1	10x_3'_v2	SPL	11	2.42464	-2.7434	-0.194638	-0.0546328	G1	0.0511702	5138	-0.0348374	0.141268	-0.0273588	0.0978157	0.0727494	0.0272346	0.591668	0.362593
665	_01_ACACCCTAGTTACCCA.1.4	OD1	10x_3'_v2	SPL	0	0.714663	-3.56298	-0.177652	-0.101712	G1	0.0735123	17248	-0.0277186	0.126812	0.0221936	0.0845729	0.140108	0.0107363	0.338765	0.472658
666	_01_ACACCCTCACGAAATA.1.3	OD1	10x_3'_v2	SPL	7	0.410743	-0.519037	-0.185497	-0.0731555	G1	0.0899336	29655	-0.0232501	0.18284	-0.0814107	0.0807721	0.167048	0.0564473	0.229321	0.37513
667	_01_ACACCCTCACGTAAGG.1.3	OD1	10x_3'_v2	SPL	14	-0.382086	-3.26613	-0.0789244	-0.0911077	G1	0.0861623	26735	-0.00124049	0.166566	-0.0472749	-0.0206775	0.120008	0.0805687	0.361596	0.304423
668	_01_ACACCCTCACTCAGGC.1.0	OD1	10x_3'_v2	PB	6	-0.799923	0.692106	-0.148496	-0.124706	G1	0.108654	41853	1.43e-05	0.146293	-0.0416805	0.0836455	0.0905335	0.0406227	0.383478	0.352424
669	_01_ACACCCTCAGAGCCAA.1.2	OD1	10x_3'_v2	BM	9	-3.97772	4.01325	0.109412	-0.0336135	S	0.229949	67126	0.0208448	0.14131	-0.0451684	-0.00771274	0.124683	0.0461461	0.312686	0.150264
670	_01_ACACCCTCAGCATACT.1.0	OD1	10x_3'_v2	PB	15	-5.18314	3.66696	0.212584	-0.0432595	S	0.310783	76843	0.193988	0.120677	-0.0562715	-0.133741	0.124564	0.0384907	0.200166	0.305874
671	_01_ACACCCTCAGGTGGAT.1.4	OD1	10x_3'_v2	SPL	11	-1.52824	-1.60973	-0.142088	-0.0623827	G1	0.10255	38457	0.165449	0.18204	-0.0221541	0.0278743	0.0592553	0.16317	0.255681	0.387829
672	_01_ACACCCTCAGTGAGTG.1.1	OD1	10x_3'_v2	BM	8	0.368118	10.2794	0.21284	0.00148077	S	0.463559	92100	-0.100926	0.0290179	0.174228	-0.196873	0.291389	-0.0410949	0.147847	0.108409
673	_01_ACACCCTCATTACGAC.1.4	OD1	10x_3'_v2	SPL	10	1.99811	-0.274009	-0.135098	-0.0355916	G1	0.0856083	26299	-0.0521572	0.0921094	0.0326455	0.0640705	0.155104	-0.0255218	0.36627	0.39294
674	_01_ACACCCTGTAGCACGA.1.2	OD1	10x_3'_v2	BM	5	3.32864	-1.0913	-0.131163	-0.0384871	G1	0.0488871	4291	-0.0304395	0.181133	-0.048821	0.139162	0.117402	0.0901506	0.545029	0.25568
675	_01_ACACCCTGTAGCTAAA.1.2	OD1	10x_3'_v2	BM	8	2.55457	8.64742	-0.0913474	-0.0094669	G1	0.397818	86008	-0.102973	-0.00407644	0.141626	-0.129226	0.249902	-0.0477292	0.108199	0.282752
676	_01_ACACCCTGTAGGCATG.1.1	OD1	10x_3'_v2	BM	13	-1.37083	7.30732	0.213185	-0.0740385	S	0.359417	82192	-0.1318	0.0181051	0.10719	-0.124971	0.160682	0.0408892	0.188286	0.194975
677	_01_ACACCCTGTATAGGGC.1.1	OD1	10x_3'_v2	BM	2	0.29197	7.39649	0.071459	-0.0545523	S	0.306724	76391	-0.0542929	-0.00380059	0.115701	-0.155913	0.137793	0.0536021	0.208813	0.207615
678	_01_ACACCCTGTCCAGTAT.1.3	OD1	10x_3'_v2	SPL	0	1.36947	-2.41211	-0.0930277	-0.109041	G1	0.0575658	7812	0.0177636	0.148164	-0.060275	0.223311	0.141891	0.103127	0.434831	0.276442
679	_01_ACACCCTGTCGCTTCT.1.3	OD1	10x_3'_v2	SPL	0	2.33659	-1.81748	-0.142735	-0.0907856	G1	0.0797887	21814	-0.0667274	0.137305	0.0678299	0.147165	0.00354449	0.160237	0.420994	0.390401
680	_01_ACACCCTGTGGGTATG.1.0	OD1	10x_3'_v2	PB	6	-1.67136	1.35678	-0.149905	-0.0327958	G1	0.120428	47156	0.00468019	0.191647	-0.00450171	0.0244749	0.183637	-0.0431853	0.257328	0.364536
681	_01_ACACCCTGTGTGGCTC.1.2	OD1	10x_3'_v2	BM	4	3.63043	-1.46992	-0.164103	-0.149928	G1	0.0389456	1822	-0.0519442	0.173988	-0.0249581	0.130596	0.0509202	0.0333393	0.514233	0.300276
682	_01_ACACCCTGTTCCGGCA.1.2	OD1	10x_3'_v2	BM	19	-3.81358	8.98815	-0.109219	0.954268	G2M	0.677833	111749	-0.129969	0.0287928	0.230437	-0.120692	-0.00715083	0.337265	0.173414	0.324735
683	_01_ACACCCTGTTTAGGAA.1.0	OD1	10x_3'_v2	PB	2	1.84969	7.11773	-0.0131745	-0.134883	G1	0.298688	75358	-0.0742162	0.0203315	0.247719	-0.144846	0.110031	0.163488	0.318364	0.218167
684	_01_ACACCCTTCCACTGGG.1.0	OD1	10x_3'_v2	PB	4	3.55088	-1.32495	-0.140104	-0.0720986	G1	0.0446897	3046	-0.117716	0.199369	-0.085694	0.0357802	-0.0167064	-0.0246942	0.212039	0.27144
685	_01_ACACCCTTCCAGGGCT.1.1	OD1	10x_3'_v2	BM	22	-2.64957	8.65263	0.460993	0.352053	S	0.668003	110605	-0.156149	-0.0389388	0.186025	-0.175837	-0.171933	0.508652	0.157204	0.170431
686	_01_ACACCCTTCCGAATGT.1.3	OD1	10x_3'_v2	SPL	3	-1.62292	-10.7072	-0.157789	-0.0906449	G1	0.663893	110051	-0.0908394	0.220304	-0.0257318	-0.112625	0.116481	-0.0502536	0.148178	0.352665
687	_01_ACACCCTTCCTAGTGA.1.2	OD1	10x_3'_v2	BM	5	2.31234	-1.8294	-0.191589	-0.0788808	G1	0.0738974	17513	-0.0592004	0.223647	-0.0719509	0.304688	0.0812568	-0.0207603	0.456434	0.282047
688	_01_ACACCCTTCCTCAACC.1.2	OD1	10x_3'_v2	BM	9	-3.36959	1.70454	-0.0629033	-0.109032	G1	0.172781	59323	0.0196777	0.136632	-0.113961	-0.0255574	0.125971	-0.0125195	0.366154	0.218404
689	_01_ACACCCTTCCTGCTTG.1.1	OD1	10x_3'_v2	BM	9	-3.84927	3.54671	0.186028	-0.0159112	S	0.237133	67914	0.00990094	0.171382	-0.0928617	-0.136886	0.0360819	-0.0206877	0.210463	0.163319
690	_01_ACACCCTTCCTTCAAT.1.0	OD1	10x_3'_v2	PB	2	0.783727	5.91289	-0.123332	-0.0775511	G1	0.261486	70871	-0.110631	0.0306253	0.0866447	-0.167946	0.139253	-0.0608743	0.1653	0.381937
691	_01_ACACCCTTCGAACTGT.1.0	OD1	10x_3'_v2	PB	8	1.66973	10.0117	0.00873676	-0.0614074	S	0.446288	90607	-0.090371	-0.0652587	0.230854	-0.142701	0.386968	-0.0944085	0.142721	0.164474
692	_01_ACACCCTTCGATCCCT.1.3	OD1	10x_3'_v2	SPL	3	0.451394	-11.2547	-0.201711	-0.0688458	G1	0.63345	106179	-0.0394797	0.363629	-0.0249168	0.0327093	0.139018	0.0367662	0.227203	0.385529
693	_01_ACACCCTTCGGTGTCG.1.0	OD1	10x_3'_v2	PB	0	0.0530351	-3.02572	-0.0722083	-0.0895292	G1	0.0788308	21041	0.0193676	0.275971	0.00779936	0.142316	0.0778524	-0.00459713	0.330007	0.3902
694	_01_ACACCGGAGAATGTTG.1.0	OD1	10x_3'_v2	PB	9	-3.85022	2.53549	0.00266986	-0.089968	S	0.192146	62332	-0.0518509	0.0770547	-0.0559562	-0.0172822	0.1079	-0.00244011	0.254576	0.26269
695	_01_ACACCGGAGCTATGCT.1.4	OD1	10x_3'_v2	SPL	16	-6.30165	6.50111	-0.0444117	1.09082	G2M	0.831484	117168	-0.132853	0.0844089	-0.120052	-0.138942	0.0543539	0.352506	0.182613	0.36122
696	_01_ACACCGGAGCTGCCCA.1.1	OD1	10x_3'_v2	BM	6	-0.29879	0.806552	-0.041871	-0.106115	G1	0.119909	46967	0.0988533	0.214071	-0.0919285	-0.0164551	0.1275	-0.0178212	0.280885	0.160701
697	_01_ACACCGGAGCTGGAAC.1.4	OD1	10x_3'_v2	SPL	0	0.893899	-2.90034	-0.202766	-0.110605	G1	0.0800278	22025	-0.0192453	0.286732	-0.0258741	0.0888903	0.106088	0.0270552	0.380547	0.363458
698	_01_ACACCGGAGTACATGA.1.1	OD1	10x_3'_v2	BM	6	-2.8591	1.7893	-0.201716	-0.105076	G1	0.155515	56210	0.0869504	0.17258	-0.0645137	-0.0947034	0.0492749	-0.0320597	0.286645	0.272587
699	_01_ACACCGGAGTGAAGAG.1.4	OD1	10x_3'_v2	SPL	10	2.0636	2.79833	-0.15028	-0.0910157	G1	0.120694	47257	-0.0893315	0.0328026	0.0266821	-0.0426767	0.0429043	0.295178	0.247876	0.520159
700	_01_ACACCGGAGTTAGCGG.1.0	OD1	10x_3'_v2	PB	0	-1.50035	-1.65944	-0.0532815	-0.0531948	G1	0.09914	36305	-0.0471256	0.148387	0.02896	0.0351325	0.0804671	0.0289259	0.271138	0.509016
701	_01_ACACCGGCAAAGTCAA.1.3	OD1	10x_3'_v2	SPL	24	-4.08618	-8.3771	-0.184798	-0.111053	G1	0.539405	97750	-0.0917285	0.289366	-0.0456764	-0.168668	-0.00428528	0.0295503	0.216619	0.299596
702	_01_ACACCGGCAAGGTTCT.1.4	OD1	10x_3'_v2	SPL	0	0.611199	-3.20834	-0.142348	-0.0947026	G1	0.0796375	21684	0.0392001	0.22959	-0.0519948	0.166424	0.121013	0.0230813	0.242558	0.571674
703	_01_ACACCGGCAATGACCT.1.2	OD1	10x_3'_v2	BM	0	1.31154	-1.48494	-0.0969257	-0.152568	G1	0.0790208	21207	-0.0695812	0.230486	-0.0194073	0.0872361	0.147393	0.0518197	0.493808	0.238832
704	_01_ACACCGGCACAGCCCA.1.4	OD1	10x_3'_v2	SPL	2	-0.626179	6.82621	0.0086112	0.011605	G2M	0.273169	72223	-0.128743	0.117636	-0.0380809	-0.00556463	0.0944054	0.0623253	0.240748	0.244324
705	_01_ACACCGGCAGCCAATT.1.3	OD1	10x_3'_v2	SPL	3	-3.985	-10.9599	-0.190912	-0.079921	G1	0.765533	116865	-0.0576491	0.242293	-0.0557009	-0.122545	0.131559	0.0928885	0.172814	0.429808
706	_01_ACACCGGCAGTAAGCG.1.1	OD1	10x_3'_v2	BM	13	-0.905296	7.84521	0.27926	-0.0389954	S	0.372016	83412	-0.11614	0.0515237	0.163548	-0.141181	-0.0377616	0.242272	0.287035	0.18986
707	_01_ACACCGGCATCGGAAG.1.3	OD1	10x_3'_v2	SPL	0	0.522327	-3.31402	-0.139827	-0.100222	G1	0.0741633	17691	-0.0826088	0.144606	-0.035861	-0.0152576	0.105468	0.129822	0.451397	0.526212
708	_01_ACACCGGCATTAGCCA.1.4	OD1	10x_3'_v2	SPL	3	-1.44006	-11.3418	-0.168916	-0.127265	G1	0.658187	109333	-0.0315707	0.34722	-0.162667	-0.0780831	0.0552944	0.0672617	0.139165	0.447854
709	_01_ACACCGGGTAGCCTAT.1.4	OD1	10x_3'_v2	SPL	4	2.81728	-1.42444	-0.173225	-0.118816	G1	0.0596392	8826	-0.0955225	0.0782767	0.000465691	-0.0370208	0.0252458	0.100118	0.37782	0.252171
710	_01_ACACCGGGTCAGGACA.1.2	OD1	10x_3'_v2	BM	1	1.93738	-9.06023	-0.14786	-0.108608	G1	0.300072	75521	0.0124452	0.308618	-0.0936516	-0.0203814	0.095242	0.170654	0.335838	0.266834
711	_01_ACACCGGGTCCGACGT.1.1	OD1	10x_3'_v2	BM	9	-3.22895	5.72218	0.0512176	0.0675774	G2M	0.257324	70386	0.01492	0.112887	0.0831369	-0.0764067	0.217918	-0.0225779	0.21137	0.159751
712	_01_ACACCGGGTCTAAAGA.1.3	OD1	10x_3'_v2	SPL	2	2.26134	5.54477	-0.185702	-0.137861	G1	0.237177	67920	-0.0820352	0.0399217	0.176095	-0.0388135	0.12066	0.0846858	0.24471	0.348936
713	_01_ACACCGGGTCTGGTCG.1.4	OD1	10x_3'_v2	SPL	0	-0.820087	-1.86985	-0.0691532	-0.105079	G1	0.103223	38862	-0.00745441	0.165141	0.0333016	0.0354714	0.0345409	0.0479543	0.204395	0.51866
714	_01_ACACCGGGTGTGAATA.1.3	OD1	10x_3'_v2	SPL	11	-0.206864	1.37152	-0.105322	-0.0818343	G1	0.105286	40046	-0.0220628	0.176385	-0.0514803	-0.00409611	-0.000547096	-0.00416069	0.185647	0.363114
715	_01_ACACCGGGTTCGTCTC.1.2	OD1	10x_3'_v2	BM	15	-5.81881	3.28545	0.107788	-0.0119691	S	0.401977	86403	0.241206	0.0646155	-0.0577808	-0.162533	0.00311768	0.0743453	0.195522	0.0973294
716	_01_ACACCGGTCAACCAAC.1.4	OD1	10x_3'_v2	SPL	6	-2.46184	2.72898	-0.0437394	-0.0344657	G1	0.151965	55545	0.0294186	0.19002	-0.0687199	-0.0329653	0.166162	0.0340244	0.275379	0.146678
717	_01_ACACCGGTCAAGCCTA.1.3	OD1	10x_3'_v2	SPL	2	2.79468	4.80174	-0.18273	-0.130369	G1	0.22537	66626	-0.044097	0.0969133	0.125776	0.0240884	0.0770028	0.0646938	0.227063	0.30254
718	_01_ACACCGGTCACATGCA.1.2	OD1	10x_3'_v2	BM	16	-6.33145	4.71338	0.249447	-0.101937	S	0.499983	94983.5	0.0685421	0.260559	-0.0285411	-0.182102	-0.00320187	0.121516	0.251622	0.193763
719	_01_ACACCGGTCAGTACGT.1.3	OD1	10x_3'_v2	SPL	0	-1.14207	-1.76081	-0.138515	-0.05017	G1	0.0912892	30717	0.0194388	0.141677	0.0692296	0.058942	0.0288061	0.121741	0.333203	0.620032
720	_01_ACACCGGTCCAACCAA.1.2	OD1	10x_3'_v2	BM	5	0.683752	-0.232121	-0.173359	-0.0529292	G1	0.102679	38527	0.0465008	0.208772	-0.0427645	0.0442402	0.125902	0.0836304	0.332339	0.231191
721	_01_ACACCGGTCGGCATCG.1.4	OD1	10x_3'_v2	SPL	7	-0.948421	1.92531	-0.136382	-0.112227	G1	0.122229	47836	-0.0671388	0.0698108	-0.0639468	-0.0528118	0.064522	0.0123096	0.126865	0.482873
722	_01_ACACCGGTCGGTGTCG.1.2	OD1	10x_3'_v2	BM	4	4.05265	-2.18597	-0.171109	-0.0832652	G1	0.0367198	1438	0.00214952	0.251924	-0.0111059	0.333513	0.0498366	0.0315111	0.611223	0.269437
723	_01_ACACCGGTCGTACCGG.1.3	OD1	10x_3'_v2	SPL	24	-3.83184	-8.82144	-0.155364	-0.131628	G1	0.599137	102297	-0.0924983	0.379597	-0.121715	-0.0965286	-0.0239313	0.00961326	0.143541	0.452517
724	_01_ACACCGGTCGTACGGC.1.4	OD1	10x_3'_v2	SPL	3	-2.56744	-11.5915	-0.0612644	-0.151111	G1	0.753872	116671	-0.0520156	0.456242	-0.0266691	0.0422254	0.201316	-0.0185524	0.152391	0.357282
725	_01_ACACCGGTCGTCCAGG.1.2	OD1	10x_3'_v2	BM	13	-3.37768	8.80909	0.194769	0.58982	G2M	0.604441	102836	-0.115229	0.0254169	0.145294	-0.183135	-0.0956908	0.352699	0.223678	0.264136
726	_01_ACACCGGTCTCAACTT.1.1	OD1	10x_3'_v2	BM	5	3.25901	-1.58786	-0.123104	-0.014696	G1	0.0838395	24937	0.00703098	0.151263	-0.0313489	0.0654883	0.0474151	0.0471103	0.595514	0.197409
727	_01_ACACCGGTCTCGATGA.1.1	OD1	10x_3'_v2	BM	15	-5.55865	3.37547	0.20219	0.0364421	S	0.321331	78050	0.183336	0.097927	-0.0342859	-0.166981	0.107999	-0.0120792	0.182103	0.0958929
728	_01_ACACCGGTCTTTAGGG.1.3	OD1	10x_3'_v2	SPL	2	2.26815	5.08358	-0.0688502	-0.115059	G1	0.226867	66783	-0.0705818	0.0133362	0.051749	-0.107402	0.095795	0.0279365	0.250463	0.330408
729	_01_ACACTGAAGCAGACTG.1.2	OD1	10x_3'_v2	BM	6	-1.61853	0.756977	-0.106966	-0.0202428	G1	0.117944	46164	0.0908339	0.163793	0.0188504	0.0362203	0.0745217	0.0185466	0.314859	0.291785
730	_01_ACACTGAAGCTAAACA.1.4	OD1	10x_3'_v2	SPL	1	1.67708	-11.2464	-0.0384971	-0.0828302	G1	0.564054	99425	-0.0627395	0.348495	-0.104604	-0.0176298	0.11977	0.0733331	0.150004	0.190929
731	_01_ACACTGAAGGATGTAT.1.1	OD1	10x_3'_v2	BM	6	-2.83018	1.42615	-0.125569	-0.0411945	G1	0.151955	55540	0.0205007	0.154326	-0.0577913	-0.0393002	0.0787946	0.019894	0.299877	0.319427
732	_01_ACACTGAAGGTGGGTT.1.4	OD1	10x_3'_v2	SPL	5	0.80344	-0.301816	-0.140822	-0.0922745	G1	0.0917841	31080	0.0242288	0.218483	-0.104834	0.111271	0.150884	0.0475652	0.324827	0.245359
733	_01_ACACTGAAGTAAGTAC.1.2	OD1	10x_3'_v2	BM	14	-2.05105	-4.54944	-0.0212313	0.0336519	G2M	0.209633	64659	0.123084	0.114143	0.0394366	-0.0818844	-0.0517399	0.00369137	0.228644	0.159684
734	_01_ACACTGAAGTCGAGTG.1.2	OD1	10x_3'_v2	BM	4	4.16293	-1.3191	-0.144052	-0.0995092	G1	0.0616865	9844	0.0348812	0.210831	-0.0573387	0.209863	0.206117	-0.0092413	0.605184	0.175544
735	_01_ACACTGAAGTTTAGGA.1.1	OD1	10x_3'_v2	BM	5	2.39216	0.0650414	-0.130582	-0.0185444	G1	0.0677948	13347	0.0737045	0.209578	-0.0214527	0.164921	0.071622	0.0149399	0.378575	0.252447
736	_01_ACACTGACACAAGTAA.1.1	OD1	10x_3'_v2	BM	17	-2.88208	6.81541	0.250766	0.364216	G2M	0.387792	84979	-0.0802513	-0.0173898	0.0101479	-0.201177	0.0691785	0.22742	0.217909	0.304845
737	_01_ACACTGACACAGAGGT.1.3	OD1	10x_3'_v2	SPL	13	-1.44254	7.914	0.311885	0.0336506	S	0.405585	86786	-0.122112	-0.0491451	0.16101	-0.141301	0.0827805	-0.0209313	0.151492	0.267347
738	_01_ACACTGACACCAACCG.1.2	OD1	10x_3'_v2	BM	8	2.10085	9.79498	-0.0810338	-0.0493102	G1	0.414947	87665	-0.107013	0.0315632	0.204826	-0.167333	0.34839	-0.075722	0.27204	0.11528
739	_01_ACACTGACACCTATCC.1.2	OD1	10x_3'_v2	BM	16	-4.27132	6.58006	0.37308	0.208475	S	0.411889	87371	0.0135389	0.139639	-0.110469	-0.116784	0.00758555	0.153528	0.228873	0.216454
740	_01_ACACTGACACGGCCAT.1.2	OD1	10x_3'_v2	BM	5	2.14145	-0.320544	-0.141344	-0.114031	G1	0.0860386	26637	-0.0414285	0.20721	-0.0499991	0.079712	0.121607	0.136694	0.476306	0.213149
741	_01_ACACTGACACTTCTGC.1.1	OD1	10x_3'_v2	BM	6	-0.793427	0.860495	-0.155839	-0.119487	G1	0.109903	42537	0.0871551	0.34995	-0.024954	0.113792	0.18486	0.0505888	0.413112	0.188175
742	_01_ACACTGACATCCCATC.1.3	OD1	10x_3'_v2	SPL	0	1.21255	-2.84171	-0.135293	-0.114732	G1	0.0611561	9584	-0.041889	0.216601	0.0727575	0.0929827	0.143964	0.0335608	0.365794	0.327946
743	_01_ACACTGACATGCTGGC.1.4	OD1	10x_3'_v2	SPL	5	2.1271	-1.76481	-0.142073	-0.0828388	G1	0.0786438	20901	-0.0288975	0.237234	-0.0263547	0.0983239	-0.0146762	0.0394427	0.337127	0.196836
744	_01_ACACTGAGTCCATCCT.1.2	OD1	10x_3'_v2	BM	6	-0.607828	1.70434	-0.184462	-0.0788716	G1	0.113549	44248	0.017722	0.085148	0.00157201	0.00168063	0.0993914	0.0567098	0.363274	0.265782
745	_01_ACACTGAGTCGCGAAA.1.0	OD1	10x_3'_v2	PB	9	-3.66702	2.05782	-0.0374948	-0.0276791	G1	0.174629	59655	0.0555552	0.158423	-0.0539966	-0.0483043	0.124166	0.0290668	0.237056	0.253187
746	_01_ACACTGAGTCGTCTTC.1.3	OD1	10x_3'_v2	SPL	7	0.0919326	2.87298	-0.0842808	-0.0394695	G1	0.13456	51690	-0.0444465	0.141836	0.0253165	0.0358725	0.103027	0.0710776	0.287203	0.437613
747	_01_ACACTGAGTCTCGTTC.1.1	OD1	10x_3'_v2	BM	5	3.29961	-1.50583	-0.0579251	-0.0508489	G1	0.0685216	13795	-0.0509381	0.175268	0.00492387	0.0601446	0.108614	0.0176987	0.550013	0.156949
748	_01_ACACTGAGTGAAAGAG.1.2	OD1	10x_3'_v2	BM	4	4.03303	-1.00243	-0.0998996	-0.103658	G1	0.0526191	5699	-0.0256797	0.0824208	-0.0402479	0.0290218	0.205962	0.0405367	0.431294	0.184913
749	_01_ACACTGAGTTCCGTCT.1.0	OD1	10x_3'_v2	PB	10	4.01076	0.0182658	-0.164548	-0.0460417	G1	0.0573531	7703	-0.0536464	0.101669	-0.0518181	0.0411768	0.0285436	0.110188	0.404579	0.245274
750	_01_ACACTGAGTTTGGGCC.1.1	OD1	10x_3'_v2	BM	2	1.71887	7.97142	0.0755815	-0.0240891	S	0.3563	81865	-0.0528487	0.0408485	0.186329	-0.104833	0.161432	0.0546579	0.195683	0.141577
751	_01_ACACTGATCAGGTTCA.1.1	OD1	10x_3'_v2	BM	9	-3.54278	4.36561	0.123231	-0.0211035	S	0.250409	69560	-0.0669156	0.109344	0.00761148	-0.073157	0.0637512	0.00945923	0.170386	0.172694
752	_01_ACACTGATCCTTTCGG.1.1	OD1	10x_3'_v2	BM	10	3.9964	0.21095	-0.104822	-0.0392508	G1	0.0831701	24426	-0.0596715	0.0942738	-0.0580135	-0.00246391	0.0879075	0.121787	0.532054	0.118737
753	_01_ACACTGATCGGTTCGG.1.2	OD1	10x_3'_v2	BM	5	3.20947	-0.589862	-0.131235	-0.0771506	G1	0.0649285	11616	0.0282532	0.115981	-0.0483926	0.112725	0.13012	0.103295	0.469668	0.167924
754	_01_ACAGCCGAGATAGGAG.1.1	OD1	10x_3'_v2	BM	15	-5.49898	3.49594	0.163709	-0.0205679	S	0.336227	79777	0.180751	0.135096	-0.00684601	-0.198029	0.0381725	0.0525822	0.233297	0.191066
755	_01_ACAGCCGAGATAGTCA.1.4	OD1	10x_3'_v2	SPL	7	0.482206	0.69612	-0.14927	-0.075944	G1	0.10268	38529	-0.0229138	0.144289	0.0370924	0.11346	0.0287002	0.101545	0.25049	0.415887
756	_01_ACAGCCGAGCTCCTCT.1.4	OD1	10x_3'_v2	SPL	10	3.02993	0.897813	-0.116814	-0.101002	G1	0.0815694	23163	-0.0779103	0.0671669	-0.0259444	0.00387393	0.0377913	0.157545	0.369447	0.424366
757	_01_ACAGCCGAGCTTCGCG.1.4	OD1	10x_3'_v2	SPL	5	1.93318	-1.3551	-0.110285	-0.0699087	G1	0.0716336	15900	0.0443067	0.109114	-0.0532432	0.0159874	0.0599559	-0.00639621	0.477732	0.167586
758	_01_ACAGCCGAGTAAGTAC.1.1	OD1	10x_3'_v2	BM	1	0.264005	-9.779	-0.135924	-0.114651	G1	0.619078	104420	-0.00447391	0.41232	-0.043423	0.130572	0.201682	-0.00672373	0.119358	0.239804
759	_01_ACAGCCGAGTGCCATT.1.0	OD1	10x_3'_v2	PB	0	1.01626	-2.35478	-0.158634	-0.0882394	G1	0.0683723	13702	-0.0503982	0.175107	0.0151173	0.112148	0.221998	0.101204	0.437754	0.449953
760	_01_ACAGCCGAGTGGGTTG.1.0	OD1	10x_3'_v2	PB	12	0.755269	4.0086	-0.15293	-0.127718	G1	0.173398	59447	-0.0949076	0.060242	0.0258864	-0.0633499	0.144904	-0.0610658	0.226348	0.295028
761	_01_ACAGCCGAGTTACCCA.1.0	OD1	10x_3'_v2	PB	6	-1.26837	0.0682803	-0.0629716	-0.0428612	G1	0.114141	44522	0.0448457	0.12123	-0.044867	-0.0723984	0.160819	0.0652219	0.283863	0.255291
762	_01_ACAGCCGCACAGATTC.1.3	OD1	10x_3'_v2	SPL	0	0.127786	-3.2217	-0.123405	-0.0866068	G1	0.0818592	23402	0.0293785	0.187859	-0.00225699	0.163758	0.0936056	0.0628403	0.304643	0.549018
763	_01_ACAGCCGCAGCCAATT.1.1	OD1	10x_3'_v2	BM	8	1.29413	11.2697	0.0563223	-0.0479512	S	0.547068	98258	-0.117879	-0.00167599	0.200411	-0.158032	0.586327	-0.10722	0.150873	0.0908471
764	_01_ACAGCCGCATCACGAT.1.1	OD1	10x_3'_v2	BM	4	2.24434	-1.83252	-0.194575	-0.106572	G1	0.0670641	12900	0.0372597	0.219754	0.0128577	0.0998723	0.1365	0.0591681	0.535636	0.351539
765	_01_ACAGCCGCATGCAACT.1.0	OD1	10x_3'_v2	PB	7	-1.0544	-0.00540013	-0.128224	-0.111239	G1	0.102109	38170	-0.070616	0.0505906	-0.0670015	-0.0158968	0.126181	-0.0044803	0.187511	0.485577
766	_01_ACAGCCGCATGCGCAC.1.2	OD1	10x_3'_v2	BM	6	-1.79179	2.27059	-0.0763369	-0.0834188	G1	0.151096	55367	0.0622992	0.117242	-0.0446596	-0.036737	0.13312	0.00211042	0.293892	0.219084
767	_01_ACAGCCGCATGTAGTC.1.2	OD1	10x_3'_v2	BM	9	-4.12815	2.19698	-0.097002	-0.114758	G1	0.216973	65628	0.122934	0.162581	-0.0797733	-0.140383	0.133251	0.0401387	0.305513	0.216217
768	_01_ACAGCCGGTAAATACG.1.4	OD1	10x_3'_v2	SPL	0	1.14818	-3.42599	-0.122472	-0.103196	G1	0.0838514	24946	0.00358087	0.140393	-0.0906079	0.0994588	0.160345	0.0372784	0.396054	0.453535
769	_01_ACAGCCGGTATATCCG.1.3	OD1	10x_3'_v2	SPL	3	-2.82219	-10.55	-0.0846274	-0.0739841	G1	0.770971	116939	-0.0956613	0.300398	-0.116253	-0.165798	0.0938534	0.0139743	0.106452	0.337032
770	_01_ACAGCCGGTCGCGAAA.1.1	OD1	10x_3'_v2	BM	6	-3.18729	2.8722	0.0439053	-0.0859407	S	0.166465	58268	-0.0146712	0.158691	-0.0594355	0.0233287	0.0650328	0.0583016	0.334831	0.260085
771	_01_ACAGCCGGTCTTGTCC.1.3	OD1	10x_3'_v2	SPL	10	3.52177	0.900447	-0.13722	-0.047443	G1	0.0822809	23725	-0.0368077	0.118723	0.0168549	0.0770685	0.00538942	0.108614	0.359638	0.188054
772	_01_ACAGCCGGTTCTGGTA.1.0	OD1	10x_3'_v2	PB	5	3.06557	-1.66913	-0.109373	-0.0606387	G1	0.0621881	10090	0.0214299	0.290628	-0.0853411	0.254437	0.0824615	0.0601068	0.494593	0.202998
773	_01_ACAGCCGGTTTACTCT.1.3	OD1	10x_3'_v2	SPL	7	1.36541	2.63653	-0.115463	-0.105208	G1	0.122369	47867	-0.134933	0.132927	0.0251465	-0.0701865	0.0940011	0.0270066	0.251389	0.330584
774	_01_ACAGCCGTCACTCTTA.1.1	OD1	10x_3'_v2	BM	1	-1.08334	-9.02651	-0.159711	-0.125388	G1	0.608098	103194	-0.0277429	0.32642	-0.142967	-0.110975	0.204194	0.0339656	0.222563	0.157149
775	_01_ACAGCCGTCATCGCTC.1.2	OD1	10x_3'_v2	BM	6	-2.79198	1.27556	-0.0928452	-0.0358403	G1	0.144034	53973	0.0112213	0.12285	-0.0881917	-0.0257594	0.189709	0.0151879	0.350086	0.333014
776	_01_ACAGCCGTCCCAAGTA.1.3	OD1	10x_3'_v2	SPL	3	-1.56828	-11.1956	-0.120344	-0.157343	G1	0.672137	111116	-0.00446311	0.388538	-0.0235605	-0.104688	0.201423	0.0447353	0.202485	0.366287
777	_01_ACAGCTAAGCCAGAAC.1.3	OD1	10x_3'_v2	SPL	11	0.424547	0.0140994	-0.123148	-0.0576223	G1	0.0865541	27042	-0.0376364	0.147221	0.0383849	0.144942	0.077541	0.0809021	0.333885	0.280242
778	_01_ACAGCTAAGCTGCGAA.1.1	OD1	10x_3'_v2	BM	10	3.97298	0.67047	-0.1522	-0.0541687	G1	0.060319	9133	-0.044895	0.143647	-0.0130083	0.010331	0.0293896	0.120704	0.365165	0.133368
779	_01_ACAGCTAAGCTGCGAA.1.2	OD1	10x_3'_v2	BM	6	-1.69995	1.58805	0.0147507	-0.0526195	S	0.137572	52473	0.0216045	0.143875	-0.0981303	-0.0724885	0.127275	-0.0380794	0.31725	0.148418
780	_01_ACAGCTAAGGCTCATT.1.1	OD1	10x_3'_v2	BM	24	-4.50807	-7.6977	-0.118648	-0.100749	G1	0.693367	113337	-0.0692713	0.156449	-0.0739557	-0.173324	0.00877088	0.0884901	0.208163	0.351923
781	_01_ACAGCTAAGTACGACG.1.4	OD1	10x_3'_v2	SPL	2	1.18164	5.13849	0.0616337	-0.0842067	S	0.210108	64722	-0.123	0.0509966	0.036183	-0.0294271	0.0298788	0.172595	0.16069	0.376586
782	_01_ACAGCTAAGTGCAAGC.1.0	OD1	10x_3'_v2	PB	2	1.71376	6.46802	-0.192845	-0.0812365	G1	0.298801	75376	-0.102186	0.0175375	0.142879	-0.105599	0.113727	-0.044594	0.202115	0.3079
783	_01_ACAGCTAAGTGGGATC.1.1	OD1	10x_3'_v2	BM	1	1.09838	-9.49743	-0.114568	-0.12201	G1	0.57626	100298	0.0610055	0.357824	-0.0210649	-0.0852484	-0.0314104	0.0424207	0.273804	0.246727
784	_01_ACAGCTAAGTGTCTCA.1.2	OD1	10x_3'_v2	BM	11	1.69507	0.834424	-0.153847	-0.0604726	G1	0.0847896	25703	-0.0105497	0.208056	-0.0271636	0.123312	0.230334	0.0185284	0.404748	0.169779
785	_01_ACAGCTAAGTTAAGTG.1.3	OD1	10x_3'_v2	SPL	2	0.696177	7.44256	-0.0140219	-0.0407937	G1	0.326733	78643	-0.0521355	0.00478508	0.188216	-0.149575	0.0802589	0.0818065	0.165479	0.388663
786	_01_ACAGCTAAGTTCGATC.1.3	OD1	10x_3'_v2	SPL	2	2.30895	5.1277	-0.208687	-0.0581623	G1	0.226903	66790	-0.104945	0.120892	0.112173	-0.0318894	0.128634	0.0444406	0.281776	0.543244
787	_01_ACAGCTAAGTTTAGGA.1.3	OD1	10x_3'_v2	SPL	0	-0.709923	-2.41053	-0.142593	-0.101689	G1	0.0856541	26332	0.00806816	0.321627	0.0379991	0.0746784	0.134855	0.00405863	0.307258	0.579021
788	_01_ACAGCTACAAATCCGT.1.4	OD1	10x_3'_v2	SPL	3	-3.20713	-11.4524	-0.184148	-0.158287	G1	0.716781	115224	-0.035157	0.394007	-0.00955833	-0.0312775	0.0519254	0.062923	0.121415	0.353837
789	_01_ACAGCTACAATGTAAG.1.3	OD1	10x_3'_v2	SPL	12	2.33579	3.0778	-0.158589	-0.0662365	G1	0.138301	52642	-0.0729777	0.115686	0.0200085	0.0899362	0.134495	0.171713	0.340664	0.419222
790	_01_ACAGCTACAATGTTGC.1.1	OD1	10x_3'_v2	BM	15	-5.12595	3.46536	0.0235286	0.0559652	G2M	0.289108	74173	0.103538	0.0856617	-0.0862688	-0.161618	-0.0360039	0.0517539	0.244859	0.21516
791	_01_ACAGCTACAGGATCGA.1.0	OD1	10x_3'_v2	PB	0	-1.41364	-2.0936	-0.153851	-0.0910677	G1	0.0969456	34800	-0.0348005	0.171142	0.0205999	0.0982183	0.0553823	0.0363519	0.319387	0.691813
792	_01_ACAGCTAGTAGATTAG.1.1	OD1	10x_3'_v2	BM	6	0.263033	0.493237	-0.00281809	-0.039844	G1	0.0994083	36475	0.0761115	0.138482	0.0195432	0.00559123	0.14145	-0.0232895	0.320055	0.101324
793	_01_ACAGCTAGTCTCGTTC.1.1	OD1	10x_3'_v2	BM	8	2.93969	8.66673	-0.0489427	-0.0592178	G1	0.382302	84418	-0.0537659	0.0172684	0.276944	-0.0802168	0.309406	-0.0324229	0.276922	0.195282
794	_01_ACAGCTAGTGATAAGT.1.4	OD1	10x_3'_v2	SPL	6	-2.73687	0.794383	-0.149391	-0.124275	G1	0.142052	53538	0.0877703	0.159917	-0.097697	-0.0702135	0.0973611	-0.0643931	0.291587	0.266853
795	_01_ACAGCTAGTGCGAAAC.1.1	OD1	10x_3'_v2	BM	9	-4.36555	2.50403	-0.15716	0.00294471	G2M	0.209089	64577	0.00262096	0.190658	-0.0687231	-0.0572752	0.0758316	0.0397117	0.396671	0.329789
796	_01_ACAGCTAGTTCATGGT.1.0	OD1	10x_3'_v2	PB	7	0.0053827	0.930132	-0.143794	-0.0757981	G1	0.107561	41311	-0.0655356	0.0906843	-0.0276945	0.0164675	0.0851234	-0.00688429	0.225053	0.417373
797	_01_ACAGCTATCACTGGGC.1.3	OD1	10x_3'_v2	SPL	0	-1.62409	-1.10299	-0.230012	-0.0753116	G1	0.101358	37688	0.0506074	0.145098	-0.0813168	0.102824	0.0159047	0.00360909	0.392591	0.529598
798	_01_ACAGCTATCGAATCCA.1.2	OD1	10x_3'_v2	BM	5	3.70024	-0.195608	-0.049717	-0.0862191	G1	0.0603868	9168	0.0279532	0.20032	-0.0178427	0.0581369	0.124602	0.074294	0.361843	0.115234
799	_01_ACAGCTATCTTCAACT.1.2	OD1	10x_3'_v2	BM	9	-3.6115	4.89638	0.0872884	-0.0280588	S	0.231582	67312	0.0128738	0.20266	-0.0588408	0.0592173	-0.00588278	0.0795937	0.311433	0.299912
800	_01_ACATACGAGACCGGAT.1.2	OD1	10x_3'_v2	BM	16	-3.7643	5.84438	0.272037	0.0956455	S	0.33837	80010	-0.0207056	0.0805279	0.0080529	-0.0770151	0.0348313	0.19066	0.141551	0.229909
801	_01_ACATACGAGCTCCTCT.1.4	OD1	10x_3'_v2	SPL	2	2.75423	5.8329	-0.146973	-0.0538777	G1	0.271952	72084	-0.071016	0.0945601	0.111161	-0.0613995	0.0770161	0.080243	0.262755	0.533522
802	_01_ACATACGCAAACGTGG.1.1	OD1	10x_3'_v2	BM	15	-5.36226	2.66568	-0.00691235	-0.0206086	G1	0.288133	74054	0.118951	0.104521	-0.0322663	-0.154546	0.0773217	0.0208113	0.233382	0.134333
803	_01_ACATACGCAACGATCT.1.4	OD1	10x_3'_v2	SPL	6	-1.53178	0.604096	-0.151404	-0.0736672	G1	0.118063	46217	0.0121278	0.223506	-0.0086312	-0.0428734	0.0569177	-0.06836	0.193935	0.329424
804	_01_ACATACGCAAGCCGCT.1.2	OD1	10x_3'_v2	BM	6	-3.15628	2.22255	-0.0478837	-0.0952064	G1	0.159113	56903	0.134676	0.186611	-0.0250527	-0.0912451	0.0691178	0.0100555	0.272644	0.320602
805	_01_ACATACGCACACTGCG.1.1	OD1	10x_3'_v2	BM	9	-3.33353	5.669	0.141501	-0.0118642	S	0.281874	73275	-0.071883	0.12612	-0.0369834	-0.0298616	0.10035	0.108123	0.350477	0.208124
806	_01_ACATACGCACCAGCAC.1.1	OD1	10x_3'_v2	BM	0	-0.747598	-1.47756	-0.153458	-0.0901475	G1	0.095306	33654	0.043883	0.244749	-0.044618	0.0944091	0.102437	0.0726487	0.249002	0.428326
807	_01_ACATACGCACTATCTT.1.3	OD1	10x_3'_v2	SPL	0	0.422838	-1.51378	-0.0696402	-0.107504	G1	0.0827683	24127	0.000164568	0.164493	-0.0715927	0.0153707	0.110907	0.0511602	0.252347	0.39095
808	_01_ACATACGCAGTCTTCC.1.4	OD1	10x_3'_v2	SPL	0	0.683801	-1.47236	-0.178739	-0.081049	G1	0.0752931	18507	-0.00807789	0.106976	-0.0124405	0.0459436	0.0442877	0.0464143	0.231842	0.312001
809	_01_ACATACGCATCGGGTC.1.3	OD1	10x_3'_v2	SPL	3	-3.81924	-9.57948	-0.153359	-0.104531	G1	0.667395	110519	-0.0637266	0.290867	-0.118083	-0.173989	0.00517708	0.0737362	0.179916	0.490438
810	_01_ACATACGCATGCCCGA.1.0	OD1	10x_3'_v2	PB	1	0.714821	-9.91469	-0.156173	-0.12194	G1	0.548583	98352	-0.0453795	0.632982	-0.0952922	0.0339635	0.261604	0.0918479	0.193713	0.277934
811	_01_ACATACGCATTAGGCT.1.2	OD1	10x_3'_v2	BM	16	-3.46702	6.96156	0.352124	0.225697	S	0.37517	83738	-0.021367	0.0702161	-0.0189295	-0.149401	0.107421	0.150153	0.123172	0.202862
812	_01_ACATACGGTGCCTGTG.1.3	OD1	10x_3'_v2	SPL	0	-1.12597	-1.67552	-0.105578	-0.131893	G1	0.091213	30669	0.0202211	0.161718	-0.0309705	0.097538	0.116653	0.029161	0.2999	0.494925
813	_01_ACATACGGTTCAACCA.1.4	OD1	10x_3'_v2	SPL	0	1.51071	-2.24037	-0.14097	-0.0729351	G1	0.0720695	16209	-0.0387342	0.218253	-0.069283	0.136942	0.0239978	0.0576905	0.339276	0.315035
814	_01_ACATACGGTTGCCTCT.1.3	OD1	10x_3'_v2	SPL	3	-0.238887	-11.1566	-0.173225	-0.0688964	G1	0.617599	104244	-0.1193	0.571275	-0.0836068	-0.0731724	0.0200232	-0.0211996	0.119114	0.250254
815	_01_ACATACGTCAATCTCT.1.0	OD1	10x_3'_v2	PB	0	1.59805	-2.64091	-0.131775	-0.0672116	G1	0.0733704	17160	-0.038483	0.249325	-0.076228	0.0717331	0.195067	0.0727139	0.483143	0.341621
816	_01_ACATACGTCATTGCGA.1.1	OD1	10x_3'_v2	BM	10	1.96319	1.24343	-0.0145646	-0.0852499	G1	0.109868	42511	-0.0518192	0.183192	-0.0431669	0.030244	0.0239249	0.0614609	0.415267	0.126393
817	_01_ACATACGTCCAAGTAC.1.2	OD1	10x_3'_v2	BM	5	1.22325	-0.657055	-0.164289	-0.101218	G1	0.0801891	22139	0.0218566	0.250815	-0.00687984	0.0576874	0.0870952	0.0528503	0.369448	0.281293
818	_01_ACATACGTCCGCTGTT.1.2	OD1	10x_3'_v2	BM	15	-5.33179	3.25407	0.107496	-0.0306597	S	0.272154	72112	0.191645	0.134941	-0.0979571	-0.148141	0.0681704	0.0527321	0.200411	0.143022
819	_01_ACATACGTCCTCAATT.1.4	OD1	10x_3'_v2	SPL	3	-1.95031	-10.4543	-0.0901384	-0.072029	G1	0.69251	113277	-0.0512768	0.334306	-0.0732486	-0.112463	0.0791585	-0.0458392	0.15494	0.502049
820	_01_ACATACGTCCTGTACC.1.1	OD1	10x_3'_v2	BM	5	3.20252	-1.28315	-0.156999	-0.061958	G1	0.0772346	19858	-0.0228306	0.165923	-0.00199817	0.0866073	0.112455	0.0451882	0.400228	0.240962
821	_01_ACATACGTCGATGAGG.1.1	OD1	10x_3'_v2	BM	5	3.39422	-1.2141	-0.18297	-0.119769	G1	0.0635179	10806	0.000773013	0.140326	-0.0324149	0.171438	0.0343584	-0.0270837	0.421439	0.205992
822	_01_ACATACGTCTGCTGTC.1.3	OD1	10x_3'_v2	SPL	2	1.99474	5.52949	-0.104865	-0.101227	G1	0.256587	70288	-0.0949436	0.107746	0.0818392	-0.0535405	0.14616	0.0114779	0.180178	0.228042
823	_01_ACATACGTCTGGCGAC.1.3	OD1	10x_3'_v2	SPL	0	1.28332	-2.20671	-0.168028	-0.0275881	G1	0.0785818	20851	-0.0496127	0.134354	0.0605939	-0.08969	0.038038	0.121718	0.17672	0.490312
824	_01_ACATCAGAGACATAAC.1.2	OD1	10x_3'_v2	BM	11	2.68101	0.595088	-0.137417	-0.0832114	G1	0.0679883	13466	-0.0253247	0.144392	-0.0587468	0.168755	0.0875675	0.112966	0.467828	0.26258
825	_01_ACATCAGAGATCCCAT.1.4	OD1	10x_3'_v2	SPL	14	-2.2087	-4.78747	-0.140246	-0.117798	G1	0.225661	66651	-0.0949176	-0.00130247	-0.00860184	-0.02022	0.0791388	0.0776884	0.1818	0.313807
826	_01_ACATCAGAGATGTTAG.1.2	OD1	10x_3'_v2	BM	5	2.04292	-1.44349	-0.142302	-0.0757979	G1	0.0594135	8713	0.0966818	0.207995	0.0119508	0.098743	0.165239	0.0297774	0.526069	0.186566
827	_01_ACATCAGAGCGTTCCG.1.1	OD1	10x_3'_v2	BM	2	0.126344	7.32303	-0.0759255	0.0785944	G2M	0.35544	81781	-0.139871	0.0694722	0.0629465	-0.0998563	-0.0574612	0.445778	0.303946	0.350094
828	_01_ACATCAGAGGCCATAG.1.1	OD1	10x_3'_v2	BM	1	-1.09221	-9.28216	-0.203497	-0.177062	G1	0.611338	103522	0.0380828	0.324083	-0.131338	-0.127716	0.20479	0.0680113	0.222323	0.455758
829	_01_ACATCAGAGTACGTAA.1.1	OD1	10x_3'_v2	BM	5	2.87542	-0.787798	-0.198339	-0.0989029	G1	0.0674035	13113	0.0296674	0.186011	-0.0411686	0.133462	0.0258017	0.0759792	0.484128	0.223846
830	_01_ACATCAGAGTGGGATC.1.3	OD1	10x_3'_v2	SPL	0	1.95112	-2.36683	-0.141103	-0.116999	G1	0.0959828	34118	-0.07509	0.281148	-0.0549214	0.156054	0.151608	0.0487898	0.433563	0.355382
831	_01_ACATCAGCAAAGCAAT.1.2	OD1	10x_3'_v2	BM	6	-1.45663	1.78055	-0.124776	-0.0661987	G1	0.1254	48942	-0.00957426	0.214855	-0.0853973	0.130363	0.0920356	0.0235289	0.368467	0.227192
832	_01_ACATCAGCAAAGCAAT.1.4	OD1	10x_3'_v2	SPL	10	3.07243	-1.32096	-0.144677	-0.0668192	G1	0.0785898	20858	-0.0436344	0.142846	-0.0520697	0.0568524	0.0559695	0.0436683	0.394925	0.328196
833	_01_ACATCAGCAACAACCT.1.2	OD1	10x_3'_v2	BM	6	-1.79848	0.789287	-0.130277	-0.0411835	G1	0.12528	48902	0.0762134	0.222232	-0.0951106	0.0944036	0.142792	0.0866606	0.412225	0.274138
834	_01_ACATCAGCAGCGTCCA.1.0	OD1	10x_3'_v2	PB	0	0.132853	-1.47379	-0.108357	-0.0404214	G1	0.0860793	26668	0.0464076	0.172839	-0.0461604	0.174887	0.148342	0.0901343	0.289548	0.298638
835	_01_ACATCAGCAGGTGCCT.1.4	OD1	10x_3'_v2	SPL	11	0.101526	-0.0734439	-0.13563	-0.0429213	G1	0.0834376	24623	0.0126513	0.127379	-0.0263005	0.144525	0.105365	0.0582677	0.351258	0.477782
836	_01_ACATCAGCATGGAATA.1.2	OD1	10x_3'_v2	BM	19	-5.42103	7.16081	0.110148	0.634048	G2M	0.51207	95882	0.00732133	0.212678	-0.104153	0.0945168	0.0883455	0.239247	0.278545	0.256739
837	_01_ACATCAGCATGGTCTA.1.0	OD1	10x_3'_v2	PB	7	0.24863	-0.877843	-0.106207	-0.128951	G1	0.0938482	32626	0.0471794	0.166263	0.0270885	0.0389902	0.17349	0.020739	0.281808	0.256824
838	_01_ACATCAGGTCAGCTAT.1.3	OD1	10x_3'_v2	SPL	0	1.79957	-3.30934	-0.0926994	-0.0364417	G1	0.0660404	12261	0.0626061	0.157659	-0.0405452	0.222827	0.0692529	0.00845689	0.528256	0.477498
839	_01_ACATCAGGTCTCCATC.1.1	OD1	10x_3'_v2	BM	6	-2.64816	1.87526	-0.202918	-0.070952	G1	0.150917	55337	-0.0230435	0.0774084	0.00418761	0.0945159	0.134114	-0.00312841	0.283867	0.266425
840	_01_ACATCAGGTCTCCCTA.1.1	OD1	10x_3'_v2	BM	5	2.47311	-0.360706	-0.140891	-0.0875659	G1	0.0701104	14830	-0.0542676	0.18073	-0.0786126	0.0861381	0.191005	0.122988	0.387344	0.16942
841	_01_ACATCAGGTGCGCTTG.1.2	OD1	10x_3'_v2	BM	1	-3.09874	0.861277	0.0501821	-0.0518135	S	0.243546	68696	0.127907	0.297208	-0.0875255	-0.0817544	0.132105	0.00711621	0.177743	0.22392
842	_01_ACATCAGGTGCTTCTC.1.2	OD1	10x_3'_v2	BM	5	2.98736	-0.161465	-0.0926819	-0.0802865	G1	0.0517897	5368	0.0101331	0.167999	-0.0468467	0.107629	0.199043	0.075754	0.428364	0.295382
843	_01_ACATCAGGTGTAACGG.1.4	OD1	10x_3'_v2	SPL	8	0.79959	9.93922	0.125563	-0.0452011	S	0.444202	90423	-0.0907744	-0.0651538	0.314372	-0.142648	0.390715	-0.0559075	0.0293234	0.246156
844	_01_ACATCAGGTTTGACTG.1.2	OD1	10x_3'_v2	BM	6	-0.516225	0.791897	-0.170475	-0.0939267	G1	0.124654	48674	0.0408736	0.174908	-0.0584788	0.13677	0.242911	0.0674822	0.395864	0.301133
845	_01_ACATCAGTCACTTCAT.1.3	OD1	10x_3'_v2	SPL	11	-0.229952	0.0713172	-0.13322	-0.0768116	G1	0.0904792	30098	-0.0427186	0.149515	-0.00767535	-0.00402147	0.107652	0.118983	0.338041	0.426185
846	_01_ACATCAGTCCATTCTA.1.1	OD1	10x_3'_v2	BM	16	-3.79969	5.2354	0.224973	0.0576493	S	0.296438	75075	0.0795171	0.11259	-0.0510034	-0.102039	0.0680969	0.0480422	0.274022	0.183853
847	_01_ACATCAGTCCCAACGG.1.1	OD1	10x_3'_v2	BM	4	3.72683	0.216602	-0.0873851	-0.0882416	G1	0.0591474	8565	-0.107697	0.139043	-0.0406232	0.0808467	0.113303	0.0642032	0.506438	0.0273582
848	_01_ACATCAGTCTAACCGA.1.2	OD1	10x_3'_v2	BM	17	-1.19181	5.7314	-0.0721983	-0.0840876	G1	0.500263	95007	0.0455463	0.0679493	0.113359	-0.124791	0.238072	0.0671837	0.270599	0.347828
849	_01_ACATCAGTCTGCGGCA.1.1	OD1	10x_3'_v2	BM	9	-2.83543	2.41822	-0.165336	-0.0628656	G1	0.184461	61185	0.000420228	0.119717	-0.0483385	-0.0998113	0.0968308	0.0427585	0.262397	0.214284
850	_01_ACATGGTAGAACTCGG.1.4	OD1	10x_3'_v2	SPL	11	-0.275921	-1.90391	-0.118	-0.00655267	G1	0.0843257	25331	0.00672105	0.145605	0.0244514	0.0763148	0.125072	0.0916595	0.30629	0.312482
851	_01_ACATGGTAGACAGAGA.1.2	OD1	10x_3'_v2	BM	1	-0.417666	-9.27014	-0.0117095	-0.10061	G1	0.561193	99209	0.000949845	0.231649	-0.0256917	-0.0528411	0.287931	-0.00699829	0.286015	0.181264
852	_01_ACATGGTAGAGGTTAT.1.4	OD1	10x_3'_v2	SPL	7	-0.463408	0.681447	-0.189505	-0.096793	G1	0.107038	41043	-0.0708498	0.208686	-0.0695122	-0.0402683	0.0952856	0.0113529	0.305636	0.376918
853	_01_ACATGGTAGCACACAG.1.1	OD1	10x_3'_v2	BM	5	3.2896	-1.73834	-0.153202	-0.0799867	G1	0.0382538	1710	0.0410845	0.190735	-0.00624277	0.159191	0.0440557	0.0582902	0.557855	0.339154
854	_01_ACATGGTAGCGATATA.1.3	OD1	10x_3'_v2	SPL	4	3.44879	-2.80999	-0.132841	-0.0781568	G1	0.0538925	6199	-0.0033606	0.0940294	-0.0317997	0.121474	0.152294	0.0138816	0.411453	0.310499
855	_01_ACATGGTAGGAGTAGA.1.3	OD1	10x_3'_v2	SPL	0	-0.898806	-2.74686	-0.126224	-0.0249267	G1	0.0875289	27831	-0.0626118	0.1399	0.0216679	0.105473	0.0388898	0.0580346	0.226106	0.491644
856	_01_ACATGGTAGGGAGTAA.1.2	OD1	10x_3'_v2	BM	11	1.64162	0.982057	-0.117576	-0.114798	G1	0.0823739	23807	0.088278	0.171147	-0.0140561	0.0212903	0.11579	-0.0222078	0.366651	0.152141
857	_01_ACATGGTAGGTCGGAT.1.1	OD1	10x_3'_v2	BM	10	4.10642	0.874351	0.130018	-0.0573249	S	0.0751365	18392	-0.0957611	0.143924	0.0362824	0.12064	0.120677	0.131317	0.388077	0.156956
858	_01_ACATGGTAGTATGACA.1.1	OD1	10x_3'_v2	BM	13	-3.14469	8.10465	0.571952	0.377946	S	0.491517	94339	-0.117937	-0.0342864	0.0584647	-0.109502	-0.134764	0.42198	0.269685	0.206182
859	_01_ACATGGTCACGACGAA.1.0	OD1	10x_3'_v2	PB	10	0.757039	-0.350065	-0.122787	-0.118902	G1	0.085665	26338	-0.074035	0.0728545	-0.0450877	-0.0113661	0.219102	0.00131018	0.329684	0.313697
860	_01_ACATGGTCACGCCAGT.1.1	OD1	10x_3'_v2	BM	15	-5.0348	3.69434	0.148191	0.021836	S	0.307851	76522	0.115961	0.10649	-0.0775559	-0.127654	0.0470607	0.11113	0.269231	0.261346
861	_01_ACATGGTCACTGCCAG.1.2	OD1	10x_3'_v2	BM	6	-0.577047	0.594659	-0.0733737	-0.135148	G1	0.120296	47101	-0.0142562	0.294597	-0.0317446	0.0535496	0.244987	0.0173269	0.419989	0.259778
862	_01_ACATGGTCACTTCTGC.1.1	OD1	10x_3'_v2	BM	4	3.80236	-1.76595	-0.05388	-0.0980263	G1	0.0513841	5226	-0.0712809	0.248465	-0.0433559	0.194251	0.154536	0.0364617	0.566057	0.177121
863	_01_ACATGGTCAGACGCCT.1.0	OD1	10x_3'_v2	PB	4	3.0987	-3.07685	-0.129766	-0.0399372	G1	0.0427577	2548	-0.0656664	0.235992	-0.00164019	0.309848	0.203325	0.0553375	0.597993	0.400114
864	_01_ACATGGTCATAACCTG.1.3	OD1	10x_3'_v2	SPL	7	-1.18838	0.751099	-0.171473	-0.141386	G1	0.120886	47329	-0.0533589	0.0988494	-0.0687193	-0.00598282	0.114359	0.0410242	0.221562	0.544043
865	_01_ACATGGTCATTACCTT.1.1	OD1	10x_3'_v2	BM	1	1.74021	-8.14511	-0.0392534	-0.0808432	G1	0.170313	58938	-0.0507881	0.265371	-0.103619	-2.44e-05	0.100269	0.0204494	0.369512	0.130138
866	_01_ACATGGTGTAGAGGAA.1.2	OD1	10x_3'_v2	BM	6	-1.1155	1.11431	-0.167171	-0.0993651	G1	0.116801	45688	0.00481823	0.0855869	-0.0572643	0.130728	0.102225	0.0354396	0.246251	0.271821
867	_01_ACATGGTGTCAGTGGA.1.3	OD1	10x_3'_v2	SPL	2	-0.708019	7.39375	0.180153	-0.0997121	S	0.311281	76904	-0.0973293	0.0644945	0.0329065	-0.0582261	-0.0113574	0.24589	0.226625	0.2831
868	_01_ACATGGTGTCCGTGAC.1.2	OD1	10x_3'_v2	BM	4	4.14245	-2.4509	-0.0817348	-0.0972593	G1	0.0311091	765	-0.091325	0.251374	-0.00808144	0.212947	0.104279	0.0344898	0.557601	0.239797
869	_01_ACATGGTGTGAGGGAG.1.3	OD1	10x_3'_v2	SPL	14	0.837745	-2.73886	-0.0600037	-0.0632536	G1	0.07462	18040	0.0317179	0.176624	-0.0197903	-0.0671431	0.0182767	0.00532716	0.148444	0.269229
870	_01_ACATGGTGTGATGTGG.1.2	OD1	10x_3'_v2	BM	5	1.41186	0.766577	-0.156256	-0.12167	G1	0.0965575	34521	-0.0831852	0.10455	-0.135318	0.0595087	0.159464	-0.00240237	0.375746	0.163403
871	_01_ACATGGTGTGCGCTTG.1.1	OD1	10x_3'_v2	BM	19	-5.57451	7.23568	0.0071274	0.67405	G2M	0.541912	97917	0.041019	0.122212	-0.0602098	-0.0129402	0.102558	0.21177	0.348561	0.321965
872	_01_ACATGGTGTGGCAAAC.1.1	OD1	10x_3'_v2	BM	4	3.78432	-0.621458	-0.118043	-0.0791524	G1	0.0736816	17346	-0.034553	0.114652	-0.00695378	0.135795	0.118123	0.209245	0.492598	0.226149
873	_01_ACATGGTGTTACGGAG.1.4	OD1	10x_3'_v2	SPL	11	2.08725	1.72607	-0.0798192	-0.10225	G1	0.0908043	30364	-0.0718596	0.178655	-0.0114296	0.0228926	0.0149787	0.0280285	0.018031	0.193579
874	_01_ACATGGTGTTATGCGT.1.2	OD1	10x_3'_v2	BM	8	0.521157	11.0593	0.181832	-0.0440476	S	0.49149	94338	-0.0715065	-0.0442137	0.273083	-0.151491	0.651865	-0.0759947	0.162389	0.138835
875	_01_ACATGGTTCAACACAC.1.0	OD1	10x_3'_v2	PB	5	2.15907	-2.40969	-0.189549	-0.0500329	G1	0.0758751	18903	-0.0380265	0.157556	-0.0408451	0.0906202	-0.0143943	0.100768	0.32645	0.308588
876	_01_ACATGGTTCATTGCCC.1.4	OD1	10x_3'_v2	SPL	11	0.0643163	-0.234925	-0.109583	-0.0157772	G1	0.085864	26498	0.00169598	0.27609	-0.0725124	0.125614	0.0985999	0.159259	0.425818	0.289947
877	_01_ACATGGTTCGGATGGA.1.0	OD1	10x_3'_v2	PB	3	-0.853233	-11.3596	-0.115989	-0.144755	G1	0.566277	99582	-0.120223	0.448961	-0.14002	-0.141129	0.173902	-0.0555483	0.308327	0.30616
878	_01_ACATGGTTCGTCACGG.1.4	OD1	10x_3'_v2	SPL	8	2.23528	7.89489	-0.0261751	-0.0338637	G1	0.351054	81307	-0.0766272	0.0113194	0.21374	-0.140604	0.19138	-0.00579375	0.141134	0.222973
879	_01_ACATGGTTCGTTACGA.1.0	OD1	10x_3'_v2	PB	0	1.37332	-3.2709	-0.145096	-0.0495367	G1	0.0716224	15892	-0.0496494	0.144365	0.0324911	-0.0377545	0.174934	0.0304492	0.429475	0.313198
880	_01_ACATGGTTCGTTGACA.1.2	OD1	10x_3'_v2	BM	10	2.50395	4.52915	-0.138859	-0.0591378	G1	0.152577	55650	-0.0797063	0.0227815	-0.0526819	-0.0647711	0.0290225	0.0765722	0.353338	0.189497
881	_01_ACATGGTTCTTCTGGC.1.4	OD1	10x_3'_v2	SPL	11	0.0399324	0.273213	-0.109585	-0.0998846	G1	0.101822	37995	-0.0290276	0.122833	-0.0776689	0.110573	0.0936913	0.0222803	0.350211	0.4652
882	_01_ACCAGTAAGAAACCAT.1.1	OD1	10x_3'_v2	BM	11	0.72607	1.21473	-0.137674	-0.050109	G1	0.100507	37164	0.0373885	0.251246	-0.0108886	0.0374883	0.159195	0.119791	0.268419	0.137512
883	_01_ACCAGTAAGAAACCGC.1.4	OD1	10x_3'_v2	SPL	12	1.06069	4.04006	-0.129547	-0.0800255	G1	0.186369	61452	-0.0739797	0.0842657	0.0867026	-0.0580929	0.122331	-0.00246587	0.146979	0.449516
884	_01_ACCAGTAAGACAAGCC.1.2	OD1	10x_3'_v2	BM	16	-4.3706	6.80718	0.390908	0.307602	S	0.402065	86410	0.0445007	0.111717	-0.0522058	-0.115854	0.0592338	0.210112	0.196586	0.258042
885	_01_ACCAGTAAGACTGGGT.1.2	OD1	10x_3'_v2	BM	5	2.83391	-1.85624	-0.142268	-0.0938856	G1	0.0855631	26269	-0.0620434	0.188279	-0.050758	0.167865	0.212035	0.00280687	0.43904	0.25526
886	_01_ACCAGTAAGATACACA.1.4	OD1	10x_3'_v2	SPL	0	-1.63258	-1.76682	-0.0837276	-0.105067	G1	0.10513	39959	0.0776296	0.251527	-0.10248	-0.015965	0.134132	-0.00489737	0.362538	0.520307
887	_01_ACCAGTAAGATGTAAC.1.2	OD1	10x_3'_v2	BM	5	1.39874	-0.427015	-0.122245	-0.078835	G1	0.084897	25776	0.0235501	0.285935	-0.0628163	0.0827912	0.108228	0.00885077	0.42059	0.252795
888	_01_ACCAGTAAGCAATATG.1.1	OD1	10x_3'_v2	BM	2	2.6211	6.3233	-0.0453524	-0.109099	G1	0.294112	74768	-0.0765632	0.00877722	0.0965026	-0.0504811	-0.0480194	0.187574	0.300991	0.190028
889	_01_ACCAGTAAGCGTAGTG.1.1	OD1	10x_3'_v2	BM	4	4.82285	-1.75434	-0.0806153	-0.0995991	G1	0.0521127	5502	-0.0347112	0.24484	-0.0137855	0.0828316	0.201155	0.060591	0.656494	0.191009
890	_01_ACCAGTAAGGACATTA.1.4	OD1	10x_3'_v2	SPL	8	2.47917	11.0582	-0.0393148	-0.0522152	G1	0.511975	95870	-0.103359	-0.00407974	0.203841	-0.0696587	0.460403	-0.016295	0.201495	0.285515
891	_01_ACCAGTAAGTGGGTTG.1.4	OD1	10x_3'_v2	SPL	0	-0.00894012	-2.40307	-0.154733	-0.0656964	G1	0.0856452	26323	-0.00221089	0.258688	0.0123349	0.202526	0.130122	0.0850338	0.271618	0.629222
892	_01_ACCAGTACAAGAGGCT.1.4	OD1	10x_3'_v2	SPL	15	-6.67677	2.30203	-0.0925751	-0.0767392	G1	0.425962	88767	0.232462	0.0564769	-0.0840557	-0.0961647	0.078962	0.0294932	0.183944	0.215784
893	_01_ACCAGTACACTAAGTC.1.1	OD1	10x_3'_v2	BM	15	-5.50214	5.01139	0.295269	0.158512	S	0.389097	85105	0.2599	0.0912747	-0.0737746	-0.173763	0.0441551	0.141224	0.227923	0.195217
894	_01_ACCAGTACAGATGGGT.1.2	OD1	10x_3'_v2	BM	13	-0.123766	9.89083	0.168775	0.0241183	S	0.440401	90096	-0.119614	0.0298382	0.24594	-0.164541	0.295583	-0.0875529	0.107225	0.211634
895	_01_ACCAGTACAGTATGCT.1.1	OD1	10x_3'_v2	BM	16	-3.5614	6.68384	0.364399	0.230342	S	0.40231	86439	-0.0299371	0.0298298	-0.0476855	-0.151155	-0.0240776	0.0785732	0.131626	0.0498475
896	_01_ACCAGTACATCTACGA.1.3	OD1	10x_3'_v2	SPL	11	0.423204	0.00721245	-0.0763925	-0.0468219	G1	0.0830073	24299	-0.049467	0.221506	0.00831671	-0.00868249	0.0812722	0.0662475	0.269112	0.384839
897	_01_ACCAGTACATTGAGCT.1.2	OD1	10x_3'_v2	BM	8	0.495124	9.08262	-0.0760714	-0.0181296	G1	0.405559	86780	-0.107536	-0.0160797	0.185866	-0.135154	0.102546	0.0199423	0.10541	0.119052
898	_01_ACCAGTAGTACTTCTT.1.2	OD1	10x_3'_v2	BM	13	-2.29474	7.55855	0.342008	0.098971	S	0.453287	91250	-0.0522071	-1.23e-05	0.0195709	-0.206778	0.168918	0.127216	0.13491	0.188736
899	_01_ACCAGTAGTATAGGGC.1.4	OD1	10x_3'_v2	SPL	12	0.76727	4.33548	-0.177323	-0.111177	G1	0.165354	58068	-0.0991203	0.0496237	0.0181378	-0.0941733	0.0971401	0.0293677	0.217849	0.487084
900	_01_ACCAGTAGTATAGTAG.1.2	OD1	10x_3'_v2	BM	9	-4.22205	4.20167	0.190424	-0.0515354	S	0.248348	69308	-0.00318296	0.1635	-0.0992194	-0.103613	0.0804141	0.0426984	0.243428	0.211801
901	_01_ACCAGTAGTCCAGTAT.1.4	OD1	10x_3'_v2	SPL	10	3.35555	1.23142	-0.106927	-0.0829184	G1	0.0842856	25299	-0.0356472	0.0407372	0.0309494	0.0143496	0.0757899	0.17128	0.424414	0.254396
902	_01_ACCAGTAGTCTAGCCG.1.4	OD1	10x_3'_v2	SPL	3	-0.641427	-11.0713	-0.111549	-0.0943597	G1	0.66213	109823	-0.0851318	0.504729	-0.124652	-0.126561	0.0625923	0.0499336	0.256118	0.513349
903	_01_ACCAGTAGTCTTCTCG.1.1	OD1	10x_3'_v2	BM	5	2.42363	-0.429191	-0.105451	-0.137232	G1	0.0612438	9621	0.0817836	0.301184	-0.00856393	0.134485	0.137958	0.0788522	0.499004	0.189813
904	_01_ACCAGTAGTGTGACCC.1.0	OD1	10x_3'_v2	PB	0	0.133482	-2.75922	-0.0938854	-0.0919423	G1	0.0907453	30315	-0.0201972	0.148401	0.0171186	0.0190948	0.0977513	-0.0333673	0.310845	0.428822
905	_01_ACCAGTAGTGTGGCTC.1.3	OD1	10x_3'_v2	SPL	12	1.25631	3.8745	-0.153893	-0.0741099	G1	0.177984	60210	-0.0977124	0.113416	0.0243507	-0.0188234	0.216031	0.0511758	0.226604	0.546038
906	_01_ACCAGTAGTTCCATGA.1.3	OD1	10x_3'_v2	SPL	11	1.40008	0.961007	-0.13213	-0.108735	G1	0.0849761	25826	-0.0570153	0.0800957	0.00115813	-0.00400455	0.0921707	-0.0151668	0.309911	0.253606
907	_01_ACCAGTAGTTCGTCTC.1.4	OD1	10x_3'_v2	SPL	0	-1.29638	-1.62777	-0.198443	-0.119501	G1	0.0929275	31926	0.048175	0.140036	-0.0449121	-0.0394407	0.0140969	0.0392611	0.213068	0.609048
908	_01_ACCAGTATCACTTATC.1.0	OD1	10x_3'_v2	PB	6	-2.13559	0.0972474	-0.0733588	-0.0133587	G1	0.122443	47889	0.0590688	0.120037	-0.0666164	0.00467715	0.167229	0.0135522	0.251097	0.299905
909	_01_ACCAGTATCTCCTATA.1.4	OD1	10x_3'_v2	SPL	0	0.87455	-2.81128	-0.170829	-0.0492373	G1	0.0759143	18932	0.0447046	0.118798	-0.00631425	0.121098	0.142703	0.100988	0.413817	0.381935
910	_01_ACCAGTATCTTTAGGG.1.3	OD1	10x_3'_v2	SPL	8	2.75018	8.28514	-0.0806479	-0.0772527	G1	0.355365	81768	-0.0313502	0.0112932	0.20654	-0.0620147	0.211917	-0.0566165	0.169277	0.318385
911	_01_ACCCACTAGACTAGGC.1.1	OD1	10x_3'_v2	BM	24	-4.6739	-7.63857	-0.125615	-0.125155	G1	0.716606	115216	0.0251237	0.262783	-0.0266585	-0.11516	-0.0201143	0.0665827	0.213843	0.21663
912	_01_ACCCACTAGAGTAAGG.1.4	OD1	10x_3'_v2	SPL	7	0.97054	2.45054	-0.104471	-0.0851975	G1	0.118626	46434	-0.0635481	0.117182	-0.00313024	-0.0307374	0.0540997	0.0243446	0.257673	0.266396
913	_01_ACCCACTAGCGACGTA.1.0	OD1	10x_3'_v2	PB	11	-0.567026	0.143259	-0.161772	-0.0308458	G1	0.0974514	35151	-0.0540861	0.183545	-0.0468363	-0.0613225	0.110197	0.0745185	0.349887	0.33242
914	_01_ACCCACTAGCGTGAAC.1.1	OD1	10x_3'_v2	BM	9	-4.4879	4.04732	0.178365	0.0314297	S	0.277466	72750	0.107433	0.198295	-0.0781716	-0.115195	0.145256	0.0497531	0.23836	0.158436
915	_01_ACCCACTAGGAGTTGC.1.2	OD1	10x_3'_v2	BM	4	4.05535	-0.214238	-0.089836	-0.0506163	G1	0.0444269	2971	-0.0987576	0.218862	-0.0559534	0.110211	0.0463935	0.0173195	0.580714	0.0984071
916	_01_ACCCACTAGGATATAC.1.1	OD1	10x_3'_v2	BM	8	2.88737	8.92547	-0.0953563	-0.119344	G1	0.398202	86051	-0.106138	0.00283572	0.1578	-0.124214	0.320763	-0.0295468	0.231547	0.26811
917	_01_ACCCACTAGTTCGCAT.1.0	OD1	10x_3'_v2	PB	8	2.79035	9.47382	-0.112819	-0.0431705	G1	0.422313	88398	-0.0645129	-0.000101537	0.254487	-0.103396	0.406832	-0.0950159	0.187042	0.18637
918	_01_ACCCACTCAAGGCTCC.1.2	OD1	10x_3'_v2	BM	6	-1.47446	1.3291	-0.127951	-0.129423	G1	0.130043	50410	-0.0166417	0.140927	-0.0244733	-0.0924715	0.129236	0.0102687	0.245926	0.253019
919	_01_ACCCACTCACAAGTAA.1.2	OD1	10x_3'_v2	BM	4	3.72478	-2.32855	-0.157036	-0.0786358	G1	0.0533514	5989	0.0448234	0.262302	-0.0449818	0.176031	0.114454	0.00801876	0.562935	0.198638
920	_01_ACCCACTCACCACGTG.1.3	OD1	10x_3'_v2	SPL	4	3.00339	-3.17319	-0.163608	-0.121663	G1	0.0404469	2080	-0.0272728	0.268415	-0.0349271	0.173388	0.0656988	0.0304647	0.580596	0.421499
921	_01_ACCCACTCACCTATCC.1.1	OD1	10x_3'_v2	BM	13	-1.03014	9.37338	0.349766	0.030748	S	0.445971	90576	-0.126376	0.0244662	0.112	-0.140182	0.284427	0.00526264	0.0661028	0.14233
922	_01_ACCCACTCAGGAATGC.1.4	OD1	10x_3'_v2	SPL	2	1.59415	6.51068	0.178109	-0.0461456	S	0.306404	76344	-0.00758959	0.0413143	0.0506884	-0.118362	-0.0405813	0.114216	0.247281	0.23343
923	_01_ACCCACTCAGGGTTAG.1.2	OD1	10x_3'_v2	BM	13	-2.14345	7.30504	0.412507	0.0512548	S	0.419235	88088	-0.136925	-0.0103344	0.0448863	-0.137697	-0.0430318	0.0835238	0.190072	0.147585
924	_01_ACCCACTCATGCCACG.1.1	OD1	10x_3'_v2	BM	9	-4.15911	2.35488	-0.0361204	-0.070237	G1	0.210804	64820	0.0942026	0.177584	-0.0295181	-0.102791	0.0716279	0.0426877	0.170137	0.236658
925	_01_ACCCACTCATTGCGGC.1.1	OD1	10x_3'_v2	BM	16	-4.26144	6.65576	0.367729	0.267384	S	0.413104	87485	0.0143499	0.0745755	-0.102473	-0.137107	0.0981394	0.187699	0.225807	0.147303
926	_01_ACCCACTGTAAGAGGA.1.2	OD1	10x_3'_v2	BM	9	-3.88426	3.46887	0.063824	-0.062517	S	0.226743	66770	0.0774689	0.0987463	-0.0710308	-0.0299312	0.0328415	0.0791416	0.254031	0.242027
927	_01_ACCCACTGTAAGTAGT.1.1	OD1	10x_3'_v2	BM	9	-3.72528	3.6049	0.147903	-0.0554281	S	0.225597	66644	0.0445078	0.14049	-0.0863353	-0.0833211	0.158823	-0.0111696	0.320281	0.241957
928	_01_ACCCACTGTACAGACG.1.0	OD1	10x_3'_v2	PB	2	3.07779	6.51836	-0.1236	-0.0801103	G1	0.321971	78127	-0.11782	-0.0341387	0.25044	-0.0803535	0.10303	0.0823869	0.227396	0.325798
929	_01_ACCCACTGTACTCAAC.1.4	OD1	10x_3'_v2	SPL	3	-1.25502	-11.5787	-0.155737	-0.115311	G1	0.710673	114815	-0.0828	0.529742	-0.0802712	-0.110154	0.125854	0.0881199	0.263056	0.475824
930	_01_ACCCACTGTATTCGTG.1.1	OD1	10x_3'_v2	BM	16	-4.24141	7.29297	0.328023	0.434452	G2M	0.426584	88819	-0.0638218	0.071732	-0.0199115	-0.0493226	0.0324803	0.232922	0.235005	0.225296
931	_01_ACCCACTGTCAAAGAT.1.0	OD1	10x_3'_v2	PB	5	1.99977	-2.04386	-0.0851523	-0.0737887	G1	0.0681224	13547	-0.0614129	0.107968	-0.0496719	-0.025119	0.165834	0.0298237	0.355497	0.246366
932	_01_ACCCACTGTCACTTCC.1.0	OD1	10x_3'_v2	PB	5	1.98787	-0.468767	-0.0803987	-0.139353	G1	0.0828815	24214	-0.0305267	0.0944752	-0.0605157	0.061609	0.156194	0.0989852	0.327588	0.236193
933	_01_ACCCACTGTCGAAAGC.1.2	OD1	10x_3'_v2	BM	3	-2.23803	-10.4119	-0.055157	-0.0957184	G1	0.614254	103835	-0.0202926	0.252462	-0.0518896	-0.066968	0.205665	-0.0449698	0.295139	0.0218287
934	_01_ACCCACTGTCGAATCT.1.0	OD1	10x_3'_v2	PB	4	3.49402	-1.49712	-0.054958	-0.0901948	G1	0.0458614	3387	0.00909571	0.129507	-0.0353444	0.096051	0.0270826	0.0899758	0.35909	0.276611
935	_01_ACCCACTGTGCAGGTA.1.4	OD1	10x_3'_v2	SPL	1	0.318362	-10.5918	-0.0779496	-0.102652	G1	0.654262	108841	-0.0222157	0.453538	-0.0296353	0.081751	0.00896703	0.0533838	0.160191	0.441253
936	_01_ACCCACTGTGCCTGGT.1.4	OD1	10x_3'_v2	SPL	2	2.66757	5.87475	-0.177196	-0.0797108	G1	0.265589	71338	-0.102143	-0.0158894	0.16347	-0.0768601	-0.0398229	0.102687	0.141704	0.435398
937	_01_ACCCACTGTGTTCGAT.1.2	OD1	10x_3'_v2	BM	6	-0.945325	1.16851	-0.0563363	-0.150868	G1	0.120502	47183	0.0687949	0.245632	0.00463012	0.111634	0.0939943	0.0325726	0.289482	0.217565
938	_01_ACCCACTGTTACGCGC.1.1	OD1	10x_3'_v2	BM	5	2.72804	-0.784606	-0.139867	-0.122535	G1	0.0641177	11155	-0.00215295	0.258689	-0.0356815	0.179106	0.0438053	0.0458675	0.427032	0.172122
939	_01_ACCCACTGTTGAACTC.1.3	OD1	10x_3'_v2	SPL	3	-1.45791	-11.0152	-0.173504	-0.0873302	G1	0.622881	104873	-0.0464077	0.447451	-0.0645654	-0.0745963	0.145311	0.110574	0.190359	0.277705
940	_01_ACCCACTGTTGGTGGA.1.1	OD1	10x_3'_v2	BM	15	-5.87179	4.73093	0.123903	0.267973	G2M	0.38381	84578	0.221584	0.0577797	-0.0418495	-0.170399	-0.0187772	0.221299	0.293904	0.203537
941	_01_ACCCACTTCACAGGCC.1.3	OD1	10x_3'_v2	SPL	3	-4.00416	-10.9036	-0.0444969	-0.0730491	G1	0.755602	116714	-0.0566465	0.406309	-0.041811	-0.0359527	0.0877791	0.0077724	0.298063	0.321726
942	_01_ACCCACTTCATGTGGT.1.1	OD1	10x_3'_v2	BM	4	3.41635	-0.754968	-0.151457	-0.085756	G1	0.0555765	6926	-0.0241393	0.132866	-0.0629158	0.0987325	0.0921176	0.0909482	0.464532	0.167805
943	_01_ACCCACTTCGCTTAGA.1.2	OD1	10x_3'_v2	BM	0	-1.04036	-2.41844	-0.0562938	-0.0638732	G1	0.106256	40632	0.0491909	0.117095	-0.0249463	0.0277993	0.060588	0.0933902	0.335589	0.491683
944	_01_ACCCACTTCTCGAGTA.1.1	OD1	10x_3'_v2	BM	11	2.04051	0.936931	-0.100803	-0.0721756	G1	0.0771136	19747	-0.00245962	0.172162	-0.0179677	0.0722672	0.0561254	0.0425811	0.366362	0.124725
945	_01_ACCCACTTCTGTCTCG.1.2	OD1	10x_3'_v2	BM	22	-0.762296	8.41382	0.405397	0.0729697	S	0.645874	107721	-0.0830576	0.016573	0.14798	-0.175235	-0.158021	0.605803	0.20475	0.196946
946	_01_ACCGTAAAGAAACGCC.1.3	OD1	10x_3'_v2	SPL	0	1.92923	-1.84012	-0.109353	-0.0698143	G1	0.0958892	34057	-0.145629	0.154245	-0.055951	0.0209162	0.0789833	0.0677409	0.360595	0.223287
947	_01_ACCGTAAAGAATGTTG.1.2	OD1	10x_3'_v2	BM	8	1.5325	10.4957	-0.0389031	-0.10355	G1	0.463143	92069	-0.114694	0.00066641	0.243588	-0.141429	0.374112	-0.0593194	0.107949	0.160818
948	_01_ACCGTAAAGACTCGGA.1.0	OD1	10x_3'_v2	PB	5	3.08308	-0.525111	-0.0886547	-0.0263431	G1	0.0645085	11395	-0.0361799	0.169456	0.0620182	0.144461	0.187421	0.0425079	0.373074	0.268899
949	_01_ACCGTAAAGCCCAACC.1.3	OD1	10x_3'_v2	SPL	7	-0.15735	2.10044	-0.0885023	-0.0807223	G1	0.127254	49558	0.00184061	0.089854	-0.00715584	0.0113777	0.129854	0.097642	0.289673	0.30379
950	_01_ACCGTAAAGGGAACGG.1.2	OD1	10x_3'_v2	BM	1	-0.571199	-9.5246	-0.0624347	-0.0844977	G1	0.620805	104618	0.0199663	0.236365	-0.118008	-0.0761519	0.348851	0.0971022	0.231123	0.221745
951	_01_ACCGTAAAGGGTCGAT.1.1	OD1	10x_3'_v2	BM	13	-0.368835	9.92405	0.265606	-0.0327846	S	0.49407	94535	-0.0725192	0.0142375	0.226291	-0.169291	0.279886	-0.0638129	0.0769217	0.10772
952	_01_ACCGTAAAGTATCTCG.1.1	OD1	10x_3'_v2	BM	5	2.57848	-0.697508	-0.0352438	-0.113888	G1	0.0857311	26384	-0.0337413	0.182476	-0.0554997	0.0837149	0.109189	0.0591013	0.443189	0.152608
953	_01_ACCGTAAAGTGTGGCA.1.3	OD1	10x_3'_v2	SPL	12	2.43408	4.64539	-0.0899125	-0.137592	G1	0.186616	61500	-0.041783	0.13656	0.0224003	-0.112585	0.0283782	0.111502	0.180553	0.334027
954	_01_ACCGTAACAAACGCGA.1.4	OD1	10x_3'_v2	SPL	3	-4.02682	-10.9202	-0.17768	-0.0861833	G1	0.76888	116916	-0.0500926	0.259421	-0.0482886	-0.0618405	0.138868	-0.00751174	0.228395	0.497061
955	_01_ACCGTAACAACGCACC.1.1	OD1	10x_3'_v2	BM	9	-3.46046	3.41768	0.0741072	-0.0844407	S	0.212912	65096	0.0424651	0.18354	-0.0608082	-0.00303033	0.123316	0.0327109	0.321518	0.173837
956	_01_ACCGTAACAAGACACG.1.2	OD1	10x_3'_v2	BM	10	0.969645	1.06148	-0.155616	-0.0927004	G1	0.106242	40623	-0.0367515	0.14221	0.0274505	0.00615217	0.0133226	0.022564	0.40093	0.334537
957	_01_ACCGTAACAAGCGATG.1.4	OD1	10x_3'_v2	SPL	9	-3.32957	1.13827	-0.18723	-0.0776303	G1	0.164321	57883	0.109964	0.130727	-0.0432271	-0.059138	0.111814	-0.0461232	0.265948	0.39013
958	_01_ACCGTAACAGATCTGT.1.2	OD1	10x_3'_v2	BM	9	-3.56856	3.50894	0.0964663	-0.0967623	S	0.223316	66399	0.0475114	0.172717	-0.0777714	-0.121949	0.0758525	0.000274748	0.259884	0.195273
959	_01_ACCGTAACAGCGATCC.1.4	OD1	10x_3'_v2	SPL	3	0.056526	-11.5814	-0.18671	-0.169503	G1	0.734157	116094	0.00310998	0.500457	-0.134121	-0.0776302	0.227769	-0.0212335	0.17732	0.11485
960	_01_ACCGTAACAGCTGGCT.1.3	OD1	10x_3'_v2	SPL	5	2.48249	-1.40167	-0.0844949	-0.0717388	G1	0.0751356	18390	-0.00432286	0.187924	-0.0301492	0.0312102	0.127067	0.0826092	0.393028	0.187386
961	_01_ACCGTAACAGTCTTCC.1.3	OD1	10x_3'_v2	SPL	0	1.14182	-1.62429	-0.172229	-0.124877	G1	0.0780657	20459	-0.050919	0.155055	-0.0031544	0.0244063	0.109546	-0.0185793	0.287044	0.393524
962	_01_ACCGTAACATGTAGTC.1.2	OD1	10x_3'_v2	BM	24	-4.70075	-7.51733	0.0696505	0.0106848	S	0.768389	116909	-0.00722636	0.356894	-0.0945261	-0.0991898	0.0534491	0.131356	0.334564	0.162219
963	_01_ACCGTAAGTAAGAGGA.1.3	OD1	10x_3'_v2	SPL	7	-0.324064	1.29001	-0.119284	-0.0310566	G1	0.110045	42591	0.0425798	0.170377	-0.023825	-0.0821824	0.121791	0.0501301	0.21829	0.298942
964	_01_ACCGTAAGTACCGCTG.1.1	OD1	10x_3'_v2	BM	13	-1.58273	7.93156	0.367706	0.0358768	S	0.489552	94203	-0.120858	-0.0151421	0.198673	-0.143423	-0.11004	0.311715	0.164244	0.131921
965	_01_ACCGTAAGTCACCTAA.1.0	OD1	10x_3'_v2	PB	0	-0.378037	-1.46462	-0.102149	-0.116645	G1	0.0943939	33022	0.00720094	0.243307	-0.0287809	0.0547403	0.104135	-0.0229511	0.196647	0.339057
966	_01_ACCGTAAGTGATGTGG.1.1	OD1	10x_3'_v2	BM	5	1.88188	-1.09512	-0.0997523	-0.0707667	G1	0.0762488	19166	0.0378725	0.201801	-0.020494	0.0858655	0.0449994	0.0520419	0.519396	0.293612
967	_01_ACCGTAAGTGCACTTA.1.0	OD1	10x_3'_v2	PB	0	-0.891873	-1.21688	-0.0595049	-0.0293042	G1	0.108318	41690	0.00277221	0.201086	-0.0827592	0.133533	0.113194	0.0104058	0.335133	0.384427
968	_01_ACCGTAATCACAATGC.1.4	OD1	10x_3'_v2	SPL	10	4.11049	1.03316	-0.132468	-0.0504546	G1	0.0709516	15408	-0.0300638	0.0548937	0.0295643	0.0107118	0.0333856	0.113145	0.507259	0.144504
969	_01_ACCGTAATCCAGTAGT.1.2	OD1	10x_3'_v2	BM	9	-3.10029	2.74155	0.0688943	-0.0848371	S	0.170775	59003	0.0498809	0.188565	-0.051018	-0.0043585	0.101823	-0.00651774	0.309148	0.244542
970	_01_ACCGTAATCCTAAGTG.1.3	OD1	10x_3'_v2	SPL	3	-1.3843	-11.5681	-0.130116	-0.120719	G1	0.710359	114795	0.0862591	0.340726	-0.0265216	-0.0180601	0.069446	0.0482846	0.140173	0.418617
971	_01_ACCGTAATCGTGGGAA.1.4	OD1	10x_3'_v2	SPL	0	1.21886	-1.813	-0.137836	-0.0350414	G1	0.0724597	16454	-0.0449113	0.14283	0.0188078	0.0954117	0.171187	0.0305244	0.334864	0.368775
972	_01_ACCGTAATCTTGTCAT.1.1	OD1	10x_3'_v2	BM	1	1.49987	-9.75555	-0.10729	-0.0570635	G1	0.519424	96376	0.0531479	0.500096	-0.03171	0.0690137	0.165047	0.136446	0.372117	0.1268
973	_01_ACCTTTAAGAATGTTG.1.3	OD1	10x_3'_v2	SPL	3	-2.3413	-11.4347	-0.0824412	-0.139145	G1	0.711447	114864	-0.0576562	0.430925	-0.150715	-0.0217826	0.0279806	-0.0286136	0.104496	0.248609
974	_01_ACCTTTAAGAGGTAGA.1.3	OD1	10x_3'_v2	SPL	4	2.65928	-2.80874	-0.168465	-0.0985348	G1	0.0604754	9226	-0.0379363	0.222724	-0.0879251	0.237321	0.120776	-0.00346153	0.377758	0.396735
975	_01_ACCTTTAAGCTAGGCA.1.0	OD1	10x_3'_v2	PB	7	0.0998891	1.96054	-0.0895487	-0.141704	G1	0.115054	44916	0.00248596	0.0608611	0.0123998	-0.0483797	0.157375	0.053254	0.26957	0.427217
976	_01_ACCTTTAAGCTGCGAA.1.1	OD1	10x_3'_v2	BM	15	-5.0705	3.62929	0.147553	0.0437038	S	0.291186	74429	0.137269	0.0503954	-0.0752243	-0.110241	0.0384387	0.121123	0.268189	0.221224
977	_01_ACCTTTAAGGTGGGTT.1.2	OD1	10x_3'_v2	BM	13	-1.45451	7.6876	0.28385	0.0586997	S	0.432934	89407	-0.0676061	-0.0164399	0.182943	-0.13963	0.0119574	0.178246	0.152989	0.162158
978	_01_ACCTTTAAGTCTCAAC.1.3	OD1	10x_3'_v2	SPL	11	-0.756341	-0.5957	-0.075448	-0.00929454	G1	0.0986914	35995	0.0263978	0.14006	-0.077707	-0.0322281	0.0746312	-0.000835538	0.231515	0.333936
979	_01_ACCTTTAAGTGAAGTT.1.0	OD1	10x_3'_v2	PB	0	2.12338	-2.75418	-0.109542	-0.0856136	G1	0.0599088	8946	0.0340021	0.118376	-0.0674131	0.17032	0.193032	0.0969872	0.587608	0.314222
980	_01_ACCTTTAAGTTACGGG.1.0	OD1	10x_3'_v2	PB	8	2.2237	8.92031	0.0388994	-0.106259	S	0.410143	87197	-0.0836998	0.0320917	0.210912	-0.12706	0.341068	-0.0674939	0.187951	0.171596
981	_01_ACCTTTACAAAGGCGT.1.3	OD1	10x_3'_v2	SPL	7	-0.974175	-0.0414778	-0.106188	-0.135799	G1	0.110368	42748	0.0113739	0.129814	-0.0718849	-0.00544637	0.107254	-0.0249698	0.219448	0.410742
982	_01_ACCTTTACAAGGTTCT.1.4	OD1	10x_3'_v2	SPL	8	2.21533	11.0832	0.0058511	-0.0205206	S	0.485076	93861	-0.0990613	0.0358494	0.211324	-0.0936367	0.478659	-0.106094	0.149727	0.228112
983	_01_ACCTTTACACCTATCC.1.1	OD1	10x_3'_v2	BM	16	-4.52779	5.31983	0.534755	0.0512071	S	0.35831	82075	0.134496	0.0699955	-0.0969826	-0.1333	0.095756	0.0958621	0.274625	0.173852
984	_01_ACCTTTACAGCTGCTG.1.1	OD1	10x_3'_v2	BM	19	-1.62368	10.34	-0.0670073	0.355063	G2M	0.53617	97547	-0.136486	-0.0125925	0.195553	-0.131674	0.464813	-0.0724539	0.0827717	0.0747861
985	_01_ACCTTTACAGGATTGG.1.1	OD1	10x_3'_v2	BM	19	-3.36385	9.09852	-0.0609534	0.301264	G2M	0.543552	98044	-0.118974	-0.0121351	0.0942719	-0.0763231	-0.0855982	0.26215	0.260754	0.284677
986	_01_ACCTTTACAGGCAGTA.1.0	OD1	10x_3'_v2	PB	6	-2.60938	0.409722	-0.115769	-0.0770892	G1	0.13153	50853	0.0238329	0.110887	-0.0541178	-0.0202263	0.104088	0.0392647	0.328788	0.44342
987	_01_ACCTTTACATCGGACC.1.1	OD1	10x_3'_v2	BM	8	0.573296	10.2052	0.190017	-0.0234515	S	0.500059	94994	-0.102236	0.0189591	0.193285	-0.121893	0.507006	-0.121865	0.217747	0.268253
988	_01_ACCTTTACATCTCGCT.1.1	OD1	10x_3'_v2	BM	24	-4.42293	-7.55046	0.0107729	-0.114925	S	0.583333	100873	0.0654471	0.311938	-0.0774082	-0.110346	0.0230188	0.0881708	0.131027	0.176073
989	_01_ACCTTTACATGTTCCC.1.1	OD1	10x_3'_v2	BM	13	-3.09885	7.61392	0.449281	0.223779	S	0.441448	90201	-0.073759	0.0160674	0.0669108	-0.115005	0.181634	0.159108	0.214171	0.312927
990	_01_ACCTTTACATTCTTAC.1.1	OD1	10x_3'_v2	BM	16	-6.37066	6.28951	0.221234	0.783057	G2M	0.695581	113531	-0.0521814	0.220156	-0.0424666	-0.151445	0.0654749	0.312077	0.235197	0.245878
991	_01_ACCTTTAGTAAGTGTA.1.2	OD1	10x_3'_v2	BM	16	-5.0766	6.38473	0.262007	0.436411	G2M	0.419707	88132	0.15165	0.0638657	-0.0869342	-0.11335	0.0797595	0.233342	0.233735	0.248061
992	_01_ACCTTTAGTAGCACGA.1.1	OD1	10x_3'_v2	BM	6	0.499217	0.302865	-0.119009	-0.0240195	G1	0.098548	35900	-0.0350151	0.313735	-0.00726768	0.0744685	0.117644	0.0670833	0.441497	0.321453
993	_01_ACCTTTAGTCGGGTCT.1.2	OD1	10x_3'_v2	BM	4	3.77873	-1.75337	-0.103442	-0.14189	G1	0.0620962	10046	-0.0252619	0.18713	-0.0367735	0.189627	0.153864	0.0410947	0.550784	0.244481
994	_01_ACCTTTAGTGACAAAT.1.4	OD1	10x_3'_v2	SPL	3	-3.32523	-11.3243	-0.106177	-0.0421837	G1	0.694704	113456	-0.102206	0.416722	-0.137547	-0.0404522	0.109308	0.0365566	0.378926	0.417783
995	_01_ACCTTTAGTGATGTGG.1.4	OD1	10x_3'_v2	SPL	7	0.668994	-1.38852	-0.165064	-0.0904986	G1	0.101932	38072	-0.0400971	0.129937	0.0195037	0.132097	0.0818759	0.00844197	0.301555	0.33265
996	_01_ACCTTTAGTGCACTTA.1.0	OD1	10x_3'_v2	PB	2	1.48894	5.5794	-0.119907	-0.114498	G1	0.254565	70053	-0.0352871	0.00701681	0.111446	-0.00839099	0.178222	0.0212174	0.221153	0.328264
997	_01_ACCTTTAGTTAGTGGG.1.3	OD1	10x_3'_v2	SPL	0	-0.808632	-2.62782	-0.0798915	-0.0861937	G1	0.0974018	35122	-0.0804102	0.203772	-0.0168934	0.0260525	0.022751	0.0109884	0.348372	0.512711
998	_01_ACCTTTAGTTATCGGT.1.4	OD1	10x_3'_v2	SPL	4	3.25332	-2.59431	-0.137851	-0.0316662	G1	0.0367227	1440	-0.0703648	0.185372	-0.0379913	0.0259692	0.110623	0.09052	0.455551	0.294759
999	_01_ACCTTTAGTTCCCGAG.1.2	OD1	10x_3'_v2	BM	6	-2.80802	1.31508	-0.113029	-0.11185	G1	0.156373	56386	0.0552221	0.205131	-0.0483375	-0.0307218	0.223294	-0.0113498	0.323093	0.249191
1000	_01_ACCTTTAGTTGCCTCT.1.2	OD1	10x_3'_v2	BM	9	-3.47655	4.4824	0.147955	-0.0292861	S	0.285247	73684	0.102995	0.159111	-0.0571544	-0.113639	-0.00423627	0.0477184	0.257006	0.171671
1001	_01_ACCTTTAGTTGTACAC.1.0	OD1	10x_3'_v2	PB	6	-2.72496	-0.0845602	-0.157668	-0.141983	G1	0.135635	51968	0.0677162	0.108112	-0.0471517	-0.0225978	0.0156263	-0.00739191	0.221882	0.544223
1002	_01_ACCTTTATCACCAGGC.1.4	OD1	10x_3'_v2	SPL	3	-0.578981	-10.838	-0.141263	-0.109308	G1	0.693315	113331	0.051187	0.538859	-0.0853801	-0.0567486	-0.0127552	0.120112	0.237947	0.396106
1003	_01_ACCTTTATCACTTATC.1.0	OD1	10x_3'_v2	PB	5	1.65814	-1.223	-0.18773	-0.102217	G1	0.0763782	19257	-0.000790432	0.260728	-0.109869	0.028395	0.0964064	0.0379724	0.347072	0.201773
1004	_01_ACCTTTATCAGCGACC.1.2	OD1	10x_3'_v2	BM	1	0.134797	-10.0269	-0.071317	-0.0578454	G1	0.627102	105378	0.0166724	0.273329	-0.127852	0.123855	0.237642	0.0609818	0.273387	0.0967189
1005	_01_ACCTTTATCCACGCAG.1.2	OD1	10x_3'_v2	BM	9	-3.32695	2.72358	0.0313079	-0.091181	S	0.2002	63402	0.0460904	0.0849111	-0.0745823	-0.0619671	0.01007	-0.0244947	0.146517	0.137934
1006	_01_ACCTTTATCTAACTGG.1.2	OD1	10x_3'_v2	BM	5	2.8275	-0.849121	-0.102583	-0.0323766	G1	0.0648985	11605	0.00572419	0.118028	-0.0683348	0.0476091	0.114758	-0.0257441	0.35105	0.121825
1007	_01_ACCTTTATCTCGCATC.1.3	OD1	10x_3'_v2	SPL	1	1.54768	-10.8918	-0.127145	-0.0820289	G1	0.699853	113948	-0.00557467	0.480538	-0.0998913	0.0145162	0.0974409	0.0100034	0.139891	0.275006
1008	_01_ACCTTTATCTCGCTTG.1.3	OD1	10x_3'_v2	SPL	0	-0.474015	-2.41434	-0.17986	-0.131528	G1	0.092382	31509	-0.0225865	0.155754	-0.0510567	0.0826894	0.0702725	0.082457	0.326118	0.422299
1009	_01_ACGAGCCAGAGGGATA.1.1	OD1	10x_3'_v2	BM	16	-4.20014	6.28869	0.260184	0.26249	G2M	0.39008	85200	0.020964	0.0879687	-0.07712	-0.0797169	0.0361043	0.099038	0.169195	0.101198
1010	_01_ACGAGCCAGAGTAAGG.1.1	OD1	10x_3'_v2	BM	16	-5.18558	6.1082	0.222216	0.409092	G2M	0.394849	85693	0.130102	0.0864134	-0.0953661	-0.193342	0.0963327	0.154614	0.309977	0.211104
1011	_01_ACGAGCCAGAGTTGGC.1.3	OD1	10x_3'_v2	SPL	11	0.284802	-0.236847	-0.0850346	-0.0885738	G1	0.081947	23466	-0.00267687	0.154479	0.0108224	0.0993191	0.0406432	0.0348367	0.411337	0.364872
1012	_01_ACGAGCCAGATCCGAG.1.3	OD1	10x_3'_v2	SPL	0	1.05423	-2.79024	-0.102094	-0.0878043	G1	0.0849441	25807	0.0391534	0.179222	-0.0543785	0.109065	0.145781	0.0788663	0.395738	0.405072
1013	_01_ACGAGCCAGCAGCGTA.1.3	OD1	10x_3'_v2	SPL	3	-1.22274	-11.0065	-0.157107	-0.117482	G1	0.723069	115592	-0.0348253	0.334866	-0.121854	-0.18191	0.122006	0.0692941	0.185273	0.483891
1014	_01_ACGAGCCAGCGTAATA.1.0	OD1	10x_3'_v2	PB	11	0.636442	-0.6409	-0.0898623	-0.0706667	G1	0.0825884	23985	0.0167453	0.151083	-0.0960507	0.0668623	0.084681	-0.00974117	0.415043	0.260634
1015	_01_ACGAGCCAGGAATCGC.1.1	OD1	10x_3'_v2	BM	5	2.85792	-0.686519	-0.124656	-0.104098	G1	0.0833663	24571	0.0209033	0.24334	-0.040016	0.144406	0.0921384	0.0411856	0.445244	0.158154
1016	_01_ACGAGCCAGTAGGCCA.1.1	OD1	10x_3'_v2	BM	4	4.64076	-2.24231	-0.142804	-0.0635187	G1	0.0664518	12507	0.0687224	0.200735	0.0137181	0.0386662	0.00986651	0.0405461	0.518261	0.193215
1017	_01_ACGAGCCAGTGGAGAA.1.1	OD1	10x_3'_v2	BM	15	-6.97762	2.59259	-0.00651793	0.330814	G2M	0.48178	93582	0.615975	0.123841	-0.0682588	-0.150182	0.00581524	0.141128	0.26218	0.136444
1018	_01_ACGAGCCAGTTCCACA.1.4	OD1	10x_3'_v2	SPL	3	-3.45801	-11.0412	-0.228129	-0.0888606	G1	0.584448	100963	-0.0636771	0.457394	-0.168566	-0.0591301	0.0143985	-0.0637122	0.254416	0.342227
1019	_01_ACGAGCCCAAATTGCC.1.0	OD1	10x_3'_v2	PB	7	-0.467771	0.121261	-0.125887	-0.0970126	G1	0.111751	43409	0.0280829	0.153709	0.0482985	0.068547	0.205748	-0.0215329	0.429055	0.3678
1020	_01_ACGAGCCCAACTGCGC.1.4	OD1	10x_3'_v2	SPL	12	1.15681	4.27298	-0.104048	-0.0896152	G1	0.181179	60723	-0.146925	0.0640847	0.0490745	-0.0642348	0.155926	0.0548815	0.196113	0.256081
1021	_01_ACGAGCCCAACTGCTA.1.1	OD1	10x_3'_v2	BM	5	0.702014	-0.877342	-0.0879136	-0.120559	G1	0.0958101	33997	-0.0107594	0.376761	-0.0700648	0.156573	0.140561	0.091113	0.453244	0.323856
1022	_01_ACGAGCCCAAGCCGCT.1.3	OD1	10x_3'_v2	SPL	1	0.718268	-11.4228	-0.192239	-0.148281	G1	0.643352	107417	-0.0676459	0.634002	-0.0938859	-0.0482202	0.0926282	-0.0363206	0.322784	0.379303
1023	_01_ACGAGCCCAAGGTTCT.1.1	OD1	10x_3'_v2	BM	5	3.54814	-1.4993	-0.133908	-0.0746894	G1	0.0702607	14941.5	0.0284395	0.290452	-0.0761444	0.194777	0.14295	0.0546321	0.565521	0.192709
1024	_01_ACGAGCCCAAGTTAAG.1.4	OD1	10x_3'_v2	SPL	4	3.53592	-2.43101	-0.110747	-0.102124	G1	0.0578895	7950	0.0106125	0.298058	-0.0302952	0.0935596	0.0182401	0.187162	0.486318	0.348937
1025	_01_ACGAGCCCACAGCGTC.1.3	OD1	10x_3'_v2	SPL	12	2.64911	4.28365	-0.120351	-0.060873	G1	0.195775	62814	-0.110047	0.0744543	0.093306	-0.0590223	0.043797	0.0994102	0.25045	0.385266
1026	_01_ACGAGCCCACGGCCAT.1.1	OD1	10x_3'_v2	BM	4	4.00984	-2.05727	-0.191345	-0.0501101	G1	0.0665764	12589	-0.0222694	0.10914	0.0399272	0.151006	0.159584	0.0632423	0.535575	0.195857
1027	_01_ACGAGCCCACGGCGTT.1.4	OD1	10x_3'_v2	SPL	3	-1.68696	-11.373	-0.16338	-0.128806	G1	0.682079	112196	-0.0484573	0.538204	-0.0692065	-0.107341	0.193505	0.109394	0.136585	0.0837943
1028	_01_ACGAGCCCATGCCTAA.1.2	OD1	10x_3'_v2	BM	9	-3.56569	5.76111	0.269601	0.114828	S	0.28331	73427	-0.0713652	0.11536	-0.0494991	0.0954635	0.177653	0.0622555	0.220388	0.197594
1029	_01_ACGAGCCCATGCGCAC.1.1	OD1	10x_3'_v2	BM	4	4.25697	-1.01909	-0.122091	-0.0832236	G1	0.0486703	4224	-0.0347038	0.161329	-0.00302498	0.0869781	0.166188	0.0396522	0.545801	0.134817
1030	_01_ACGAGCCGTACAGTTC.1.1	OD1	10x_3'_v2	BM	22	-1.76512	8.78557	0.416358	0.238395	S	0.652068	108547	-0.105482	0.00644395	0.0808794	-0.171635	-0.218828	0.655341	0.198756	0.145644
1031	_01_ACGAGCCGTATGAAAC.1.3	OD1	10x_3'_v2	SPL	12	1.77587	4.90434	-0.129779	-0.0893772	G1	0.218234	65802	-0.0731141	0.0311198	0.0988013	-0.0340791	0.0146325	-0.00178511	0.154169	0.417584
1032	_01_ACGAGCCGTCTTGTCC.1.2	OD1	10x_3'_v2	BM	5	2.78928	-0.834581	-0.147028	-0.0779695	G1	0.06249	10245	0.0726153	0.187033	-0.0760954	0.126508	0.196622	0.0791696	0.563037	0.230187
1033	_01_ACGAGCCGTTACTGAC.1.3	OD1	10x_3'_v2	SPL	1	0.880977	-11.2903	-0.0870077	-0.0939933	G1	0.628554	105546	0.0111033	0.373439	-0.0888992	0.0242985	0.0359046	0.0279639	0.247487	0.352095
1034	_01_ACGAGCCTCAGATAAG.1.4	OD1	10x_3'_v2	SPL	0	1.3574	0.905758	-0.13588	-0.0830495	G1	0.0971363	34932	-0.10464	0.0299984	0.0312985	-0.0158418	0.0816213	0.129927	0.38373	0.472724
1035	_01_ACGAGCCTCAGTTAGC.1.2	OD1	10x_3'_v2	BM	5	0.96184	-0.625011	-0.0529359	-0.0161367	G1	0.0883926	28465	0.00401208	0.195434	-0.101333	0.0944281	0.0678282	0.0829328	0.36646	0.255768
1036	_01_ACGAGCCTCCTCTAGC.1.0	OD1	10x_3'_v2	PB	24	-4.21439	-8.02027	-0.21782	-0.118444	G1	0.586995	101180	0.0509676	0.214266	-0.0515318	-0.134256	0.0851882	0.0428423	0.230585	0.235136
1037	_01_ACGAGCCTCTAACTGG.1.2	OD1	10x_3'_v2	BM	1	0.597091	-9.44091	0.147129	-0.0010912	S	0.599189	102300	0.0159957	0.363526	-0.157608	0.00633863	0.153169	0.059095	0.336663	0.239812
1038	_01_ACGAGCCTCTACTATC.1.0	OD1	10x_3'_v2	PB	0	-1.01505	-1.67277	-0.193914	-0.11398	G1	0.100906	37400	-0.0543215	0.0581452	-0.0665107	0.0249414	0.0586934	-0.0319055	0.155144	0.43025
1039	_01_ACGAGCCTCTTTACGT.1.3	OD1	10x_3'_v2	SPL	7	-1.59554	2.27887	-0.123308	-0.0593977	G1	0.13754	52464	-0.0298121	0.113588	-0.00638174	0.00553294	0.136434	0.00470157	0.199652	0.464128
1040	_01_ACGAGGAAGCAGGCTA.1.0	OD1	10x_3'_v2	PB	7	-0.657305	1.74786	-0.130755	-0.14046	G1	0.120778	47288	0.0125812	0.139546	-0.0749245	0.0304172	0.154624	0.0571448	0.326912	0.368412
1041	_01_ACGAGGAAGCCATCGC.1.3	OD1	10x_3'_v2	SPL	3	-3.19235	-11.1175	-0.200188	-0.0896746	G1	0.638925	106829	-0.0129281	0.520229	-0.0772724	-0.0816593	0.224423	-0.00737035	0.167116	0.392304
1042	_01_ACGAGGAAGGCCGAAT.1.4	OD1	10x_3'_v2	SPL	0	0.775762	-1.89759	-0.155686	-0.126158	G1	0.0782066	20573	0.0876793	0.145213	-0.0286705	0.0577758	0.0368418	0.0443812	0.362293	0.392873
1043	_01_ACGAGGAAGTTACCCA.1.2	OD1	10x_3'_v2	BM	8	1.9694	11.288	-0.0100944	-0.122972	G1	0.457856	91630	-0.11126	0.0294397	0.186806	-0.104562	0.446422	-0.0822803	0.18495	0.151887
1044	_01_ACGAGGACAAGGACAC.1.2	OD1	10x_3'_v2	BM	5	-0.346207	-0.483114	-0.181293	-0.0746283	G1	0.109385	42248	0.0375087	0.208467	-0.0573314	0.0478238	0.148903	0.00922485	0.338737	0.38262
1045	_01_ACGAGGACACAGACAG.1.1	OD1	10x_3'_v2	BM	5	0.967206	0.0595623	-0.101799	-0.0786183	G1	0.0939473	32695	0.0298419	0.105792	-0.0135151	-0.0273715	0.0415432	0.0339	0.352582	0.215787
1046	_01_ACGAGGACACTAAGTC.1.2	OD1	10x_3'_v2	BM	4	4.20634	-1.25792	-0.110186	-0.138981	G1	0.0537644	6156	-0.00779975	0.178902	-0.0355501	0.0826462	0.26594	0.071301	0.545621	0.226391
1047	_01_ACGAGGACAGAGCCAA.1.3	OD1	10x_3'_v2	SPL	11	-0.424944	0.0450947	-0.103898	-0.0884017	G1	0.0931743	32114	-0.0587326	0.169113	-0.0865568	0.0352525	0.106427	0.0746882	0.148708	0.394037
1048	_01_ACGAGGACAGGACGTA.1.2	OD1	10x_3'_v2	BM	2	2.30581	6.98213	-0.121856	-0.0633604	G1	0.337491	79905	-0.0879528	0.0523272	0.0681221	-0.0318673	-0.109442	0.268182	0.243033	0.231748
1049	_01_ACGAGGACAGGTCGTC.1.0	OD1	10x_3'_v2	PB	5	1.47923	-0.963847	-0.108493	-0.146898	G1	0.0789551	21157	0.0537744	0.247252	-0.0176749	0.115172	0.239127	0.100655	0.335972	0.234328
1050	_01_ACGAGGAGTCGGATCC.1.0	OD1	10x_3'_v2	PB	8	1.9357	10.2901	-0.0162367	-0.00887513	G1	0.490129	94233	-0.101161	-0.0389581	0.270304	-0.138515	0.474644	-0.0691709	0.153308	0.215854
1051	_01_ACGAGGAGTCGGGTCT.1.1	OD1	10x_3'_v2	BM	5	3.32205	-1.10254	-0.0792026	-0.0550109	G1	0.0572819	7680	-0.0668565	0.158221	-0.048001	0.0808882	0.154963	0.0447437	0.423596	0.222792
1052	_01_ACGAGGAGTGATGTGG.1.4	OD1	10x_3'_v2	SPL	2	0.874877	7.11226	-0.0831839	0.0172552	G2M	0.288552	74102	-0.0735308	-0.0214447	0.152498	-0.179949	0.0379416	0.137042	0.133257	0.217177
1053	_01_ACGAGGAGTGGACGAT.1.4	OD1	10x_3'_v2	SPL	0	-1.16267	-1.43177	-0.150697	-0.0511416	G1	0.1005	37156	-0.0146523	0.110915	-0.00717513	0.0383113	0.117058	0.0415734	0.271908	0.504016
1054	_01_ACGAGGAGTGGTCCGT.1.2	OD1	10x_3'_v2	BM	16	-4.82927	5.8218	0.279893	0.14945	S	0.360042	82243	0.199726	0.141757	-0.0690576	-0.121432	0.0894785	0.125407	0.260307	0.227466
1055	_01_ACGAGGAGTGTCGCTG.1.1	OD1	10x_3'_v2	BM	9	-3.70945	3.61202	0.0605254	-0.0655969	S	0.222735	66328	-0.00453045	0.150792	-0.062772	-0.050975	0.199054	0.0264676	0.296173	0.241124
1056	_01_ACGAGGATCAAAGACA.1.2	OD1	10x_3'_v2	BM	5	2.85052	-1.00174	-0.0683922	-0.0816127	G1	0.0896116	29418	-0.0393776	0.165551	-0.0212718	0.00822276	0.00941195	0.0530251	0.406211	0.288439
1057	_01_ACGAGGATCAACGCTA.1.4	OD1	10x_3'_v2	SPL	5	2.38508	-2.50833	-0.120214	-0.0943884	G1	0.0782453	20595	-0.0137841	0.161978	-0.109875	-0.072286	0.0932889	0.0717864	0.409924	0.238347
1058	_01_ACGAGGATCAGAGACG.1.2	OD1	10x_3'_v2	BM	6	-2.77224	2.34191	-0.0487628	-0.0813582	G1	0.16165	57377	0.0372025	0.149956	-0.105795	-0.104047	0.0935398	0.0374759	0.273411	0.176964
1059	_01_ACGAGGATCATCGCTC.1.1	OD1	10x_3'_v2	BM	13	-1.47605	10.0285	0.304777	0.275598	S	0.503665	95260	-0.137474	-0.0333357	0.188476	-0.186183	0.417929	0.0843662	0.131876	0.12139
1060	_01_ACGAGGATCCTCCTAG.1.2	OD1	10x_3'_v2	BM	9	-3.84445	2.1957	-0.137807	0.00282773	G2M	0.200644	63462	0.048517	0.0789916	-0.057046	-0.132706	0.100946	-0.00554034	0.238127	0.205308
1061	_01_ACGAGGATCGCGTTTC.1.1	OD1	10x_3'_v2	BM	6	-1.37772	1.65602	-0.113348	-0.0558309	G1	0.119815	46922	-0.0211609	0.135666	-0.0692413	0.0900108	-0.025894	0.00116906	0.240866	0.171139
1062	_01_ACGAGGATCTTGACGA.1.3	OD1	10x_3'_v2	SPL	5	2.13772	-1.99452	-0.123871	-0.0279438	G1	0.0851084	25939	0.085464	0.187976	-0.0597646	0.0326455	0.102269	0.0174814	0.310637	0.260225
1063	_01_ACGATACAGAAGGACA.1.1	OD1	10x_3'_v2	BM	4	3.68365	-2.6436	-0.173123	-0.0586212	G1	0.0329094	942	-0.00185344	0.219916	0.0219013	0.1429	0.209514	0.155639	0.648352	0.32941
1064	_01_ACGATACAGACTGGGT.1.1	OD1	10x_3'_v2	BM	1	-0.676643	-9.39378	-0.0963694	-0.0731722	G1	0.601384	102520	-0.0450738	0.236826	-0.0452202	-0.108376	0.174019	0.0749576	0.120068	0.195746
1065	_01_ACGATACAGAGGTTAT.1.2	OD1	10x_3'_v2	BM	5	2.83712	0.0898521	-0.168957	-0.114173	G1	0.0796731	21724	-0.04079	0.239374	-0.0637985	0.0630807	0.0582095	0.0341669	0.296046	0.123588
1066	_01_ACGATACAGCGATAGC.1.2	OD1	10x_3'_v2	BM	15	-6.45032	3.08201	0.163684	0.0484381	S	0.450188	90969	0.257204	0.0131512	-0.0558359	-0.164108	0.0370749	0.0629852	0.205576	0.125369
1067	_01_ACGATACAGGCTAGCA.1.4	OD1	10x_3'_v2	SPL	10	2.6293	1.06263	-0.190517	-0.100606	G1	0.0886265	28654	-0.0644782	-0.000814438	0.0195999	-0.0590146	0.0664093	0.136306	0.248888	0.463404
1068	_01_ACGATACAGTCATCCA.1.3	OD1	10x_3'_v2	SPL	8	1.87212	11.2061	-0.0262035	-0.0425132	G1	0.481776	93581	-0.103724	0.0297283	0.209092	-0.147171	0.34738	-0.0750118	0.0920002	0.0845507
1069	_01_ACGATACAGTGGGCTA.1.4	OD1	10x_3'_v2	SPL	1	0.468835	-10.8348	-0.0796695	-0.187882	G1	0.628944	105600	0.00229393	0.561648	-0.101177	0.0902297	0.0847273	-0.0025547	0.282308	0.325427
1070	_01_ACGATACCAACACGCC.1.3	OD1	10x_3'_v2	SPL	12	1.63371	2.65336	-0.140751	-0.0623935	G1	0.123473	48259	-0.11439	0.112733	0.0165252	0.126574	0.121669	0.225616	0.25986	0.480923
1071	_01_ACGATACCAAGAGGCT.1.3	OD1	10x_3'_v2	SPL	5	2.87741	-1.79503	-0.116323	-0.112625	G1	0.0773451	19939	-0.0131092	0.160962	-0.0523164	0.0304539	0.0980397	0.0316799	0.410162	0.373458
1072	_01_ACGATACCAGCTCGAC.1.3	OD1	10x_3'_v2	SPL	14	-1.47335	-4.7165	-0.106629	-0.00702832	G1	0.226934	66795	0.00258051	0.00619832	-0.0820505	-0.0311081	-0.0126397	-0.0287545	0.425135	0.182483
1073	_01_ACGATACCATTGGCGC.1.3	OD1	10x_3'_v2	SPL	0	1.30077	-1.82308	-0.17028	-0.107468	G1	0.0841207	25156	-0.0453044	0.23084	-0.0212903	0.159629	0.102964	0.109464	0.28114	0.354743
1074	_01_ACGATACGTAAATGTG.1.1	OD1	10x_3'_v2	BM	1	-0.89652	-9.92156	-0.205385	-0.0279027	G1	0.675619	111512	-0.035601	0.22506	-0.0891072	-0.0476643	0.252792	0.149703	0.339836	0.526276
1075	_01_ACGATACGTATCAGTC.1.2	OD1	10x_3'_v2	BM	5	1.50196	-0.213556	-0.151643	-0.073555	G1	0.0903017	29954	0.0145388	0.231919	-0.0519022	0.0539245	0.116346	0.0261416	0.410079	0.222829
1076	_01_ACGATACGTCAACATC.1.0	OD1	10x_3'_v2	PB	11	1.26631	0.666775	-0.174268	-0.132464	G1	0.0812383	22917	-0.0446535	0.102976	0.0118277	0.00883652	0.124677	-0.061691	0.252088	0.319046
1077	_01_ACGATACGTCAGAATA.1.0	OD1	10x_3'_v2	PB	12	1.24795	2.02666	-0.157318	-0.101216	G1	0.109506	42302	-0.115821	0.136072	-0.0318987	0.164022	0.0475127	-0.0185194	0.198852	0.405033
1078	_01_ACGATACGTCCCTTGT.1.0	OD1	10x_3'_v2	PB	2	2.34504	4.33419	-0.207818	-0.105	G1	0.173369	59441	-0.11856	0.0215288	0.061329	0.0189578	0.138693	0.0361468	0.247148	0.209226
1079	_01_ACGATACGTCGAGTTT.1.0	OD1	10x_3'_v2	PB	7	0.514974	2.09998	-0.148152	-0.0172604	G1	0.108584	41822	-0.143459	0.176486	-0.0757049	-0.106885	0.0608688	0.0355007	0.252008	0.342832
1080	_01_ACGATACGTGACGGTA.1.1	OD1	10x_3'_v2	BM	15	-5.44878	2.59142	-0.0493728	-0.0421862	G1	0.272689	72175	0.178248	0.135847	-0.0454378	-0.104268	0.0227165	0.0597236	0.341881	0.233261
1081	_01_ACGATACGTTGGTAAA.1.4	OD1	10x_3'_v2	SPL	4	2.61637	-3.08489	-0.140743	-0.0899117	G1	0.0711076	15523	-0.016928	0.210407	0.0131023	0.0437862	0.083735	0.0649349	0.385142	0.3599
1082	_01_ACGATACTCAAAGTAG.1.4	OD1	10x_3'_v2	SPL	11	-0.838747	-1.32981	-0.182637	-0.0779681	G1	0.0924667	31580	0.065002	0.101984	-0.0326339	-0.0156555	0.0877098	0.0496717	0.271567	0.326619
1083	_01_ACGATACTCAGCGACC.1.2	OD1	10x_3'_v2	BM	4	4.36576	-2.02384	-0.0923066	-0.0803302	G1	0.0470316	3745	-0.0119754	0.259854	-0.0912185	0.237204	0.16204	0.0322443	0.62635	0.201143
1084	_01_ACGATACTCCCTCTTT.1.3	OD1	10x_3'_v2	SPL	6	-2.06282	0.0208396	-0.128951	-0.0599111	G1	0.122275	47846	0.0418579	0.191472	-0.0322033	0.0812173	0.0804853	-0.0371521	0.230534	0.424991
1085	_01_ACGATACTCGGCGCTA.1.0	OD1	10x_3'_v2	PB	2	1.26322	6.15757	-0.199376	-0.123177	G1	0.266612	71464	-0.0721988	0.0111305	0.162209	-0.0980529	0.130019	0.0261372	0.288874	0.28057
1086	_01_ACGATACTCTGTCTCG.1.2	OD1	10x_3'_v2	BM	16	-5.26212	6.79953	0.350149	0.484973	G2M	0.46429	92162	-0.00997917	0.228012	-0.181308	-0.105081	0.10245	0.219893	0.217007	0.339127
1087	_01_ACGATACTCTTCATGT.1.3	OD1	10x_3'_v2	SPL	0	0.993551	-3.4622	-0.149718	-0.0800302	G1	0.0730142	16871	-0.0760699	0.237961	0.008936	0.139622	0.0802001	0.0185862	0.278216	0.451663
1088	_01_ACGATACTCTTTAGGG.1.2	OD1	10x_3'_v2	BM	9	-3.98211	4.30188	0.216442	-0.0636779	S	0.240557	68326	0.10907	0.160452	0.0112357	-0.0956374	0.0973969	0.000104129	0.260601	0.253666
1089	_01_ACGATGTAGCACGCCT.1.4	OD1	10x_3'_v2	SPL	8	1.91826	8.47799	-0.0337725	-0.137793	G1	0.356028	81845	-0.0843551	-0.022207	0.179177	-0.122804	0.20845	-0.0957614	0.0801879	0.237021
1090	_01_ACGATGTAGCGATAGC.1.3	OD1	10x_3'_v2	SPL	6	-1.03288	1.13662	-0.149722	-0.0616025	G1	0.116466	45548	-0.0524254	0.160604	-0.0102268	-0.00201598	0.0397796	0.0476983	0.32563	0.329955
1091	_01_ACGATGTAGCTTCGCG.1.2	OD1	10x_3'_v2	BM	15	-5.37329	3.15853	0.146029	-0.0396769	S	0.326496	78624	0.214329	0.0713635	0.00215022	-0.142591	0.116356	0.0215502	0.314688	0.218549
1092	_01_ACGATGTAGGTGACCA.1.2	OD1	10x_3'_v2	BM	16	-3.68104	6.27723	0.483577	0.112436	S	0.363729	82606	-0.00606482	0.0266307	-0.0392527	-0.124485	0.120345	0.1541	0.26908	0.251047
1093	_01_ACGATGTAGTGCCAGA.1.0	OD1	10x_3'_v2	PB	6	-1.34723	1.36033	-0.083388	-0.127494	G1	0.120325	47115	0.0379827	0.282995	-0.0196096	0.0629176	0.0463667	-0.010505	0.283243	0.269857
1094	_01_ACGATGTAGTGGCACA.1.1	OD1	10x_3'_v2	BM	15	-6.56421	3.54667	0.0388557	0.22318	G2M	0.448367	90810	0.472629	0.121439	-0.0426392	-0.163903	-0.0189962	0.179313	0.19377	0.171111
1095	_01_ACGATGTAGTGGGCTA.1.2	OD1	10x_3'_v2	BM	13	-2.06346	7.44617	0.324495	0.0184751	S	0.406089	86841	-0.0828695	0.0114894	0.0836051	-0.158552	-0.0106572	0.0680051	0.177498	0.208406
1096	_01_ACGATGTAGTGTCCCG.1.3	OD1	10x_3'_v2	SPL	0	2.09016	-2.72456	-0.176298	-0.140864	G1	0.0721029	16235	0.0530976	0.149982	-0.0441398	0.0301856	0.038209	0.106614	0.359285	0.371995
1097	_01_ACGATGTCACATTCGA.1.3	OD1	10x_3'_v2	SPL	3	-1.89643	-11.597	-0.116832	-0.0976559	G1	0.676093	111559	-0.0139834	0.41451	-0.113043	-0.133834	0.115371	-0.0337098	0.272054	0.325653
1098	_01_ACGATGTCAGCCTATA.1.3	OD1	10x_3'_v2	SPL	8	1.46214	11.7513	-0.0322995	-0.0752498	G1	0.569298	99791	-0.155727	-0.0293877	0.293635	-0.155932	0.585183	-0.0767127	0.121139	0.241046
1099	_01_ACGATGTCAGGGTACA.1.0	OD1	10x_3'_v2	PB	0	-0.1213	-1.58706	-0.119802	-0.0598532	G1	0.0890231	28950	-0.0350208	0.176784	-0.0313802	0.0788047	0.133177	0.0343823	0.311836	0.530975
1100	_01_ACGATGTCATACAGCT.1.2	OD1	10x_3'_v2	BM	5	2.41729	-0.161047	-0.102361	-0.0363455	G1	0.0821492	23620	-0.00306456	0.0360706	-0.0301351	0.0157558	-0.107254	0.0243547	0.354071	0.0825433
1101	_01_ACGATGTCATACGCTA.1.4	OD1	10x_3'_v2	SPL	12	1.30849	4.47693	-0.130754	-0.123994	G1	0.179892	60519	-0.0595844	-0.000983566	0.149526	-0.0893095	0.110603	-0.00734432	0.285527	0.438408
1102	_01_ACGATGTCATCGGAAG.1.2	OD1	10x_3'_v2	BM	16	-3.90133	5.39141	0.32499	0.00245927	S	0.311113	76878	0.0509404	0.0904651	-0.0831026	-0.102118	0.0887943	0.112865	0.261908	0.181671
1103	_01_ACGATGTGTGCTTCTC.1.0	OD1	10x_3'_v2	PB	14	-1.5266	-4.28645	-0.147388	-0.0870254	G1	0.12718	49537	-0.0460208	0.160913	-0.0442814	-0.0307202	0.0336504	0.0736051	0.103122	0.184234
1104	_01_ACGATGTGTTCCATGA.1.3	OD1	10x_3'_v2	SPL	11	0.554658	-0.30462	-0.159202	-0.108211	G1	0.0897467	29518	0.0294793	0.189665	-0.0301123	0.0704598	0.0814389	-0.0379057	0.346697	0.229333
1105	_01_ACGATGTGTTTGGCGC.1.0	OD1	10x_3'_v2	PB	8	2.85575	9.18557	-0.18288	0.0559015	G2M	0.330205	79082	-0.04181	-0.0153744	0.231954	-0.133824	0.0664795	-0.00676987	0.123882	0.17786
1106	_01_ACGATGTTCACATAGC.1.3	OD1	10x_3'_v2	SPL	2	1.87811	6.31139	-0.168698	-0.0547653	G1	0.270602	71929	-0.0719705	-0.0138594	0.158681	-0.0544526	0.258193	0.0308873	0.172877	0.309265
1107	_01_ACGATGTTCACCATAG.1.2	OD1	10x_3'_v2	BM	8	2.09338	9.96585	0.120297	-0.0800633	S	0.406736	86896	-0.0892222	0.0241593	0.168013	-0.110339	0.343972	-0.0706504	0.227009	0.113337
1108	_01_ACGATGTTCACTTACT.1.3	OD1	10x_3'_v2	SPL	2	2.48622	6.26543	-0.0732839	-0.040453	G1	0.289292	74195	-0.0884721	0.0127255	0.196104	-0.0628578	0.201322	0.0122982	0.204238	0.438996
1109	_01_ACGATGTTCAGGCGAA.1.2	OD1	10x_3'_v2	BM	5	2.04942	-1.37429	-0.119612	-0.075355	G1	0.0757865	18838	-0.0201655	0.116316	-0.0903473	0.0828461	0.0489714	0.0389347	0.400316	0.219977
1110	_01_ACGATGTTCAGTGTTG.1.0	OD1	10x_3'_v2	PB	7	0.00600768	0.25362	-0.141795	-0.0751486	G1	0.0958396	34022	-0.0839984	0.0318287	-0.0310098	0.01824	0.0527056	-0.0178269	0.24476	0.24229
1111	_01_ACGATGTTCGCAAGCC.1.4	OD1	10x_3'_v2	SPL	0	1.77188	-2.96087	-0.133407	-0.0684846	G1	0.0731106	16948	-0.0296204	0.152673	0.0346662	0.00898699	0.0745132	0.0468385	0.367106	0.335855
1112	_01_ACGATGTTCTCTTGAT.1.0	OD1	10x_3'_v2	PB	1	1.71548	-9.75016	-0.143571	-0.12954	G1	0.542993	97999	-0.0321146	0.393441	0.0229474	-0.00972035	-0.00926971	0.18658	0.301491	0.162512
1113	_01_ACGATGTTCTGATACG.1.0	OD1	10x_3'_v2	PB	2	2.05638	5.62518	-0.171688	-0.162929	G1	0.271207	72002	-0.0554139	-0.01837	0.063364	-0.0366146	0.151859	0.0644237	0.247654	0.247095
1114	_01_ACGATGTTCTTCAACT.1.3	OD1	10x_3'_v2	SPL	0	-0.571068	-2.19167	-0.104063	-0.0780272	G1	0.0872378	27577	0.0163853	0.379192	-0.0308131	0.161156	-0.00100198	0.0497942	0.282111	0.491317
1115	_01_ACGCAGCAGACCCACC.1.2	OD1	10x_3'_v2	BM	15	-5.08838	2.74145	0.0429273	-0.0725929	S	0.276866	72680	0.168624	0.0244185	-0.0665372	-0.13773	0.105977	-0.0339992	0.203445	0.119976
1116	_01_ACGCAGCAGAGCTGGT.1.2	OD1	10x_3'_v2	BM	4	3.39762	-0.473261	-0.165088	-0.0946555	G1	0.062383	10194	-0.0226745	0.113507	-0.075539	0.0516504	0.120458	0.0544104	0.430274	0.168124
1117	_01_ACGCAGCAGGTCATCT.1.0	OD1	10x_3'_v2	PB	12	2.62798	3.99231	-0.131627	-0.121134	G1	0.168096	58533	-0.0995369	0.0847922	-0.0612111	-0.0144643	0.181509	0.0209415	0.219922	0.118617
1118	_01_ACGCAGCAGTGGGCTA.1.2	OD1	10x_3'_v2	BM	9	-3.71305	3.86068	0.212643	-0.0424257	S	0.226366	66731	-0.00986554	0.146033	-0.0445871	-0.057114	0.109771	-0.000558987	0.3155	0.317826
1119	_01_ACGCAGCCAAACCTAC.1.0	OD1	10x_3'_v2	PB	0	-0.574552	-2.99741	-0.112962	-0.0786546	G1	0.0860029	26598	0.0416902	0.140272	-0.0179713	0.130763	0.0506793	0.0165881	0.370425	0.487291
1120	_01_ACGCAGCCAAGCCATT.1.4	OD1	10x_3'_v2	SPL	11	0.644409	0.0233832	-0.161826	-0.110968	G1	0.0869759	27366	0.00131527	0.139769	-0.0597619	0.0268117	0.164845	0.0208241	0.408885	0.298331
1121	_01_ACGCAGCCAATAGAGT.1.1	OD1	10x_3'_v2	BM	13	0.19087	9.68529	0.192779	-0.00919415	S	0.404777	86699	-0.0525531	-0.0568094	0.229946	-0.188104	0.294503	0.0165373	0.155052	0.28618
1122	_01_ACGCAGCCACATTTCT.1.2	OD1	10x_3'_v2	BM	1	-3.27754	0.770812	0.00558855	-0.0624072	S	0.270521	71923	0.0480586	0.256131	-0.049505	-0.152475	0.136122	-0.04399	0.218113	0.223968
1123	_01_ACGCAGCCACCGTTGG.1.0	OD1	10x_3'_v2	PB	0	1.19092	-3.49117	-0.172206	-0.0672224	G1	0.0685429	13812	0.00603196	0.278419	-0.0803319	0.0537186	0.0494601	-0.0148937	0.511742	0.499657
1124	_01_ACGCAGCCAGCGTCCA.1.2	OD1	10x_3'_v2	BM	6	-3.11729	2.83318	-0.062853	-0.0508567	G1	0.169103	58720	-0.0292189	0.182124	-0.0990942	-0.114642	0.0301491	0.112748	0.198636	0.112717
1125	_01_ACGCAGCCAGGGCATA.1.4	OD1	10x_3'_v2	SPL	8	2.28733	11.0045	-0.00191981	-0.104842	G1	0.496622	94728	-0.118528	0.0223646	0.272056	-0.139897	0.518348	-0.116548	0.138529	0.224074
1126	_01_ACGCAGCCATGCCTAA.1.3	OD1	10x_3'_v2	SPL	0	1.59776	-3.23768	-0.0746088	-0.100351	G1	0.0802506	22189	-0.0312749	0.188576	-0.00985791	0.117039	0.0507859	0.124048	0.562638	0.532745
1127	_01_ACGCAGCCATGGTTGT.1.1	OD1	10x_3'_v2	BM	1	-0.614777	-9.13978	-0.111322	-0.13535	G1	0.571409	99922	0.0405599	0.305166	-0.0181498	-0.0669853	0.191756	0.0717474	0.275798	0.303548
1128	_01_ACGCAGCGTACCCAAT.1.1	OD1	10x_3'_v2	BM	5	2.18465	-0.709303	-0.106223	-0.0667467	G1	0.0786568	20911	-0.0630853	0.142291	-0.0344725	0.149822	0.103786	0.00532799	0.451902	0.183935
1129	_01_ACGCAGCGTATGAATG.1.1	OD1	10x_3'_v2	BM	4	2.92085	-2.22329	-0.129358	-0.0828093	G1	0.0702825	14954	-0.0162702	0.251963	0.00412171	0.155008	0.0855277	0.0471174	0.451967	0.419608
1130	_01_ACGCAGCGTCGAGATG.1.1	OD1	10x_3'_v2	BM	5	3.28521	-0.33258	-0.129936	-0.105096	G1	0.0570843	7593	0.0191023	0.232836	-0.0618794	0.0297212	0.0789864	0.0902252	0.499296	0.287844
1131	_01_ACGCAGCGTGACGGTA.1.4	OD1	10x_3'_v2	SPL	8	2.13031	8.85028	-0.0849902	-0.0326563	G1	0.367791	83024	-0.0235353	-0.0203015	0.181021	-0.0711819	0.231936	-0.0305928	0.172679	0.231207
1132	_01_ACGCAGCGTGATGCCC.1.3	OD1	10x_3'_v2	SPL	0	-1.02215	-2.50612	-0.078638	-0.0591479	G1	0.10315	38825	-0.0225539	0.135764	-0.0873017	0.151512	0.0617339	0.0306385	0.338643	0.442721
1133	_01_ACGCAGCGTTGATTCG.1.3	OD1	10x_3'_v2	SPL	2	3.09718	6.41862	-0.129759	-0.088057	G1	0.283479	73449	-0.0841521	0.0248983	0.104422	-0.0819894	0.0958466	0.045782	0.230946	0.326633
1134	_01_ACGCAGCTCAATCTCT.1.3	OD1	10x_3'_v2	SPL	3	-3.63116	-10.2345	-0.129461	-0.0891553	G1	0.719481	115380	-0.0315249	0.275384	-0.124924	-0.209385	0.0561422	0.124122	0.136269	0.435039
1135	_01_ACGCAGCTCAGGATCT.1.2	OD1	10x_3'_v2	BM	7	0.781847	2.1703	-0.134457	-0.0515924	G1	0.11312	44058	-0.100654	0.092758	-0.00901417	0.0564685	0.213734	0.017228	0.246785	0.301603
1136	_01_ACGCAGCTCAGTTTGG.1.4	OD1	10x_3'_v2	SPL	3	-1.14171	-11.6395	-0.154254	-0.109673	G1	0.719209	115368	0.00791645	0.382746	-0.0513566	-0.0888745	-0.101078	-0.000346601	0.298741	0.410245
1137	_01_ACGCAGCTCATTGCCC.1.4	OD1	10x_3'_v2	SPL	0	0.88293	-1.80032	-0.101202	-0.0387829	G1	0.0774997	20060	0.020272	0.130694	-0.0237196	0.0730243	0.0415941	0.0970869	0.210454	0.398138
1138	_01_ACGCAGCTCCACGACG.1.1	OD1	10x_3'_v2	BM	3	-1.47059	-10.5253	-0.124204	-0.0574602	G1	0.661865	109791	-0.0605312	0.385176	0.0111049	-0.103597	0.13206	-0.00111431	0.0858397	0.193868
1139	_01_ACGCAGCTCCCAACGG.1.2	OD1	10x_3'_v2	BM	6	0.132976	0.344343	-0.197998	-0.0338522	G1	0.106071	40531	0.0452694	0.25767	-0.0658494	0.0550649	0.19604	0.0252051	0.518203	0.248706
1140	_01_ACGCAGCTCCTCAACC.1.2	OD1	10x_3'_v2	BM	9	-3.31765	2.12339	-0.0463141	-0.105009	G1	0.17548	59806	0.0370707	0.0680744	0.000674337	-0.0647645	0.0993902	0.055034	0.269795	0.264489
1141	_01_ACGCAGCTCTCATTCA.1.0	OD1	10x_3'_v2	PB	4	2.76525	-2.7011	-0.106771	-0.0674939	G1	0.0628659	10459	-0.0466471	0.181238	-0.0271093	0.170429	0.0423923	0.0649743	0.387313	0.38305
1142	_01_ACGCAGCTCTGAGTGT.1.4	OD1	10x_3'_v2	SPL	7	0.00275126	2.97757	-0.0635505	-0.0616485	G1	0.13371	51474	-0.0438607	0.165641	-0.00886346	-0.0190759	0.152612	0.070031	0.185688	0.402337
1143	_01_ACGCAGCTCTGGTGTA.1.2	OD1	10x_3'_v2	BM	6	-0.582393	-0.772317	-0.0340966	-0.0682862	G1	0.0953854	33696	-0.0225774	0.170043	-0.00937912	0.0433192	0.177866	0.0544938	0.38307	0.273122
1144	_01_ACGCAGCTCTGTCTAT.1.4	OD1	10x_3'_v2	SPL	3	-2.92772	-11.4123	-0.233084	-0.150762	G1	0.684269	112425	-0.0814016	0.372656	-0.0171032	-0.0487994	0.161852	-0.00257611	0.0378738	0.605338
1145	_01_ACGCCAGAGACAATAC.1.1	OD1	10x_3'_v2	BM	9	-4.00116	3.0621	-0.0183892	-0.0618216	G1	0.221635	66189	0.0413834	0.120291	-0.0520013	-0.117279	0.0452688	0.0167671	0.276722	0.165976
1146	_01_ACGCCAGAGACTAGGC.1.0	OD1	10x_3'_v2	PB	2	2.20585	6.67569	-0.130186	-0.0636848	G1	0.284964	73646	-0.0204559	0.0409679	0.219972	-0.0307648	0.316147	0.00586542	0.215052	0.251458
1147	_01_ACGCCAGAGAGGACGG.1.0	OD1	10x_3'_v2	PB	3	-0.62739	-10.7343	-0.123775	-0.110688	G1	0.683435	112330	-0.0699275	0.486719	0.0146811	0.0088648	0.216356	0.0507838	0.268237	0.207868
1148	_01_ACGCCAGAGATAGGAG.1.0	OD1	10x_3'_v2	PB	5	2.67453	-1.79957	-0.107847	-0.118503	G1	0.0818271	23378	-0.0515112	0.206687	-0.0374025	0.192716	0.231702	0.0561385	0.55835	0.230998
1149	_01_ACGCCAGAGCATCATC.1.4	OD1	10x_3'_v2	SPL	10	2.43729	-0.09596	-0.0457002	-0.0912383	G1	0.0778877	20325	-0.0174742	0.120817	-0.062618	0.0723531	0.0801103	0.0148365	0.373424	0.342109
1150	_01_ACGCCAGCAAATTGCC.1.2	OD1	10x_3'_v2	BM	13	-1.83003	9.77637	0.156826	0.357269	G2M	0.534066	97403	-0.136379	0.062982	0.175011	-0.16243	0.316685	0.108009	0.225911	0.229165
1151	_01_ACGCCAGCATCTACGA.1.1	OD1	10x_3'_v2	BM	2	0.175413	7.11047	0.0692912	0.061928	S	0.34303	80477	-0.122469	-0.0347658	0.150613	-0.12987	-0.150123	0.235082	0.182374	0.235108
1152	_01_ACGCCAGCATGCTGGC.1.2	OD1	10x_3'_v2	BM	4	4.96639	-1.61107	-0.131494	-0.0683811	G1	0.0464501	3570	0.0446029	0.1787	-0.0707785	0.090363	0.0602474	0.141291	0.720051	0.188662
1153	_01_ACGCCAGCATTAACCG.1.4	OD1	10x_3'_v2	SPL	11	0.274258	-0.199929	-0.130741	-0.0925665	G1	0.0834064	24593	-0.0474291	0.0737166	0.0235573	-0.00438601	0.0904126	0.0255107	0.283172	0.406912
1154	_01_ACGCCAGCATTAGGCT.1.0	OD1	10x_3'_v2	PB	2	1.62681	8.28407	-0.0316184	-0.0564447	G1	0.333362	79433	-0.0670847	0.0019214	0.228618	-0.130328	0.213052	-0.0716761	0.207848	0.223692
1155	_01_ACGCCAGGTACCGTAT.1.2	OD1	10x_3'_v2	BM	4	4.3898	-1.30209	-0.119217	-0.0850944	G1	0.0534727	6033	-0.0607339	0.152554	-0.000914857	0.151506	0.0856986	0.0620055	0.540966	0.151702
1156	_01_ACGCCAGGTCTTGCGG.1.2	OD1	10x_3'_v2	BM	4	4.35522	-1.66243	-0.159502	0.0456601	G2M	0.0588422	8413	-0.052682	0.245079	-0.00187255	0.113003	0.0195756	0.0259951	0.415937	0.188982
1157	_01_ACGCCAGGTGAAAGAG.1.2	OD1	10x_3'_v2	BM	6	-1.32264	2.09824	0.0145575	-0.0087465	S	0.128986	50093	0.0619923	0.160925	-0.00487308	0.0955607	0.119024	0.0385634	0.518114	0.110577
1158	_01_ACGCCAGGTGCACTTA.1.2	OD1	10x_3'_v2	BM	2	1.79571	5.13582	-0.198132	-0.106606	G1	0.23488	67672	-0.0545875	0.0743331	0.183189	-0.0228376	0.149859	0.0154423	0.221993	0.361074
1159	_01_ACGCCAGGTGCAGTAG.1.0	OD1	10x_3'_v2	PB	2	1.12594	5.48214	-0.121099	-0.113042	G1	0.237963	68021	-0.0824102	0.0713235	0.0751723	-0.0836952	0.13864	0.0859929	0.284358	0.240464
1160	_01_ACGCCAGGTGTAACGG.1.3	OD1	10x_3'_v2	SPL	10	1.91931	-1.00462	-0.133766	-0.11289	G1	0.0765932	19415	-0.0578953	0.0566457	0.0417638	-0.0492686	0.0851877	0.120913	0.489405	0.484927
1161	_01_ACGCCAGGTGTGCCTG.1.0	OD1	10x_3'_v2	PB	5	3.14094	-1.16021	-0.134904	-0.0795344	G1	0.0534542	6023	-0.0643446	0.161715	-0.0316283	0.079917	0.135191	0.118472	0.461944	0.170192
1162	_01_ACGCCAGGTTATCACG.1.4	OD1	10x_3'_v2	SPL	7	1.1441	1.96563	-0.146755	-0.0227415	G1	0.107005	41018	-0.0712618	0.119404	-0.0699398	-0.0149525	0.0236106	0.0261853	0.258685	0.420906
1163	_01_ACGCCAGGTTGGGACA.1.4	OD1	10x_3'_v2	SPL	3	-3.73297	-10.88	-0.128656	-0.119812	G1	0.744374	116447	-0.0753704	0.244246	-0.136812	-0.084483	0.124426	0.047354	0.16122	0.238241
1164	_01_ACGCCAGGTTTCCACC.1.1	OD1	10x_3'_v2	BM	6	0.38333	0.213041	-0.131126	-0.107592	G1	0.122387	47874	0.0888619	0.254673	-0.0186182	0.126126	0.121421	0.0528344	0.379258	0.205985
1165	_01_ACGCCAGGTTTGGGCC.1.1	OD1	10x_3'_v2	BM	4	4.07977	-1.14549	-0.11241	-0.103469	G1	0.0451888	3185	-0.00593849	0.171626	-0.0271216	0.068238	0.17365	-0.00998408	0.588353	0.189819
1166	_01_ACGCCAGTCACCCGAG.1.2	OD1	10x_3'_v2	BM	4	4.04927	-2.5152	-0.13677	-0.0612763	G1	0.0402555	2049.5	-0.0926471	0.218231	-0.0222773	0.250194	0.0836362	0.0905459	0.664288	0.212517
1167	_01_ACGCCAGTCAGCACAT.1.4	OD1	10x_3'_v2	SPL	10	2.66818	3.63859	-0.188176	-0.0981205	G1	0.150204	55193	-0.049793	0.0160467	0.0380928	-0.0341505	0.00373137	0.0862436	0.327674	0.392084
1168	_01_ACGCCAGTCATGCAAC.1.4	OD1	10x_3'_v2	SPL	7	-0.502767	-0.783427	-0.140348	-0.0777815	G1	0.0917816	31078	0.0177435	0.261355	-0.0418811	0.0627954	0.143078	0.157104	0.247924	0.429114
1169	_01_ACGCCAGTCCCTGACT.1.4	OD1	10x_3'_v2	SPL	7	-0.0329657	0.926082	-0.161516	-0.10474	G1	0.115138	44960	-0.0797696	0.170218	-0.0409103	0.142397	0.0775654	-0.00989053	0.268897	0.28922
1170	_01_ACGCCAGTCCGTTGCT.1.4	OD1	10x_3'_v2	SPL	3	-1.25011	-11.2579	-0.0871125	-0.139206	G1	0.633952	106236	0.0923696	0.620697	-0.103594	0.0620957	0.0150023	0.0863247	0.134544	0.694275
1171	_01_ACGCCAGTCTCGAGTA.1.4	OD1	10x_3'_v2	SPL	6	-0.699899	0.629472	-0.124454	-0.0938464	G1	0.11682	45694	0.0614163	0.15392	-0.0212316	0.0543097	0.0125391	0.0369367	0.28549	0.340621
1172	_01_ACGCCAGTCTGGTTCC.1.1	OD1	10x_3'_v2	BM	9	-3.56226	2.24453	-0.159942	-0.111247	G1	0.169697	58831	0.0619451	0.166855	-0.0723394	-0.0534562	0.0180504	-0.0731443	0.356852	0.219919
1173	_01_ACGCCAGTCTTCGGTC.1.4	OD1	10x_3'_v2	SPL	7	-0.257142	1.49142	-0.125771	-0.0697889	G1	0.109575	42342	-0.0683823	0.106525	0.0209634	-0.022583	0.110586	0.00297868	0.218315	0.276078
1174	_01_ACGCCGAAGAAGATTC.1.3	OD1	10x_3'_v2	SPL	18	-1.74667	-9.49161	-0.113551	-0.176083	G1	0.670637	110942	0.00447008	0.2182	-0.0495511	-0.135464	0.0180074	0.036484	0.184875	0.56402
1175	_01_ACGCCGAAGACTAGAT.1.1	OD1	10x_3'_v2	BM	24	-4.77264	-7.55903	-0.182631	-0.129694	G1	0.823333	117157	0.0164358	0.210495	-0.0537665	-0.109877	0.00551443	0.0584773	0.245512	0.179341
1176	_01_ACGCCGAAGCAAATCA.1.4	OD1	10x_3'_v2	SPL	8	0.88747	11.1427	0.14969	-0.0333136	S	0.520063	96418	-0.0739079	-0.0208189	0.173033	-0.155193	0.489261	-0.0843978	0.126065	0.156533
1177	_01_ACGCCGAAGCAGCGTA.1.4	OD1	10x_3'_v2	SPL	2	1.05242	5.81535	-0.0327002	-0.0897078	G1	0.235172	67698	-0.0393567	0.0931324	0.0846234	-0.0234587	0.104995	0.0582063	0.187731	0.473061
1178	_01_ACGCCGAAGCGATTCT.1.4	OD1	10x_3'_v2	SPL	2	2.23265	5.37496	-0.0442196	-0.0239076	G1	0.243658	68709	-0.155223	0.0806999	0.0776029	-0.146855	0.0928501	0.02563	0.291994	0.400962
1179	_01_ACGCCGAAGCTGGAAC.1.4	OD1	10x_3'_v2	SPL	12	1.82627	2.77737	-0.0841142	-0.0785467	G1	0.138663	52719	-0.0507223	0.0225198	0.0114118	0.0213866	0.103523	0.122906	0.279832	0.393893
1180	_01_ACGCCGAAGGATCGCA.1.1	OD1	10x_3'_v2	BM	15	-5.47905	3.52217	0.0757472	0.0694041	S	0.314749	77311	0.235906	0.132385	-0.109383	-0.140029	0.0746727	0.0737577	0.192967	0.249321
1181	_01_ACGCCGAAGGCAGTCA.1.4	OD1	10x_3'_v2	SPL	3	-3.4856	-11.4006	-0.0956777	-0.084546	G1	0.724304	115660	-0.0129008	0.31548	-0.11767	-0.0579814	0.0262735	0.010955	0.204974	0.318557
1182	_01_ACGCCGACAAGGTTCT.1.2	OD1	10x_3'_v2	BM	5	2.14736	0.03361	-0.164114	-0.0628643	G1	0.0910626	30574	-0.044968	0.178784	-0.022972	0.0154847	0.0356468	0.0976312	0.346526	0.232857
1183	_01_ACGCCGACAATCCAAC.1.2	OD1	10x_3'_v2	BM	8	0.674613	8.9383	0.0616592	-0.0463546	S	0.385309	84732	-0.07848	-0.0308369	0.0905675	-0.17137	0.231921	-0.0888472	0.158319	0.289755
1184	_01_ACGCCGACACCGAATT.1.4	OD1	10x_3'_v2	SPL	3	-2.44728	-11.4603	-0.156758	-0.113466	G1	0.663233	109965	-0.0327396	0.502858	-0.084732	-0.113992	0.110694	-0.0139207	0.128201	0.393927
1185	_01_ACGCCGACACGGTAGA.1.1	OD1	10x_3'_v2	BM	1	2.67423	-10.1143	-0.136364	-0.0781948	G1	0.56431	99449	-0.0174963	0.383944	-0.0434997	-0.0892683	0.00875804	0.00886086	0.199119	0.29601
1186	_01_ACGCCGACACTACAGT.1.1	OD1	10x_3'_v2	BM	9	-3.73786	1.61638	0.0179207	-0.0975314	S	0.191345	62206	0.0847002	0.234457	-0.00593798	-0.134967	0.0469725	0.0638768	0.218943	0.455298
1187	_01_ACGCCGACAGACAAAT.1.0	OD1	10x_3'_v2	PB	6	-2.45374	1.47345	0.0343162	-0.0932182	S	0.143394	53827	0.0369493	0.115968	-0.0677255	-0.0456519	0.127962	0.0369952	0.282996	0.34728
1188	_01_ACGCCGACAGCATGAG.1.0	OD1	10x_3'_v2	PB	10	1.76208	-0.0315445	-0.142567	-0.0542685	G1	0.0828368	24177	-0.0608514	0.103534	-0.00675315	-0.0221051	0.160389	0.0310645	0.454131	0.225623
1189	_01_ACGCCGACATGCAATC.1.1	OD1	10x_3'_v2	BM	9	-3.64918	4.43916	0.0380611	-0.0596922	S	0.245804	68993	0.0114665	0.142375	-0.0529417	-0.00801651	0.0941549	0.0241231	0.311931	0.192405
1190	_01_ACGCCGAGTCACTTCC.1.1	OD1	10x_3'_v2	BM	15	-6.39689	3.05675	0.213457	0.0321051	S	0.454901	91406	0.313041	0.0867595	-0.0743653	-0.141458	-0.0543051	0.0978487	0.296634	0.0768081
1191	_01_ACGCCGAGTCATCGGC.1.0	OD1	10x_3'_v2	PB	3	-1.28945	-10.9168	-0.12079	-0.0722383	G1	0.659156	109451	0.039239	0.343198	-0.101281	-0.0851493	0.0506784	-0.014083	0.202406	0.291183
1192	_01_ACGCCGAGTCGCCATG.1.0	OD1	10x_3'_v2	PB	0	-1.42503	-1.9639	-0.164743	-0.104689	G1	0.0963032	34350	-0.00485241	0.140402	-0.0533794	0.0099843	0.0258696	0.00354969	0.23899	0.452228
1193	_01_ACGCCGATCAGGCAAG.1.2	OD1	10x_3'_v2	BM	19	-6.11449	6.70967	-0.154692	0.996927	G2M	0.625293	105153	-0.0498831	0.285115	-0.0799874	-0.132785	0.149187	0.271069	0.162227	0.206693
1194	_01_ACGCCGATCAGTGTTG.1.2	OD1	10x_3'_v2	BM	6	-1.2848	1.12517	-0.118811	-0.0682649	G1	0.124248	48524	0.11918	0.104697	-0.0414621	-0.0532544	0.152749	0.00755678	0.37043	0.131558
1195	_01_ACGCCGATCATATCGG.1.1	OD1	10x_3'_v2	BM	6	-2.64287	2.17997	-0.0895542	-0.0727663	G1	0.152539	55642	-0.0413849	0.18906	-0.0861874	0.0502717	0.165066	-0.00320406	0.236987	0.253682
1196	_01_ACGCCGATCCCATTTA.1.3	OD1	10x_3'_v2	SPL	2	2.85274	4.53757	-0.0555708	-0.0935719	G1	0.218538	65837	-0.0582307	0.112353	0.0701688	-0.0115405	0.0704064	0.220025	0.263956	0.413277
1197	_01_ACGCCGATCCGGGTGT.1.4	OD1	10x_3'_v2	SPL	3	-0.572846	-10.2746	-0.12496	-0.116958	G1	0.655848	109046	-0.0200012	0.37007	-0.0232988	-0.120544	0.150102	0.054653	0.187606	0.49634
1198	_01_ACGCCGATCGCGGATC.1.0	OD1	10x_3'_v2	PB	0	-0.591158	-1.74732	-0.090135	-0.0731869	G1	0.0952794	33638	-0.0348233	0.219901	-0.0904963	0.156178	0.0880923	0.0626604	0.245004	0.313177
1199	_01_ACGCCGATCGTCTGAA.1.2	OD1	10x_3'_v2	BM	9	-3.34928	3.99048	0.128653	-0.00769772	S	0.203187	63810	-0.02604	0.203306	-0.0198985	0.0365387	0.0158916	-0.0178412	0.281614	0.169331
1200	_01_ACGCCGATCTAACTCT.1.3	OD1	10x_3'_v2	SPL	3	-0.802336	-11.0711	-0.126798	-0.0952827	G1	0.624237	105035	0.0206794	0.320371	-0.111753	-0.0993149	-0.0343688	0.0208937	0.197105	0.169013
1201	_01_ACGCCGATCTGATTCT.1.2	OD1	10x_3'_v2	BM	10	3.24709	3.16861	-0.130157	-0.00244954	G1	0.137597	52478	0.0128043	0.0501126	-0.0350936	3.15e-05	0.0627236	0.102922	0.379078	0.186201
1202	_01_ACGCCGATCTGTCCGT.1.2	OD1	10x_3'_v2	BM	4	3.9709	-2.19791	-0.137128	-0.0666849	G1	0.0412381	2239	-0.0459022	0.150264	-0.0251933	0.208788	0.129563	0.122479	0.593413	0.210954
1203	_01_ACGGAGAAGAAACCTA.1.0	OD1	10x_3'_v2	PB	7	-0.264051	2.17088	0.0184581	-0.0835428	S	0.115705	45214	-0.0133921	0.141675	-0.105968	0.102004	0.168617	0.059746	0.33465	0.304211
1204	_01_ACGGAGAAGCAGCGTA.1.3	OD1	10x_3'_v2	SPL	7	-0.55848	0.0102637	-0.0722079	-0.0517865	G1	0.100524	37172	-0.0032158	0.160968	-0.0476765	0.0144081	0.098998	0.071445	0.277825	0.345976
1205	_01_ACGGAGAAGCATGGCA.1.0	OD1	10x_3'_v2	PB	2	-0.145965	7.79745	0.174707	-0.00168051	S	0.345354	80749	-0.138377	0.0331227	0.173295	-0.201837	0.273304	0.0631698	0.137537	0.205592
1206	_01_ACGGAGAAGGCAGGTT.1.0	OD1	10x_3'_v2	PB	24	-6.7834	3.87953	0.0214232	-0.0644085	S	0.512249	95893	0.0189796	0.194311	-0.0782308	-0.131759	0.0381218	0.105002	0.305514	0.255119
1207	_01_ACGGAGAAGGTGGGTT.1.4	OD1	10x_3'_v2	SPL	11	0.0846454	-1.57626	-0.172276	-0.0271852	G1	0.0843021	25313	0.0682533	0.218082	-0.0356806	0.00270544	0.0120867	0.0199093	0.313144	0.464023
1208	_01_ACGGAGAAGTAGCGGT.1.1	OD1	10x_3'_v2	BM	2	0.170131	6.64104	0.0411023	-0.0918942	S	0.261356	70859	-0.0812425	-0.00556897	0.0137001	-0.0580933	0.02351	0.170861	0.304139	0.19251
1209	_01_ACGGAGAAGTAGCGGT.1.3	OD1	10x_3'_v2	SPL	0	-0.548568	-1.05374	-0.127081	-0.101287	G1	0.0937743	32573	-0.00742863	0.238215	-0.0939288	0.0231864	0.0542434	-0.00166772	0.184418	0.341899
1210	_01_ACGGAGAAGTGCGTGA.1.3	OD1	10x_3'_v2	SPL	4	3.36372	-2.69699	-0.153334	-0.0840979	G1	0.0403831	2069	0.00882268	0.153345	-0.00951701	0.0560581	0.139747	0.0194876	0.511652	0.293513
1211	_01_ACGGAGAAGTTCGCAT.1.4	OD1	10x_3'_v2	SPL	0	1.65051	-1.71393	-0.167705	-0.0780938	G1	0.0741207	17662	-0.0180252	0.136746	-0.0313078	0.0994997	0.0104154	0.0983421	0.139677	0.38096
1212	_01_ACGGAGACAAGAGGCT.1.4	OD1	10x_3'_v2	SPL	0	0.643237	-3.51816	-0.145776	-0.133291	G1	0.0702163	14901.5	0.0040212	0.236935	0.0413112	0.182342	0.124135	0.0736283	0.342815	0.520938
1213	_01_ACGGAGACAATAGCGG.1.1	OD1	10x_3'_v2	BM	5	3.32805	-0.827182	-0.109516	-0.0605876	G1	0.0852464	26049	-0.14236	0.136347	-0.054475	0.136848	0.139328	0.049439	0.534654	0.151191
1214	_01_ACGGAGACACAACGCC.1.1	OD1	10x_3'_v2	BM	9	-5.00706	3.33818	0.0190164	0.153863	G2M	0.236852	67888	-0.0130674	0.125512	-0.110159	-0.00625336	0.0155543	0.182665	0.244281	0.297037
1215	_01_ACGGAGACACCAACCG.1.2	OD1	10x_3'_v2	BM	15	-5.54958	3.28228	0.16973	-0.000599772	S	0.308286	76578	0.168557	0.0722441	-0.0590726	-0.0853368	0.0419754	0.050262	0.169934	0.290263
1216	_01_ACGGAGACACGTGAGA.1.2	OD1	10x_3'_v2	BM	6	-2.04833	0.983462	-0.171989	-0.108765	G1	0.127577	49655	0.0373862	0.222486	-0.0399437	0.0532604	0.112746	0.00315334	0.296442	0.335452
1217	_01_ACGGAGACACGTTGGC.1.2	OD1	10x_3'_v2	BM	4	3.85669	-1.73539	-0.132133	-0.103015	G1	0.0355828	1266	0.0430843	0.187232	0.03098	0.0302733	0.172345	0.0495707	0.610264	0.230321
1218	_01_ACGGAGACAGGAATGC.1.2	OD1	10x_3'_v2	BM	5	2.07703	-1.72152	-0.171564	-0.0784239	G1	0.0750398	18322	-0.0372022	0.222469	-0.118381	0.0471811	0.0484008	0.0275524	0.313212	0.262978
1219	_01_ACGGAGACATAGGATA.1.1	OD1	10x_3'_v2	BM	4	3.68592	-0.125623	-0.111546	-0.0889752	G1	0.0570401	7575	-0.0233706	0.120029	-0.0522885	0.122941	0.111924	0.0662081	0.510903	0.155852
1220	_01_ACGGAGAGTACAGACG.1.0	OD1	10x_3'_v2	PB	0	1.06971	-2.41475	-0.0667339	-0.0781452	G1	0.0697729	14616	0.0587451	0.187287	-0.0454836	0.0134556	0.184041	-0.0308032	0.39106	0.340805
1221	_01_ACGGAGAGTAGAGGAA.1.0	OD1	10x_3'_v2	PB	2	3.21828	7.01958	-0.11273	-0.0786884	G1	0.319443	77854	-0.0598395	0.0647244	0.265858	-0.0777664	0.251623	0.0955455	0.20849	0.330158
1222	_01_ACGGAGAGTCAACATC.1.0	OD1	10x_3'_v2	PB	1	2.66505	-9.67175	-0.217141	-0.165608	G1	0.473904	92961	0.0499624	0.178609	-0.00203648	0.0694766	0.133557	0.0102471	0.316187	0.279871
1223	_01_ACGGAGAGTCGGCACT.1.3	OD1	10x_3'_v2	SPL	3	-1.28056	-9.89924	-0.165846	-0.0827134	G1	0.709826	114759	-0.0801011	0.368672	-0.0967747	-0.0419322	0.173489	0.144596	0.263203	0.47495
1224	_01_ACGGAGAGTCTTGTCC.1.3	OD1	10x_3'_v2	SPL	0	-1.48361	-1.90735	-0.122556	-0.0597435	G1	0.0953665	33688	0.030689	0.15317	-0.0109902	0.0816864	0.176134	0.0686738	0.342393	0.591123
1225	_01_ACGGAGAGTGAGTGAC.1.1	OD1	10x_3'_v2	BM	9	-2.20744	7.04991	0.0552461	0.00402568	S	0.257428	70408	-0.143566	0.0762072	-0.0653184	0.0122523	-0.0266435	0.345871	0.337058	0.294753
1226	_01_ACGGAGAGTGGCCCTA.1.0	OD1	10x_3'_v2	PB	2	1.17896	6.82886	-0.158357	-0.102297	G1	0.28116	73185	-0.123102	0.0576048	0.0650299	-0.110886	0.133798	0.0734787	0.224348	0.184432
1227	_01_ACGGAGAGTGGTCTCG.1.1	OD1	10x_3'_v2	BM	4	4.49059	-1.4928	-0.166338	-0.0440144	G1	0.0416567	2328	-0.0327841	0.22839	-0.027302	0.149536	0.0632149	0.0393168	0.532239	0.21706
1228	_01_ACGGAGAGTTCGGCAC.1.1	OD1	10x_3'_v2	BM	15	-5.93831	3.93289	0.161555	0.0148857	S	0.348486	81060	0.160694	0.0600769	-0.10314	-0.200526	-0.00512718	0.0597106	0.302379	0.19383
1229	_01_ACGGAGATCACATGCA.1.0	OD1	10x_3'_v2	PB	10	2.24244	1.75322	-0.164224	-0.124147	G1	0.100553	37188	-0.0951285	0.121514	-0.0480612	0.0491303	0.0742155	0.0940853	0.34329	0.415795
1230	_01_ACGGAGATCAGGTAAA.1.1	OD1	10x_3'_v2	BM	16	-4.28601	6.05554	0.115636	0.183937	G2M	0.298753	75364	0.0772023	0.105226	-0.0459396	-0.0229069	0.068272	0.0876833	0.311067	0.172705
1231	_01_ACGGAGATCATGCATG.1.0	OD1	10x_3'_v2	PB	4	3.95526	-2.28437	-0.178073	-0.0446419	G1	0.0477635	3966	-0.0696595	0.107467	-0.0505619	0.196958	0.218987	0.0697391	0.606149	0.219797
1232	_01_ACGGAGATCCCATTTA.1.3	OD1	10x_3'_v2	SPL	2	2.66077	6.37189	-0.189316	-0.0829173	G1	0.300643	75584	-0.060206	0.0232592	0.225561	-0.0832198	0.0349125	0.0632992	0.219737	0.47605
1233	_01_ACGGAGATCCTATGTT.1.2	OD1	10x_3'_v2	BM	5	2.73972	-0.564991	-0.0889293	-0.0307425	G1	0.0874545	27750	0.026497	0.199854	0.00351696	0.159509	0.0725297	0.0790447	0.446184	0.199434
1234	_01_ACGGAGATCCTTGACC.1.4	OD1	10x_3'_v2	SPL	0	0.76845	-2.61086	-0.124927	-0.157561	G1	0.0795566	21623	-0.0159811	0.283825	-0.098198	0.22466	0.111175	0.0492522	0.349592	0.422045
1235	_01_ACGGAGATCTCAACTT.1.0	OD1	10x_3'_v2	PB	6	-2.52855	1.19835	-0.0524373	-0.11172	G1	0.141057	53319	0.0398455	0.149391	-0.0156478	0.0458854	0.11405	-0.0332358	0.242633	0.222403
1236	_01_ACGGAGATCTCCGGTT.1.2	OD1	10x_3'_v2	BM	9	-3.82547	2.14277	-0.0685382	-0.00693937	G1	0.191317	62201	0.0214496	0.0761662	-0.0573448	-0.0706192	0.136133	0.0499257	0.294811	0.208767
1237	_01_ACGGAGATCTTAGAGC.1.1	OD1	10x_3'_v2	BM	9	-2.96094	3.52498	0.121369	-0.0829611	S	0.208102	64454	0.0463778	0.155451	-0.0230658	-0.00337702	0.0950189	0.0333381	0.243996	0.330166
1238	_01_ACGGCCAAGAGCTTCT.1.1	OD1	10x_3'_v2	BM	2	2.67589	5.54099	-0.0559069	-0.135944	G1	0.259704	70669	-0.111024	-0.0131321	0.0958166	-0.117076	0.0323278	0.306304	0.420085	0.327777
1239	_01_ACGGCCAAGAGGTTAT.1.4	OD1	10x_3'_v2	SPL	6	-2.51055	1.1807	-0.13257	-0.110729	G1	0.14889	54941	0.0543872	0.238313	-0.0705633	-0.0626826	0.0242822	0.0229001	0.210116	0.272002
1240	_01_ACGGCCAAGATAGGAG.1.4	OD1	10x_3'_v2	SPL	3	-3.01688	-9.78133	-0.163418	-0.0682343	G1	0.672988	111214	-0.0572353	0.334492	-0.049214	-0.0837029	0.0501521	-0.0413643	0.189781	0.51946
1241	_01_ACGGCCAAGCTTCGCG.1.3	OD1	10x_3'_v2	SPL	11	-0.907279	-1.02979	-0.185111	-0.0694933	G1	0.101379	37698	-0.0497867	0.146414	-0.0517907	0.0259871	0.0462056	-0.0127162	0.224368	0.399579
1242	_01_ACGGCCAAGGCCATAG.1.0	OD1	10x_3'_v2	PB	6	-1.48624	1.29315	-0.120635	-0.0890571	G1	0.129659	50277	0.00576752	0.121704	-0.107532	0.0949941	0.157805	-0.00454623	0.165247	0.141689
1243	_01_ACGGCCAAGGCGCTCT.1.2	OD1	10x_3'_v2	BM	3	-3.30532	-9.65195	-0.172989	-0.12109	G1	0.697894	113748	-0.0789553	0.128053	-0.00807114	-0.179707	0.0243428	0.0406124	0.14459	0.181371
1244	_01_ACGGCCAAGGTAGCTG.1.0	OD1	10x_3'_v2	PB	7	0.538359	0.525044	-0.108085	-0.0802472	G1	0.0917931	31085	-0.027704	0.250709	-0.030266	0.052841	0.222124	0.0430473	0.321262	0.373098
1245	_01_ACGGCCAAGTACGCCC.1.1	OD1	10x_3'_v2	BM	3	-2.11794	-9.66038	-0.167558	-0.0753926	G1	0.560259	99157	-0.0731538	0.368859	-0.00983414	-0.027621	0.208158	0.0166595	0.403829	0.270238
1246	_01_ACGGCCAAGTTACGGG.1.0	OD1	10x_3'_v2	PB	4	4.39515	-1.8846	-0.161889	-0.00879653	G1	0.0379931	1668	-0.0646709	0.226227	-0.0577401	0.113223	0.198687	0.0518174	0.526171	0.156792
1247	_01_ACGGCCAAGTTGTCGT.1.0	OD1	10x_3'_v2	PB	0	-1.43512	-1.49585	-0.0767447	-0.0197501	G1	0.106955	40994	-0.0423785	0.149279	-0.0519904	0.0134548	0.00148927	0.0617223	0.227076	0.433874
1248	_01_ACGGCCACAAACTGTC.1.1	OD1	10x_3'_v2	BM	19	-2.47367	9.77212	0.142027	0.423707	G2M	0.553689	98691	-0.144456	-0.00125965	0.232567	-0.166449	0.374305	0.0600089	0.0845833	0.224212
1249	_01_ACGGCCACAAACTGTC.1.3	OD1	10x_3'_v2	SPL	2	1.49122	5.49493	-0.100019	-0.0258851	G1	0.241802	68462	-0.0952655	0.101738	0.160423	-0.069534	0.153227	-0.0226653	0.229776	0.268184
1250	_01_ACGGCCACAACGATGG.1.1	OD1	10x_3'_v2	BM	16	-3.94563	5.68316	0.224659	0.0298495	S	0.29266	74589	0.00668378	0.0820088	-0.0877601	-0.150235	0.0795734	0.111193	0.276585	0.173593
1251	_01_ACGGCCACAAGCCTAT.1.4	OD1	10x_3'_v2	SPL	7	-0.228594	1.47664	-0.106945	-0.100615	G1	0.111593	43332	0.000191212	0.195841	-0.0454496	0.0608975	0.100366	0.0309117	0.157555	0.486149
1252	_01_ACGGCCACACTTGGAT.1.2	OD1	10x_3'_v2	BM	14	-1.58213	-4.16774	-0.0734749	-0.0817478	G1	0.12896	50085	-0.050312	0.120169	-0.0234248	0.0519922	0.0356589	-0.0514881	0.306462	0.112143
1253	_01_ACGGCCACAGCCTGTG.1.1	OD1	10x_3'_v2	BM	7	-1.63799	2.19936	-0.106739	-0.0916092	G1	0.138452	52674	0.0155902	0.103309	-0.0318884	-0.053522	0.0674351	0.108496	0.220532	0.336163
1254	_01_ACGGCCACAGTCGATT.1.4	OD1	10x_3'_v2	SPL	2	2.88145	7.12488	-0.118594	-0.0553211	G1	0.291996	74517	-0.0201455	0.0505803	0.116137	-0.0652904	0.160064	-0.0461938	0.261908	0.11435
1255	_01_ACGGCCACATACTACG.1.1	OD1	10x_3'_v2	BM	1	-1.11574	-9.23618	-0.170706	-0.0879437	G1	0.553166	98652	0.102334	0.325423	-0.0654876	-0.0926682	0.176283	0.0966596	0.353316	0.393099
1256	_01_ACGGCCACATGCATGT.1.1	OD1	10x_3'_v2	BM	6	0.00337828	0.546612	-0.097142	-0.101224	G1	0.105947	40445	-0.0260143	0.193829	-0.07522	0.0487017	0.105245	0.0763348	0.43346	0.204699
1257	_01_ACGGCCACATTCTTAC.1.4	OD1	10x_3'_v2	SPL	7	1.45857	0.280669	-0.171515	-0.0503933	G1	0.0824466	23858	-0.0737865	0.136456	0.000907555	0.0621256	0.0688728	0.0784051	0.364758	0.46301
1258	_01_ACGGCCAGTCTCCATC.1.1	OD1	10x_3'_v2	BM	15	-6.58102	3.17025	0.251927	0.106655	S	0.515815	96129	0.307455	0.0165158	-0.0556534	-0.153133	0.0356862	0.122072	0.211851	0.0741732
1259	_01_ACGGCCAGTCTGGAGA.1.4	OD1	10x_3'_v2	SPL	10	2.42363	2.22795	-0.139558	-0.0999864	G1	0.108021	41548	-0.110971	0.132355	-0.0477968	0.0484952	0.0750067	0.032303	0.393989	0.317611
1260	_01_ACGGCCAGTGACTCAT.1.2	OD1	10x_3'_v2	BM	13	-0.51282	7.3659	0.154436	0.04189	S	0.389639	85158	-0.0632923	-0.0521046	0.0846955	-0.192325	-0.0522422	0.280262	0.234962	0.198535
1261	_01_ACGGCCAGTGGGTCAA.1.0	OD1	10x_3'_v2	PB	5	2.61033	-0.0264446	-0.153412	-0.0270538	G1	0.0799846	21984	-0.0744559	0.121305	0.00454503	0.0218358	0.0107687	0.0294232	0.298729	0.314272
1262	_01_ACGGCCAGTTCACGGC.1.4	OD1	10x_3'_v2	SPL	1	0.674887	-10.735	-0.145286	-0.0971577	G1	0.672075	111109	-0.0565056	0.320297	-0.0976115	0.0285491	0.130386	0.0678829	0.146549	0.30027
1263	_01_ACGGCCATCATCTGCC.1.0	OD1	10x_3'_v2	PB	4	3.4543	-1.79789	-0.0962146	-0.101424	G1	0.049751	4641	-0.0473183	0.190607	0.0145919	0.0953767	0.100856	0.0433622	0.477279	0.272403
1264	_01_ACGGCCATCCAATGGT.1.1	OD1	10x_3'_v2	BM	3	-0.70443	-10.1455	-0.0976099	-0.0259956	G1	0.706571	114507	-0.0774488	0.187034	-0.12883	-0.13326	0.248022	0.0785128	0.270598	0.535674
1265	_01_ACGGCCATCCGCGTTT.1.1	OD1	10x_3'_v2	BM	5	1.70257	-1.05881	-0.0779457	-0.125471	G1	0.0819135	23442	0.0517032	0.218253	-0.0519801	0.0878165	0.112134	-0.0340336	0.572791	0.325991
1266	_01_ACGGCCATCCTAAGTG.1.3	OD1	10x_3'_v2	SPL	5	2.0863	-2.05787	-0.0658141	-0.038916	G1	0.0728491	16749	-0.0510333	0.252281	-0.0542091	0.129965	0.14617	0.00709528	0.471342	0.299998
1267	_01_ACGGCCATCGGCTTGG.1.3	OD1	10x_3'_v2	SPL	0	1.83447	-2.17285	-0.15186	-0.122866	G1	0.0623368	10178	-0.0758531	0.0996765	0.0411455	0.0359752	0.0525628	0.00553241	0.343044	0.361377
1268	_01_ACGGCCATCTGGCGTG.1.1	OD1	10x_3'_v2	BM	8	2.07932	11.0887	-0.0390409	-0.0296671	G1	0.434246	89522	-0.124693	-0.0233994	0.280563	-0.125209	0.530362	-0.109707	0.156639	0.329522
1269	_01_ACGGGCTAGAAACGAG.1.3	OD1	10x_3'_v2	SPL	11	-1.11713	-1.11955	-0.0664651	-0.0911016	G1	0.0970894	34895	0.0268921	0.153657	0.000302494	0.049395	0.198231	0.00509054	0.295183	0.358192
1270	_01_ACGGGCTAGAGCTGGT.1.2	OD1	10x_3'_v2	BM	16	-4.05272	5.26553	0.343451	0.0727243	S	0.322838	78212	0.038079	0.111514	-0.0610496	-0.133391	0.0758119	0.0441388	0.151677	0.116241
1271	_01_ACGGGCTAGATCTGAA.1.4	OD1	10x_3'_v2	SPL	12	1.33189	3.17732	-0.0791689	-0.0992168	G1	0.133276	51355	-0.0481355	0.0624759	-0.0556027	-0.00236537	0.0360332	0.0601131	0.227201	0.337827
1272	_01_ACGGGCTAGCAATATG.1.1	OD1	10x_3'_v2	BM	17	-1.28105	5.40638	-0.0464424	-0.0506561	G1	0.501225	95089	0.0567101	0.0544328	0.0628199	-0.140773	0.179061	0.0095873	0.23148	0.304888
1273	_01_ACGGGCTAGCCAGGAT.1.4	OD1	10x_3'_v2	SPL	0	1.22259	-2.61915	-0.0978328	-0.0749887	G1	0.0736686	17337	-0.0676061	0.193124	-0.0264351	0.0656223	0.185113	0.0807108	0.423457	0.310231
1274	_01_ACGGGCTAGGAATGGA.1.1	OD1	10x_3'_v2	BM	15	-6.54109	2.64761	0.134996	-0.0840205	S	0.471847	92810	0.299499	0.106509	-0.0589182	-0.177515	0.0453753	0.0438051	0.313662	0.243868
1275	_01_ACGGGCTAGGCTAGGT.1.2	OD1	10x_3'_v2	BM	13	-2.9189	6.84481	0.348294	0.214952	S	0.365904	82813	-0.0717726	0.0660716	-0.0563175	-0.0138036	0.100513	0.247731	0.252815	0.304141
1276	_01_ACGGGCTCAAGCGCTC.1.4	OD1	10x_3'_v2	SPL	3	-3.41959	-11.1926	-0.118552	-0.118895	G1	0.720955	115481	-0.0219117	0.381081	-0.0318508	-0.0809317	-0.0762297	0.0506928	0.233027	0.274941
1277	_01_ACGGGCTCACACCGAC.1.3	OD1	10x_3'_v2	SPL	10	1.65232	1.26925	-0.124359	-0.136046	G1	0.102998	38738	-0.101976	0.0176774	0.0143759	-0.0489265	0.00747176	0.0181993	0.366865	0.375056
1278	_01_ACGGGCTCACCACCAG.1.1	OD1	10x_3'_v2	BM	9	-2.882	2.97555	0.0308314	-0.0905123	S	0.191635	62253	0.0589096	0.140971	-0.0582093	-0.0500196	0.0727745	0.0157035	0.241937	0.197469
1279	_01_ACGGGCTCACCAGTTA.1.1	OD1	10x_3'_v2	BM	9	-3.82951	2.25374	0.0095799	-0.121598	S	0.192711	62413	0.0313841	0.0583805	-0.0283947	-0.078919	0.0205054	-0.0562853	0.264316	0.302149
1280	_01_ACGGGCTCACTAGTAC.1.0	OD1	10x_3'_v2	PB	5	1.65939	-0.684001	-0.132016	-0.0547983	G1	0.0842333	25256	-0.0318407	0.198902	-0.0201539	0.0406427	0.103315	-0.0235958	0.421519	0.253787
1281	_01_ACGGGCTCAGCTTCGG.1.2	OD1	10x_3'_v2	BM	5	3.13594	-1.5613	-0.099564	-0.0496905	G1	0.0675949	13233	0.0411866	0.255289	0.00208697	0.246117	0.0713217	0.0584884	0.515932	0.222863
1282	_01_ACGGGCTCATGCAATC.1.4	OD1	10x_3'_v2	SPL	2	2.85286	3.88608	-0.14217	-0.0636657	G1	0.178758	60331	-0.0261057	0.0920006	0.0512819	0.00398199	0.0400234	0.238318	0.329249	0.24812
1283	_01_ACGGGCTCATGGATGG.1.1	OD1	10x_3'_v2	BM	2	1.05927	6.68844	-0.0667612	0.052371	G2M	0.302405	75813	-0.0458795	-0.00805214	0.197135	-0.142814	-0.0379712	0.132451	0.25908	0.257431
1284	_01_ACGGGCTCATTGGGCC.1.0	OD1	10x_3'_v2	PB	10	2.52677	1.82795	-0.162625	-0.101577	G1	0.109806	42480	-0.0734746	0.0474607	-0.0875463	0.0205742	0.0674935	-0.0419862	0.301054	0.29999
1285	_01_ACGGGCTGTATATGAG.1.4	OD1	10x_3'_v2	SPL	7	0.92937	2.17566	-0.104653	-0.0187203	G1	0.113197	44091	-0.0494585	0.195793	0.0553115	-0.0209726	0.0534385	0.154399	0.190147	0.491228
1286	_01_ACGGGCTGTCAGAATA.1.2	OD1	10x_3'_v2	BM	15	-6.44624	3.39867	0.127799	0.0466917	S	0.43034	89173	0.253405	0.0652754	-0.0887821	-0.104721	0.0512307	0.0951551	0.233758	0.132568
1287	_01_ACGGGCTGTCTCTTTA.1.3	OD1	10x_3'_v2	SPL	5	1.90995	0.153635	-0.159627	-0.0456863	G1	0.0699097	14707	-0.00350419	0.117687	-0.0258746	0.0196788	0.00847687	0.0771579	0.389581	0.180288
1288	_01_ACGGGCTGTCTGATCA.1.1	OD1	10x_3'_v2	BM	1	-1.02519	-9.3947	0.0418518	-0.0627458	S	0.395017	85709	0.0014945	0.217311	-0.10269	-0.0754575	0.224583	-0.0417448	0.255523	0.236339
1289	_01_ACGGGCTGTTACAGAA.1.4	OD1	10x_3'_v2	SPL	3	-3.14762	-9.88736	-0.143196	-0.0938758	G1	0.662395	109852	0.0216601	0.259159	-0.110795	-0.140484	0.107253	0.0910317	0.16202	0.312387
1290	_01_ACGGGCTGTTCCACTC.1.2	OD1	10x_3'_v2	BM	13	-1.92291	9.60672	0.234992	0.25596	G2M	0.479631	93423	-0.130521	-0.0199011	0.211886	-0.173946	0.368386	0.0325862	0.168604	0.146643
1291	_01_ACGGGCTTCAACGAAA.1.4	OD1	10x_3'_v2	SPL	7	1.64745	1.62493	-0.15005	-0.105475	G1	0.100408	37106	-0.0513171	0.208988	-0.0181236	-0.0109546	0.0274896	0.0983243	0.283943	0.259598
1292	_01_ACGGGCTTCAAGCCTA.1.4	OD1	10x_3'_v2	SPL	4	2.17602	-3.26971	-0.154853	-0.0828353	G1	0.0519945	5449	-0.0267049	0.225751	0.0218752	0.239672	0.170871	0.00224201	0.542261	0.316819
1293	_01_ACGGGCTTCACGCGGT.1.3	OD1	10x_3'_v2	SPL	0	1.54127	-1.4229	-0.166389	-0.0144818	G1	0.0946312	33182	0.0129447	0.0634528	0.114037	0.0908554	0.0931369	0.0218416	0.303116	0.572331
1294	_01_ACGGGCTTCATCGGAT.1.1	OD1	10x_3'_v2	BM	16	-4.21853	7.05907	0.372199	0.37324	G2M	0.430583	89199	-0.0165674	0.125513	-0.133682	-0.0715503	0.0340148	0.208943	0.232334	0.247977
1295	_01_ACGGGCTTCCTTGACC.1.0	OD1	10x_3'_v2	PB	3	-2.02767	-11.6003	-0.100963	-0.0813888	G1	0.558459	99053	-0.026138	0.404068	-0.117889	-0.125183	0.121539	0.0557166	0.175274	0.222666
1296	_01_ACGGGCTTCGGCGGTT.1.3	OD1	10x_3'_v2	SPL	6	-2.93691	0.54957	-0.0812274	-0.123393	G1	0.143268	53800	-0.0346968	0.132032	-0.0321687	-0.0799759	0.0894409	-0.00368367	0.209678	0.390324
1297	_01_ACGGGCTTCTCGGACG.1.4	OD1	10x_3'_v2	SPL	8	2.42146	10.9881	-0.0657715	-0.0850852	G1	0.536388	97560	-0.0931563	0.108723	0.250444	-0.093841	0.541647	-0.0443007	0.15489	0.229112
1298	_01_ACGGGCTTCTCTGAGA.1.2	OD1	10x_3'_v2	BM	6	-2.8633	2.35612	-0.142137	-0.0900831	G1	0.168132	58542	-0.0147119	0.155362	-0.0586669	-0.136457	0.0236517	0.0037972	0.223304	0.226629
1299	_01_ACGGGTCAGCCACTAT.1.3	OD1	10x_3'_v2	SPL	3	-2.67014	-11.4795	-0.169817	-0.114892	G1	0.759039	116781	-0.0240961	0.422657	0.00411092	-0.0718545	0.104332	0.00802073	0.309942	0.361533
1300	_01_ACGGGTCAGCTAGGCA.1.3	OD1	10x_3'_v2	SPL	11	0.914447	-1.85464	-0.16141	-0.068019	G1	0.0850449	25886	-0.0221101	0.209175	-0.0453855	0.170473	0.0880008	0.0443616	0.447392	0.401797
1301	_01_ACGGGTCAGGAATCGC.1.1	OD1	10x_3'_v2	BM	5	3.66078	0.384743	-0.127568	-0.110517	G1	0.0725206	16490	-0.0295371	0.213875	-0.0820951	-0.0208665	0.0797078	-0.0498034	0.459015	0.22379
1302	_01_ACGGGTCCAACACCTA.1.2	OD1	10x_3'_v2	BM	1	0.282695	-9.38916	-0.0842853	-0.0876795	G1	0.553711	98692	-0.0446263	0.497354	-0.0865666	0.0881943	0.201091	0.0319671	0.2229	0.128054
1303	_01_ACGGGTCCAAGCGAGT.1.4	OD1	10x_3'_v2	SPL	6	-2.79237	1.15223	-0.185724	-0.0864088	G1	0.143192	53788	0.107337	0.153219	-0.00703365	-0.00989635	-0.0205249	0.00426287	0.264074	0.340242
1304	_01_ACGGGTCCAATCAGAA.1.4	OD1	10x_3'_v2	SPL	1	0.980353	-11.1616	-0.174151	-0.135162	G1	0.66239	109851	-0.0645018	0.557162	-0.0630785	-0.0447201	0.113166	0.0983605	0.3898	0.267853
1305	_01_ACGGGTCCAATGAATG.1.4	OD1	10x_3'_v2	SPL	7	-0.357604	2.29126	-0.160392	-0.000799343	G1	0.127809	49718	0.0147567	0.157489	-0.0114948	0.00421989	0.179728	0.0773805	0.193566	0.487059
1306	_01_ACGGGTCCACCAGATT.1.2	OD1	10x_3'_v2	BM	16	-5.21946	5.54127	0.401766	0.218902	S	0.404558	86681	0.110241	0.128199	-0.0658891	-0.149299	0.0252735	0.186001	0.273297	0.176374
1307	_01_ACGGGTCCACGGTTTA.1.2	OD1	10x_3'_v2	BM	19	-4.67927	8.01049	0.100006	0.654407	G2M	0.540842	97845	-0.0829291	0.133691	-0.0209993	0.0591262	0.0355445	0.198151	0.366385	0.199623
1308	_01_ACGGGTCCAGTAAGAT.1.1	OD1	10x_3'_v2	BM	5	3.59952	-0.38147	-0.124218	-0.106282	G1	0.0759648	18962	-0.0174654	0.218494	-0.086684	0.109292	0.134393	0.0196492	0.402822	0.102897
1309	_01_ACGGGTCCATGGATGG.1.3	OD1	10x_3'_v2	SPL	2	2.595	5.1326	-0.201685	-0.106964	G1	0.228158	66926	-0.0659368	0.161669	0.175673	0.0563093	0.178199	0.075592	0.327345	0.424759
1310	_01_ACGGGTCCATTCACTT.1.3	OD1	10x_3'_v2	SPL	0	-0.361493	-1.46424	-0.175696	-0.109208	G1	0.0904318	30064	0.0120819	0.167813	0.00883686	0.0907799	0.177148	0.104206	0.283185	0.397716
1311	_01_ACGGGTCGTAACGACG.1.1	OD1	10x_3'_v2	BM	16	-4.35902	5.39742	0.325989	0.110699	S	0.293964	74756	0.141945	0.124651	0.0089974	-0.104217	0.101506	0.0667919	0.269238	0.200346
1312	_01_ACGGGTCGTAAGTGGC.1.3	OD1	10x_3'_v2	SPL	3	-2.84896	-11.3443	-0.030127	-0.0179483	G1	0.719743	115398	-0.109721	0.228902	-0.0670011	-0.0489858	0.0767948	0.0439968	0.121881	0.316616
1313	_01_ACGGGTCGTACCTACA.1.0	OD1	10x_3'_v2	PB	0	-0.413907	-1.64215	-0.144199	-0.0821536	G1	0.102133	38189	0.0575831	0.164187	-0.0288375	0.0743237	0.0614105	-0.00670557	0.350275	0.408595
1314	_01_ACGGGTCGTATAGGTA.1.2	OD1	10x_3'_v2	BM	4	4.21597	-1.2522	-0.143939	-0.0616775	G1	0.0451509	3173	-0.067103	0.179778	0.00875634	0.153799	0.124819	0.00550415	0.453372	0.251325
1315	_01_ACGGGTCGTCGATTGT.1.2	OD1	10x_3'_v2	BM	5	3.18332	-0.112851	-0.137318	-0.0717256	G1	0.0655841	12005	-0.0230699	0.237026	-0.0364374	0.176801	0.0210093	0.140019	0.448134	0.14403
1316	_01_ACGGGTCGTGATGTGG.1.1	OD1	10x_3'_v2	BM	5	3.51328	-1.14488	-0.127093	-0.0570083	G1	0.0671118	12936	0.0150495	0.192046	-0.0184531	0.0302894	0.151233	0.00174601	0.377033	0.171285
1317	_01_ACGGGTCGTGTGGCTC.1.1	OD1	10x_3'_v2	BM	5	2.86175	-0.100172	-0.154825	-0.0341964	G1	0.0550735	6690	0.017655	0.213774	-0.0779157	0.138346	0.119481	0.115996	0.43062	0.137214
1318	_01_ACGGGTCTCACCACCT.1.2	OD1	10x_3'_v2	BM	7	-0.961142	2.33338	-0.084947	-0.129425	G1	0.126955	49458	-0.0682858	0.0902876	-0.0434181	0.0309434	0.101671	-0.0148805	0.270246	0.232592
1319	_01_ACGGGTCTCATTATCC.1.2	OD1	10x_3'_v2	BM	19	-2.8476	9.55407	-0.0175711	0.460878	G2M	0.494737	94587	0.0257826	0.0288262	0.287399	-0.128632	0.11924	0.128512	0.105618	0.0893598
1320	_01_ACGGGTCTCCACTCCA.1.0	OD1	10x_3'_v2	PB	0	0.379904	-2.95702	-0.135414	-0.0510578	G1	0.0959612	34098	-0.100378	0.13208	-0.0413092	0.0645222	0.0747619	0.0302238	0.368303	0.440345
1321	_01_ACGGGTCTCCACTGGG.1.2	OD1	10x_3'_v2	BM	1	2.22321	-9.98006	-0.115391	-0.0795657	G1	0.459901	91797	0.0833652	0.184089	0.0207289	0.10241	0.084469	-0.0229416	0.411013	0.210063
1322	_01_ACGGGTCTCCCTAATT.1.4	OD1	10x_3'_v2	SPL	11	1.04921	2.30453	-0.146957	-0.0558376	G1	0.118877	46547	-0.0764638	0.0423137	0.108976	-0.0399336	-0.0564784	-0.0346101	0.220862	0.261572
1323	_01_ACGGGTCTCCGTACAA.1.4	OD1	10x_3'_v2	SPL	6	-1.38455	0.802315	-0.146621	-0.0853721	G1	0.123061	48125	-0.0498109	0.184637	0.0620952	0.0320355	0.0983603	0.0177534	0.211337	0.361814
1324	_01_ACGGGTCTCCGTAGGC.1.0	OD1	10x_3'_v2	PB	4	2.85184	-1.34256	-0.13711	-0.157159	G1	0.0600212	9001	-0.0908916	0.118092	-0.0652463	0.0735959	0.166973	0.110897	0.437274	0.263308
1325	_01_ACGGGTCTCGCCAAAT.1.2	OD1	10x_3'_v2	BM	6	0.206022	0.32984	-0.134358	-0.0745734	G1	0.102171	38217	0.0790036	0.305543	-0.00214776	0.10369	0.0964347	-0.00631453	0.348206	0.197832
1326	_01_ACGGGTCTCGGCGCTA.1.4	OD1	10x_3'_v2	SPL	11	-1.53823	-1.01885	-0.0724945	-0.0749639	G1	0.100217	36993	-0.00901772	0.170199	-0.0628486	0.0482428	0.0633361	0.109942	0.212139	0.47944
1327	_01_ACGGGTCTCTCTTGAT.1.1	OD1	10x_3'_v2	BM	15	-5.55371	4.20815	0.344457	0.0189115	S	0.341758	80355	0.174823	0.0606821	-0.0482032	-0.223986	-0.0417417	0.121087	0.218235	0.172679
1328	_01_ACGGGTCTCTGCTTGC.1.3	OD1	10x_3'_v2	SPL	7	-0.894684	1.74353	-0.182908	-0.0877249	G1	0.121458	47535	-0.019663	0.098447	-0.0330433	-0.0470913	0.0901253	-0.0266301	0.279237	0.227337
1329	_01_ACGGGTCTCTTTAGTC.1.1	OD1	10x_3'_v2	BM	5	2.43166	-2.23147	-0.157937	-0.0205244	G1	0.0745425	17973	-0.102576	0.168387	-0.0803669	0.137032	0.202032	0.0554841	0.39423	0.26346
1330	_01_ACGTCAAAGACGCTTT.1.1	OD1	10x_3'_v2	BM	16	-4.09373	5.48141	0.206269	0.00408278	S	0.313496	77152	0.0300368	0.0734284	-0.111364	-0.0966788	0.0902169	0.0598334	0.24506	0.178327
1331	_01_ACGTCAAAGCGATGAC.1.1	OD1	10x_3'_v2	BM	4	3.9935	-1.61938	-0.142763	-0.0997458	G1	0.0293797	589	0.0732421	0.212708	0.000878274	0.145183	0.316149	0.109058	0.721567	0.189569
1332	_01_ACGTCAAAGGCGATAC.1.2	OD1	10x_3'_v2	BM	15	-5.81793	4.09725	0.211629	0.0407847	S	0.349433	81148	0.218771	0.108458	-0.0672027	-0.135225	0.0225973	0.0921319	0.254701	0.0816432
1333	_01_ACGTCAAAGGGTGTGT.1.3	OD1	10x_3'_v2	SPL	8	2.80559	9.05194	0.0478948	-0.063206	S	0.351595	81377	-0.119978	0.0802951	0.100087	-0.125197	0.322603	-0.0589556	0.171639	0.222872
1334	_01_ACGTCAACAAACTGCT.1.1	OD1	10x_3'_v2	BM	4	4.73054	-0.277087	-0.10532	-0.0611245	G1	0.080116	22084	-0.0784013	0.132801	-0.078445	0.134558	0.0712549	0.0217462	0.465531	0.151171
1335	_01_ACGTCAACAAAGCAAT.1.1	OD1	10x_3'_v2	BM	4	4.22804	-2.17106	-0.154729	-0.0659419	G1	0.0617204	9862	-0.0105158	0.185128	-0.0658845	0.13273	0.113534	0.052985	0.674256	0.311159
1336	_01_ACGTCAACAAGCCTAT.1.3	OD1	10x_3'_v2	SPL	1	0.574452	-10.9755	-0.219137	-0.112072	G1	0.6601	109578	-0.0326849	0.308484	-0.0599232	-0.0719522	-0.00947976	0.0446801	0.185791	0.328444
1337	_01_ACGTCAACACGCTTTC.1.3	OD1	10x_3'_v2	SPL	12	0.815802	4.33004	-0.083785	-0.118927	G1	0.183232	61028	-0.068222	0.0366589	0.0735766	-0.0638686	0.187723	0.0173987	0.187466	0.272838
1338	_01_ACGTCAACACGGCTAC.1.0	OD1	10x_3'_v2	PB	7	-0.863059	1.88822	-0.103799	-0.074636	G1	0.123639	48314	0.0105598	0.136663	0.0176606	-0.0678812	0.0114246	-0.0212855	0.198652	0.460863
1339	_01_ACGTCAACATCCGTGG.1.2	OD1	10x_3'_v2	BM	6	-3.01886	1.19683	-0.188003	-0.0808188	G1	0.182846	60979	0.185006	0.20187	-0.0508743	-0.172766	0.0273912	0.0503003	0.290318	0.0988614
1340	_01_ACGTCAACATGACGGA.1.2	OD1	10x_3'_v2	BM	2	1.55865	6.86744	0.0612968	-0.0956074	S	0.338424	80015	-0.106894	0.020897	0.0290675	-0.121193	0.0186999	0.116384	0.341694	0.264044
1341	_01_ACGTCAACATGGGAAC.1.0	OD1	10x_3'_v2	PB	0	-0.923576	-2.57157	-0.156643	-0.0631641	G1	0.0920929	31304	0.000689164	0.158958	-0.0224244	0.173392	0.151744	0.109475	0.282627	0.5374
1342	_01_ACGTCAAGTACATGTC.1.4	OD1	10x_3'_v2	SPL	0	2.05639	-3.0027	-0.156227	-0.0562001	G1	0.066709	12667	0.0453684	0.16748	0.0161248	0.152258	0.0393403	0.0542386	0.3667	0.510263
1343	_01_ACGTCAAGTACCATCA.1.2	OD1	10x_3'_v2	BM	6	-1.92462	2.70574	-0.00830404	-0.113881	G1	0.160005	57088	0.0867126	0.181666	-0.0920652	-0.0386155	0.0928448	-0.0257463	0.232677	0.158684
1344	_01_ACGTCAAGTCGAGTTT.1.1	OD1	10x_3'_v2	BM	6	-1.30884	1.17106	-0.154439	-0.119999	G1	0.122049	47778	-0.0124844	0.196997	-0.071092	0.0325604	0.210307	0.0348261	0.433646	0.163337
1345	_01_ACGTCAAGTCGCGTGT.1.0	OD1	10x_3'_v2	PB	11	1.376	-1.65158	-0.137157	-0.10597	G1	0.0671698	12961	0.0218465	0.165673	-0.07064	0.174915	0.139224	0.054021	0.484703	0.327361
1346	_01_ACGTCAAGTCTTGATG.1.1	OD1	10x_3'_v2	BM	12	1.56766	4.19633	-0.0733118	-0.0570414	G1	0.147779	54719	-0.016213	0.10071	0.047366	0.0395984	0.155163	0.0922898	0.37278	0.469916
1347	_01_ACGTCAAGTGCTAGCC.1.4	OD1	10x_3'_v2	SPL	0	-0.0902267	-2.83735	-0.100755	-0.0991437	G1	0.0916967	30999	-0.0059073	0.234301	-0.0152063	0.117739	0.133238	0.0747399	0.335776	0.416793
1348	_01_ACGTCAAGTGGAAAGA.1.4	OD1	10x_3'_v2	SPL	24	-3.6843	-8.65889	-0.103923	-0.113277	G1	0.577217	100381	0.034508	0.179524	-0.0796568	-0.131582	0.172886	-0.0183288	0.339523	0.319131
1349	_01_ACGTCAAGTTGAACTC.1.3	OD1	10x_3'_v2	SPL	2	2.1315	7.61615	0.0943491	-0.0682135	S	0.337421	79900	-0.0812125	0.028236	0.153695	-0.132339	0.194947	-0.0601516	0.143991	0.225207
1350	_01_ACGTCAATCCGAACGC.1.1	OD1	10x_3'_v2	BM	19	-5.66089	5.28858	-0.104856	0.174286	G2M	0.282772	73372	0.0416075	0.122953	-0.0591193	-0.138972	0.131105	0.138346	0.284926	0.103244
1351	_01_ACGTCAATCCGCGCAA.1.2	OD1	10x_3'_v2	BM	9	-2.83744	3.44528	0.111472	-0.0598524	S	0.178456	60287	0.0180122	0.180055	-0.0174991	0.0590293	0.106752	0.00609952	0.264287	0.226468
1352	_01_ACGTCAATCGGCATCG.1.1	OD1	10x_3'_v2	BM	0	2.35631	-2.8222	-0.0501053	-0.0596347	G1	0.0619346	9966	-0.0377915	0.364956	-0.0148072	0.120655	0.111727	0.0176486	0.464882	0.345763
1353	_01_ACGTCAATCGGTCCGA.1.4	OD1	10x_3'_v2	SPL	0	1.58984	-1.52805	-0.144787	-0.103942	G1	0.0794087	21495	-0.0970481	0.0506756	-0.0389585	0.0121457	0.0567554	0.0570015	0.412623	0.359308
1354	_01_ACGTCAATCTACCTGC.1.0	OD1	10x_3'_v2	PB	1	2.53545	-10.3259	-0.179692	-0.0772866	G1	0.554049	98723	-0.0105913	0.286659	0.00606515	-0.0153107	0.0735098	0.0474156	0.295178	0.219066
1355	_01_ACGTCAATCTCGCTTG.1.4	OD1	10x_3'_v2	SPL	3	-0.726048	-11.7215	-0.170061	-0.108958	G1	0.708418	114636	-0.0524096	0.30602	-0.134579	-0.0794855	0.0527042	-0.0582912	0.159804	0.363206
1356	_01_ACTATCTAGAAGGTTT.1.2	OD1	10x_3'_v2	BM	11	3.09112	-0.295901	-0.14195	-0.08856	G1	0.053045	5862	-0.000325829	0.146578	-0.0729055	0.0113239	0.0585935	0.0749452	0.567339	0.256076
1357	_01_ACTATCTAGCAACGGT.1.2	OD1	10x_3'_v2	BM	15	-6.65506	2.64286	0.108927	0.0333939	S	0.530004	97110	0.278694	0.0745854	-0.0567623	-0.150896	0.0780766	0.00135282	0.307881	0.156359
1358	_01_ACTATCTAGCCACTAT.1.0	OD1	10x_3'_v2	PB	2	1.90553	6.6308	-0.0855887	-0.0619878	G1	0.305594	76217	-0.0992375	0.0509419	0.124355	-0.00560097	0.164998	0.0300247	0.16917	0.287001
1359	_01_ACTATCTAGGATGCGT.1.0	OD1	10x_3'_v2	PB	0	-1.0162	-1.5477	-0.0887889	-0.0972606	G1	0.0994992	36556	0.00371651	0.125206	-0.0623589	0.00134054	0.128962	0.0719725	0.285548	0.359088
1360	_01_ACTATCTAGTACGCGA.1.0	OD1	10x_3'_v2	PB	0	0.802145	-2.36198	-0.199913	-0.0545416	G1	0.0800686	22051	-0.0275926	0.16939	-0.0477529	0.121539	0.227463	0.0450593	0.376611	0.265178
1361	_01_ACTATCTAGTGCCATT.1.1	OD1	10x_3'_v2	BM	4	4.11763	-0.992008	-0.0652609	-0.0674786	G1	0.0526421	5708	-0.036625	0.18097	-0.0527832	0.205999	0.0711498	-0.00484421	0.54069	0.149558
1362	_01_ACTATCTAGTGGGTTG.1.4	OD1	10x_3'_v2	SPL	0	-0.427526	-2.92719	-0.159058	-0.0793541	G1	0.102443	38373	-0.0051996	0.260579	-0.0207208	0.0954874	0.123249	0.0907547	0.229051	0.450188
1363	_01_ACTATCTCAAAGGTGC.1.2	OD1	10x_3'_v2	BM	6	-1.65459	1.30641	-0.0325555	-0.12577	G1	0.129455	50230	0.0446966	0.195806	-0.0657618	0.126016	0.121763	-0.0444298	0.247968	0.186846
1364	_01_ACTATCTCAAGAAGAG.1.1	OD1	10x_3'_v2	BM	4	4.21514	-0.913309	-0.0923057	-0.124544	G1	0.0631331	10606	-0.0558805	0.138719	-0.0543565	0.136368	0.0121562	0.0475607	0.475097	0.129012
1365	_01_ACTATCTCACGCCAGT.1.2	OD1	10x_3'_v2	BM	4	4.45446	-0.434881	-0.105472	-0.064992	G1	0.0452949	3211	-0.0830617	0.11586	-0.0250626	0.0139928	0.105744	0.153926	0.503018	0.170337
1366	_01_ACTATCTCACTCTGTC.1.2	OD1	10x_3'_v2	BM	1	-3.51827	0.78882	-0.0190655	-0.0739233	G1	0.322344	78165	0.0774341	0.211163	-0.0139279	-0.15682	0.128934	-0.0235562	0.191056	0.128683
1367	_01_ACTATCTCAGAGTGTG.1.2	OD1	10x_3'_v2	BM	10	3.84604	1.34263	-0.120743	-0.0785223	G1	0.0903257	29980	-0.0661214	0.0685106	0.00691436	-0.0919958	0.120847	0.0733318	0.38394	0.2181
1368	_01_ACTATCTCATGGGACA.1.0	OD1	10x_3'_v2	PB	5	2.27807	-1.54803	-0.13008	-0.141245	G1	0.0785813	20850	-0.151655	0.0904012	-0.0150671	0.0116393	0.0881479	-0.0161077	0.194929	0.273436
1369	_01_ACTATCTCATTAGGCT.1.3	OD1	10x_3'_v2	SPL	0	-0.370269	-2.71086	-0.145426	-0.0347244	G1	0.0824693	23879	-0.0334114	0.241658	0.0582173	0.0785202	0.141225	0.0568019	0.367637	0.556176
1370	_01_ACTATCTGTCCATGAT.1.4	OD1	10x_3'_v2	SPL	11	0.708847	0.51913	-0.160314	-0.0495238	G1	0.0837537	24869	-0.06121	0.172796	-0.0145223	-0.0228857	0.0583087	0.00864616	0.388425	0.43549
1371	_01_ACTATCTGTGGCAAAC.1.1	OD1	10x_3'_v2	BM	5	2.54542	-0.714052	-0.0856623	-0.0937084	G1	0.0568633	7492	0.0642659	0.169632	0.0251293	0.107372	0.166832	0.0205666	0.475311	0.161613
1372	_01_ACTATCTGTGTAATGA.1.0	OD1	10x_3'_v2	PB	8	3.02599	8.06549	-0.0680029	-0.0691031	G1	0.344197	80622	-0.0498725	-0.0324302	0.213288	-0.0736192	0.335769	-0.0570024	0.251164	0.322807
1373	_01_ACTATCTGTTGTCGCG.1.0	OD1	10x_3'_v2	PB	4	3.36917	-2.39385	-0.137141	-0.0565824	G1	0.0447005	3051	-0.0419434	0.199327	-0.0234487	0.149707	0.183121	0.182929	0.51918	0.310796
1374	_01_ACTATCTTCACCGGGT.1.4	OD1	10x_3'_v2	SPL	11	-0.530312	-0.944601	-0.125741	-0.0890312	G1	0.100257	37022	-0.00167888	0.131394	-0.0156758	-0.00237511	0.21692	-0.00175886	0.216522	0.315487
1375	_01_ACTATCTTCAGAGACG.1.3	OD1	10x_3'_v2	SPL	1	1.36169	-10.0907	-0.220494	-0.116229	G1	0.588187	101288	0.10453	0.327485	0.0506768	0.100839	0.0697111	0.157933	0.365972	0.441806
1376	_01_ACTATCTTCCTTTCTC.1.3	OD1	10x_3'_v2	SPL	0	1.53469	-2.3769	-0.127231	-0.0519516	G1	0.0961872	34276	-0.0440415	0.12268	-0.0866793	0.12022	0.12961	0.00131893	0.41072	0.451222
1377	_01_ACTATCTTCGCCAAAT.1.0	OD1	10x_3'_v2	PB	8	2.17408	7.98315	-0.0233525	-0.0247223	G1	0.333576	79462	-0.109623	0.0386812	0.155571	-0.147249	0.103519	0.0264425	0.118415	0.146427
1378	_01_ACTATCTTCGTTACAG.1.1	OD1	10x_3'_v2	BM	5	3.02795	-1.53577	-0.156203	0.026021	G2M	0.0828556	24196	-0.0621656	0.128353	-0.0619122	0.0527234	0.0943553	0.0724748	0.322229	0.205186
1379	_01_ACTATCTTCTATCCCG.1.3	OD1	10x_3'_v2	SPL	0	2.09229	-1.90006	-0.125377	0.00778654	G2M	0.06811	13537	-0.0726003	0.212049	-0.0302296	0.105944	-0.0200333	0.118913	0.394671	0.418321
1380	_01_ACTGAACAGCCCGAAA.1.0	OD1	10x_3'_v2	PB	0	-0.777416	-1.24384	-0.134975	-0.114723	G1	0.102193	38234	-0.0635373	0.0939767	-0.0490458	0.0733898	0.114366	0.0542716	0.339651	0.558599
1381	_01_ACTGAACAGCTAGGCA.1.1	OD1	10x_3'_v2	BM	1	-0.974872	-9.0778	-0.100172	-0.0405149	G1	0.564504	99461	0.0668402	0.403166	-0.0389505	-0.0645134	0.0835046	0.0413826	0.20497	0.463201
1382	_01_ACTGAACAGGTGCTAG.1.0	OD1	10x_3'_v2	PB	0	-0.228719	-2.41751	-0.166919	-0.0799539	G1	0.0895435	29364	-0.0387911	0.254927	0.00859898	0.0845388	0.149829	0.0357271	0.324423	0.352338
1383	_01_ACTGAACAGTATTGGA.1.2	OD1	10x_3'_v2	BM	5	0.675966	0.263673	-0.115868	-0.0607238	G1	0.090724	30302	0.00736813	0.186534	-0.0606807	0.0590589	0.122354	0.0212003	0.382141	0.241581
1384	_01_ACTGAACAGTCCAGGA.1.0	OD1	10x_3'_v2	PB	5	1.80636	-1.53301	-0.210603	-0.0770889	G1	0.066996	12852	-0.0546112	0.179454	-0.0473009	0.070468	0.0637528	-0.00318572	0.337335	0.239465
1385	_01_ACTGAACAGTCCGGTC.1.3	OD1	10x_3'_v2	SPL	2	1.24087	7.00674	-0.0715473	-0.0577799	G1	0.296351	75061	-0.127594	0.0383076	0.0867923	-0.0733079	0.177017	0.0303739	0.206159	0.277825
1386	_01_ACTGAACAGTTAACGA.1.1	OD1	10x_3'_v2	BM	11	1.74057	1.52872	-0.0720242	-0.0742904	G1	0.0876578	27928	0.0355216	0.159492	-0.0434036	0.0039213	-0.0377229	0.0893195	0.340349	0.1542
1387	_01_ACTGAACCAATAAGCA.1.3	OD1	10x_3'_v2	SPL	4	3.19248	-2.99981	-0.106814	-0.120132	G1	0.0552758	6778	-0.026441	0.219354	-0.034144	0.133572	0.0613102	0.0388732	0.498775	0.350238
1388	_01_ACTGAACCAGACAAGC.1.4	OD1	10x_3'_v2	SPL	0	-0.0057499	-2.30301	-0.183046	-0.0510492	G1	0.088398	28471	0.006668	0.123086	0.0024679	0.0527844	0.0896815	0.0355407	0.358753	0.381419
1389	_01_ACTGAACCATATACGC.1.1	OD1	10x_3'_v2	BM	16	-6.22325	5.53692	0.520236	0.162312	S	0.530957	97168	-0.0658984	0.207388	-0.0834726	-0.154993	0.0516711	0.181585	0.169975	0.295183
1390	_01_ACTGAACCATATGCTG.1.2	OD1	10x_3'_v2	BM	16	-4.11006	4.9291	0.374175	-0.0103439	S	0.293567	74705	0.142094	0.0736714	-0.0795734	-0.160028	0.0446038	0.0553819	0.279587	0.224612
1391	_01_ACTGAACCATCGATGT.1.2	OD1	10x_3'_v2	BM	4	4.58271	-1.15737	-0.154822	-0.0890597	G1	0.0655385	11977	-0.0143611	0.114177	-0.0419499	0.0929181	0.117013	0.131664	0.595696	0.0155311
1392	_01_ACTGAACCATGGGAAC.1.1	OD1	10x_3'_v2	BM	6	-2.14952	2.13402	-0.113828	-0.029452	G1	0.147601	54684	0.0837924	0.185326	-0.0817882	-0.0880664	0.0599284	0.00797062	0.317479	0.155902
1393	_01_ACTGAACGTAAAGGAG.1.1	OD1	10x_3'_v2	BM	6	-0.52414	1.27946	-0.166733	-0.0459278	G1	0.120007	47007	0.0586945	0.278364	-0.0181769	-0.0222887	0.0900262	0.101718	0.318065	0.172102
1394	_01_ACTGAACGTACCGTAT.1.3	OD1	10x_3'_v2	SPL	10	2.59268	1.85992	-0.131532	-0.0788062	G1	0.107678	41375	-0.022559	0.159718	-0.0103318	0.0684378	-0.002847	0.0309924	0.237265	0.287256
1395	_01_ACTGAACGTGACGCCT.1.0	OD1	10x_3'_v2	PB	4	2.27187	-1.70222	-0.120773	-0.102162	G1	0.0628892	10474	-0.00953871	0.0567469	-0.0450363	0.124199	0.168209	0.0490275	0.402031	0.248019
1396	_01_ACTGAACGTGTAACGG.1.1	OD1	10x_3'_v2	BM	4	3.03727	-2.1119	-0.168849	-0.0822885	G1	0.0630809	10574	-0.00539234	0.176726	-0.0191619	0.0258668	0.195349	0.0556143	0.440731	0.319472
1397	_01_ACTGAACTCACTATTC.1.4	OD1	10x_3'_v2	SPL	4	3.04616	-1.79888	-0.0898956	-0.117388	G1	0.0734716	17223	-0.137999	0.0980625	-0.137845	0.0748659	0.0590059	0.225625	0.297667	0.309246
1398	_01_ACTGAACTCAGCACAT.1.4	OD1	10x_3'_v2	SPL	1	1.01004	-11.2794	-0.167036	-0.105169	G1	0.572972	100043	-0.0495404	0.472907	-0.0535211	0.0326132	-0.0466288	-0.0267892	0.30487	0.35101
1399	_01_ACTGAACTCCTGCCAT.1.0	OD1	10x_3'_v2	PB	0	2.62457	-2.52729	-0.106763	-0.044413	G1	0.0643285	11280	-0.0917386	0.183142	-0.100274	0.00579596	0.0897935	0.0151117	0.410767	0.239329
1400	_01_ACTGAGTAGAAGGACA.1.1	OD1	10x_3'_v2	BM	5	1.62136	-0.144496	-0.1091	-0.0791842	G1	0.0849508	25814	0.0182329	0.214856	-0.103685	0.0838694	0.140189	0.044275	0.405262	0.208978
1401	_01_ACTGAGTAGATGGCGT.1.4	OD1	10x_3'_v2	SPL	7	-0.191692	1.11906	-0.120848	-0.0684017	G1	0.102101	38164	0.022224	0.133968	-0.0253217	-0.0180227	0.0912251	0.0912147	0.338942	0.579287
1402	_01_ACTGAGTAGCGTTCCG.1.1	OD1	10x_3'_v2	BM	24	-4.55829	-7.63718	-0.19207	-0.109909	G1	0.632388	106021	0.0422499	0.0663599	-0.121371	-0.168125	0.00376149	0.0294804	0.160631	0.141316
1403	_01_ACTGAGTAGCTGAAAT.1.4	OD1	10x_3'_v2	SPL	0	-1.64432	-0.930563	-0.174007	-0.0887359	G1	0.112188	43614	-0.0212833	0.0593846	-0.0372419	0.0559308	0.0547063	0.0958362	0.306675	0.469622
1404	_01_ACTGAGTAGGGTGTTG.1.1	OD1	10x_3'_v2	BM	4	4.47236	-1.64181	-0.217216	-0.0897028	G1	0.0386237	1761	-0.0963814	0.121918	-0.00978324	0.282721	0.00125617	0.0161581	0.607942	0.264605
1405	_01_ACTGAGTCACATAACC.1.2	OD1	10x_3'_v2	BM	4	4.28275	-1.79556	-0.150646	0.019465	G2M	0.0516993	5331	-0.057204	0.174462	-0.112969	0.113793	0.229606	0.0221449	0.463809	0.212494
1406	_01_ACTGAGTCAGCAGTTT.1.4	OD1	10x_3'_v2	SPL	1	1.14126	-11.1661	-0.147358	-0.0893923	G1	0.610319	103430	-0.0727121	0.62273	-0.103356	0.00431995	-0.0314244	0.0772578	0.233598	0.356076
1407	_01_ACTGAGTCATTGCGGC.1.0	OD1	10x_3'_v2	PB	6	-1.90918	1.94767	-0.00469475	-0.0896009	G1	0.128068	49810	-0.0213039	0.159966	-0.00092572	-0.0326227	0.143098	0.0845968	0.33343	0.185409
1408	_01_ACTGAGTGTATAGGTA.1.0	OD1	10x_3'_v2	PB	5	1.83789	-2.25978	-0.153097	-0.130204	G1	0.079985	21986	-0.0240787	0.175268	-0.0536428	0.0963882	0.215576	-0.0192171	0.282525	0.260668
1409	_01_ACTGAGTGTCCAAGTT.1.4	OD1	10x_3'_v2	SPL	7	-1.00051	1.36893	-0.160125	-0.0900837	G1	0.11679	45683	-0.0471011	0.067236	-0.0453607	-0.0396485	0.108122	-0.00152759	0.149487	0.3302
1410	_01_ACTGAGTGTCGCATAT.1.2	OD1	10x_3'_v2	BM	0	2.11086	-3.05706	-0.120647	-0.057433	G1	0.0695358	14449	0.000497967	0.0834366	-0.0436328	0.0781412	0.208219	0.0769781	0.461449	0.398199
1411	_01_ACTGAGTGTGGTTTCA.1.1	OD1	10x_3'_v2	BM	9	-3.51638	2.65678	0.00653599	-4.68e-05	S	0.184695	61213	0.113464	0.209911	-0.124883	-0.0768566	0.0484134	-0.0184781	0.227372	0.191436
1412	_01_ACTGAGTGTGTGCGTC.1.4	OD1	10x_3'_v2	SPL	10	3.24508	-0.384142	-0.118258	-0.0375993	G1	0.0989189	36161	-0.0403713	0.0896633	0.055913	-0.0547132	0.186176	0.156848	0.333127	0.356251
1413	_01_ACTGAGTGTTATCACG.1.1	OD1	10x_3'_v2	BM	17	-2.78191	5.35334	0.117463	-0.0524159	S	0.281359	73214	0.0191598	0.0409641	-0.0550242	-0.0894542	0.0229061	0.0540394	0.217935	0.106177
1414	_01_ACTGAGTGTTCGCGAC.1.4	OD1	10x_3'_v2	SPL	6	-1.55928	2.49683	-0.0569043	-0.0689839	G1	0.144983	54158	0.0551558	0.26033	0.011898	0.0351475	0.0934039	0.0251483	0.211334	0.146043
1415	_01_ACTGAGTTCAATAAGG.1.1	OD1	10x_3'_v2	BM	6	-1.58379	1.31342	-0.055153	-0.121455	G1	0.114597	44724	0.0539712	0.213494	-0.093023	-0.0130407	0.141922	-0.0333473	0.289053	0.272006
1416	_01_ACTGAGTTCCACGCAG.1.0	OD1	10x_3'_v2	PB	7	0.598759	3.03448	-0.123153	-0.113225	G1	0.132999	51278	-0.0582506	0.0843958	-0.081451	-0.075168	0.0603854	0.0737635	0.273878	0.322492
1417	_01_ACTGAGTTCCCAGGTG.1.1	OD1	10x_3'_v2	BM	0	0.884202	-1.68869	0.00219925	-0.0673354	S	0.0934701	32336	-0.062402	0.135317	-0.0981339	0.0711361	0.081618	0.0330138	0.394799	0.305359
1418	_01_ACTGAGTTCCCATTAT.1.3	OD1	10x_3'_v2	SPL	0	-1.40142	-0.989603	-0.113166	-0.0809319	G1	0.0943973	33023	-0.00601618	0.0986903	-0.00609824	-0.0416225	-0.0202362	0.0687282	0.381833	0.475913
1419	_01_ACTGAGTTCGAGGTAG.1.2	OD1	10x_3'_v2	BM	11	2.09967	1.12652	-0.0576747	-0.0379129	G1	0.0736686	17336	0.0157665	0.159926	-0.016871	0.115066	0.0158596	0.0320173	0.34087	0.0631871
1420	_01_ACTGAGTTCGGAAACG.1.3	OD1	10x_3'_v2	SPL	10	1.5406	3.67401	-0.174148	-0.041496	G1	0.140662	53221	-0.102343	0.0590246	-0.0715419	-0.0218123	0.100026	0.126855	0.333067	0.261804
1421	_01_ACTGATGAGAACAACT.1.2	OD1	10x_3'_v2	BM	10	3.5685	1.80575	-0.110468	-0.100567	G1	0.0988512	36100	-0.0024367	0.14212	0.0561031	0.0223664	-0.0549761	0.122022	0.449263	0.126137
1422	_01_ACTGATGAGAGCTATA.1.2	OD1	10x_3'_v2	BM	6	-1.79082	1.96645	-0.0697667	-0.0503994	G1	0.140932	53292	0.0276192	0.222197	-0.0532156	-0.0394335	0.132434	0.00629501	0.358707	0.261679
1423	_01_ACTGATGAGAGTGAGA.1.2	OD1	10x_3'_v2	BM	22	-0.0328188	8.12007	0.26346	-0.0341049	S	0.476451	93172	-0.0972138	0.0864645	0.111265	-0.162055	-0.149727	0.445131	0.220799	0.207417
1424	_01_ACTGATGAGCACACAG.1.4	OD1	10x_3'_v2	SPL	10	3.78393	0.736249	-0.168689	-0.103678	G1	0.0700315	14786	-0.0793802	0.172599	-0.0487611	0.0886639	0.177796	0.0449646	0.244564	0.158187
1425	_01_ACTGATGAGCCTATGT.1.2	OD1	10x_3'_v2	BM	13	-1.87191	8.86433	-0.0218357	0.228871	G2M	0.399747	86193	-0.0358284	-0.00862724	0.18163	-0.053466	0.0795237	0.142177	0.0896311	0.167308
1426	_01_ACTGATGAGCCTATGT.1.4	OD1	10x_3'_v2	SPL	0	1.54187	-0.533785	-0.145046	-0.104501	G1	0.089647	29444	-0.0711499	0.115199	-0.0520832	0.113562	0.0743891	0.0503076	0.28921	0.38629
1427	_01_ACTGATGAGCCTTGAT.1.4	OD1	10x_3'_v2	SPL	2	0.862154	7.41368	-0.0396116	0.0604039	G2M	0.335943	79740	-0.148828	-0.0502103	0.23105	-0.15494	0.179434	0.0977077	0.202425	0.439228
1428	_01_ACTGATGAGCTAACAA.1.4	OD1	10x_3'_v2	SPL	0	-0.322887	-2.79475	-0.165373	-0.108322	G1	0.0891679	29064	-0.0280507	0.263571	-0.028952	0.172689	0.172583	0.047516	0.409757	0.36823
1429	_01_ACTGATGAGCTAAGAT.1.0	OD1	10x_3'_v2	PB	0	1.31043	-1.73051	-0.151576	-0.091448	G1	0.0763062	19209	-0.0443147	0.189249	-0.108779	0.117659	0.0756417	0.0544225	0.358813	0.360185
1430	_01_ACTGATGAGGACATTA.1.2	OD1	10x_3'_v2	BM	16	-6.3532	4.81833	0.355067	-0.0558159	S	0.545386	98149	0.00393625	0.16984	-0.056657	-0.122369	0.0257608	0.121228	0.269044	0.173776
1431	_01_ACTGATGAGGATGGTC.1.4	OD1	10x_3'_v2	SPL	0	-0.619806	-2.45217	-0.120992	-0.0477473	G1	0.0866317	27102	0.0531726	0.145252	-0.0276195	0.12248	0.127837	0.044792	0.302175	0.533686
1432	_01_ACTGATGAGTGAAGTT.1.4	OD1	10x_3'_v2	SPL	5	0.88012	-0.466378	-0.154193	-0.0994312	G1	0.0988597	36105	-0.053031	0.139206	-0.06026	0.0985207	0.0668337	-0.0361437	0.344433	0.291265
1433	_01_ACTGATGAGTTGAGTA.1.3	OD1	10x_3'_v2	SPL	12	0.581104	3.5183	-0.176453	-0.0315459	G1	0.152063	55562	-0.0372956	0.0902508	0.0620293	-0.0355311	0.119127	0.0206713	0.200565	0.351249
1434	_01_ACTGATGCAAGCCCAC.1.3	OD1	10x_3'_v2	SPL	11	0.888418	0.95836	-0.163529	-0.104182	G1	0.0901511	29840	-0.0167149	0.27736	-0.0447235	-0.0442984	0.0760096	0.0706052	0.310183	0.186865
1435	_01_ACTGATGCACCGTTGG.1.3	OD1	10x_3'_v2	SPL	2	2.04849	4.61685	-0.186148	-0.0908229	G1	0.203553	63870	-0.103458	0.0537268	0.0740669	0.0311057	0.0326552	0.14935	0.190651	0.450001
1436	_01_ACTGATGCACGAAAGC.1.1	OD1	10x_3'_v2	BM	15	-6.9626	2.61814	0.220352	0.0250886	S	0.498253	94850	0.63633	0.0764532	-0.036956	-0.18288	0.026785	0.103664	0.325935	0.188762
1437	_01_ACTGATGCACGAAAGC.1.2	OD1	10x_3'_v2	BM	8	1.19237	11.5559	-0.000369638	-0.0184629	G1	0.51523	96094	-0.132437	-0.0274577	0.224754	-0.135186	0.400645	-0.0755457	0.141015	0.0852019
1438	_01_ACTGATGCACTTGGAT.1.2	OD1	10x_3'_v2	BM	5	3.02213	-1.62921	-0.0550051	-0.110824	G1	0.0546854	6525	-0.00227712	0.229145	-0.00502324	0.0646479	0.235073	0.0269237	0.532266	0.131883
1439	_01_ACTGATGCACTTGGAT.1.4	OD1	10x_3'_v2	SPL	0	1.3731	-2.43639	-0.148489	-0.0914025	G1	0.0858945	26526	-0.00848876	0.147465	-0.0587634	0.0799088	0.0691125	-0.00393833	0.434554	0.36336
1440	_01_ACTGATGGTCATCGGC.1.2	OD1	10x_3'_v2	BM	13	-1.70417	9.0963	0.271931	0.242334	S	0.468814	92555	-0.0657627	-0.00750303	0.280987	-0.154967	0.129915	0.113755	0.12959	0.0789368
1441	_01_ACTGATGGTGACAAAT.1.2	OD1	10x_3'_v2	BM	6	-0.909211	0.933391	-0.106865	-0.0877595	G1	0.119818	46924	0.029071	0.159468	-0.0325843	-0.0175006	0.1794	0.0461082	0.32739	0.144285
1442	_01_ACTGATGGTGCCTGCA.1.2	OD1	10x_3'_v2	BM	5	1.82005	-0.409749	-0.19215	-0.016853	G1	0.0843953	25387	0.0433597	0.222902	-0.0941241	0.0710241	0.115842	0.066131	0.514426	0.184195
1443	_01_ACTGATGGTGCGGTAA.1.0	OD1	10x_3'_v2	PB	12	0.669383	3.30087	-0.124687	-0.0974292	G1	0.149089	54974	-0.0309732	0.119819	0.0363968	-0.0231754	0.006429	-0.0255739	0.268833	0.39012
1444	_01_ACTGATGGTTCGTTGA.1.3	OD1	10x_3'_v2	SPL	11	1.17703	-0.921552	-0.116633	-0.0769943	G1	0.0680289	13483	-0.0495503	0.178009	-0.0393066	0.173773	0.152327	0.119936	0.356874	0.320731
1445	_01_ACTGATGTCCAGTATG.1.4	OD1	10x_3'_v2	SPL	7	-1.63052	-0.271161	-0.0843822	-0.0773724	G1	0.11657	45594	-0.0216705	0.168551	-0.0791796	-0.0319074	0.0761433	0.0233683	0.207096	0.4559
1446	_01_ACTGATGTCGCTAGCG.1.3	OD1	10x_3'_v2	SPL	0	-0.665125	-2.27176	-0.161174	-0.0675983	G1	0.0919105	31173	-0.0328941	0.106677	0.0130237	0.106711	0.028794	0.12806	0.304062	0.426686
1447	_01_ACTGATGTCTCCTATA.1.4	OD1	10x_3'_v2	SPL	2	0.887456	7.74655	0.0283292	-0.117691	S	0.340077	80186	-0.126801	0.0767668	0.202226	-0.108933	0.125594	0.0207164	0.22391	0.303593
1448	_01_ACTGCTCAGAGTTGGC.1.2	OD1	10x_3'_v2	BM	5	3.32595	-0.681178	-0.15421	0.00975752	G2M	0.0562717	7230	0.0858629	0.340008	-0.0307781	0.158083	0.237793	0.0904191	0.568019	0.0565964
1449	_01_ACTGCTCAGGATGGAA.1.4	OD1	10x_3'_v2	SPL	11	1.30354	-0.306927	-0.0406747	-0.068704	G1	0.0689856	14081	-0.0267251	0.0941484	-0.036204	0.178474	0.0819654	0.111152	0.413316	0.320555
1450	_01_ACTGCTCAGGTAGCCA.1.0	OD1	10x_3'_v2	PB	5	0.870375	0.823606	-0.0611424	-0.0270143	G1	0.109121	42100	0.0334944	0.245862	-0.0487661	0.0537667	0.0675447	0.0424173	0.281908	0.115138
1451	_01_ACTGCTCAGTATGACA.1.1	OD1	10x_3'_v2	BM	2	2.16653	7.09502	-0.132817	-0.0558859	G1	0.360266	82260	-0.0645129	0.037682	0.183064	-0.149023	-0.101196	0.205314	0.192636	0.21979
1452	_01_ACTGCTCCAAGTACCT.1.0	OD1	10x_3'_v2	PB	5	2.31699	-1.03863	-0.0618054	-0.0564364	G1	0.0718899	16080	-0.0328342	0.146695	0.031225	0.120653	0.128419	0.0270209	0.301372	0.219294
1453	_01_ACTGCTCCAAGTCATC.1.2	OD1	10x_3'_v2	BM	13	-2.09453	8.40204	0.483054	0.166493	S	0.440797	90133	-0.0409018	-0.022786	0.221382	-0.181911	0.156468	0.127216	0.132106	0.214061
1454	_01_ACTGCTCCACCCAGTG.1.3	OD1	10x_3'_v2	SPL	3	-0.923783	-10.9303	-0.178002	-0.103002	G1	0.671408	111041	-0.0211356	0.515787	-0.0863861	-0.153007	0.11667	0.0218688	0.148573	0.366197
1455	_01_ACTGCTCCAGTTTACG.1.0	OD1	10x_3'_v2	PB	6	-0.562784	0.226939	-0.148061	-0.0539213	G1	0.111768	43420	-0.0398403	0.135716	-0.0316048	0.0319555	0.103662	-0.00427152	0.328348	0.288748
1456	_01_ACTGCTCCATACAGCT.1.1	OD1	10x_3'_v2	BM	9	-3.74818	4.22793	0.120404	-0.0511144	S	0.212178	65003	0.0626949	0.199189	-0.0132496	-0.0284631	0.0495707	0.0268245	0.322754	0.232555
1457	_01_ACTGCTCCATCGGGTC.1.4	OD1	10x_3'_v2	SPL	7	0.160933	2.23692	0.0611054	-0.0843328	S	0.119203	46685	-0.0348413	0.122621	-0.0369083	0.068581	-0.0363249	0.0317563	0.262359	0.332278
1458	_01_ACTGCTCCATGAACCT.1.0	OD1	10x_3'_v2	PB	24	-4.05637	-8.36363	-0.128868	-0.187352	G1	0.498778	94894	0.0145508	0.193734	-0.0707323	-0.100017	-0.0471522	-0.0168235	0.282323	0.0686566
1459	_01_ACTGCTCCATTGTGCA.1.1	OD1	10x_3'_v2	BM	15	-6.17141	2.30795	0.0323964	-0.101329	S	0.324628	78414	0.173262	0.0629284	-0.0667708	-0.125564	0.0838217	-0.0101732	0.222942	0.177294
1460	_01_ACTGCTCGTACATGTC.1.4	OD1	10x_3'_v2	SPL	5	1.48365	-0.755928	-0.120037	-0.0487965	G1	0.070488	15087	0.0201211	0.0893735	-0.0168651	-0.00138861	-0.015518	0.0598405	0.270933	0.170917
1461	_01_ACTGCTCGTCCAAGTT.1.2	OD1	10x_3'_v2	BM	16	-3.77527	5.99362	0.286047	0.0450877	S	0.363437	82578	0.0928888	0.110638	-0.0759305	-0.135227	-0.0202842	0.1307	0.236431	0.112487
1462	_01_ACTGCTCGTCCAGTTA.1.2	OD1	10x_3'_v2	BM	16	-3.96428	5.51505	0.219954	-0.0377217	S	0.304613	76078	0.0310793	0.135322	-0.0656245	-0.0867224	0.0482571	0.128951	0.258895	0.213266
1463	_01_ACTGCTCGTCGCCATG.1.0	OD1	10x_3'_v2	PB	5	2.39683	-1.1762	-0.0998334	-0.105577	G1	0.0815059	23116	-0.0487812	0.152513	-0.00841865	0.0330538	0.166437	0.138585	0.254858	0.254658
1464	_01_ACTGCTCGTCTAGCCG.1.1	OD1	10x_3'_v2	BM	6	-0.396846	1.66188	-0.0858229	-0.09109	G1	0.109527	42319	0.0675526	0.195021	-0.0443309	0.049954	0.16296	0.00984857	0.357229	0.156771
1465	_01_ACTGCTCGTGACGGTA.1.1	OD1	10x_3'_v2	BM	6	-3.60156	1.74605	-0.00211611	-0.146097	G1	0.228808	66999	0.0671492	0.198933	-0.0490282	-0.110131	0.0877986	0.00500737	0.269559	0.181699
1466	_01_ACTGCTCGTGCACTTA.1.1	OD1	10x_3'_v2	BM	5	0.470222	0.792748	-0.108771	-0.0744324	G1	0.110814	42980	0.0958649	0.03784	-0.0306926	0.0191653	0.0977332	-0.0484214	0.152951	0.17799
1467	_01_ACTGCTCGTGCGCTTG.1.1	OD1	10x_3'_v2	BM	6	-1.14283	0.982399	-0.157003	-0.133333	G1	0.116882	45722	-0.0683615	0.126541	-0.0988633	0.128283	0.0571712	0.05245	0.364078	0.318976
1468	_01_ACTGCTCGTTGGGACA.1.3	OD1	10x_3'_v2	SPL	7	-0.446639	0.670244	-0.126915	-0.0690917	G1	0.104807	39774	-0.0230633	0.145754	-0.00433359	0.0776097	0.0907253	-0.0147995	0.124642	0.393414
1469	_01_ACTGCTCGTTTAGGAA.1.4	OD1	10x_3'_v2	SPL	8	2.54764	11.1031	-0.125674	-0.0856915	G1	0.516957	96212	-0.0890427	-0.0479944	0.295029	-0.111429	0.549298	-0.13486	0.0951841	0.244732
1470	_01_ACTGCTCGTTTGTTGG.1.0	OD1	10x_3'_v2	PB	2	3.12491	6.7466	-0.108735	-0.111348	G1	0.307825	76516	-0.0600219	0.0449745	0.271999	-0.113239	0.176122	0.0124682	0.271865	0.273738
1471	_01_ACTGCTCTCAGTCCCT.1.0	OD1	10x_3'_v2	PB	6	-1.64473	-0.372643	-0.131237	-0.0981423	G1	0.104008	39336	0.0447257	0.155103	0.0286311	-0.00648692	0.0846512	-0.0386729	0.237563	0.289278
1472	_01_ACTGCTCTCATGCTCC.1.4	OD1	10x_3'_v2	SPL	5	2.00459	-0.0284217	-0.0795505	-0.0521604	G1	0.0727688	16692	-0.0630842	0.203948	-0.078808	0.112388	0.0870223	0.0139663	0.364739	0.17062
1473	_01_ACTGCTCTCGAGAACG.1.4	OD1	10x_3'_v2	SPL	12	2.45702	3.82065	-0.136884	-0.084211	G1	0.163631	57752	-0.0755187	0.109083	0.0205875	-0.00674599	0.0631755	0.131066	0.325831	0.416525
1474	_01_ACTGCTCTCTAACTTC.1.1	OD1	10x_3'_v2	BM	8	2.5198	10.9611	-0.0909372	-0.0165123	G1	0.512056	95881	-0.0831372	0.0184573	0.278429	-0.130223	0.451775	-0.039018	0.166561	0.148672
1475	_01_ACTGCTCTCTCCAGGG.1.3	OD1	10x_3'_v2	SPL	2	-0.638013	7.05232	0.0918899	-0.0560289	S	0.296627	75103	-0.068192	0.083901	0.117696	-0.108556	0.0274449	0.0736762	0.279395	0.376088
1476	_01_ACTGCTCTCTGCAAGT.1.0	OD1	10x_3'_v2	PB	7	-0.494006	-0.0816772	-0.103899	-0.085482	G1	0.102182	38227	-0.0168782	0.181653	-0.05478	0.0708263	0.119373	0.0350515	0.321559	0.392369
1477	_01_ACTGCTCTCTGTACGA.1.0	OD1	10x_3'_v2	PB	8	2.69902	7.73864	0.0502781	-0.111919	S	0.335425	79664	-0.0423552	0.0415256	0.227008	-0.074857	0.250172	-0.0647837	0.226203	0.323188
1478	_01_ACTGCTCTCTTCGAGA.1.3	OD1	10x_3'_v2	SPL	2	1.29479	6.57382	-0.0363175	-0.1048	G1	0.28428	73560	-0.1001	-0.03326	0.077968	-0.112837	0.119074	-0.0300699	0.221762	0.317293
1479	_01_ACTGCTCTCTTGAGGT.1.2	OD1	10x_3'_v2	BM	6	-0.921359	1.41297	-0.0911685	-0.0795078	G1	0.12248	47899	0.0774994	0.132457	-0.00879683	0.0185416	0.190716	0.114271	0.356412	0.214789
1480	_01_ACTGTCCAGATGGCGT.1.2	OD1	10x_3'_v2	BM	5	3.25601	-0.831056	-0.113183	-0.0484026	G1	0.0663912	12470	0.00917936	0.197622	-0.101877	0.107553	0.0902146	0.0538558	0.46582	0.158154
1481	_01_ACTGTCCAGCTGAAAT.1.2	OD1	10x_3'_v2	BM	9	-3.21251	3.51734	0.0463113	-0.0560591	S	0.203426	63847	0.0803641	0.178463	0.0280846	0.0131476	0.108477	0.0625337	0.307622	0.170224
1482	_01_ACTGTCCAGGTACTCT.1.0	OD1	10x_3'_v2	PB	11	1.32903	-0.265364	-0.0841472	-0.0741146	G1	0.0922324	31406	-0.0710867	0.131657	-0.0204116	0.0251715	0.0864025	0.0433244	0.265471	0.301957
1483	_01_ACTGTCCAGTATTGGA.1.1	OD1	10x_3'_v2	BM	16	-3.85789	5.37863	0.197861	-0.0109492	S	0.292778	74602	0.0772973	0.150958	-0.0918818	-0.00692384	0.144094	0.056272	0.313018	0.268954
1484	_01_ACTGTCCAGTCTTGCA.1.3	OD1	10x_3'_v2	SPL	17	-0.985018	5.54054	-0.123074	-0.0307636	G1	0.489012	94162	-0.0242128	0.0106193	0.10824	-0.131375	0.259872	-0.0244781	0.141855	0.417065
1485	_01_ACTGTCCAGTGCTGCC.1.3	OD1	10x_3'_v2	SPL	3	-3.32765	-11.3906	-0.0899679	-0.0610252	G1	0.566981	99639	-0.0143859	0.586949	-0.0598745	-0.109916	0.174868	0.0340001	0.273632	0.419538
1486	_01_ACTGTCCAGTGGCACA.1.0	OD1	10x_3'_v2	PB	0	0.954315	-2.1931	-0.191851	-0.0764135	G1	0.0728888	16777	0.042811	0.242219	-0.0846311	0.0509293	0.0888861	0.00860147	0.415189	0.425201
1487	_01_ACTGTCCAGTGTCCAT.1.3	OD1	10x_3'_v2	SPL	3	-2.56316	-11.5764	-0.101101	-0.107307	G1	0.744261	116445	0.033144	0.390107	-0.145516	-0.12508	0.174414	-0.0193084	0.386355	0.18674
1488	_01_ACTGTCCAGTGTGAAT.1.1	OD1	10x_3'_v2	BM	19	-5.36539	7.53595	-0.0692559	0.785784	G2M	0.614411	103857	-0.0464141	0.105442	-0.0208834	0.0672902	0.0617685	0.454656	0.522011	0.383832
1489	_01_ACTGTCCCAATGAAAC.1.4	OD1	10x_3'_v2	SPL	10	2.61867	1.58128	-0.179604	-0.108595	G1	0.0990858	36268	-0.107463	0.0597272	-0.0588627	-0.073079	0.0518783	0.108568	0.320572	0.359201
1490	_01_ACTGTCCCACGACGAA.1.4	OD1	10x_3'_v2	SPL	10	2.58131	1.555	-0.181003	-0.0927267	G1	0.0935157	32373	-0.0214912	0.0935071	0.118626	-0.0880966	0.069882	0.0207385	0.39636	0.422406
1491	_01_ACTGTCCCACGGTAAG.1.0	OD1	10x_3'_v2	PB	2	1.57585	7.54772	-0.082031	-0.0761404	G1	0.323453	78297	-0.0694809	0.0447687	0.153659	-0.171277	0.221649	-0.00661308	0.115931	0.250182
1492	_01_ACTGTCCCAGGACCCT.1.3	OD1	10x_3'_v2	SPL	0	1.28005	-2.38993	-0.162736	-0.122856	G1	0.0692586	14279	0.00761233	0.199529	0.0327813	0.118939	0.0683442	0.040679	0.402632	0.374309
1493	_01_ACTGTCCCATTAGCCA.1.3	OD1	10x_3'_v2	SPL	0	-0.751634	-1.26949	-0.0759309	-0.0824807	G1	0.0939814	32719	-0.0284665	0.13354	-0.0339857	0.0236046	0.0897048	0.0421915	0.335131	0.395131
1494	_01_ACTGTCCGTAAACACA.1.0	OD1	10x_3'_v2	PB	13	-1.69816	7.76529	0.350209	-0.0203933	S	0.38946	85147	-0.0547459	-0.00947261	0.100102	-0.130597	0.147118	0.00513697	0.11436	0.270733
1495	_01_ACTGTCCGTCCCTACT.1.1	OD1	10x_3'_v2	BM	5	2.45116	-1.88831	-0.201103	-0.0986987	G1	0.0746757	18070	0.00053969	0.230854	-0.00122406	0.208916	0.107739	0.0781446	0.476764	0.361574
1496	_01_ACTGTCCGTCCCTACT.1.3	OD1	10x_3'_v2	SPL	12	1.4675	3.16719	-0.139891	-0.13415	G1	0.14812	54790	0.00344089	0.134494	0.0253813	-0.0438691	0.0919338	0.10743	0.222304	0.434882
1497	_01_ACTGTCCGTCCTCCAT.1.3	OD1	10x_3'_v2	SPL	7	0.717876	0.523772	-0.152398	-0.0901107	G1	0.111068	43100	-0.0114278	0.259222	-0.0641603	-0.000836745	0.0712947	0.0526289	0.362175	0.319544
1498	_01_ACTGTCCGTGGACGAT.1.3	OD1	10x_3'_v2	SPL	14	-1.42506	-4.74538	-0.166565	-0.00690661	G1	0.208704	64528	-0.0457786	0.0833469	-0.0108272	-0.0475777	0.0370188	-0.0342161	0.210254	0.189959
1499	_01_ACTGTCCGTGGTGTAG.1.1	OD1	10x_3'_v2	BM	4	4.92456	-1.66452	-0.052595	-0.046883	G1	0.017009	118	-0.121825	0.253553	-0.0971364	0.130572	0.204915	0.0807813	0.772754	0.183801
1500	_01_ACTGTCCGTTTGACAC.1.2	OD1	10x_3'_v2	BM	13	-1.92877	8.42537	0.38574	0.119923	S	0.422984	88464	-0.0406082	0.0130356	0.201515	-0.121766	0.265222	0.111351	0.137095	0.258229
1501	_01_ACTGTCCTCACAACGT.1.3	OD1	10x_3'_v2	SPL	7	0.644965	0.205192	-0.160442	-0.0774396	G1	0.103511	39060	0.0432476	0.155608	-0.026081	0.0533673	0.156895	0.0536819	0.326647	0.331539
1502	_01_ACTTACTAGAGTAAGG.1.1	OD1	10x_3'_v2	BM	16	-3.70227	5.69067	0.391178	0.0221343	S	0.317159	77584	-0.0532594	0.219474	-0.0433707	-0.0253247	0.03752	0.0935323	0.178942	0.191805
1503	_01_ACTTACTAGATGTCGG.1.4	OD1	10x_3'_v2	SPL	1	0.713224	-10.8095	-0.0748808	-0.0548576	G1	0.598462	102223	0.0302381	0.365995	-0.000546426	-0.103858	0.121385	0.0703424	0.252145	0.449444
1504	_01_ACTTACTAGATGTGTA.1.0	OD1	10x_3'_v2	PB	4	3.1393	-2.07805	-0.135618	-0.0933585	G1	0.0521533	5517	-0.0982067	0.248308	-0.126532	0.105786	0.0728508	0.064608	0.443956	0.192786
1505	_01_ACTTACTAGCTAACAA.1.3	OD1	10x_3'_v2	SPL	7	0.0382957	0.438464	-0.201038	-0.0941879	G1	0.102594	38481	0.0163797	0.102011	-0.00608447	0.0646317	0.0788378	0.0230678	0.28391	0.357061
1506	_01_ACTTACTAGCTAAGAT.1.3	OD1	10x_3'_v2	SPL	5	1.04312	-1.61277	-0.13343	-0.0645609	G1	0.0791754	21333	0.0309884	0.153467	-0.0894608	0.0754062	0.0887802	0.0464808	0.261539	0.397332
1507	_01_ACTTACTAGGAACTGC.1.3	OD1	10x_3'_v2	SPL	14	-0.119455	-3.05987	-0.150839	-0.121377	G1	0.0782093	20575	-0.00478274	0.147439	-0.0326833	-0.000582755	0.116063	0.0374308	0.33152	0.268367
1508	_01_ACTTACTAGGTACTCT.1.3	OD1	10x_3'_v2	SPL	7	-0.414093	-1.2513	-0.0985211	-0.0550692	G1	0.0929912	31974	-0.0366246	0.172975	-0.0138793	0.0581017	0.117629	0.0840455	0.286586	0.373335
1509	_01_ACTTACTAGTAACCCT.1.0	OD1	10x_3'_v2	PB	7	-0.777864	1.92871	-0.133565	-0.0349729	G1	0.119726	46886	-0.0402863	0.21987	-0.0686643	-0.0164878	0.0952295	-0.0368525	0.156064	0.249613
1510	_01_ACTTACTAGTGCCATT.1.1	OD1	10x_3'_v2	BM	5	3.46407	-0.687374	-0.130557	-0.116141	G1	0.0668572	12758	-0.0389976	0.301091	-0.0776094	0.0826881	0.157634	-0.0302697	0.516382	0.153746
1511	_01_ACTTACTAGTTCGATC.1.2	OD1	10x_3'_v2	BM	4	3.15323	-1.84972	-0.19363	-0.0405474	G1	0.0663133	12418	-0.0116726	0.14349	-0.0404639	0.188474	-0.00303633	0.105921	0.39292	0.19057
1512	_01_ACTTACTCAAAGCAAT.1.0	OD1	10x_3'_v2	PB	4	4.08289	-1.7889	-0.0876892	-0.054394	G1	0.0341707	1065	0.0280317	0.158108	-0.0151529	0.142837	0.108334	0.103442	0.50704	0.337308
1513	_01_ACTTACTCAACGATGG.1.4	OD1	10x_3'_v2	SPL	7	1.16245	2.33445	-0.0776304	-0.0116036	G1	0.119756	46899	0.0623006	0.176791	0.00331312	0.0208305	0.0744149	0.0612642	0.25585	0.173654
1514	_01_ACTTACTCACATCTTT.1.3	OD1	10x_3'_v2	SPL	14	-1.43507	-4.33989	-0.167023	-0.0769336	G1	0.133364	51379	0.0558009	0.266619	-0.0957832	0.030181	0.0172991	0.021219	0.21649	0.23297
1515	_01_ACTTACTCACTATCTT.1.1	OD1	10x_3'_v2	BM	9	-3.93067	2.97865	0.0829654	-0.101058	S	0.194913	62703	0.0463897	0.190107	-0.0889265	-0.0593311	0.133957	0.0520628	0.326227	0.193263
1516	_01_ACTTACTCAGCTCGCA.1.3	OD1	10x_3'_v2	SPL	3	-3.79997	-10.4133	-0.175624	-0.0858716	G1	0.634571	106312	-0.0747558	0.343273	-0.134528	-0.197206	-0.0135552	0.0388695	0.117773	0.335922
1517	_01_ACTTACTCAGTATGCT.1.0	OD1	10x_3'_v2	PB	5	2.27667	-0.0155506	-0.140754	-0.0522444	G1	0.0815752	23166	-0.0537549	0.15699	-0.0203126	0.0496941	0.188418	-0.00264549	0.38715	0.248758
1518	_01_ACTTACTCAGTATGCT.1.4	OD1	10x_3'_v2	SPL	12	1.35514	2.10119	-0.123893	-0.0526341	G1	0.110522	42831	-0.0513107	0.095046	-0.00914255	0.0239962	0.1346	0.0857398	0.29918	0.426389
1519	_01_ACTTACTCATCCGGGT.1.4	OD1	10x_3'_v2	SPL	7	-0.563515	1.68098	-0.180364	-0.131698	G1	0.113509	44229	-0.0837552	0.163497	-0.0244594	0.0666507	0.0763161	0.0807102	0.205206	0.400513
1520	_01_ACTTACTCATTGTGCA.1.2	OD1	10x_3'_v2	BM	9	-3.19338	3.07156	0.0783414	-0.0638708	S	0.179729	60492	0.0319152	0.251936	-0.0912894	-0.0848514	0.0462921	0.00914437	0.204709	0.220075
1521	_01_ACTTACTGTAAGGGCT.1.0	OD1	10x_3'_v2	PB	12	1.70584	4.69732	-0.147712	-0.069353	G1	0.19509	62727	-0.0733087	0.0747176	0.0469974	0.0202101	0.0915637	0.0511008	0.247848	0.424539
1522	_01_ACTTACTGTAATCGTC.1.1	OD1	10x_3'_v2	BM	6	-1.49701	1.52451	-0.105356	-0.0499454	G1	0.132124	51037	0.116721	0.183695	-0.0165832	0.0601131	0.152763	-0.0489711	0.216407	0.117161
1523	_01_ACTTACTGTAGATTAG.1.3	OD1	10x_3'_v2	SPL	0	-1.38174	-1.61366	-0.178799	-0.0769152	G1	0.110583	42869	-0.0702134	0.207895	0.00555693	0.0987	0.0486728	0.029129	0.270116	0.437522
1524	_01_ACTTACTGTATGAATG.1.3	OD1	10x_3'_v2	SPL	11	-0.624186	0.867686	-0.116329	-0.0611056	G1	0.1148	44816	-0.0103054	0.162708	-0.0419336	0.0509581	0.0643962	0.0418303	0.263063	0.2604
1525	_01_ACTTACTGTGTTTGGT.1.0	OD1	10x_3'_v2	PB	10	2.90018	3.65748	-0.114259	-0.0337063	G1	0.165783	58147	-0.053757	0.0164381	0.0318788	-0.0466769	-0.054021	0.152536	0.189346	0.352286
1526	_01_ACTTACTGTTGGGACA.1.3	OD1	10x_3'_v2	SPL	0	0.574633	-2.89467	-0.112521	-0.0939848	G1	0.0701962	14883	-0.045779	0.0800485	0.0418991	0.075973	0.03426	0.0391851	0.350027	0.613941
1527	_01_ACTTACTTCATCGCTC.1.4	OD1	10x_3'_v2	SPL	1	0.719195	-10.7618	-0.0862924	-0.160942	G1	0.626213	105273	-0.0580352	0.626077	-0.0467674	0.0388094	0.152628	0.0292426	0.220321	0.433651
1528	_01_ACTTACTTCCTTAATC.1.3	OD1	10x_3'_v2	SPL	5	1.82224	-1.28877	-0.176071	-0.0409721	G1	0.0803658	22273	0.00614455	0.202282	-0.046782	0.183264	0.112549	0.0901698	0.442546	0.277531
1529	_01_ACTTACTTCGGATGGA.1.2	OD1	10x_3'_v2	BM	16	-3.95757	5.52421	0.315051	0.0863745	S	0.315317	77381	0.0313435	0.085717	-0.0524742	-0.114659	0.0196354	0.128148	0.194739	0.235973
1530	_01_ACTTACTTCGGCTACG.1.1	OD1	10x_3'_v2	BM	16	-6.17402	6.44968	0.216306	0.744907	G2M	0.71793	115283	-0.116144	0.259191	-0.153954	-0.170126	0.0297926	0.373259	0.206698	0.195405
1531	_01_ACTTACTTCTTCAACT.1.0	OD1	10x_3'_v2	PB	4	2.48207	-3.31516	-0.197879	-0.167482	G1	0.0481743	4079	-0.0352841	0.136417	0.0621407	0.361231	0.0883208	0.0406104	0.606385	0.395906
1532	_01_ACTTGTTAGACATAAC.1.0	OD1	10x_3'_v2	PB	10	2.0661	2.2409	-0.128481	-0.166694	G1	0.113314	44149	-0.0729546	0.0919243	-0.0869235	0.0405787	0.0937315	-0.0430011	0.244722	0.21363
1533	_01_ACTTGTTAGATCGATA.1.3	OD1	10x_3'_v2	SPL	3	-3.70197	-11.0621	-0.107166	-0.0874402	G1	0.685508	112564	-0.0872385	0.363741	0.00404483	-0.0420185	0.160848	0.0099117	0.192776	0.20027
1534	_01_ACTTGTTAGATGTGTA.1.1	OD1	10x_3'_v2	BM	5	3.24899	-0.0415292	-0.139385	-0.103322	G1	0.0809494	22704	0.00946888	0.228898	-0.0637326	0.0713863	0.0474174	0.00797175	0.410148	0.0931108
1535	_01_ACTTGTTAGATTACCC.1.2	OD1	10x_3'_v2	BM	4	3.95321	-1.99721	-0.116426	-0.0787347	G1	0.0591835	8594	-0.0738178	0.120653	-0.00374168	0.128576	-0.0361963	0.157762	0.399576	0.17661
1536	_01_ACTTGTTAGCACCGCT.1.1	OD1	10x_3'_v2	BM	9	-4.32065	2.58435	0.0152145	0.0269174	G2M	0.201351	63551	0.0381772	0.16578	-0.0599075	-0.116292	0.0303002	0.0209069	0.237989	0.139499
1537	_01_ACTTGTTAGCGCCTTG.1.4	OD1	10x_3'_v2	SPL	0	1.93247	-3.00547	-0.0981959	-0.0751273	G1	0.0589261	8452	-0.0821063	0.222238	-0.0697565	0.0728794	0.154859	0.0347024	0.367725	0.328158
1538	_01_ACTTGTTAGCGTGTCC.1.1	OD1	10x_3'_v2	BM	16	-3.97559	5.71638	0.300899	0.097349	S	0.310868	76856	0.0455691	0.149209	-0.039118	-0.0716661	0.0549895	0.108636	0.204614	0.0815495
1539	_01_ACTTGTTAGGACGAAA.1.1	OD1	10x_3'_v2	BM	5	1.60972	0.308988	-0.181997	-0.036378	G1	0.0786237	20887	0.0390945	0.144092	-0.0748203	0.0725729	0.0552417	0.0699573	0.341932	0.14873
1540	_01_ACTTGTTCACGCCAGT.1.0	OD1	10x_3'_v2	PB	7	-0.9156	1.24892	-0.107052	-0.178137	G1	0.11713	45811	0.0752436	0.158671	-0.0408642	-0.00496566	0.140429	-0.00736237	0.268024	0.454542
1541	_01_ACTTGTTCACGGCGTT.1.0	OD1	10x_3'_v2	PB	6	-2.03067	-0.515989	-0.145544	-0.0828289	G1	0.126923	49449	0.0158139	0.145964	-0.0484747	-0.081085	0.179669	0.00790715	0.181694	0.379313
1542	_01_ACTTGTTCACGGCGTT.1.2	OD1	10x_3'_v2	BM	5	3.35012	-1.41285	-0.145483	-0.0719171	G1	0.0529807	5841	-0.0152884	0.215646	-0.0589047	0.133369	0.0997264	0.11979	0.636802	0.15118
1543	_01_ACTTGTTCAGCCTTTC.1.4	OD1	10x_3'_v2	SPL	7	-0.49287	-0.1467	-0.147119	-0.0517387	G1	0.102155	38203	-0.0422104	0.195518	0.00785838	0.0940418	0.13379	0.0583406	0.215678	0.496671
1544	_01_ACTTGTTCAGCTTCGG.1.2	OD1	10x_3'_v2	BM	11	1.16322	1.46523	-0.140527	-0.0637484	G1	0.0963683	34395	0.00332479	0.0903808	-0.0665286	-0.0398265	0.160681	0.0590236	0.421356	0.196812
1545	_01_ACTTGTTCATCCCATC.1.1	OD1	10x_3'_v2	BM	12	2.13473	4.07708	-0.194982	-0.0538705	G1	0.163625	57751	-0.0874159	0.0698523	0.0820967	-0.0144852	0.128849	0.126082	0.297464	0.35684
1546	_01_ACTTGTTCATGAACCT.1.3	OD1	10x_3'_v2	SPL	1	1.37137	-11.1232	-0.213077	-0.127377	G1	0.633602	106197	-0.0241066	0.346077	-0.0637363	-0.0384491	0.0678823	-0.0202098	0.321504	0.351142
1547	_01_ACTTGTTCATGGTCAT.1.0	OD1	10x_3'_v2	PB	10	2.12805	-1.17884	-0.107933	-0.0735568	G1	0.0728909	16780	-0.0265085	0.159827	-0.0637942	0.0104245	0.173617	0.104567	0.374998	0.171468
1548	_01_ACTTGTTGTAACGACG.1.2	OD1	10x_3'_v2	BM	1	0.448757	-9.99412	-0.103075	-0.0537687	G1	0.598342	102214	0.00863966	0.326889	-0.0108841	-0.102937	0.331518	0.0281688	0.35091	0.225029
1549	_01_ACTTGTTGTACTCTCC.1.2	OD1	10x_3'_v2	BM	4	4.92321	-1.44602	-0.125398	-0.0533242	G1	0.0344621	1109	0.0119498	0.152681	-0.0563022	0.0886311	0.190314	0.097949	0.585426	0.213322
1550	_01_ACTTGTTGTAGCGTGA.1.3	OD1	10x_3'_v2	SPL	11	0.210376	0.232596	-0.149374	-0.0569944	G1	0.0858726	26506	0.043645	0.205297	-0.0229079	0.0276016	0.105797	0.00640936	0.315887	0.252992
1551	_01_ACTTGTTGTCCGAATT.1.3	OD1	10x_3'_v2	SPL	4	2.42446	-2.48028	-0.0797364	-0.10282	G1	0.064085	11131	-0.0978743	0.108383	-0.0201372	-0.0325961	0.0850158	0.0837105	0.475863	0.415089
1552	_01_ACTTGTTGTCCGACGT.1.4	OD1	10x_3'_v2	SPL	7	-0.201551	-0.824818	-0.13109	-0.0630833	G1	0.101279	37644	0.0012327	0.18422	0.051239	0.0517177	0.111794	0.0384362	0.281516	0.390323
1553	_01_ACTTGTTGTCCTAGCG.1.0	OD1	10x_3'_v2	PB	0	-1.01717	-1.72469	-0.173408	-0.0957053	G1	0.103778	39201	0.025969	0.196151	0.0292234	0.179108	0.0536771	-0.0764164	0.383557	0.433749
1554	_01_ACTTGTTGTCGCTTTC.1.2	OD1	10x_3'_v2	BM	17	-1.07094	5.7477	-0.018539	-0.114547	G1	0.500713	95047	-0.0642038	0.0435973	0.0990181	-0.175426	0.306452	0.0410106	0.16277	0.386499
1555	_01_ACTTGTTGTCGTTGTA.1.3	OD1	10x_3'_v2	SPL	5	2.38862	0.700131	-0.108587	-0.0617526	G1	0.0654257	11914	-0.0279178	0.208722	-0.0242184	0.00309023	0.0286888	0.0372139	0.282451	0.120131
1556	_01_ACTTGTTGTGCCTGGT.1.0	OD1	10x_3'_v2	PB	7	1.22298	1.2906	-0.170866	-0.0950404	G1	0.0981142	35616	-0.0734965	0.0398562	-0.0343712	0.0441278	0.167185	0.0143457	0.165386	0.367761
1557	_01_ACTTGTTGTGCGAAAC.1.3	OD1	10x_3'_v2	SPL	7	-0.126813	1.17433	-0.15888	-0.0767056	G1	0.109332	42219	-0.000472516	0.177864	-0.0215904	0.107583	0.00585412	0.116024	0.294879	0.403421
1558	_01_ACTTGTTGTTACGCGC.1.2	OD1	10x_3'_v2	BM	5	2.91037	-0.885665	-0.110073	-0.080479	G1	0.070763	15279	0.0216078	0.147705	-0.105749	0.0410529	0.129143	0.0572588	0.558757	0.186729
1559	_01_ACTTGTTGTTATTCTC.1.1	OD1	10x_3'_v2	BM	19	-3.93928	8.70116	-0.122805	0.301462	G2M	0.386219	84818	-0.0641267	0.0774465	0.0209167	-0.0721161	0.0103553	0.19044	0.323123	0.23114
1560	_01_ACTTGTTGTTTGTGTG.1.3	OD1	10x_3'_v2	SPL	14	-0.873319	-3.88275	-0.114178	-0.0560428	G1	0.0944963	33088	0.0103735	0.214702	-0.0237175	-0.00413446	0.103376	0.0933212	0.311849	0.242178
1561	_01_ACTTGTTTCAACACTG.1.4	OD1	10x_3'_v2	SPL	6	-2.23519	1.05673	-0.1586	-0.0689349	G1	0.135934	52040	0.0242835	0.198327	-0.0732925	-0.0114567	0.170358	0.00235155	0.235718	0.300857
1562	_01_ACTTGTTTCACGGTTA.1.0	OD1	10x_3'_v2	PB	5	1.15436	-0.444868	-0.135207	-0.0727987	G1	0.0887503	28771	0.00411783	0.116651	0.00328064	0.0478696	0.154445	0.0515971	0.308632	0.232771
1563	_01_ACTTGTTTCAGAGGTG.1.1	OD1	10x_3'_v2	BM	4	2.74342	-2.64265	-0.0641588	-0.0658156	G1	0.0618692	9933	-0.0406099	0.224107	-0.0150458	0.0735486	0.104491	-0.00507405	0.23787	0.289338
1564	_01_ACTTGTTTCATTGCGA.1.1	OD1	10x_3'_v2	BM	15	-5.84008	2.82118	0.108291	0.0389082	S	0.325497	78501	0.186252	0.0813376	-0.0871891	-0.125278	0.102935	-0.00867389	0.310077	0.105555
1565	_01_ACTTGTTTCCCTCTTT.1.4	OD1	10x_3'_v2	SPL	8	2.27288	10.995	-0.0449488	-0.0781044	G1	0.545199	98135	-0.145695	-0.034209	0.153249	-0.115239	0.416471	-0.135358	0.128179	0.186962
1566	_01_ACTTGTTTCCGGCACA.1.3	OD1	10x_3'_v2	SPL	12	1.13824	3.00366	-0.210531	-0.0314012	G1	0.142545	53649	-0.0841342	0.11695	0.0990379	0.11455	0.100739	0.0404433	0.193997	0.425075
1567	_01_ACTTGTTTCCTGTACC.1.2	OD1	10x_3'_v2	BM	6	-3.12474	2.56766	-0.0269021	-0.0279409	G1	0.148006	54763	0.0161819	0.261527	-0.0905097	-0.119562	-0.0653956	0.0278772	0.248044	0.161044
1568	_01_ACTTGTTTCGCCATAA.1.3	OD1	10x_3'_v2	SPL	5	0.111064	-0.197384	-0.0858536	-0.0730231	G1	0.0925502	31644	-0.043722	0.253023	-0.124375	0.0934031	0.108686	-0.00383912	0.27836	0.350881
1569	_01_ACTTGTTTCGTATCAG.1.2	OD1	10x_3'_v2	BM	1	1.75463	-8.55985	-0.115132	-0.0622549	G1	0.219648	65973	-0.00409155	0.140335	-0.0219994	-0.0667483	0.194546	-0.00599995	0.316131	0.166815
1570	_01_ACTTTCAAGAAACGCC.1.3	OD1	10x_3'_v2	SPL	1	0.825598	-11.0607	-0.114096	-0.0457457	G1	0.618556	104355	-0.0151982	0.403214	-0.040034	0.0430732	0.0529247	-0.000277013	0.285714	0.403249
1571	_01_ACTTTCAAGAGGGCTT.1.1	OD1	10x_3'_v2	BM	9	-3.31247	2.64608	-0.00135049	-0.0893851	G1	0.193177	62468	0.108057	0.121175	-0.0797587	-0.0437789	0.0519987	0.0208074	0.246891	0.260671
1572	_01_ACTTTCAAGATCGGGT.1.3	OD1	10x_3'_v2	SPL	6	-2.04571	1.65276	-0.0779123	-0.114258	G1	0.145694	54307	0.0889882	0.159394	0.00419459	-0.105595	0.124061	0.0302725	0.323105	0.326615
1573	_01_ACTTTCAAGATGGCGT.1.3	OD1	10x_3'_v2	SPL	9	-5.02258	1.6882	-0.11184	-0.0786279	G1	0.234069	67582	0.192714	0.0862244	-0.0409234	-0.0963639	0.10186	0.0363757	0.180709	0.259528
1574	_01_ACTTTCAAGCATCATC.1.4	OD1	10x_3'_v2	SPL	24	-3.7721	-8.78134	-0.168887	-0.0969191	G1	0.591311	101577	-0.101261	0.389256	-0.046923	-0.0221997	-0.0525086	0.0752962	0.206522	0.074033
1575	_01_ACTTTCAAGTCATGCT.1.4	OD1	10x_3'_v2	SPL	4	2.89064	-2.70359	-0.122478	-0.087484	G1	0.0558864	7059	-0.0520263	0.19266	-0.101445	0.178688	0.114638	0.125766	0.44894	0.309147
1576	_01_ACTTTCACAACTGGCC.1.4	OD1	10x_3'_v2	SPL	8	1.89775	11.6579	0.0295004	-0.0872199	S	0.557874	99000	-0.155395	-0.0228968	0.282383	-0.117651	0.56442	-0.106162	0.209685	0.255766
1577	_01_ACTTTCACAATGTTGC.1.0	OD1	10x_3'_v2	PB	5	2.90535	-1.37574	-0.181021	-0.061457	G1	0.0735724	17294	-0.0317191	0.185705	-0.0640733	0.0882158	0.0380356	0.0712743	0.299694	0.285955
1578	_01_ACTTTCACAATTCCTT.1.1	OD1	10x_3'_v2	BM	13	-2.20119	9.24232	0.329895	0.312755	S	0.452464	91164	-0.145501	-0.0190417	0.16201	-0.17468	0.213382	0.127416	0.162027	0.244384
1579	_01_ACTTTCACACATCTTT.1.2	OD1	10x_3'_v2	BM	1	1.16251	-9.26418	-0.0916229	-0.118807	G1	0.50119	95084	-0.0261839	0.230917	-0.0827836	-0.0916899	0.00636467	0.0675943	0.186106	0.151215
1580	_01_ACTTTCACACATTCGA.1.2	OD1	10x_3'_v2	BM	16	-6.03162	6.32715	0.45879	0.512448	G2M	0.647901	107984	-0.0600333	0.0655163	-0.102042	-0.192492	0.0103432	0.278184	0.232279	0.196247
1581	_01_ACTTTCACACCAGGTC.1.2	OD1	10x_3'_v2	BM	8	1.89583	11.7156	-0.0355997	-0.0289749	G1	0.543108	98005	-0.0642085	0.00885908	0.230479	-0.143503	0.568131	-0.130114	0.17328	0.122546
1582	_01_ACTTTCACACTTACGA.1.0	OD1	10x_3'_v2	PB	5	1.97936	-0.155379	-0.119069	-0.0959018	G1	0.0943098	32953	-0.00739291	0.0716446	0.0491555	0.0511393	0.0636232	0.0246784	0.308438	0.129127
1583	_01_ACTTTCACAGCCTGTG.1.3	OD1	10x_3'_v2	SPL	10	1.86072	3.96018	-0.150721	-0.0850391	G1	0.132898	51253	-0.0784033	0.109276	-0.00377811	-0.0869163	-0.0419698	0.00553457	0.273958	0.354015
1584	_01_ACTTTCACAGTGGGAT.1.1	OD1	10x_3'_v2	BM	5	2.37472	-1.63886	-0.126999	-0.0841939	G1	0.0753668	18553	0.00424683	0.149787	-0.0369999	-0.0360363	0.114482	0.129528	0.449874	0.294789
1585	_01_ACTTTCACATGAGCGA.1.2	OD1	10x_3'_v2	BM	2	-0.415023	6.6155	0.024565	-0.0278242	S	0.191061	62168	-0.0994046	0.0580552	-0.0222791	-0.110324	-0.0116438	0.0358704	0.265194	0.109319
1586	_01_ACTTTCAGTACTTCTT.1.1	OD1	10x_3'_v2	BM	5	1.90954	-0.0721796	-0.134188	-0.0598195	G1	0.0889787	28921	-0.00562348	0.092947	-0.0145807	-0.0603469	0.0458548	0.0299789	0.309828	0.0947385
1587	_01_ACTTTCAGTATTAGCC.1.1	OD1	10x_3'_v2	BM	5	2.97352	-0.00310076	-0.175036	-0.103089	G1	0.0706182	15167	-0.0197108	0.115923	-0.0123847	0.0527651	0.0824185	-0.0213374	0.455367	0.170292
1588	_01_ACTTTCAGTCTCTTTA.1.4	OD1	10x_3'_v2	SPL	7	0.058386	0.802819	-0.0810252	-0.0496205	G1	0.0982987	35751	-0.0864484	0.159398	-0.0380779	0.0817073	0.142628	0.0569035	0.203203	0.431388
1589	_01_ACTTTCAGTTATTCTC.1.2	OD1	10x_3'_v2	BM	5	0.220818	-0.380546	-0.135566	-0.0621966	G1	0.0999598	36826	0.0350401	0.160033	-0.0840515	-0.0323451	0.089176	-0.00256537	0.347768	0.246868
1590	_01_ACTTTCAGTTGAACTC.1.1	OD1	10x_3'_v2	BM	15	-5.4827	3.06713	0.0480605	-0.0453243	S	0.331753	79255	0.18001	0.1163	-0.0787034	-0.11363	0.0637246	0.0740477	0.308062	0.119901
1591	_01_ACTTTCATCACGGTTA.1.0	OD1	10x_3'_v2	PB	2	0.590581	6.96222	0.0490849	-0.0522764	S	0.273639	72288	-0.104763	-0.0695968	0.13759	-0.122087	0.0577853	0.0335996	0.174706	0.317229
1592	_01_ACTTTCATCATCGGAT.1.3	OD1	10x_3'_v2	SPL	7	-1.47396	-0.383928	-0.0164981	-0.0699513	G1	0.106504	40749	-0.0325033	0.183782	-0.0187973	0.0583701	0.145208	0.0826576	0.139761	0.428546
1593	_01_ACTTTCATCCACGTTC.1.4	OD1	10x_3'_v2	SPL	3	-1.99157	-11.3254	-0.18854	-0.0901543	G1	0.654855	108924	-0.0560767	0.499946	-0.0290962	-0.0201612	-0.0391706	0.0418737	0.189972	0.362844
1594	_01_ACTTTCATCCATGAAC.1.2	OD1	10x_3'_v2	BM	2	3.05504	7.52532	-0.0778756	-0.0635489	G1	0.318694	77768	-0.11631	-0.00635759	0.339541	-0.0727451	0.396644	-0.0104226	0.231801	0.272618
1595	_01_ACTTTCATCCCTCAGT.1.3	OD1	10x_3'_v2	SPL	5	2.33162	-2.35054	-0.165666	-0.094446	G1	0.066119	12306	-0.0427011	0.220398	-0.112882	0.27036	0.0376971	0.034241	0.476996	0.39569
1596	_01_ACTTTCATCCGCGTTT.1.3	OD1	10x_3'_v2	SPL	0	-0.215867	-2.50852	-0.158418	-0.151306	G1	0.0819817	23494	-0.0274782	0.213961	-0.00428964	0.100364	0.0255591	0.0208308	0.307979	0.572034
1597	_01_ACTTTCATCCGTAGTA.1.3	OD1	10x_3'_v2	SPL	2	1.82487	5.97837	-0.0806081	-0.121077	G1	0.263548	71111	-0.12985	-0.00630985	0.105466	-0.0664827	0.120041	0.169918	0.233186	0.254003
1598	_01_ACTTTCATCCTGCAGG.1.2	OD1	10x_3'_v2	BM	5	2.39458	-1.23365	-0.145846	-0.0934657	G1	0.0815293	23131	0.0492504	0.108853	-0.0963109	0.00600378	0.138248	0.140521	0.557618	0.308836
1599	_01_ACTTTCATCCTTAATC.1.4	OD1	10x_3'_v2	SPL	5	1.04544	-0.566145	-0.192568	-0.066522	G1	0.0898048	29560	-0.000224471	0.174845	-0.0508591	0.0893442	0.0761499	0.101426	0.388244	0.288894
1600	_01_ACTTTCATCGAATGGG.1.1	OD1	10x_3'_v2	BM	9	-3.12997	3.42464	0.121164	-0.0697003	S	0.202831	63772	0.00309682	0.125722	-0.0102012	-0.0853993	0.116888	0.0399446	0.267909	0.193134
1601	_01_ACTTTCATCTCGCATC.1.3	OD1	10x_3'_v2	SPL	0	1.13707	-2.7087	-0.147592	-0.136589	G1	0.0869372	27334	-0.0235899	0.216702	0.0264068	0.220931	0.0396843	0.0937153	0.414944	0.396365
1602	_01_ACTTTCATCTGCGTAA.1.4	OD1	10x_3'_v2	SPL	7	0.931303	1.54181	-0.168224	-0.0717383	G1	0.0944097	33027	-0.0907123	0.128629	-0.00849184	-0.0517806	0.10875	0.0101851	0.196571	0.36896
1603	_01_AGAATAGAGAATCTCC.1.3	OD1	10x_3'_v2	SPL	10	2.52538	2.37668	-0.224668	-0.0388931	G1	0.114379	44631	-0.0138927	0.0884565	0.0604535	0.015505	0.0809281	0.051192	0.405685	0.474943
1604	_01_AGAATAGAGATGCCTT.1.2	OD1	10x_3'_v2	BM	5	2.47045	-1.05992	-0.14088	-0.146991	G1	0.0859021	26534	-0.0160191	0.134391	-0.0806325	0.122929	0.107482	-0.0167142	0.45541	0.207943
1605	_01_AGAATAGAGCTATGCT.1.2	OD1	10x_3'_v2	BM	2	1.35969	7.31902	0.0508521	0.0185304	S	0.340952	80276	-0.0845209	0.00903967	0.188694	-0.155279	-0.0570858	0.147883	0.216899	0.22273
1606	_01_AGAATAGAGCTGATAA.1.3	OD1	10x_3'_v2	SPL	6	-3.08079	1.31369	0.0336973	-0.0584529	S	0.158216	56741	0.0186021	0.126513	-0.0136508	-0.00247726	0.0495567	0.0389842	0.265699	0.549151
1607	_01_AGAATAGAGGAGTTGC.1.2	OD1	10x_3'_v2	BM	8	2.16158	10.0089	0.0179943	-0.092508	S	0.435187	89614	-0.103302	0.012853	0.119029	-0.11725	0.349631	-0.0890055	0.185092	0.190102
1608	_01_AGAATAGAGGTCATCT.1.4	OD1	10x_3'_v2	SPL	4	3.70207	-1.16293	-0.0958814	-0.0513399	G1	0.0570089	7562	-0.0418273	0.179729	0.0099641	0.0366351	0.107052	0.0178665	0.40097	0.242372
1609	_01_AGAATAGAGTAGGCCA.1.3	OD1	10x_3'_v2	SPL	2	1.32412	7.55085	0.118048	-0.0800047	S	0.311917	76972	-0.0810827	-0.00485174	0.17626	-0.0978074	0.22389	0.0107453	0.206335	0.274555
1610	_01_AGAATAGAGTCCGGTC.1.3	OD1	10x_3'_v2	SPL	8	0.817117	9.88448	0.0729479	-0.0460742	S	0.375788	83804	-0.0160028	-0.0354375	0.237226	-0.131503	0.360829	-0.0676299	0.170396	0.245518
1611	_01_AGAATAGAGTGTACGG.1.1	OD1	10x_3'_v2	BM	8	0.808831	10.4861	0.0570168	-0.0712236	S	0.47536	93100	-0.120137	-0.00878267	0.215914	-0.146005	0.397921	-0.13214	0.122603	0.210509
1612	_01_AGAATAGCAATAGCGG.1.2	OD1	10x_3'_v2	BM	6	-2.41871	2.66151	-0.0378615	-0.0696838	G1	0.163718	57766	0.113662	0.207118	-0.0781256	-0.0268029	0.0692219	-0.00610463	0.305933	0.103345
1613	_01_AGAATAGCAGAGTGTG.1.4	OD1	10x_3'_v2	SPL	0	1.43531	-1.75835	-0.176974	-0.0791286	G1	0.0708143	15310	0.000804067	0.209629	0.0214844	0.132187	0.129513	0.0156999	0.339475	0.302212
1614	_01_AGAATAGCAGTAGAGC.1.4	OD1	10x_3'_v2	SPL	5	2.29528	-1.45357	-0.13548	-0.09316	G1	0.0632494	10673	-0.0786182	0.10233	-0.0308385	0.0521921	0.11353	0.0749779	0.442753	0.358194
1615	_01_AGAATAGGTACTTGAC.1.2	OD1	10x_3'_v2	BM	16	-4.81476	6.96995	0.364086	0.418046	G2M	0.424723	88629	0.0620404	0.178043	-0.11884	-0.033678	-0.0235092	0.31634	0.292674	0.358349
1616	_01_AGAATAGGTAGGAGTC.1.4	OD1	10x_3'_v2	SPL	7	1.13651	1.3212	-0.0834228	-0.107132	G1	0.100469	37138	-0.0428432	0.098768	-0.00685553	-0.0646509	0.0828004	0.0728552	0.410333	0.513928
1617	_01_AGAATAGGTATGCTTG.1.1	OD1	10x_3'_v2	BM	11	2.40324	0.574074	-0.0943918	-0.0430901	G1	0.057655	7843	-0.029549	0.158291	-0.0166569	0.152021	0.0901519	-0.00604491	0.444396	0.196244
1618	_01_AGAATAGGTATGCTTG.1.2	OD1	10x_3'_v2	BM	5	3.4863	-0.599916	-0.0765282	-0.118794	G1	0.0664323	12489	0.0417836	0.168312	-0.0457043	0.0584421	0.123817	0.052575	0.374741	0.235092
1619	_01_AGAATAGGTGTATGGG.1.0	OD1	10x_3'_v2	PB	5	3.16668	-0.657338	-0.0833908	-0.116965	G1	0.0624542	10226	-0.0650985	0.229648	-0.0786672	0.0252305	0.187392	0.0351675	0.444097	0.126396
1620	_01_AGAATAGGTGTCCTCT.1.1	OD1	10x_3'_v2	BM	4	3.38383	-2.36724	-0.0523308	-0.0651212	G1	0.0530143	5850	0.0448248	0.266227	0.000451326	0.166229	0.201947	0.0558449	0.670367	0.29512
1621	_01_AGAATAGGTGTTGGGA.1.3	OD1	10x_3'_v2	SPL	2	0.831947	7.13041	0.00774112	-0.0470835	S	0.322909	78222	-0.0444047	-0.01187	0.0323502	-0.172915	0.046528	0.063183	0.150321	0.29252
1622	_01_AGAATAGGTTATGTGC.1.4	OD1	10x_3'_v2	SPL	6	-1.94543	1.62624	-0.00990458	-0.0553479	G1	0.123478	48261	0.000354394	0.163183	-0.0300597	0.0284304	0.167581	0.00957565	0.348231	0.259434
1623	_01_AGAATAGGTTTGACTG.1.4	OD1	10x_3'_v2	SPL	8	1.14524	11.3771	0.0518731	-0.0790319	S	0.561899	99260	-0.0831966	-0.0216702	0.222434	-0.17575	0.391298	-0.0955101	0.121966	0.239125
1624	_01_AGAATAGTCATGGTCA.1.1	OD1	10x_3'_v2	BM	9	-4.55032	2.12553	-0.111987	-0.0741384	G1	0.216677	65596	0.168592	0.142197	-0.089023	-0.116583	0.0511813	0.0408981	0.295305	0.316191
1625	_01_AGAATAGTCGTGGACC.1.1	OD1	10x_3'_v2	BM	6	-1.68165	1.41488	-0.142052	-0.103681	G1	0.127824	49725	0.0465924	0.115164	-0.0613992	-0.0609933	0.135834	-0.0402717	0.369659	0.229439
1626	_01_AGAATAGTCGTTGACA.1.2	OD1	10x_3'_v2	BM	9	-3.63727	2.02774	-0.16478	-0.0509153	G1	0.185518	61328	0.081367	0.148193	0.00770563	-0.0965028	0.122024	0.027333	0.319356	0.243947
1627	_01_AGAATAGTCGTTGACA.1.4	OD1	10x_3'_v2	SPL	0	-1.30412	-2.15291	-0.148604	-0.0800892	G1	0.0949822	33425	-0.0180076	0.204767	-0.0564748	0.0527357	0.168501	0.0939735	0.199811	0.445419
1628	_01_AGAATAGTCTCATTCA.1.1	OD1	10x_3'_v2	BM	5	1.81616	-0.488899	-0.108461	-0.0614885	G1	0.0980094	35539	-0.0585396	0.105257	-0.00666647	0.101523	0.152227	0.00114699	0.409663	0.162915
1629	_01_AGACGTTAGACATAAC.1.1	OD1	10x_3'_v2	BM	0	0.310679	-3.02101	-0.163237	-0.0398983	G1	0.0768691	19576	-0.0391384	0.204145	-0.0972898	0.0747278	0.105421	0.0628322	0.408749	0.578891
1630	_01_AGACGTTAGACTAAGT.1.0	OD1	10x_3'_v2	PB	2	3.12968	5.60966	-0.198375	-0.071865	G1	0.276592	72646	-0.148312	0.0566404	0.0921577	0.0726674	0.185895	0.108891	0.227816	0.290137
1631	_01_AGACGTTAGATGTGTA.1.3	OD1	10x_3'_v2	SPL	3	-2.49887	-11.1221	-0.113674	-0.126715	G1	0.663026	109940	-0.105819	0.275248	-0.105441	-0.140003	0.0966183	0.0183518	0.139782	0.239236
1632	_01_AGACGTTAGGTGTTAA.1.2	OD1	10x_3'_v2	BM	22	-0.00196712	7.98311	0.205123	-0.0710608	S	0.494814	94595	-0.147005	-0.0595542	0.0679108	-0.169699	-0.208574	0.544049	0.0591467	0.300942
1633	_01_AGACGTTAGTCCGGTC.1.1	OD1	10x_3'_v2	BM	9	-3.64379	4.44052	0.052114	-0.0779641	S	0.223412	66408	0.0114944	0.105763	-0.0029178	-0.0501385	0.134393	0.0694157	0.28318	0.220696
1634	_01_AGACGTTCAACAACCT.1.2	OD1	10x_3'_v2	BM	5	2.55289	-1.86364	-0.144979	-0.145701	G1	0.0552203	6755	0.0431991	0.214905	-0.0234136	0.090917	0.174375	0.0282229	0.478685	0.187265
1635	_01_AGACGTTCAACTGCGC.1.0	OD1	10x_3'_v2	PB	10	2.75832	-0.0232238	-0.0914488	-0.133331	G1	0.0901624	29846	-0.0172335	0.191148	0.000187531	0.197925	0.133538	0.155182	0.523414	0.210444
1636	_01_AGACGTTCACATAACC.1.2	OD1	10x_3'_v2	BM	4	4.57742	-1.10898	-0.130942	-0.0659093	G1	0.0345643	1124	-0.0205792	0.181313	-0.00435244	0.231745	0.249116	0.05449	0.725008	0.135366
1637	_01_AGACGTTCACATCTTT.1.4	OD1	10x_3'_v2	SPL	13	-2.14725	8.29882	0.514843	0.147808	S	0.461081	91904	-0.128537	0.00552392	0.199546	-0.158279	0.238945	0.0603017	0.162801	0.323122
1638	_01_AGACGTTCACCGATAT.1.3	OD1	10x_3'_v2	SPL	0	1.99044	-2.76761	-0.124123	-0.0749927	G1	0.0805356	22401	-0.0261637	0.137986	-0.00954704	0.105842	0.165712	0.0904953	0.434932	0.350594
1639	_01_AGACGTTCACGTAAGG.1.4	OD1	10x_3'_v2	SPL	4	2.89888	-2.79888	-0.121714	-0.0871757	G1	0.0475244	3899	0.00855496	0.217505	-0.10308	0.0764052	0.0773168	0.0212683	0.5566	0.318677
1640	_01_AGACGTTCAGATTGCT.1.0	OD1	10x_3'_v2	PB	8	3.18504	8.46063	-0.132155	-0.00915064	G1	0.398446	86073	-0.11281	0.0535737	0.349416	-0.104374	0.391675	-0.00531533	0.121754	0.281695
1641	_01_AGACGTTCAGCATACT.1.4	OD1	10x_3'_v2	SPL	8	1.73293	11.7255	-0.0340999	-0.0949884	G1	0.522545	96598	-0.093981	0.0191697	0.131748	-0.123009	0.494883	-0.080896	0.141139	0.164741
1642	_01_AGACGTTCAGGATTGG.1.0	OD1	10x_3'_v2	PB	6	-1.74857	-0.631386	-0.156635	-0.123386	G1	0.10264	38506	0.00642027	0.149634	-0.0481544	-0.0321935	0.0867604	-0.0337778	0.29233	0.455099
1643	_01_AGACGTTCATGACGGA.1.3	OD1	10x_3'_v2	SPL	9	-2.86594	3.49787	0.00584173	-0.0466533	S	0.163241	57674	-0.00195922	0.164925	-0.065081	-0.0079543	-0.0121432	0.0169453	0.308039	0.342685
1644	_01_AGACGTTCATTCTCAT.1.2	OD1	10x_3'_v2	BM	1	2.17295	-9.14521	-0.10111	-0.0491513	G1	0.531181	97187	0.128559	0.269302	-0.0217257	-0.020115	0.152178	0.0146663	0.243383	0.288121
1645	_01_AGACGTTGTAAGGGCT.1.4	OD1	10x_3'_v2	SPL	3	-0.967247	-10.8909	-0.165897	-0.0447041	G1	0.644552	107566	-0.00529191	0.251121	-0.0579301	-0.141625	0.121425	0.00404504	0.34018	0.291637
1646	_01_AGACGTTGTAGCTCCG.1.3	OD1	10x_3'_v2	SPL	6	-2.76424	1.04396	-0.117055	-0.0387485	G1	0.14718	54606	-0.0316304	0.134512	-0.109878	-0.0112263	0.00547497	0.0155496	0.241068	0.403103
1647	_01_AGACGTTGTATTACCG.1.3	OD1	10x_3'_v2	SPL	7	-1.87615	0.537955	-0.142187	-0.0896372	G1	0.121042	47378	0.0739003	0.15403	-0.0599682	-0.0760673	0.112156	0.0012518	0.18069	0.447504
1648	_01_AGACGTTGTCGCGTGT.1.4	OD1	10x_3'_v2	SPL	4	2.69128	-2.81407	-0.15484	-0.0728169	G1	0.0697773	14618	-0.0388291	0.148935	0.000660345	0.137606	0.0055871	0.00726138	0.387948	0.426068
1649	_01_AGACGTTGTCGTGGCT.1.0	OD1	10x_3'_v2	PB	0	-1.12708	-1.18011	-0.13718	-0.108359	G1	0.102542	38451	-0.054235	0.118141	-0.0775242	0.0526635	0.184886	0.0463504	0.226906	0.261706
1650	_01_AGACGTTGTCTGGTCG.1.0	OD1	10x_3'_v2	PB	1	2.76302	-9.8924	-0.0778497	-0.119909	G1	0.568514	99735	-0.0259951	0.283433	-0.101173	0.0401066	0.118729	-0.0169883	0.30614	0.275467
1651	_01_AGACGTTTCAATCTCT.1.3	OD1	10x_3'_v2	SPL	3	-0.77646	-11.6573	-0.170147	-0.0799514	G1	0.711963	114899	-0.0424602	0.361656	-0.0995596	-0.0355397	0.142405	-0.0295381	0.227982	0.196798
1652	_01_AGACGTTTCGTTGACA.1.4	OD1	10x_3'_v2	SPL	3	-2.42491	-10.8643	-0.182206	-0.0922487	G1	0.709151	114696	-0.0339188	0.241354	-0.118272	-0.143767	0.190446	-0.0449724	0.218199	0.448217
1653	_01_AGACGTTTCTGATTCT.1.1	OD1	10x_3'_v2	BM	6	-2.22662	1.53633	-0.112126	-0.0361442	G1	0.132438	51130	-0.0142759	0.182994	-0.0701618	0.0247838	0.135444	0.076418	0.366728	0.217482
1654	_01_AGACGTTTCTTTACAC.1.4	OD1	10x_3'_v2	SPL	8	1.66511	9.51726	0.0660564	-0.0203612	S	0.395675	85774	-0.130405	-0.0112443	0.155956	-0.139149	0.359283	-0.0649715	0.187095	0.169472
1655	_01_AGAGCGAAGAATGTTG.1.0	OD1	10x_3'_v2	PB	6	-0.925172	-0.458358	0.0189261	-0.0195997	S	0.101263	37630	0.0973263	0.168962	-0.0575297	0.00922942	0.218023	0.0177046	0.260162	0.283352
1656	_01_AGAGCGAAGACCCACC.1.4	OD1	10x_3'_v2	SPL	13	-1.8077	7.34526	0.327777	0.0095772	S	0.396817	85894	-0.141553	-0.00163007	0.129701	-0.0875578	0.061504	-0.0502636	0.188749	0.231646
1657	_01_AGAGCGAAGACTTTCG.1.1	OD1	10x_3'_v2	BM	16	-4.62093	6.99844	0.421355	0.283971	S	0.439911	90038	-0.0109499	0.151929	-0.0400325	0.118646	0.0829124	0.201325	0.383097	0.177907
1658	_01_AGAGCGAAGAGGACGG.1.3	OD1	10x_3'_v2	SPL	8	2.69083	9.16661	-0.165533	-0.0769036	G1	0.366893	82917	-0.112662	-0.00300203	0.142891	-0.120407	0.405981	-0.140504	0.124389	0.212227
1659	_01_AGAGCGAAGATCCGAG.1.2	OD1	10x_3'_v2	BM	19	-5.56105	7.24225	0.163606	0.793245	G2M	0.558287	99040	0.0174298	0.13833	-0.154274	0.0183964	0.0956438	0.213041	0.235708	0.317184
1660	_01_AGAGCGAAGCAATCTC.1.4	OD1	10x_3'_v2	SPL	3	-1.92451	-11.308	-0.15372	-0.167659	G1	0.636098	106504	0.0131549	0.4661	-0.0628978	-0.0723779	0.0543196	-0.0277236	0.249086	0.152897
1661	_01_AGAGCGAAGGCGATAC.1.2	OD1	10x_3'_v2	BM	8	1.45366	10.8558	-0.0530054	-0.048672	G1	0.512927	95940	-0.127011	-0.0108836	0.16903	-0.157132	0.578656	-0.0754606	0.160219	0.213457
1662	_01_AGAGCGAAGGGCTTCC.1.3	OD1	10x_3'_v2	SPL	3	-3.69302	-11.2598	-0.0717248	-0.126783	G1	0.723861	115632	-0.0446495	0.420932	-0.0575911	0.069935	0.0301811	0.0136402	0.326127	0.537724
1663	_01_AGAGCGAAGTACGTAA.1.4	OD1	10x_3'_v2	SPL	3	-0.976531	-10.4103	-0.109627	-0.0629955	G1	0.636697	106579	0.0209152	0.58758	-0.0490951	-0.00896068	0.177252	-0.0377707	0.219545	0.572822
1664	_01_AGAGCGAAGTCCGTAT.1.0	OD1	10x_3'_v2	PB	6	-3.08668	0.609828	-0.116496	-0.0967362	G1	0.137119	52339	-0.012577	0.0752652	-0.0334148	-0.0775337	0.188257	0.0400514	0.217739	0.364451
1665	_01_AGAGCGAAGTCGTACT.1.4	OD1	10x_3'_v2	SPL	24	-4.22998	-8.00111	-0.163416	-0.160964	G1	0.56124	99211	-0.0140275	0.30277	-0.0321498	-0.162533	0.0122851	0.0523408	0.198999	0.22282
1666	_01_AGAGCGACACAAGTAA.1.4	OD1	10x_3'_v2	SPL	0	0.47022	-1.90011	-0.185478	-0.073549	G1	0.0731851	17013	0.0323805	0.178519	0.0304385	0.0814146	0.0217	0.0233836	0.434187	0.466818
1667	_01_AGAGCGACACCGAAAG.1.1	OD1	10x_3'_v2	BM	4	3.56653	-2.06592	-0.164395	-0.0763816	G1	0.0526673	5721	0.0525958	0.276873	0.0786779	0.2815	0.096518	0.0624424	0.519989	0.24747
1668	_01_AGAGCGACATCATCCC.1.2	OD1	10x_3'_v2	BM	9	-2.98607	2.70799	-0.0222239	-0.0901132	G1	0.173609	59486	0.0239778	0.150596	-0.0259469	0.0218857	0.156134	-9.28e-06	0.256898	0.224903
1669	_01_AGAGCGAGTAAAGTCA.1.1	OD1	10x_3'_v2	BM	9	-3.18783	4.11676	0.13048	-0.012863	S	0.227391	66847	-0.0184523	0.116733	-0.0286854	-0.0280625	0.0913254	0.0939854	0.316525	0.313096
1670	_01_AGAGCGAGTATAATGG.1.1	OD1	10x_3'_v2	BM	12	-1.79452	3.4737	0.0535709	-0.0586965	S	0.176534	59983	-0.0467661	0.167345	-0.0802377	-0.0445906	0.153543	0.0111163	0.269077	0.403891
1671	_01_AGAGCGAGTGACTACT.1.0	OD1	10x_3'_v2	PB	12	0.874063	4.96676	0.0251999	-0.129582	S	0.192148	62333	-0.0809249	0.0381384	-0.0766048	-0.077186	0.182951	0.0284332	0.214229	0.246642
1672	_01_AGAGCGAGTGCCTGCA.1.4	OD1	10x_3'_v2	SPL	7	-1.29064	2.16887	-0.0639526	-0.0916271	G1	0.137787	52534	-0.0567263	0.211168	-0.0144796	0.0497138	0.151073	-0.00281474	0.25451	0.162844
1673	_01_AGAGCGAGTGTAAGTA.1.0	OD1	10x_3'_v2	PB	6	-0.941306	1.22895	-0.00736754	-0.0812262	G1	0.118315	46309	0.00630593	0.120776	-0.0351899	0.00274415	0.28376	0.00286108	0.272107	0.276007
1674	_01_AGAGCGAGTGTGCCTG.1.1	OD1	10x_3'_v2	BM	24	-4.77969	-7.51644	-0.0986213	-0.0888997	G1	0.799218	117112	-0.0947633	0.236781	-0.063622	-0.11486	-0.0068566	0.154454	0.25644	0.299311
1675	_01_AGAGCGAGTTGAACTC.1.0	OD1	10x_3'_v2	PB	0	-0.596969	-1.12541	-0.167194	-0.0911363	G1	0.0948787	33350	-0.0321273	0.14159	-0.00230795	0.0165807	0.14292	0.0157503	0.325855	0.320866
1676	_01_AGAGCGATCAAACGGG.1.0	OD1	10x_3'_v2	PB	0	0.786838	-3.44701	-0.165772	-0.081846	G1	0.0866776	27143	0.034632	0.204699	-0.0239103	0.15254	0.143644	-0.00741588	0.341182	0.472011
1677	_01_AGAGCGATCACTATTC.1.4	OD1	10x_3'_v2	SPL	7	0.458588	0.175496	-0.132256	-0.050247	G1	0.0969936	34832	0.00466819	0.134699	-0.0316261	0.126965	-0.00383493	-0.0263026	0.3587	0.395117
1678	_01_AGAGCTTAGACAGAGA.1.0	OD1	10x_3'_v2	PB	2	1.1868	8.27606	0.0760697	-0.104217	S	0.343894	80582	-0.0995295	0.0228875	0.0917267	-0.182398	0.289023	-0.0265694	0.138797	0.334421
1679	_01_AGAGCTTAGAGGTAGA.1.0	OD1	10x_3'_v2	PB	5	2.68521	-1.8127	-0.196103	-0.0645569	G1	0.0621312	10064	-0.0268546	0.266393	-0.026678	0.197794	0.0898434	0.0580389	0.444527	0.329106
1680	_01_AGAGCTTAGCCCTAAT.1.3	OD1	10x_3'_v2	SPL	1	1.31432	-10.2402	-0.111413	-0.0929444	G1	0.615213	103961	-0.0555664	0.579568	-0.0196467	0.0588678	0.147239	-0.00104775	0.422967	0.146204
1681	_01_AGAGCTTAGCGTTTAC.1.4	OD1	10x_3'_v2	SPL	5	2.39506	0.472772	-0.140154	-0.0542882	G1	0.0779204	20346	-0.129898	0.0948145	-0.0683028	-0.0802853	0.0985298	0.0751798	0.264231	0.148413
1682	_01_AGAGCTTAGCTAAACA.1.4	OD1	10x_3'_v2	SPL	3	-3.95761	-11.0352	-0.128224	-0.0666931	G1	0.661651	109772	-0.115064	0.257524	-0.0623027	-0.149576	0.0152425	-0.0480933	0.24091	0.370955
1683	_01_AGAGCTTAGCTGATAA.1.2	OD1	10x_3'_v2	BM	1	-0.425576	-9.29239	-0.129892	-0.0142613	G1	0.626356	105294	-0.051365	0.116924	-0.0255662	-0.0494029	0.204881	4.48e-05	0.253753	0.233191
1684	_01_AGAGCTTAGGGATGGG.1.3	OD1	10x_3'_v2	SPL	3	-0.250025	-11.3795	-0.163143	-0.105084	G1	0.617931	104284	0.00636369	0.590111	-0.0257899	-0.0786451	-0.060745	-0.0291288	0.154352	0.330587
1685	_01_AGAGCTTAGTGGTAAT.1.4	OD1	10x_3'_v2	SPL	24	-4.3046	-7.76188	-0.163412	-0.0966175	G1	0.543073	98001	-0.0496898	0.221831	-0.0370269	-0.12787	0.0841789	0.0119558	0.184364	0.38124
1686	_01_AGAGCTTCACACATGT.1.4	OD1	10x_3'_v2	SPL	11	0.448405	-0.0356198	-0.152525	-0.110626	G1	0.0825658	23963	0.0311202	0.156264	0.0121677	0.00513485	0.0709397	0.0206535	0.400661	0.284095
1687	_01_AGAGCTTCACATGACT.1.2	OD1	10x_3'_v2	BM	5	0.962602	0.597322	-0.114664	-0.0401085	G1	0.0967617	34673	0.0261704	0.200094	-0.0622168	0.135074	0.0997157	0.0464405	0.39097	0.164091
1688	_01_AGAGCTTCACCAACCG.1.4	OD1	10x_3'_v2	SPL	3	-2.1732	-10.9526	-0.112753	-0.0817441	G1	0.654403	108862	0.0181466	0.41895	-0.0751691	-0.13026	0.108124	-0.00768344	0.395046	0.421119
1689	_01_AGAGCTTCACCCTATC.1.2	OD1	10x_3'_v2	BM	5	2.54418	-0.690345	-0.152178	-0.0642063	G1	0.0832138	24456	-0.0234381	0.20768	-0.106565	0.117655	0.099155	0.120441	0.417663	0.196083
1690	_01_AGAGCTTCACCTTGTC.1.4	OD1	10x_3'_v2	SPL	3	-3.76346	-9.40471	-0.161571	-0.0898162	G1	0.630108	105738	-0.0529768	0.401158	-0.0431639	-0.163063	0.131744	0.0495031	0.235407	0.264405
1691	_01_AGAGCTTCATGCCTTC.1.2	OD1	10x_3'_v2	BM	22	-2.37739	8.66973	0.360721	0.260333	S	0.584292	100952	-0.144065	0.0271639	0.16681	-0.163289	-0.0956178	0.494489	0.212602	0.154055
1692	_01_AGAGCTTCATGGTAGG.1.2	OD1	10x_3'_v2	BM	4	2.69439	-1.96917	-0.165448	-0.0777061	G1	0.0648279	11558	-0.0071991	0.155048	-0.0101043	0.117894	0.10777	0.0350114	0.447028	0.208453
1693	_01_AGAGCTTGTAGCGCAA.1.0	OD1	10x_3'_v2	PB	6	-1.59089	1.27553	-0.0868677	-0.0504586	G1	0.126591	49342	0.0608447	0.16975	-0.0876792	-0.0182578	0.178499	-0.0376294	0.273512	0.201612
1694	_01_AGAGCTTGTCTCTTAT.1.3	OD1	10x_3'_v2	SPL	13	-0.408722	7.60527	0.340927	-0.0523855	S	0.396567	85866	-0.140555	0.0020721	0.140672	-0.136789	-0.141974	0.274624	0.168947	0.174611
1695	_01_AGAGCTTGTGAGGGAG.1.2	OD1	10x_3'_v2	BM	5	0.952146	-0.646986	-0.114361	-0.0923201	G1	0.0892236	29107	0.0315295	0.168427	-0.0186621	0.156119	0.0792013	0.0477885	0.369469	0.151616
1696	_01_AGAGCTTGTTACAGAA.1.0	OD1	10x_3'_v2	PB	6	-1.42688	0.545852	-0.158485	-0.108709	G1	0.119004	46606	-0.000727773	0.160454	-0.0907075	-0.00473137	0.137976	0.00523122	0.241542	0.287285
1697	_01_AGAGCTTGTTGAGTTC.1.2	OD1	10x_3'_v2	BM	5	2.57027	-1.48469	-0.0592811	-0.103285	G1	0.0562497	7218	0.0540074	0.293979	-0.0576047	0.0985314	0.0825056	0.0275734	0.423459	0.277821
1698	_01_AGAGCTTTCAACCATG.1.1	OD1	10x_3'_v2	BM	4	4.25866	-2.3993	-0.183288	-0.074412	G1	0.0435707	2741	-0.0307911	0.193796	-0.127775	0.0906172	0.127847	0.0269695	0.697346	0.216424
1699	_01_AGAGCTTTCACTCCTG.1.2	OD1	10x_3'_v2	BM	17	-1.70848	6.20233	0.249976	0.0759242	S	0.387409	84939	0.0862315	0.0586998	-0.0168288	-0.158506	-0.021279	0.0498725	0.149273	0.1155
1700	_01_AGAGCTTTCCGAAGAG.1.4	OD1	10x_3'_v2	SPL	12	2.40895	4.88782	-0.169801	-0.0858388	G1	0.195524	62789	-0.0547981	0.174905	0.0674277	-0.0134092	0.0534814	0.0807578	0.250943	0.422267
1701	_01_AGAGCTTTCGGATGGA.1.2	OD1	10x_3'_v2	BM	9	-2.65716	2.80597	0.111528	-0.0678223	S	0.167431	58430	0.0524513	0.113161	-0.0366795	0.07353	0.0386105	0.0100525	0.345512	0.225665
1702	_01_AGAGCTTTCGTTTAGG.1.1	OD1	10x_3'_v2	BM	9	-3.489	2.02657	-0.131799	-0.0341672	G1	0.168286	58567	-0.0316934	0.122762	-0.0813755	-0.00789431	0.110404	0.0615796	0.324359	0.296112
1703	_01_AGAGCTTTCGTTTATC.1.3	OD1	10x_3'_v2	SPL	24	-3.27656	-9.16603	-0.176777	-0.0980931	G1	0.643365	107419	0.0580607	0.385825	0.0100095	-0.0755496	0.193342	0.0435234	0.21355	0.199064
1704	_01_AGAGTGGAGCAAATCA.1.4	OD1	10x_3'_v2	SPL	0	-0.0915092	-1.53249	-0.164758	-0.0899704	G1	0.085399	26166	0.0226567	0.123643	0.0966865	0.019022	0.0176949	0.0624772	0.304043	0.412039
1705	_01_AGAGTGGAGGGTGTGT.1.4	OD1	10x_3'_v2	SPL	7	-0.468483	2.56395	-0.036601	-0.13134	G1	0.129123	50136	-0.0983828	0.081117	0.0289762	-0.0920301	0.0973874	-0.070794	0.245085	0.340044
1706	_01_AGAGTGGAGTTCGCGC.1.1	OD1	10x_3'_v2	BM	17	-0.753569	6.1201	-0.0852615	-0.0428535	G1	0.479041	93381	-0.0325989	0.0227817	0.120378	-0.21499	0.19502	0.0353559	0.192894	0.325927
1707	_01_AGAGTGGCAAGGGTCA.1.3	OD1	10x_3'_v2	SPL	11	0.125622	-0.923967	-0.11789	-0.0412075	G1	0.08697	27359	0.0182753	0.211565	-0.000613526	0.0297101	0.183902	0.0688881	0.340917	0.320641
1708	_01_AGAGTGGCACATCCAA.1.3	OD1	10x_3'_v2	SPL	11	0.0543055	0.0353739	-0.170162	-0.0796336	G1	0.0995021	36559	0.0858126	0.14968	-0.0594993	-0.0187605	0.131919	0.0795638	0.36351	0.340875
1709	_01_AGAGTGGCACCCATGG.1.0	OD1	10x_3'_v2	PB	7	2.20485	1.92025	-0.0500091	-0.0813233	G1	0.102525	38434	-0.0662347	0.132969	-0.0355765	-0.00587432	0.0584733	0.0878526	0.280451	0.299399
1710	_01_AGAGTGGCAGACAAAT.1.1	OD1	10x_3'_v2	BM	4	4.41326	-1.10209	-0.164759	-0.0484158	G1	0.0433378	2679	-0.0465171	0.0396352	0.0107746	0.126663	0.135176	0.0383368	0.550527	0.130445
1711	_01_AGAGTGGCAGGGCATA.1.0	OD1	10x_3'_v2	PB	2	1.10382	5.66141	-0.199786	-0.0916791	G1	0.25651	70278	-0.0872458	0.00846133	0.138213	-0.112341	0.186001	0.00572451	0.117715	0.543882
1712	_01_AGAGTGGGTCATACTG.1.4	OD1	10x_3'_v2	SPL	2	2.24863	6.77144	0.00159676	-0.0593405	S	0.257814	70459	-0.00490364	0.088629	0.162604	-0.109955	0.108839	0.0479259	0.125133	0.291558
1713	_01_AGAGTGGGTCCATCCT.1.1	OD1	10x_3'_v2	BM	8	2.04558	9.6703	-0.0821388	-0.0573711	G1	0.40985	87170	-0.0523537	0.0106432	0.293391	-0.170209	0.296967	0.00731602	0.274739	0.206074
1714	_01_AGAGTGGGTCGGCTCA.1.3	OD1	10x_3'_v2	SPL	3	-0.989547	-11.7765	-0.0303757	-0.0725493	G1	0.733673	116077	-0.0818038	0.409084	-0.0679658	-0.0908342	0.115062	0.131838	0.112725	0.416308
1715	_01_AGAGTGGGTCTAGCCG.1.4	OD1	10x_3'_v2	SPL	4	3.87597	-2.08461	-0.153868	-0.0775473	G1	0.0345143	1117	-0.018623	0.226167	-0.0689634	0.187983	0.152241	0.121275	0.524184	0.278881
1716	_01_AGAGTGGGTGCACCAC.1.1	OD1	10x_3'_v2	BM	9	-3.83159	1.89613	-0.0778172	-0.0810179	G1	0.197318	63027	0.0546831	0.13955	-0.0310371	-0.0358964	0.155301	0.0571945	0.385239	0.188059
1717	_01_AGAGTGGGTGCAGGTA.1.3	OD1	10x_3'_v2	SPL	0	-0.303105	-3.09935	-0.065825	-0.0989247	G1	0.0933934	32288	0.0013454	0.21002	-0.0284203	0.121458	0.160046	0.0471638	0.323957	0.501615
1718	_01_AGAGTGGGTGCGAAAC.1.3	OD1	10x_3'_v2	SPL	7	-0.309366	-0.454845	-0.110777	-0.0875554	G1	0.0992284	36352	-0.0282664	0.104936	-0.0193038	0.0428532	0.155676	0.199073	0.306264	0.418681
1719	_01_AGAGTGGGTGTGCCTG.1.4	OD1	10x_3'_v2	SPL	5	0.484602	-0.614379	-0.141263	-0.0752377	G1	0.0911441	30625	0.00929686	0.119071	0.0449373	-0.0410967	0.120133	0.0190024	0.377405	0.345119
1720	_01_AGAGTGGGTTCCCTTG.1.3	OD1	10x_3'_v2	SPL	12	1.33609	2.98429	-0.121959	-0.0487156	G1	0.138117	52605	-0.0274919	0.0880724	0.0482488	-0.0611786	0.106916	0.138236	0.281892	0.335472
1721	_01_AGAGTGGGTTCTGTTT.1.1	OD1	10x_3'_v2	BM	15	-5.05168	4.29455	0.223671	-0.00667523	S	0.285965	73788	0.1008	0.193164	-0.068257	-0.16404	0.0667437	0.0862562	0.23213	0.134969
1722	_01_AGAGTGGTCAAACCGT.1.3	OD1	10x_3'_v2	SPL	0	-1.13096	-2.37138	-0.134953	-0.0851998	G1	0.0972096	34986	-0.0131918	0.221759	0.00161062	0.0161825	0.0628866	-0.0042669	0.257739	0.434069
1723	_01_AGAGTGGTCAACACGT.1.0	OD1	10x_3'_v2	PB	7	-0.0545826	2.50049	-0.157173	-0.0278115	G1	0.124218	48512	0.0348755	0.165245	-0.0988497	-0.0707978	0.0158096	0.074198	0.0982092	0.254944
1724	_01_AGAGTGGTCCTACAGA.1.1	OD1	10x_3'_v2	BM	13	-1.27816	7.60217	0.228704	-0.100422	S	0.385018	84707	-0.025538	-0.0575545	0.0106643	-0.137056	0.10968	0.0693142	0.198317	0.16768
1725	_01_AGAGTGGTCGGTTCGG.1.1	OD1	10x_3'_v2	BM	1	0.0510736	-9.41829	-0.123654	-0.0637864	G1	0.592165	101652	0.0365719	0.1853	-0.0817623	-0.125646	0.0945295	0.0492716	0.260853	0.265072
1726	_01_AGAGTGGTCTGTCCGT.1.2	OD1	10x_3'_v2	BM	1	-0.367363	-9.95609	-0.129324	-0.0365117	G1	0.674147	111340	0.0103323	0.250814	-0.0603868	-0.0686187	-0.0407106	0.0325142	0.179784	0.314686
1727	_01_AGATCTGAGACGACGT.1.3	OD1	10x_3'_v2	SPL	0	1.17793	-2.0593	-0.137773	-0.0476824	G1	0.0684132	13729	-0.0232297	0.164171	-0.0364318	0.0386863	0.122501	0.0435798	0.408427	0.382019
1728	_01_AGATCTGAGAGGGCTT.1.3	OD1	10x_3'_v2	SPL	11	1.49968	0.955836	-0.115118	-0.0668993	G1	0.075548	18674	-0.0248479	0.156162	0.0116738	0.0511527	0.12888	0.0729998	0.422376	0.258699
1729	_01_AGATCTGAGCAATCTC.1.0	OD1	10x_3'_v2	PB	0	0.100888	-1.618	-0.121507	-0.132242	G1	0.0889989	28934	-0.025186	0.284203	-0.0801956	0.180346	0.129405	0.0532518	0.293883	0.404532
1730	_01_AGATCTGAGCCCAACC.1.3	OD1	10x_3'_v2	SPL	12	1.08994	3.32035	-0.157648	-0.117748	G1	0.155851	56281	-0.0463178	0.0456022	-0.00963064	-0.0349706	0.0460702	0.0483144	0.235261	0.403021
1731	_01_AGATCTGAGCCCGAAA.1.1	OD1	10x_3'_v2	BM	3	-0.100418	-10.5837	-0.058559	0.00296187	G2M	0.599364	102311	-0.00398403	0.565764	-0.00308803	-0.0120165	0.21189	0.0178408	0.349663	0.423123
1732	_01_AGATCTGAGGCAATTA.1.1	OD1	10x_3'_v2	BM	2	3.22839	4.5159	-0.162496	-0.132732	G1	0.225514	66634	0.00213323	0.0788702	0.0450568	-0.0669064	-0.0167556	0.0719698	0.525429	0.198561
1733	_01_AGATCTGAGGCTCTTA.1.2	OD1	10x_3'_v2	BM	19	-3.16943	9.54302	-0.0715998	0.486296	G2M	0.520826	96473	-0.0961561	0.0396063	0.156883	-0.178886	0.0437402	0.117494	0.158024	0.244548
1734	_01_AGATCTGAGTCATCCA.1.2	OD1	10x_3'_v2	BM	17	-2.02941	6.24234	0.311547	0.0437271	S	0.35567	81810	0.00462042	0.0193736	-0.0319134	-0.144695	0.111333	0.150642	0.176545	0.260653
1735	_01_AGATCTGAGTCATGCT.1.3	OD1	10x_3'_v2	SPL	11	0.948831	0.725275	-0.12896	-0.100978	G1	0.0898605	29609	0.100935	0.201436	-0.0556224	0.00425988	0.0880674	0.106606	0.404073	0.278728
1736	_01_AGATCTGAGTGAAGAG.1.0	OD1	10x_3'_v2	PB	7	0.211883	2.32587	-0.213842	-0.0711938	G1	0.113419	44186	-0.0794732	0.153835	-0.0876916	0.0460068	0.0228073	-0.0225142	0.267227	0.279453
1737	_01_AGATCTGAGTGATCGG.1.0	OD1	10x_3'_v2	PB	6	-2.04579	0.602346	-0.0247027	-0.0723025	G1	0.117339	45897	0.0490249	0.139302	-0.0226655	0.0205943	0.134099	-0.0281106	0.3418	0.316102
1738	_01_AGATCTGCAAATACAG.1.4	OD1	10x_3'_v2	SPL	5	1.66044	-1.43061	-0.0667479	-0.109646	G1	0.0802847	22212.5	0.026953	0.167336	-0.0539439	0.189299	0.189181	-0.0719511	0.287165	0.149036
1739	_01_AGATCTGCACATCTTT.1.1	OD1	10x_3'_v2	BM	7	0.516808	2.06924	0.0481308	-0.0524652	S	0.124366	48567	-0.0555807	0.0910143	-0.0352732	-0.0394523	0.148889	0.109785	0.218979	0.0907916
1740	_01_AGATCTGCACGTAAGG.1.2	OD1	10x_3'_v2	BM	11	0.931486	0.962213	-0.0648019	-0.0933212	G1	0.0986501	35972	-0.0717295	0.119229	-0.0467637	0.0281325	0.0897699	0.0362857	0.247909	0.136593
1741	_01_AGATCTGCAGCCTTTC.1.0	OD1	10x_3'_v2	PB	0	-1.02044	-1.86848	-0.067918	-0.0598792	G1	0.105185	39985	-0.045801	0.157562	-0.0535141	0.0346689	0.0518286	0.116661	0.236952	0.429668
1742	_01_AGATCTGCAGGTCCAC.1.2	OD1	10x_3'_v2	BM	13	-0.790104	7.40317	0.266637	-0.0569768	S	0.374318	83652	-0.110169	0.00208788	0.0715549	-0.213385	0.0460139	0.108058	0.186293	0.29327
1743	_01_AGATCTGCATCCCACT.1.1	OD1	10x_3'_v2	BM	19	-3.45063	9.17696	-0.0451691	0.576615	G2M	0.702338	114159	-0.162178	0.0680187	0.0571241	-0.12194	-0.114297	0.533668	0.147126	0.14983
1744	_01_AGATCTGGTAAGGGAA.1.2	OD1	10x_3'_v2	BM	6	-1.2178	1.29121	0.0114514	-0.133395	S	0.126563	49335	0.0164212	0.219374	-0.00637887	-0.0205839	0.149057	0.00399023	0.265111	0.178632
1745	_01_AGATCTGGTACAAGTA.1.3	OD1	10x_3'_v2	SPL	9	-4.10364	1.34363	-0.0775714	-0.0445382	G1	0.187265	61606	0.141907	0.092277	-0.0404336	-0.124184	0.129045	0.00124414	0.202664	0.273793
1746	_01_AGATCTGGTACACCGC.1.4	OD1	10x_3'_v2	SPL	4	2.03385	-3.00968	-0.144668	-0.114598	G1	0.0746785	18071	-0.0444834	0.141801	-0.0560383	0.213692	0.157646	0.0780457	0.395956	0.42876
1747	_01_AGATCTGGTCAAAGAT.1.4	OD1	10x_3'_v2	SPL	3	-2.39495	-10.974	-0.216472	-0.111892	G1	0.744058	116441	-0.0387192	0.331642	-0.0757724	-0.128879	-0.0611907	0.0494866	0.049614	0.484494
1748	_01_AGATCTGGTCAGCTAT.1.2	OD1	10x_3'_v2	BM	17	-2.08422	5.29532	0.108952	-0.0839977	S	0.266473	71451	0.00866081	0.0643611	0.0720477	-0.138847	0.19761	0.0114233	0.150983	0.10078
1749	_01_AGATCTGGTCCGAATT.1.3	OD1	10x_3'_v2	SPL	12	0.927481	2.92787	-0.183956	-0.0238948	G1	0.1375	52454	-0.040548	0.114492	-0.0227215	-0.0778887	0.082371	0.0654404	0.148728	0.364075
1750	_01_AGATCTGGTGGTGTAG.1.4	OD1	10x_3'_v2	SPL	3	-0.516408	-11.3886	-0.161353	-0.0977693	G1	0.682832	112260	0.019088	0.427366	-0.145108	-0.0204358	0.0897827	0.101981	0.108485	0.29822
1751	_01_AGATCTGTCCATGAGT.1.0	OD1	10x_3'_v2	PB	8	1.58773	8.00517	0.0649273	-0.133111	S	0.368597	83091	-0.117389	0.0198086	0.245001	-0.13107	0.107468	-0.0308412	0.179902	0.178435
1752	_01_AGATCTGTCGAATGCT.1.4	OD1	10x_3'_v2	SPL	0	-1.27842	-2.67974	-0.164008	-0.0918909	G1	0.107491	41270	0.0271337	0.192877	-0.019299	-0.00385815	0.0310508	0.00696577	0.245658	0.667941
1753	_01_AGATCTGTCTACGAGT.1.4	OD1	10x_3'_v2	SPL	5	2.61514	-1.73687	-0.134518	-0.0334211	G1	0.0706149	15164	-0.0118428	0.186323	-0.02875	0.176674	0.0615845	0.0484489	0.468457	0.31849
1754	_01_AGATCTGTCTGCAAGT.1.3	OD1	10x_3'_v2	SPL	14	-1.05358	-4.34583	0.000427336	-0.0438228	S	0.0881436	28268	-0.0108348	0.0824174	-0.0414664	-0.0169679	-0.00970307	0.07604	0.185745	0.173492
1755	_01_AGATCTGTCTTAGAGC.1.1	OD1	10x_3'_v2	BM	5	3.50956	-1.88832	-0.145469	-0.104926	G1	0.0669838	12845	0.0166504	0.195164	-0.0521212	0.141057	0.191793	-0.019936	0.341049	0.164211
1756	_01_AGATTGCAGACCCACC.1.4	OD1	10x_3'_v2	SPL	0	0.74652	-3.16269	-0.101669	-0.10073	G1	0.0653861	11889	-0.0233594	0.274642	-0.0534607	0.100642	0.0654719	0.104984	0.342618	0.391296
1757	_01_AGATTGCAGAGCCCAA.1.2	OD1	10x_3'_v2	BM	16	-4.32845	5.53894	0.3973	0.147799	S	0.352971	81507	0.0806193	0.105369	-0.0964227	-0.135485	0.0635075	0.176058	0.197467	0.209755
1758	_01_AGATTGCAGAGCTTCT.1.1	OD1	10x_3'_v2	BM	5	3.63121	-0.377141	-0.166397	-0.116735	G1	0.0585559	8265	0.0234789	0.154333	-0.0642474	0.144922	0.0509078	0.127613	0.623697	0.258676
1759	_01_AGATTGCAGAGGACGG.1.2	OD1	10x_3'_v2	BM	17	-2.01914	5.18188	-0.0504527	-0.0638828	G1	0.261659	70882	0.147539	0.05398	-0.0177583	-0.168735	0.0604977	-0.053467	0.11992	0.143458
1760	_01_AGATTGCAGATGTCGG.1.0	OD1	10x_3'_v2	PB	0	0.475112	-3.35008	-0.159008	-0.0263744	G1	0.071394	15722	0.112097	0.143871	-0.0294669	0.0689255	0.143958	-0.080714	0.398565	0.565786
1761	_01_AGATTGCAGCCACTAT.1.2	OD1	10x_3'_v2	BM	5	3.31933	-1.74049	-0.0767733	-0.0469661	G1	0.072429	16436	-0.0469493	0.134083	-0.112534	0.114533	0.0954034	0.0620551	0.294924	0.21029
1762	_01_AGATTGCAGCCAGTAG.1.2	OD1	10x_3'_v2	BM	4	3.46338	-2.42317	-0.131089	-0.0719199	G1	0.0459018	3399	-0.0331867	0.176189	-0.0331625	0.124287	0.0876397	0.140528	0.365355	0.24384
1763	_01_AGATTGCCACACGCTG.1.1	OD1	10x_3'_v2	BM	13	-0.624386	9.48084	0.277186	0.0255723	S	0.462208	92001	-0.0821916	-0.0553692	0.229471	-0.139296	0.337335	-0.0350435	0.100587	0.181374
1764	_01_AGATTGCCACACTGCG.1.2	OD1	10x_3'_v2	BM	5	2.23061	0.255307	-0.190447	-0.0714149	G1	0.0743781	17858	0.0169648	0.284918	-0.0205624	0.0184675	0.15074	0.0188309	0.352211	0.0766497
1765	_01_AGATTGCCACATGTGT.1.3	OD1	10x_3'_v2	SPL	2	2.13945	6.28498	-0.000886411	-0.106659	G1	0.271164	71996	-0.0852775	0.0262262	0.0420329	-0.0737794	0.120547	0.232304	0.267981	0.349037
1766	_01_AGATTGCCAGTGAGTG.1.1	OD1	10x_3'_v2	BM	16	-4.19955	6.50046	0.487711	0.244522	S	0.373647	83577	0.0696221	0.128228	-0.111811	-0.104524	0.0648054	0.191788	0.295892	0.271297
1767	_01_AGATTGCCATAAGACA.1.1	OD1	10x_3'_v2	BM	12	1.50235	3.70914	-0.0882486	-0.0646688	G1	0.164136	57843	-0.0465304	0.1364	-0.0499346	-0.0662398	0.22553	0.0523856	0.369479	0.255025
1768	_01_AGATTGCCATGACATC.1.3	OD1	10x_3'_v2	SPL	3	-1.056	-9.71194	-0.113705	-0.12651	G1	0.720427	115449	-0.10203	0.420013	-0.035453	0.0227055	0.184941	0.0682127	0.374229	0.432482
1769	_01_AGATTGCGTAAAGTCA.1.2	OD1	10x_3'_v2	BM	8	0.643375	11.3295	0.138997	0.0148924	S	0.48364	93758	-0.130878	-0.0211386	0.266617	-0.152081	0.474076	-0.0721267	0.173387	0.0860696
1770	_01_AGATTGCGTAAGGATT.1.1	OD1	10x_3'_v2	BM	4	4.27795	-2.37466	-0.189073	-0.111323	G1	0.0651232	11745	0.00546877	0.31744	-0.00777706	0.106563	0.125139	0.0239163	0.456849	0.327665
1771	_01_AGATTGCGTAAGGGAA.1.4	OD1	10x_3'_v2	SPL	0	0.751622	-2.04099	-0.164629	-0.0875873	G1	0.0762517	19169	-0.022822	0.153909	-0.0778209	0.149812	0.114929	0.0262955	0.387482	0.394036
1772	_01_AGATTGCGTAATCACC.1.2	OD1	10x_3'_v2	BM	4	4.01473	-0.823452	-0.172827	-0.0745169	G1	0.03239	889	-0.0865685	0.0694376	-0.0160386	0.0690221	0.124154	0.0474624	0.656674	0.122509
1773	_01_AGATTGCGTACCGGCT.1.1	OD1	10x_3'_v2	BM	13	-3.0897	7.72609	0.41139	0.186175	S	0.418914	88056	-0.0616522	-0.00999406	0.0781453	-0.163091	-0.0317954	0.133928	0.17861	0.351925
1774	_01_AGATTGCGTAGAGGAA.1.3	OD1	10x_3'_v2	SPL	0	1.78665	-2.40688	-0.107778	-0.0714953	G1	0.0703016	14970	-0.00272586	0.177351	-0.0738977	0.108249	0.117893	0.0729123	0.463378	0.315957
1775	_01_AGATTGCGTCAAAGAT.1.4	OD1	10x_3'_v2	SPL	12	1.14364	5.03696	-0.0889727	-0.0475831	G1	0.216972	65627	-0.074887	0.0601403	0.0615014	-0.0731215	0.170464	0.0364561	0.199672	0.439268
1776	_01_AGATTGCGTCATGCCG.1.2	OD1	10x_3'_v2	BM	4	4.19111	-2.22637	-0.138994	-0.0576367	G1	0.0351223	1196	0.0172058	0.132299	0.0649176	0.106281	0.191751	0.0293594	0.659329	0.224705
1777	_01_AGATTGCGTCGAACAG.1.0	OD1	10x_3'_v2	PB	10	3.56234	0.531166	-0.18593	-0.115272	G1	0.0717097	15951	0.0111294	0.11773	0.0345221	0.0285464	0.157618	-0.00543612	0.320427	0.225568
1778	_01_AGATTGCGTCTTGTCC.1.2	OD1	10x_3'_v2	BM	5	3.13165	-1.72295	-0.135285	-0.0663527	G1	0.0705503	15120	-0.0463616	0.140901	0.018638	0.122736	0.128717	0.0621112	0.475073	0.278577
1779	_01_AGATTGCGTGCTGTAT.1.3	OD1	10x_3'_v2	SPL	7	0.969325	1.45791	-0.174623	-0.0419009	G1	0.0981965	35677	-0.101715	0.157158	-0.0241564	0.108645	0.0568089	0.0974764	0.247945	0.438993
1780	_01_AGATTGCTCTGTCTAT.1.1	OD1	10x_3'_v2	BM	5	0.973535	-0.0470782	-0.143368	-0.0909497	G1	0.0858958	26528	0.0229792	0.187798	-0.0475665	0.122682	0.0811562	0.0922953	0.412565	0.217478
1781	_01_AGATTGCTCTTGGGTA.1.0	OD1	10x_3'_v2	PB	1	1.82742	-11.0844	-0.134449	-0.0994003	G1	0.61706	104180	0.0440976	0.510748	-0.105712	-0.0195809	0.0886563	0.0172298	0.265644	0.105559
1782	_01_AGCAGCCAGATGCGAC.1.3	OD1	10x_3'_v2	SPL	5	0.776143	-1.75098	-0.0957387	-0.0556028	G1	0.0834488	24635	0.0408302	0.263942	-0.0599036	0.113461	0.0667211	0.0137124	0.38987	0.340876
1783	_01_AGCAGCCAGCCAGTAG.1.2	OD1	10x_3'_v2	BM	16	-6.24278	5.18595	0.311769	0.109299	S	0.475257	93090	0.0429131	0.175511	-0.0163651	-0.16469	0.0837481	0.0789121	0.241252	0.177959
1784	_01_AGCAGCCAGCCGCCTA.1.1	OD1	10x_3'_v2	BM	14	-2.49928	-4.47781	0.0523865	-0.089299	S	0.202333	63689	0.179919	0.0819695	-0.0580578	0.0257973	0.0819361	0.0275103	0.297186	0.0925214
1785	_01_AGCAGCCAGCCTCGTG.1.0	OD1	10x_3'_v2	PB	6	-2.8942	0.521357	-0.107383	-0.0995341	G1	0.144306	54029	-0.00932924	0.190893	-0.0119957	-0.00132357	0.108381	-0.0103062	0.189154	0.376173
1786	_01_AGCAGCCAGCCTTGAT.1.4	OD1	10x_3'_v2	SPL	3	-1.08358	-10.7952	-0.1326	-0.149252	G1	0.641205	107122	-0.054852	0.323218	-0.0184835	-0.112025	0.235793	0.132517	0.177917	0.472855
1787	_01_AGCAGCCAGGTAGCTG.1.3	OD1	10x_3'_v2	SPL	14	2.55903	3.19258	-0.0862045	-0.105668	G1	0.143801	53918	0.0160873	0.130336	0.154469	-0.0252071	0.147653	0.122615	0.200743	0.175556
1788	_01_AGCAGCCAGTCCGGTC.1.3	OD1	10x_3'_v2	SPL	3	-1.61216	-10.3985	-0.164172	-0.115345	G1	0.725193	115712	-0.147553	0.408027	-0.0560198	0.0118827	0.152982	0.0401509	0.180959	0.370458
1789	_01_AGCAGCCAGTTGAGAT.1.3	OD1	10x_3'_v2	SPL	12	1.82747	4.33094	-0.161961	-0.144015	G1	0.204049	63933	-0.0911307	-0.0344689	0.123677	-0.041697	0.146894	0.166028	0.255916	0.470274
1790	_01_AGCAGCCCAATCGAAA.1.2	OD1	10x_3'_v2	BM	9	-3.06407	3.8312	0.106525	-0.0287728	S	0.211864	64966	0.0951361	0.234071	-0.0318727	-0.0710324	0.142244	0.0280978	0.204023	0.245104
1791	_01_AGCAGCCCACCAACCG.1.0	OD1	10x_3'_v2	PB	7	0.408589	2.00157	-0.094159	-0.0773559	G1	0.110771	42957	-0.0461298	0.26592	-0.0326641	-0.0456653	0.0333366	0.0318454	0.0990587	0.18948
1792	_01_AGCAGCCGTATTCGTG.1.2	OD1	10x_3'_v2	BM	5	2.59733	-0.681453	-0.137884	-0.00138892	G1	0.081434	23044	-0.029409	0.193209	-0.0758236	0.167142	0.0749591	0.03169	0.508992	0.304709
1793	_01_AGCAGCCGTCTAGCCG.1.4	OD1	10x_3'_v2	SPL	4	2.51543	-3.19296	-0.184514	-0.0672189	G1	0.0460783	3454	-0.0173229	0.227669	-0.0957229	0.173812	0.171591	0.0997892	0.525251	0.329072
1794	_01_AGCAGCCGTCTCCATC.1.0	OD1	10x_3'_v2	PB	4	3.5289	-2.20155	-0.112308	-0.110711	G1	0.0567988	7464	-0.0661241	0.0496632	-0.0776113	0.1015	0.0970944	0.110881	0.53727	0.208529
1795	_01_AGCAGCCGTGAGTATA.1.4	OD1	10x_3'_v2	SPL	11	-0.0822726	-0.869729	-0.0803876	-0.0960079	G1	0.0753145	18524	0.000243783	0.186678	-0.00583135	0.165938	0.0794833	0.0352258	0.33866	0.382995
1796	_01_AGCAGCCGTGTGACCC.1.1	OD1	10x_3'_v2	BM	4	4.15159	-1.60932	-0.139562	-0.0893997	G1	0.0348688	1166	-0.0274603	0.119508	-0.0407346	0.157335	0.0690395	0.135353	0.635944	0.265111
1797	_01_AGCAGCCGTTAAGATG.1.3	OD1	10x_3'_v2	SPL	3	-3.24952	-9.55749	-0.0975181	-0.0603082	G1	0.749166	116565	-0.104091	0.225353	-0.0445134	-0.116858	0.140015	0.0811771	0.00239383	0.524152
1798	_01_AGCAGCCTCACCCTCA.1.2	OD1	10x_3'_v2	BM	9	-3.97179	4.23813	0.158966	-0.0208107	S	0.257995	70482	0.0457677	0.127358	-0.106568	-0.0986842	0.0752333	0.0828595	0.328608	0.282749
1799	_01_AGCAGCCTCACTATTC.1.1	OD1	10x_3'_v2	BM	13	-3.32832	8.32871	0.277977	0.522814	G2M	0.460904	91888	-0.0770212	0.00323796	0.137205	-0.161141	0.0906622	0.165316	0.134143	0.154356
1800	_01_AGCAGCCTCACTATTC.1.4	OD1	10x_3'_v2	SPL	7	-0.167567	-0.989325	-0.172253	-0.125037	G1	0.0913913	30791	0.0109576	0.228119	0.0077377	0.103273	0.167963	0.100194	0.227183	0.567331
1801	_01_AGCAGCCTCAGGTAAA.1.4	OD1	10x_3'_v2	SPL	3	-1.71886	-10.7724	-0.161042	-0.0653783	G1	0.581551	100736	0.03428	0.306233	-0.0583089	-0.0207604	0.101573	0.0519817	0.156073	0.31959
1802	_01_AGCAGCCTCTATCCTA.1.1	OD1	10x_3'_v2	BM	9	-3.62781	4.03041	0.0475229	-0.0371814	S	0.233661	67539	0.0412398	0.131797	-0.0370312	-0.0250922	0.0915776	0.0955819	0.249639	0.315265
1803	_01_AGCAGCCTCTGATACG.1.4	OD1	10x_3'_v2	SPL	14	-1.12872	-4.5938	-0.126848	-0.0254842	G1	0.122975	48094	-0.0820061	0.211575	-0.0715538	0.0572166	0.11085	-0.00943029	0.376376	0.439488
1804	_01_AGCATACAGACAGACC.1.2	OD1	10x_3'_v2	BM	9	-4.44653	4.13577	0.202285	-0.00959663	S	0.260048	70702	0.0114535	0.0521209	-0.0804177	-0.163255	0.122264	0.0101027	0.250249	0.127565
1805	_01_AGCATACAGAGTCTGG.1.4	OD1	10x_3'_v2	SPL	10	2.1428	-1.28627	-0.129635	0.0213707	G2M	0.0957704	33959	-0.0569509	0.148355	-0.00700229	0.0284223	0.0933097	0.106534	0.244003	0.371265
1806	_01_AGCATACAGATCACGG.1.1	OD1	10x_3'_v2	BM	9	-4.14592	3.82909	0.199459	0.00444773	S	0.265343	71313	0.0783406	0.118816	-0.0552592	-0.14383	0.110849	0.0179901	0.291913	0.186648
1807	_01_AGCATACAGCCAGTAG.1.4	OD1	10x_3'_v2	SPL	12	1.17602	2.51891	-0.127737	-0.030099	G1	0.122013	47767	-0.0681773	0.110035	-0.0252981	0.0288631	0.116344	0.185421	0.273184	0.463213
1808	_01_AGCATACAGCTAGTCT.1.4	OD1	10x_3'_v2	SPL	0	-0.530981	-3.18343	-0.160882	-0.0841823	G1	0.0849801	25831	-0.0462734	0.172823	0.00855035	0.0504229	0.0270688	0.0144303	0.296976	0.600093
1809	_01_AGCATACAGCTAGTGG.1.2	OD1	10x_3'_v2	BM	16	-5.87859	4.71287	0.311829	0.0880418	S	0.388166	85018	0.0703619	0.177947	-0.0305483	-0.177545	-0.00246569	0.0943422	0.218932	0.126195
1810	_01_AGCATACAGCTCAACT.1.2	OD1	10x_3'_v2	BM	8	1.44742	11.7131	-0.0685424	-0.0684436	G1	0.496066	94688	-0.112477	0.0194296	0.237007	-0.123672	0.435336	-0.0843191	0.139984	0.233395
1811	_01_AGCATACAGGACTGGT.1.2	OD1	10x_3'_v2	BM	1	-0.817368	-9.53793	-0.0931745	-0.0308537	G1	0.634204	106258	0.00562933	0.383993	0.0270721	-0.138043	0.29014	0.113138	0.278175	0.294203
1812	_01_AGCATACAGGTGCAAC.1.0	OD1	10x_3'_v2	PB	5	1.78546	-1.27791	-0.0210986	-0.0771719	G1	0.0941018	32801	-0.0016406	0.114981	0.0084672	0.133006	0.0930328	-0.00903241	0.480433	0.275423
1813	_01_AGCATACAGTCCAGGA.1.2	OD1	10x_3'_v2	BM	2	2.2013	7.03736	0.0928475	-0.0225461	S	0.31078	76842	-0.0492085	0.0375018	0.190223	-0.119425	-0.0118652	0.0387322	0.18936	0.209276
1814	_01_AGCATACCAAGGACTG.1.0	OD1	10x_3'_v2	PB	13	-1.50894	9.90701	0.097417	0.224353	G2M	0.546939	98255	-0.0853558	-0.00898233	0.311058	-0.13323	0.321077	0.0680445	0.183104	0.135192
1815	_01_AGCATACCAATGGAGC.1.4	OD1	10x_3'_v2	SPL	8	1.94624	11.2725	-0.0332557	-0.0755531	G1	0.568169	99717	-0.0852512	0.0212576	0.20281	-0.158062	0.543235	-0.0719049	0.110831	0.190606
1816	_01_AGCATACCACCACCAG.1.0	OD1	10x_3'_v2	PB	17	0.361928	8.01278	-0.0490272	-0.0324457	G1	0.374194	83638	-0.101995	-0.0227692	0.207257	-0.190941	0.33995	-0.101944	0.102428	0.149226
1817	_01_AGCATACCATAGTAAG.1.3	OD1	10x_3'_v2	SPL	6	-1.10427	0.727657	-0.0505772	-0.0917483	G1	0.109419	42263	-0.0315489	0.0873803	-0.00619061	0.0139533	0.0400362	0.0489152	0.262921	0.289202
1818	_01_AGCATACCATGCCTTC.1.3	OD1	10x_3'_v2	SPL	0	0.336074	-2.9332	-0.122473	-0.087185	G1	0.088142	28264	-0.0380357	0.143839	-0.00141206	0.0468225	0.0675697	-0.0209069	0.361589	0.534578
1819	_01_AGCATACGTAAGTGGC.1.4	OD1	10x_3'_v2	SPL	24	-4.83862	-7.51445	-0.216118	-0.164568	G1	0.780784	117025	-0.0842431	0.262551	-0.051682	-0.0857668	-0.020446	0.0436101	0.29782	0.280951
1820	_01_AGCATACGTAGCGTGA.1.0	OD1	10x_3'_v2	PB	7	-0.763826	-0.857359	-0.135629	-0.0307117	G1	0.0963887	34414	0.0193444	0.133224	-0.0732765	0.0546972	0.112099	0.0782403	0.253759	0.454389
1821	_01_AGCATACGTAGGCATG.1.2	OD1	10x_3'_v2	BM	17	-1.04404	6.33436	0.153799	0.00445178	S	0.452791	91199	-0.0408818	0.0157529	0.10304	-0.140776	0.127947	0.0524197	0.124479	0.202343
1822	_01_AGCATACGTATAGGGC.1.1	OD1	10x_3'_v2	BM	4	4.49725	-2.0526	-0.0971044	0.0025312	G2M	0.0346534	1136	-0.012751	0.10448	-0.0540399	0.0677746	0.0620227	0.0115082	0.433581	0.157186
1823	_01_AGCATACGTATTACCG.1.3	OD1	10x_3'_v2	SPL	5	2.11175	-1.4953	-0.0756533	-0.0715174	G1	0.0764593	19324	-0.0311376	0.140424	-0.0435465	0.0349623	0.0843853	-0.00233908	0.328618	0.259213
1824	_01_AGCATACGTCAACATC.1.2	OD1	10x_3'_v2	BM	13	-0.88737	9.9418	0.383961	0.111921	S	0.50398	95291	-0.120694	-0.00278208	0.209994	-0.183856	0.424614	0.0447465	0.205904	0.132486
1825	_01_AGCATACGTCGATTGT.1.2	OD1	10x_3'_v2	BM	5	1.94942	-0.803187	-0.0471123	-0.0686755	G1	0.0787474	20979	0.0877525	0.149627	-0.0205637	0.162672	0.177948	0.00342008	0.362187	0.231204
1826	_01_AGCATACGTCGCATCG.1.3	OD1	10x_3'_v2	SPL	0	-0.687925	-1.93748	-0.103715	-0.0851148	G1	0.10704	41045	0.000654861	0.177763	-0.0339709	-0.037845	0.0600106	0.0261411	0.280166	0.389178
1827	_01_AGCATACGTCTTGTCC.1.0	OD1	10x_3'_v2	PB	5	1.47429	0.816867	-0.126579	-0.109393	G1	0.079135	21297	0.0215011	0.181952	-0.0881281	0.0099005	0.16813	0.00580281	0.254301	0.264536
1828	_01_AGCATACGTGCCTTGG.1.0	OD1	10x_3'_v2	PB	10	2.05826	2.37149	-0.104736	-0.0962826	G1	0.118119	46238	-0.0392047	0.101794	0.00445911	0.0726497	0.149296	0.068526	0.400785	0.203184
1829	_01_AGCATACGTGTCAATC.1.1	OD1	10x_3'_v2	BM	6	-3.3055	1.09486	-0.124241	-0.15216	G1	0.21642	65556	0.0242486	0.215418	-0.0586984	-0.0628853	0.0764169	0.019519	0.277395	0.255329
1830	_01_AGCATACGTTAGAACA.1.1	OD1	10x_3'_v2	BM	8	2.15973	9.65503	0.0190961	-0.0974865	S	0.370827	83296	-0.0678513	0.141892	0.245264	-0.0329368	0.334728	-0.108006	0.261776	0.197946
1831	_01_AGCATACGTTCCACTC.1.0	OD1	10x_3'_v2	PB	0	-0.884489	-1.69644	-0.173306	-0.0349434	G1	0.102222	38247	-0.0227766	0.178903	-0.0944715	-0.0221253	0.0916188	-0.0480334	0.275827	0.314918
1832	_01_AGCATACTCAAACCAC.1.3	OD1	10x_3'_v2	SPL	11	0.786567	0.40477	-0.104266	-0.130022	G1	0.087138	27500	0.00406452	0.141607	-0.0886657	0.0441975	0.188475	-0.0130059	0.298374	0.296669
1833	_01_AGCATACTCGGAGGTA.1.3	OD1	10x_3'_v2	SPL	8	1.70078	9.3655	-0.0523622	-0.0716886	G1	0.422422	88411	-0.0779598	0.0294688	0.210248	-0.133497	0.308831	-0.0300636	0.154142	0.145501
1834	_01_AGCATACTCGTAGGTT.1.0	OD1	10x_3'_v2	PB	7	-1.23623	-0.61611	-0.121146	-0.0715659	G1	0.105712	40305	-0.00725517	0.0646145	0.0282534	-0.0345789	-0.0371917	0.0137124	0.288075	0.575991
1835	_01_AGCATACTCGTGGTCG.1.0	OD1	10x_3'_v2	PB	6	-0.686837	-0.662849	-0.157879	-0.102411	G1	0.101128	37534	0.121052	0.182891	-0.0390129	-0.0466239	0.0829692	0.09215	0.353184	0.253997
1836	_01_AGCATACTCTTGCCGT.1.4	OD1	10x_3'_v2	SPL	3	-0.623042	-11.2377	-0.122167	-0.070023	G1	0.623069	104896	-0.0478577	0.37597	-0.0353524	0.0514379	0.226711	0.0495674	0.400137	0.480717
1837	_01_AGCCTAAAGACTTGAA.1.2	OD1	10x_3'_v2	BM	6	-0.250272	1.45039	-0.104124	-0.00983238	G1	0.11959	46843	0.0416156	0.191864	-0.0720204	-0.0344395	0.141002	-0.00986865	0.253891	0.194859
1838	_01_AGCCTAAAGCTGTTCA.1.2	OD1	10x_3'_v2	BM	19	-6.04042	6.76009	-0.0110344	0.867665	G2M	0.646351	107782	-0.0212346	0.131949	-0.0616496	-0.14381	0.168055	0.226082	0.216293	0.231673
1839	_01_AGCCTAAAGGCACATG.1.0	OD1	10x_3'_v2	PB	6	-2.90891	1.82411	-0.0652427	-0.058344	G1	0.159024	56884	0.0485	0.14972	-0.0515431	-0.0458181	0.231497	-0.0412344	0.265453	0.304475
1840	_01_AGCCTAAAGTATGACA.1.2	OD1	10x_3'_v2	BM	17	-1.22451	5.36909	0.039788	0.0605532	G2M	0.359327	82180	0.0392842	0.104796	0.0198287	-0.168378	0.143009	0.121134	0.24533	0.338867
1841	_01_AGCCTAAAGTCATCCA.1.4	OD1	10x_3'_v2	SPL	0	-0.485641	-1.62396	-0.173385	-0.0955224	G1	0.0997919	36725	0.0478399	0.256986	-0.0676492	0.098663	0.018852	0.0647594	0.362059	0.413309
1842	_01_AGCCTAAAGTTAGGTA.1.0	OD1	10x_3'_v2	PB	5	1.09541	-0.56302	-0.0849889	-0.127818	G1	0.0759555	18957	-0.0179375	0.15121	0.106875	0.127478	0.13592	-0.0357538	0.331533	0.15425
1843	_01_AGCCTAAAGTTGAGTA.1.2	OD1	10x_3'_v2	BM	7	-0.433874	2.04228	-0.12486	-0.106733	G1	0.119668	46868	0.0451179	0.151967	-0.087408	-0.056194	0.0357669	0.0770437	0.227906	0.271444
1844	_01_AGCCTAACAATAGCGG.1.0	OD1	10x_3'_v2	PB	0	0.501739	-3.41788	-0.139882	-0.0961146	G1	0.0826092	23998	-0.0558965	0.162512	-0.04828	-0.0161914	0.0924161	0.0430274	0.367219	0.397939
1845	_01_AGCCTAACACATCCAA.1.2	OD1	10x_3'_v2	BM	1	1.46018	-9.77667	-0.139302	-0.133039	G1	0.49715	94770	-0.0517765	0.281455	-0.0525265	-0.0398257	0.12171	0.0918658	0.361828	0.306733
1846	_01_AGCCTAACACATTAGC.1.1	OD1	10x_3'_v2	BM	6	-1.81587	1.95028	-0.0847243	-0.0846161	G1	0.137195	52363	0.034918	0.124535	-0.0498366	0.0165441	0.0493968	-0.0187587	0.304902	0.189571
1847	_01_AGCCTAACACGGCCAT.1.2	OD1	10x_3'_v2	BM	4	3.41556	-0.612547	-0.15348	-0.0726695	G1	0.0579327	7966	-0.0943573	0.238618	-0.00544746	0.176836	0.0829969	0.0254073	0.626565	0.183867
1848	_01_AGCCTAACATATACCG.1.3	OD1	10x_3'_v2	SPL	8	0.655035	11.2056	0.128037	-0.0335888	S	0.574327	100148	-0.10348	0.00827761	0.151114	-0.09109	0.492015	-0.122035	0.151257	0.269433
1849	_01_AGCCTAACATGTCCTC.1.1	OD1	10x_3'_v2	BM	9	-4.15332	4.03909	0.139797	-0.0268968	S	0.241936	68484	0.157495	0.0854359	-0.0588539	-0.137062	0.0938884	0.0962029	0.256885	0.208525
1850	_01_AGCCTAAGTAAGAGGA.1.4	OD1	10x_3'_v2	SPL	0	0.846733	-2.68409	-0.15299	-0.0369283	G1	0.0754731	18630	-0.0206071	0.148248	-0.0118726	0.139682	0.136867	-0.0259736	0.363257	0.374318
1851	_01_AGCCTAAGTAAGTGTA.1.2	OD1	10x_3'_v2	BM	5	3.3516	-0.422402	-0.17616	-0.107916	G1	0.0691387	14191	-0.0732661	0.130252	-0.0728277	0.0119385	0.00621794	-0.0246614	0.379957	0.191636
1852	_01_AGCCTAAGTCCGCTGA.1.0	OD1	10x_3'_v2	PB	4	3.53016	-1.91911	-0.0859236	-0.0223264	G1	0.0552449	6763	-0.0160962	0.141859	0.013495	0.0889382	0.185067	0.0571788	0.365123	0.269172
1853	_01_AGCCTAAGTCGATTGT.1.4	OD1	10x_3'_v2	SPL	5	2.21159	-1.73235	-0.036675	0.00434225	G2M	0.0702421	14921	0.0625214	0.119909	-0.0562849	-0.019424	0.113188	0.0201416	0.206785	0.256471
1854	_01_AGCCTAAGTCGCTTCT.1.2	OD1	10x_3'_v2	BM	9	-2.70692	2.93487	0.0275401	-0.101021	S	0.158994	56877	0.125588	0.224968	-0.103608	0.0869247	0.117009	0.0115528	0.267198	0.164268
1855	_01_AGCCTAAGTGCAGGTA.1.4	OD1	10x_3'_v2	SPL	0	-0.75418	-2.36366	-0.153656	-0.0563334	G1	0.0797644	21796	-0.0182113	0.224282	-0.0400524	0.11007	0.0571771	-0.0281128	0.426608	0.442557
1856	_01_AGCCTAAGTTGACGTT.1.2	OD1	10x_3'_v2	BM	14	-1.90307	-4.67777	-0.057655	-0.0120424	G1	0.218158	65793	-0.0186587	0.0894981	-0.0633088	-0.0679117	0.125776	-0.0594276	0.300004	0.222679
1857	_01_AGCCTAATCCTTGCCA.1.4	OD1	10x_3'_v2	SPL	3	-3.37017	-11.2928	-0.158976	-0.0922714	G1	0.766066	116875	-0.148453	0.347089	-0.182705	-0.0714873	0.0291273	-0.0421075	0.387943	0.451347
1858	_01_AGCCTAATCTCGGACG.1.1	OD1	10x_3'_v2	BM	9	-4.49678	4.44443	0.243388	-0.00847343	S	0.298778	75369	0.12856	0.0964767	-0.0263486	-0.129931	0.0174343	0.107445	0.247789	0.297076
1859	_01_AGCGGTCAGAACTCGG.1.1	OD1	10x_3'_v2	BM	2	3.00214	7.77924	-0.0147907	-0.0194882	G1	0.329651	79009	-0.0598744	0.0467175	0.221672	-0.0605665	0.221881	-0.0381218	0.13509	0.326413
1860	_01_AGCGGTCAGAATCTCC.1.2	OD1	10x_3'_v2	BM	15	-5.40399	4.21064	0.280602	0.00885564	S	0.329142	78947	0.144642	0.167273	-0.0881366	-0.161703	0.0343111	0.0376078	0.231669	0.181378
1861	_01_AGCGGTCAGAGACTAT.1.3	OD1	10x_3'_v2	SPL	6	-0.274539	0.637518	-0.152914	-0.0919651	G1	0.117522	45977	0.0175684	0.0616217	-0.0367832	0.0303088	0.0486555	0.0542487	0.351462	0.147037
1862	_01_AGCGGTCAGCCCAACC.1.3	OD1	10x_3'_v2	SPL	7	-0.338444	0.231169	-0.158318	-0.11662	G1	0.0946331	33184	-0.051092	0.274001	0.00419953	0.162663	0.194326	0.169858	0.301303	0.624474
1863	_01_AGCGGTCAGCGCCTTG.1.4	OD1	10x_3'_v2	SPL	14	1.3732	0.116151	-0.14614	-0.052835	G1	0.0881496	28272	0.119898	0.0804575	-0.0427078	-0.0429222	0.0800421	0.0354876	0.227362	0.104575
1864	_01_AGCGGTCAGGAGTAGA.1.1	OD1	10x_3'_v2	BM	9	-3.01751	3.51712	0.189919	-0.0850101	S	0.216895	65620	0.0760442	0.0816852	-0.0583922	0.0122607	0.100178	-0.00356352	0.273899	0.205405
1865	_01_AGCGGTCAGTCGATAA.1.4	OD1	10x_3'_v2	SPL	2	-3.23157	8.65363	-0.137534	0.221371	G2M	0.261749	70897	-0.0267248	0.116627	0.12957	-0.104382	0.102163	0.137922	0.219542	0.432555
1866	_01_AGCGGTCAGTGAATTG.1.2	OD1	10x_3'_v2	BM	5	1.9324	-0.740006	-0.13549	0.00424334	G2M	0.104838	39792	-0.0860483	0.18474	-0.0308364	0.204025	0.140378	0.0462557	0.437125	0.344692
1867	_01_AGCGGTCCAAAGTGCG.1.3	OD1	10x_3'_v2	SPL	3	-2.53347	-11.2834	-0.207181	-0.12422	G1	0.631569	105917	-0.0442798	0.272263	0.002269	-0.156812	0.104896	0.0420547	0.0572317	0.418218
1868	_01_AGCGGTCCAAGGACTG.1.2	OD1	10x_3'_v2	BM	15	-6.24517	4.12342	0.0934993	0.174433	G2M	0.376527	83880	0.258441	0.0977298	-0.0428788	-0.14657	0.0209373	0.136714	0.237201	0.123526
1869	_01_AGCGGTCCAGTCGATT.1.3	OD1	10x_3'_v2	SPL	0	1.15509	-3.07408	-0.033227	-0.142358	G1	0.069093	14158	0.0447553	0.186663	0.0615911	0.156132	0.172963	0.158434	0.401276	0.552817
1870	_01_AGCGGTCGTAAGTGGC.1.2	OD1	10x_3'_v2	BM	15	-5.63926	2.43954	-0.120214	-0.0762639	G1	0.3026	75836	0.168967	0.0796121	-0.0183568	-0.138326	-0.00811794	-0.010707	0.216714	0.193171
1871	_01_AGCGGTCGTAGAGGAA.1.4	OD1	10x_3'_v2	SPL	0	1.78968	-2.75905	-0.148194	-0.0473441	G1	0.0677332	13309	-0.00956069	0.150019	-0.0461718	0.069413	0.0187884	0.0312356	0.422612	0.359853
1872	_01_AGCGGTCGTCAGCTAT.1.1	OD1	10x_3'_v2	BM	6	-3.20273	1.35548	-0.146726	-0.100628	G1	0.162062	57434	0.0550488	0.148453	-0.0629577	-0.0578291	0.152907	0.0278186	0.302603	0.304871
1873	_01_AGCGGTCGTCGCATAT.1.0	OD1	10x_3'_v2	PB	0	-0.475874	-2.97893	-0.184888	-0.050009	G1	0.088956	28900	-0.0715026	0.311469	0.0291986	0.140378	0.190272	0.0255232	0.309014	0.397755
1874	_01_AGCGGTCGTCTCTTAT.1.3	OD1	10x_3'_v2	SPL	11	0.376146	-0.500077	-0.161077	-0.0510498	G1	0.0807253	22536	-0.015842	0.0976875	-0.0263369	0.00575605	0.00484416	0.0632754	0.360499	0.379764
1875	_01_AGCGGTCGTGGCTCCA.1.2	OD1	10x_3'_v2	BM	5	2.48501	-1.54612	-0.12261	-0.123955	G1	0.0569398	7526	-0.028804	0.172854	0.0142362	0.192044	0.107325	0.00184856	0.445796	0.268451
1876	_01_AGCGGTCGTGTGAAAT.1.0	OD1	10x_3'_v2	PB	24	-4.44739	-7.44323	-0.164754	-0.104788	G1	0.50923	95670	0.0451046	0.334578	-0.0396165	-0.111318	0.0388162	0.0515378	0.216996	0.222319
1877	_01_AGCGGTCGTGTTGGGA.1.1	OD1	10x_3'_v2	BM	9	-3.87478	2.80679	-0.00742631	-0.109388	G1	0.219846	65999	0.112326	0.18058	-0.0695816	-0.177645	0.0500403	0.0900508	0.281842	0.18021
1878	_01_AGCGGTCGTTACCGAT.1.0	OD1	10x_3'_v2	PB	11	-0.201839	-1.34371	-0.161853	-0.0582003	G1	0.0906101	30203	0.0307205	0.196308	-0.0855125	-0.0276946	-0.0253219	0.00936505	0.312348	0.329226
1879	_01_AGCGGTCGTTCCCTTG.1.4	OD1	10x_3'_v2	SPL	0	0.119496	-2.45371	-0.134376	-0.108437	G1	0.0783569	20686	-0.0735809	0.0693713	-0.0287405	0.0844564	0.0143262	0.0479179	0.384374	0.437796
1880	_01_AGCGGTCGTTTGGGCC.1.2	OD1	10x_3'_v2	BM	6	-1.80815	1.06229	-0.174731	-0.108429	G1	0.149508	55051	0.0103281	0.331824	-0.0385998	-0.00465325	0.0574621	0.0289737	0.293558	0.283047
1881	_01_AGCGGTCGTTTGTGTG.1.3	OD1	10x_3'_v2	SPL	3	-2.80936	-11.4001	-0.118847	-0.0894642	G1	0.697597	113719	-0.0616884	0.40232	-0.10528	0.0119622	0.199026	0.0220143	0.300234	0.420697
1882	_01_AGCGGTCTCACAGTAC.1.2	OD1	10x_3'_v2	BM	6	0.0900259	0.291224	-0.15597	-0.130359	G1	0.0987611	36036	0.0464589	0.239062	0.0117455	-0.00423847	0.19843	-0.00220478	0.482433	0.333786
1883	_01_AGCGGTCTCAGCGACC.1.1	OD1	10x_3'_v2	BM	19	-3.2943	9.43265	0.0462185	0.713138	G2M	0.5541	98732	-0.106484	0.00132574	0.23576	-0.157519	0.221445	0.0968704	0.189899	0.17799
1884	_01_AGCGGTCTCAGTTGAC.1.1	OD1	10x_3'_v2	BM	22	-0.0599894	8.05545	-0.0551154	0.0571749	G2M	0.469737	92633	-0.0576103	0.000448823	0.129267	-0.21138	-0.151193	0.457106	0.0890054	0.209826
1885	_01_AGCGGTCTCATGCTCC.1.1	OD1	10x_3'_v2	BM	6	-2.65014	2.42851	-0.087347	-0.0656759	G1	0.156453	56403	0.0905808	0.233398	-0.0673399	-0.0809718	0.0693531	0.13821	0.407104	0.181428
1886	_01_AGCGGTCTCGCGATCG.1.0	OD1	10x_3'_v2	PB	10	2.5797	1.34444	-0.201806	-0.0787166	G1	0.0919394	31198	-0.106002	0.132841	-0.00831093	0.00971177	0.140523	0.0313978	0.335621	0.324755
1887	_01_AGCGGTCTCTGCTGTC.1.3	OD1	10x_3'_v2	SPL	7	-0.874656	1.18413	-0.16755	-0.0733696	G1	0.114528	44688	0.0160144	0.130687	-0.0582872	0.0387018	0.0237013	0.0658683	0.147385	0.570015
1888	_01_AGCGTATAGAAACCAT.1.3	OD1	10x_3'_v2	SPL	8	1.10112	11.6985	0.0602605	-0.0149867	S	0.488989	94161	-0.0867916	0.0657135	0.229561	-0.112134	0.522167	-0.065892	0.149316	0.115272
1889	_01_AGCGTATAGGCCCGTT.1.0	OD1	10x_3'_v2	PB	7	-0.44251	-0.163269	-0.1476	-0.0634785	G1	0.107001	41015	-0.0112648	0.220336	-0.0450068	0.102066	0.150304	0.00302684	0.322772	0.321909
1890	_01_AGCGTATAGTCACGCC.1.0	OD1	10x_3'_v2	PB	0	0.15491	-1.79158	-0.188742	-0.137474	G1	0.0952221	33603	-0.0265568	0.172756	-0.0201995	0.153677	0.122759	0.0172866	0.296475	0.388935
1891	_01_AGCGTATCACAGCCCA.1.1	OD1	10x_3'_v2	BM	9	-4.4536	4.59679	0.333445	0.0691646	S	0.312268	77018	0.14606	0.0957319	-0.0768374	-0.191747	0.0256431	0.0693456	0.22699	0.221022
1892	_01_AGCGTATCACGGCTAC.1.4	OD1	10x_3'_v2	SPL	3	-4.00723	-10.9984	-0.246552	-0.13447	G1	0.762882	116831	-0.0268455	0.451942	-0.123107	0.0233652	-0.0452024	0.0744014	0.028134	0.434444
1893	_01_AGCGTATCAGACTCGC.1.4	OD1	10x_3'_v2	SPL	1	1.68891	-11.2492	-0.0861118	-0.06414	G1	0.639517	106918	-0.0668229	0.513796	-0.104001	-0.0663396	0.0503921	0.176048	0.310821	0.421647
1894	_01_AGCGTATCAGCGAACA.1.3	OD1	10x_3'_v2	SPL	7	-0.239134	-0.0570929	-0.13348	-0.0605812	G1	0.0970303	34853	-0.0432697	0.069983	0.0310882	0.0530118	0.0729517	-0.010552	0.276818	0.361863
1895	_01_AGCGTATCAGCGTAAG.1.0	OD1	10x_3'_v2	PB	8	2.59521	9.68536	0.0255638	-0.0750314	S	0.427	88863	-0.0635746	0.0424017	0.223371	-0.0662823	0.386168	-0.0653382	0.216451	0.235937
1896	_01_AGCGTATCAGGTCCAC.1.0	OD1	10x_3'_v2	PB	15	-5.16811	2.37158	0.0573399	-0.0702788	S	0.27323	72226	0.188173	0.16266	-0.072933	-0.104107	0.108703	-0.0159567	0.24089	0.200938
1897	_01_AGCGTATCATGGTCAT.1.3	OD1	10x_3'_v2	SPL	5	1.22692	-0.756692	-0.0879607	-0.0731952	G1	0.0900849	29775	-0.0438432	0.159964	-0.0567558	0.0697277	0.126796	0.0126218	0.16372	0.227586
1898	_01_AGCGTATCATTGTGCA.1.4	OD1	10x_3'_v2	SPL	6	-2.95992	1.93139	-0.0547156	-0.0431377	G1	0.156597	56425	0.0686318	0.101294	-0.0795112	-0.0368452	0.0936742	0.0487845	0.23048	0.270116
1899	_01_AGCGTATGTACAGACG.1.4	OD1	10x_3'_v2	SPL	0	-0.513852	-2.18235	-0.131471	-0.0248867	G1	0.0920685	31286	0.101688	0.157367	-0.00771682	0.0600615	0.119532	0.0196891	0.305887	0.474057
1900	_01_AGCGTATGTACTCAAC.1.1	OD1	10x_3'_v2	BM	19	-5.72384	6.90291	-0.0428153	0.730578	G2M	0.539735	97772	0.0551174	0.204362	-0.0722999	-0.072239	0.0646587	0.218524	0.232561	0.242592
1901	_01_AGCGTATGTACTCTCC.1.3	OD1	10x_3'_v2	SPL	0	0.618086	-2.81237	-0.141938	-0.0253955	G1	0.0695737	14482	-0.00394638	0.15737	0.0128855	0.165829	0.0943689	0.18725	0.454959	0.638633
1902	_01_AGCGTATGTATGAAAC.1.4	OD1	10x_3'_v2	SPL	8	0.931851	11.6535	0.0799874	-0.0596004	S	0.520906	96478	-0.0972235	-0.0252667	0.192662	-0.160061	0.540045	-0.134451	0.0913187	0.115801
1903	_01_AGCGTATGTATTCTCT.1.2	OD1	10x_3'_v2	BM	11	1.48275	1.15362	-0.141265	-0.0766384	G1	0.084641	25574	-0.00388049	0.113074	-0.0447079	0.108171	-0.00142126	0.00420046	0.409281	0.0830139
1904	_01_AGCGTATGTCCTCCAT.1.0	OD1	10x_3'_v2	PB	0	-0.729137	-3.01026	-0.101282	-0.141615	G1	0.101819	37990	-0.0850063	0.13992	0.0363565	0.164598	0.101855	0.0417882	0.293807	0.491485
1905	_01_AGCGTATGTCCTCCAT.1.1	OD1	10x_3'_v2	BM	5	0.341516	-1.113	-0.220283	-0.059547	G1	0.0969239	34786	-0.0331405	0.203502	-0.033586	0.0770387	0.0925067	-0.0605276	0.271283	0.256019
1906	_01_AGCGTATGTTACAGAA.1.4	OD1	10x_3'_v2	SPL	6	-2.98588	1.26947	0.102435	-0.0744665	S	0.146858	54540	0.0313496	0.152815	0.0471605	-0.0301034	0.118038	0.121232	0.169306	0.505281
1907	_01_AGCGTATGTTTGGGCC.1.4	OD1	10x_3'_v2	SPL	0	1.60063	-3.05625	-0.102294	-0.058444	G1	0.067333	13066	-0.0174246	0.0619802	-0.0229748	-0.0050945	0.038458	0.0361444	0.312916	0.333582
1908	_01_AGCGTATTCAAAGACA.1.1	OD1	10x_3'_v2	BM	16	-4.90799	6.27025	0.447424	0.243987	S	0.422128	88378	-0.0606866	0.218917	-0.113539	-0.0870856	0.0862357	0.25034	0.165153	0.266793
1909	_01_AGCGTATTCAACGAAA.1.4	OD1	10x_3'_v2	SPL	1	1.44845	-11.2354	-0.0745772	-0.0437544	G1	0.614442	103865	-0.0675058	0.480517	-0.122295	0.0177622	0.0867666	0.101367	0.353065	0.390679
1910	_01_AGCGTATTCATTTGGG.1.3	OD1	10x_3'_v2	SPL	12	2.0474	3.7414	-0.132023	-0.12451	G1	0.166119	58205	-0.0347305	0.00246756	0.159575	-0.104814	0.0593795	0.224182	0.228201	0.541388
1911	_01_AGCGTATTCCAATGGT.1.3	OD1	10x_3'_v2	SPL	3	-3.46343	-10.8082	-0.157412	-0.0469616	G1	0.719525	115382	-0.0777069	0.238488	-0.0772331	-0.10758	0.0299254	-0.0120828	0.376451	0.032461
1912	_01_AGCGTATTCGCGGATC.1.4	OD1	10x_3'_v2	SPL	14	-1.49596	-4.15938	-0.0671216	-0.135141	G1	0.121989	47759	0.0521645	0.14876	-0.0884276	-0.0634994	0.181798	0.0915455	0.196074	0.136424
1913	_01_AGCGTATTCGTCCAGG.1.3	OD1	10x_3'_v2	SPL	7	0.645838	-1.66478	-0.159654	-0.0663229	G1	0.0881581	28280	0.0125991	0.181354	-0.0264495	-0.0182771	0.0633767	0.073254	0.376869	0.439163
1914	_01_AGCGTATTCTTCTGGC.1.3	OD1	10x_3'_v2	SPL	8	2.90345	8.44606	-0.0279833	-0.054015	G1	0.347994	81015	-0.0915179	0.0177264	0.292931	-0.140492	0.383414	-0.0271213	0.105361	0.279651
1915	_01_AGCGTCGAGCGTTCCG.1.0	OD1	10x_3'_v2	PB	10	2.7514	-0.360307	-0.118062	-0.0915579	G1	0.0790698	21249	0.00191286	0.125339	-0.0925397	0.0462358	0.0144322	0.00220039	0.228702	0.281517
1916	_01_AGCGTCGAGGACATTA.1.4	OD1	10x_3'_v2	SPL	4	2.16677	-2.70573	-0.172889	-0.0669441	G1	0.0695915	14496	-0.118053	0.199089	0.00103679	0.189897	0.13309	0.100963	0.290822	0.376958
1917	_01_AGCGTCGAGGATGGAA.1.4	OD1	10x_3'_v2	SPL	2	1.60461	5.84811	-0.213678	-0.108112	G1	0.251549	69698	-0.0635548	0.0140776	0.237862	-0.140397	0.137441	-0.0374357	0.232869	0.404639
1918	_01_AGCGTCGAGGGCTTCC.1.2	OD1	10x_3'_v2	BM	15	-4.85964	3.03492	0.112835	-0.0426595	S	0.271513	72037	0.0986813	0.0920717	-0.0569163	-0.112148	0.0831343	0.0874227	0.244885	0.34714
1919	_01_AGCGTCGAGGTGACCA.1.2	OD1	10x_3'_v2	BM	1	1.53308	-10.4268	-0.160346	-0.0813462	G1	0.610006	103403	-0.0171109	0.344841	-0.0619891	0.015546	0.16855	0.12844	0.416801	0.258853
1920	_01_AGCGTCGAGTGTTGAA.1.1	OD1	10x_3'_v2	BM	16	-3.73827	5.24566	0.288395	0.106694	S	0.316875	77548	0.040602	0.106221	-0.0682414	-0.13143	0.117842	0.0897234	0.186133	0.120967
1921	_01_AGCGTCGCAAGGACAC.1.3	OD1	10x_3'_v2	SPL	7	0.23925	1.29032	-0.0865166	-0.024141	G1	0.107928	41490	-0.0593352	0.146122	-0.0162464	-0.00299206	0.0487809	-0.00583028	0.0186735	0.313979
1922	_01_AGCGTCGCAAGTTCTG.1.0	OD1	10x_3'_v2	PB	5	1.92715	-0.31147	-0.207317	-0.0322841	G1	0.0754487	18615	0.0623868	0.223656	-0.0459277	0.114843	0.144299	0.089149	0.366858	0.222605
1923	_01_AGCGTCGCAATCCGAT.1.0	OD1	10x_3'_v2	PB	8	2.71666	8.36482	-0.0582591	-0.0316933	G1	0.333439	79442	-0.107351	0.0218296	0.261922	-0.0385195	0.348579	-0.0300774	0.1976	0.240282
1924	_01_AGCGTCGCACAACGCC.1.0	OD1	10x_3'_v2	PB	7	-0.125626	-0.511309	-0.147518	-0.10333	G1	0.096835	34728	0.0384002	0.12583	-0.0945603	0.0082735	0.078066	0.0676697	0.350579	0.381029
1925	_01_AGCGTCGCACGACTCG.1.1	OD1	10x_3'_v2	BM	24	-3.74877	-8.79668	-0.0989709	-0.0799118	G1	0.590236	101477	0.000885472	0.238635	-0.130906	-0.00496353	0.0375475	-0.0414699	0.296563	0.222147
1926	_01_AGCGTCGCAGTCGTGC.1.4	OD1	10x_3'_v2	SPL	10	2.23296	2.46727	-0.0562573	-0.0847711	G1	0.11934	46742	-0.000406906	0.199774	0.026285	0.155761	0.0370572	0.0651924	0.414522	0.319073
1927	_01_AGCGTCGCAGTGGAGT.1.4	OD1	10x_3'_v2	SPL	11	0.0610361	-1.24037	-0.16762	-0.102795	G1	0.0793352	21446.5	-0.0601791	0.307693	-0.0240028	0.0553686	0.0242831	0.0274227	0.296853	0.516225
1928	_01_AGCGTCGCATAAGACA.1.2	OD1	10x_3'_v2	BM	24	-4.41174	-7.84375	-0.181663	-0.100883	G1	0.686743	112681	0.0690484	0.289832	-0.0640782	-0.147111	0.0627809	0.0802157	0.318395	0.20253
1929	_01_AGCGTCGCATGCCTAA.1.0	OD1	10x_3'_v2	PB	5	2.87562	-1.58982	-0.123438	-0.0363978	G1	0.069331	14325	-0.00971183	0.263955	-0.0629915	0.104902	0.151753	0.0252713	0.471131	0.216027
1930	_01_AGCGTCGCATGCCTTC.1.3	OD1	10x_3'_v2	SPL	3	-1.99811	-10.6086	-0.0479175	-0.0991837	G1	0.646845	107836	-0.126957	0.247468	-0.16433	-0.195074	0.266532	0.0356614	0.34808	0.498829
1931	_01_AGCGTCGGTCAGTGGA.1.0	OD1	10x_3'_v2	PB	0	1.36125	-2.14668	-0.134941	-0.0457221	G1	0.0768679	19574	-0.0627905	0.179829	-0.0424016	0.0683522	0.162901	0.0895036	0.371522	0.365924
1932	_01_AGCGTCGGTCATCCCT.1.0	OD1	10x_3'_v2	PB	5	1.84471	-0.783856	-0.140467	-0.0972184	G1	0.097653	35292	-0.0133677	0.205734	-0.00447638	0.0498418	0.137483	0.0626253	0.480151	0.293032
1933	_01_AGCGTCGGTCCGTTAA.1.2	OD1	10x_3'_v2	BM	1	2.16281	-8.92577	-0.119791	-0.097993	G1	0.264294	71198	0.00645648	0.392365	-0.027748	0.130035	0.111839	0.0111871	0.438321	0.171954
1934	_01_AGCGTCGGTCTTGATG.1.1	OD1	10x_3'_v2	BM	5	2.21816	-0.149952	-0.153516	-0.121764	G1	0.0724318	16439	0.0187108	0.194482	-0.0220207	0.117821	0.136621	-0.0342031	0.34761	0.186304
1935	_01_AGCGTCGGTGCAGACA.1.2	OD1	10x_3'_v2	BM	5	1.20034	0.156851	-0.104385	-0.0561413	G1	0.0884527	28514	0.0223031	0.259873	-0.017249	0.0132671	0.0722859	0.0122856	0.239308	0.07602
1936	_01_AGCGTCGGTGTTTGGT.1.2	OD1	10x_3'_v2	BM	9	-3.57006	2.52973	-0.155265	-0.104032	G1	0.204593	64016	0.0739061	0.0919493	-0.0759628	-0.0982886	0.164668	0.0245217	0.323856	0.168709
1937	_01_AGCGTCGTCACAGTAC.1.4	OD1	10x_3'_v2	SPL	0	1.40111	-1.76178	-0.157084	-0.100697	G1	0.0688208	13988	-0.0120602	0.213648	-0.0621878	0.0944717	0.16694	0.0553402	0.380636	0.399253
1938	_01_AGCGTCGTCACGACTA.1.3	OD1	10x_3'_v2	SPL	0	0.245398	-1.6631	-0.133286	-0.107122	G1	0.093935	32683	0.0221702	0.209299	0.0158784	-0.0309792	0.0797468	0.100319	0.276759	0.254236
1939	_01_AGCGTCGTCATCTGTT.1.0	OD1	10x_3'_v2	PB	2	2.47003	5.44637	-0.146907	-0.0813663	G1	0.259298	70630	-0.12118	0.0778391	0.088745	-0.0623847	0.101452	0.16803	0.182721	0.237766
1940	_01_AGCGTCGTCCACGACG.1.2	OD1	10x_3'_v2	BM	15	-5.82189	2.51497	0.0676266	-0.124194	S	0.37028	83249	0.260639	0.104212	-0.0931479	-0.0635117	0.0654285	0.0527443	0.298127	0.236647
1941	_01_AGCGTCGTCTACGAGT.1.3	OD1	10x_3'_v2	SPL	0	0.377178	-2.1692	-0.144583	-0.0526548	G1	0.0891983	29087	-0.0095482	0.113454	-0.0986283	0.112797	0.0524619	0.020914	0.32511	0.411452
1942	_01_AGCGTCGTCTTACCTA.1.1	OD1	10x_3'_v2	BM	13	-1.38018	9.73871	0.254957	0.141623	S	0.482103	93612	-0.0787757	0.0405502	0.169286	-0.180814	0.389671	-0.0286169	0.146376	0.172397
1943	_01_AGCGTCGTCTTCAACT.1.1	OD1	10x_3'_v2	BM	2	1.70226	6.49794	-0.142018	-0.112805	G1	0.290936	74403	-0.100788	0.111416	0.0584109	-0.0689448	0.0377757	0.117294	0.416777	0.216136
1944	_01_AGCGTCGTCTTCTGGC.1.3	OD1	10x_3'_v2	SPL	9	-3.94698	3.49925	0.128337	-0.00268839	S	0.232668	67432	0.0124775	0.0703237	-0.0705504	-0.12336	0.0939907	0.0230352	0.179391	0.25614
1945	_01_AGCTCCTAGACGCTTT.1.2	OD1	10x_3'_v2	BM	16	-3.78806	5.30261	0.224166	-0.0642019	S	0.285436	73715	0.0484281	0.163694	-0.053329	-0.0242371	0.0549174	0.132066	0.245492	0.269502
1946	_01_AGCTCCTAGCCATCGC.1.0	OD1	10x_3'_v2	PB	2	1.04507	6.5964	-0.0800245	-0.0749218	G1	0.284929	73638	-0.0667082	0.0225919	0.189569	-0.156158	0.0121179	0.0158422	0.234789	0.309084
1947	_01_AGCTCCTAGCGCTCCA.1.2	OD1	10x_3'_v2	BM	4	4.14087	-1.84243	-0.133859	-0.0921428	G1	0.0383745	1722	0.0275369	0.156898	-0.0577733	0.0949365	0.0221338	0.0179244	0.482137	0.280442
1948	_01_AGCTCCTAGCTCTCGG.1.3	OD1	10x_3'_v2	SPL	7	-0.55539	-0.0571417	-0.111384	-0.0461391	G1	0.102451	38379	-0.0129461	0.145967	0.0441727	0.0571934	-0.0320368	0.102687	0.244164	0.395699
1949	_01_AGCTCCTAGGAATCGC.1.0	OD1	10x_3'_v2	PB	6	-1.40183	-0.633127	-0.113083	-0.0418528	G1	0.111361	43230	-0.0379051	0.207319	-0.0320536	0.0353508	0.118178	0.0357999	0.287836	0.307761
1950	_01_AGCTCCTAGGACTGGT.1.1	OD1	10x_3'_v2	BM	8	0.952213	10.0199	0.0203177	-0.0522126	S	0.460586	91848	-0.100635	-0.000333503	0.205837	-0.188041	0.36014	-0.0944775	0.131957	0.107742
1951	_01_AGCTCCTAGGCCCTCA.1.1	OD1	10x_3'_v2	BM	13	-2.58843	6.86079	0.341547	-0.0129888	S	0.374163	83635	-0.0272652	0.0120536	0.048239	-0.033614	-0.00643189	0.157733	0.327153	0.160702
1952	_01_AGCTCCTAGGCTCTTA.1.3	OD1	10x_3'_v2	SPL	3	-3.34998	-10.4767	-0.178188	-0.130028	G1	0.789509	117081	-0.0869402	0.267062	-0.152374	-0.0871995	0.0179761	0.00147255	0.0700949	0.209702
1953	_01_AGCTCCTAGTCGTTTG.1.0	OD1	10x_3'_v2	PB	6	-2.98398	1.57799	-0.142617	-0.0603768	G1	0.156508	56416	0.0373882	0.0862152	-0.0320266	0.0368262	0.106898	-0.0483206	0.364633	0.254932
1954	_01_AGCTCCTAGTTCGATC.1.3	OD1	10x_3'_v2	SPL	12	1.13919	3.97421	-0.0678485	-0.0935036	G1	0.170265	58926	0.0313409	0.135408	0.180177	0.112455	0.0620064	0.153672	0.216055	0.281354
1955	_01_AGCTCCTCAAAGTGCG.1.0	OD1	10x_3'_v2	PB	0	-0.365561	-2.41255	-0.130126	-0.102518	G1	0.086646	27111	-0.0854986	0.147568	0.0151539	-0.00482369	0.120793	0.00404924	0.372692	0.448333
1956	_01_AGCTCCTCACACCGAC.1.0	OD1	10x_3'_v2	PB	4	2.65101	-2.42521	-0.190908	-0.10264	G1	0.0622799	10150	-0.0585813	0.124031	-0.0505062	0.12587	0.132847	0.0492959	0.535383	0.350548
1957	_01_AGCTCCTCACGCCAGT.1.2	OD1	10x_3'_v2	BM	6	-1.73475	1.71283	-0.126459	-0.0546846	G1	0.130752	50628	0.0837962	0.165733	-0.0182331	0.00691022	0.094293	-0.0086368	0.300632	0.252115
1958	_01_AGCTCCTCACTTAACG.1.1	OD1	10x_3'_v2	BM	4	4.29006	-2.52124	-0.146934	-0.11058	G1	0.045478	3270	-0.054394	0.180976	0.032578	0.426232	0.0580373	0.08423	0.493031	0.218666
1959	_01_AGCTCCTCAGATAATG.1.0	OD1	10x_3'_v2	PB	0	-1.49964	-0.908681	-0.0618382	-0.0442154	G1	0.108875	41976	0.0253211	0.235637	-0.0719446	-0.00206126	0.0672096	0.0322915	0.271933	0.33344
1960	_01_AGCTCCTCAGGTCTCG.1.0	OD1	10x_3'_v2	PB	2	1.43688	7.44409	-0.0215547	-0.0109335	G1	0.320021	77906	-0.126022	-0.0234717	0.161539	-0.109463	0.220199	-0.0151727	0.211714	0.367695
1961	_01_AGCTCCTCAGGTTTCA.1.0	OD1	10x_3'_v2	PB	7	-0.154952	2.57014	-0.176276	-0.0719447	G1	0.130137	50433	-0.0325258	0.0727063	0.0596069	0.0391411	0.0841773	-0.00361931	0.22381	0.40911
1962	_01_AGCTCCTCATACTCTT.1.0	OD1	10x_3'_v2	PB	1	1.03206	-10.9176	-0.207426	-0.078013	G1	0.63095	105831	-0.0946816	0.353135	-0.10109	0.0690598	0.156953	-0.0590843	0.333229	0.377105
1963	_01_AGCTCCTCATCAGTAC.1.1	OD1	10x_3'_v2	BM	15	-5.30444	3.63876	0.0697602	0.0399911	S	0.300253	75540	0.162812	0.112733	-0.102474	-0.142454	0.0493802	0.151593	0.191411	0.192284
1964	_01_AGCTCCTCATGCAACT.1.2	OD1	10x_3'_v2	BM	8	2.45762	10.641	-0.0907732	0.000653535	G2M	0.492625	94425	-0.177337	0.0269836	0.187781	0.00422898	0.373893	0.0158951	0.185852	0.246131
1965	_01_AGCTCCTGTAATCGTC.1.4	OD1	10x_3'_v2	SPL	8	1.33452	11.676	-0.0662594	-0.0556826	G1	0.582664	100819	-0.0717508	0.0322317	0.129649	-0.175458	0.519802	-0.0564898	0.169866	0.118593
1966	_01_AGCTCCTGTAGCGTAG.1.4	OD1	10x_3'_v2	SPL	0	1.0845	-2.42756	-0.141464	-0.0786186	G1	0.0771864	19820	-0.0365643	0.179441	0.0141729	0.0968111	0.199561	0.0036585	0.308262	0.353767
1967	_01_AGCTCCTGTAGGACAC.1.3	OD1	10x_3'_v2	SPL	3	-2.67152	-11.5559	-0.102076	-0.134199	G1	0.728526	115848	-0.0638966	0.356399	-0.0641302	-0.152326	-0.0180852	-0.0365557	0.186298	0.375092
1968	_01_AGCTCCTGTAGGGACT.1.3	OD1	10x_3'_v2	SPL	7	-0.386612	1.96968	-0.107525	-0.0803683	G1	0.117913	46154	0.011741	0.223368	-0.00251785	0.0593272	0.0841199	0.0322352	0.280656	0.436866
1969	_01_AGCTCCTGTCATACTG.1.2	OD1	10x_3'_v2	BM	6	-2.7838	1.31909	-0.110373	-0.054542	G1	0.145461	54262	0.0428991	0.189317	-0.0501255	-0.0417689	0.10103	0.00512575	0.288058	0.298396
1970	_01_AGCTCCTGTCCGAAGA.1.3	OD1	10x_3'_v2	SPL	10	2.61338	-0.0774567	-0.151554	-0.118873	G1	0.082185	23648	-0.026759	0.143387	-0.0192903	0.0679154	0.173258	0.0144525	0.282742	0.375699
1971	_01_AGCTCCTGTCGGCTCA.1.1	OD1	10x_3'_v2	BM	8	1.69033	8.71283	0.0786312	-0.0718078	S	0.37073	83287	-0.0376248	-0.064539	0.263206	-0.0859308	0.264408	-0.0142896	0.1831	0.175132
1972	_01_AGCTCCTGTCTCTTTA.1.1	OD1	10x_3'_v2	BM	13	-1.34743	7.39999	0.243463	-0.0436329	S	0.381378	84318	-0.0977706	-0.0111265	0.157018	-0.187428	-0.0741298	0.0838545	0.224861	0.165424
1973	_01_AGCTCCTGTGCCTTGG.1.4	OD1	10x_3'_v2	SPL	0	2.09262	-3.04684	-0.0990908	-0.1188	G1	0.0701789	14874	-0.0209198	0.142286	-0.0836061	0.135846	0.0457567	0.0173205	0.329477	0.350419
1974	_01_AGCTCCTGTGCGAAAC.1.3	OD1	10x_3'_v2	SPL	10	2.87514	1.4365	-0.141073	-0.0113048	G1	0.087051	27421	-0.0220362	0.116883	0.0145345	-0.0378216	0.0277478	0.182449	0.234965	0.18182
1975	_01_AGCTCCTGTGCTCTTC.1.4	OD1	10x_3'_v2	SPL	8	2.69812	9.93242	-0.098541	-0.061051	G1	0.432351	89353	-0.140163	0.120203	0.206128	-0.145526	0.361131	-0.0676036	0.179824	0.282957
1976	_01_AGCTCCTGTGTGTGCC.1.4	OD1	10x_3'_v2	SPL	12	1.08798	4.70693	-0.131264	-0.0808758	G1	0.195717	62812	-0.0682023	0.0827446	0.156285	-0.11113	0.16156	0.0790038	0.189102	0.301672
1977	_01_AGCTCCTGTGTTGGGA.1.0	OD1	10x_3'_v2	PB	0	-1.58877	-1.47041	-0.154412	-0.020563	G1	0.105632	40245	-0.0505129	0.1291	-0.0552485	-0.0211776	0.173924	0.0107746	0.279722	0.502884
1978	_01_AGCTCCTGTTCGGGCT.1.0	OD1	10x_3'_v2	PB	7	-1.40576	1.62102	-0.149773	-0.0420637	G1	0.128468	49928	0.0210157	0.0858331	-0.0397868	-0.0235923	0.0434517	-0.0334278	0.109639	0.420197
1979	_01_AGCTCCTGTTTCGCTC.1.3	OD1	10x_3'_v2	SPL	2	1.51648	5.05555	-0.148135	-0.12106	G1	0.231058	67254	-0.015751	0.0231765	0.154282	-0.0654558	0.167752	0.0366261	0.182557	0.344093
1980	_01_AGCTCCTTCAAGATCC.1.4	OD1	10x_3'_v2	SPL	2	1.31748	6.17545	-0.0502997	-0.0483776	G1	0.280289	73079	-0.102724	-0.0242454	0.167722	-0.141776	0.0754851	0.200556	0.24284	0.490566
1981	_01_AGCTCCTTCCTCAACC.1.4	OD1	10x_3'_v2	SPL	0	-1.12069	-0.486884	-0.140808	-0.01199	G1	0.104582	39677	0.0390673	0.193645	-0.102112	0.0463308	0.0967785	0.0617764	0.203077	0.425741
1982	_01_AGCTCCTTCCTTGACC.1.4	OD1	10x_3'_v2	SPL	7	-0.374036	1.87399	-0.119406	-0.0750786	G1	0.125487	48978	0.0579762	0.151878	-0.0699723	0.02581	0.17325	-0.0342246	0.217082	0.356842
1983	_01_AGCTCCTTCGAACGGA.1.1	OD1	10x_3'_v2	BM	1	0.282545	-9.6171	-0.145975	-0.0547347	G1	0.686364	112653	0.10844	0.241165	-0.0497628	-0.108056	0.191126	0.020733	0.264332	0.22733
1984	_01_AGCTCCTTCGCTTAGA.1.4	OD1	10x_3'_v2	SPL	5	2.59842	-1.67627	-0.146964	-0.0165677	G1	0.0711181	15530	-0.0296084	0.159835	-0.141749	0.0673993	0.116523	-0.00729568	0.392912	0.284567
1985	_01_AGCTCCTTCGGTTCGG.1.1	OD1	10x_3'_v2	BM	16	-4.8861	5.37614	0.282454	0.211903	S	0.346037	80826	0.128905	0.0493852	-0.0808086	-0.144455	4.04e-05	0.118041	0.244954	0.260227
1986	_01_AGCTCCTTCTCGGACG.1.3	OD1	10x_3'_v2	SPL	0	-0.845033	-1.66954	-0.147195	-0.0835756	G1	0.1001	36917	0.0650684	0.21408	0.0303997	0.00758776	0.0908793	-0.0607441	0.22947	0.453454
1987	_01_AGCTCTCAGACCTAGG.1.3	OD1	10x_3'_v2	SPL	8	2.46125	10.7577	-0.139745	-0.0404808	G1	0.458191	91659	-0.121551	0.0326373	0.226929	-0.121586	0.491578	-0.0591951	0.13192	0.275889
1988	_01_AGCTCTCAGATAGCAT.1.0	OD1	10x_3'_v2	PB	0	-0.86538	-0.913798	-0.120343	-0.108584	G1	0.101103	37517	0.0532994	0.13104	-0.0282224	0.00936826	0.100452	0.0583901	0.244657	0.362449
1989	_01_AGCTCTCAGATCCTGT.1.0	OD1	10x_3'_v2	PB	5	0.593667	-0.565849	-0.145499	-0.0260853	G1	0.0955419	33812	-0.0298551	0.0950437	-0.0442864	0.0549009	0.0880473	0.0175863	0.390325	0.317572
1990	_01_AGCTCTCAGCCCAATT.1.1	OD1	10x_3'_v2	BM	9	-3.2219	2.64585	-0.0730589	-0.079769	G1	0.172996	59362	-0.07183	0.129395	-0.0960174	-0.116158	0.151061	-0.0742045	0.264031	0.223026
1991	_01_AGCTCTCAGCGCTCCA.1.3	OD1	10x_3'_v2	SPL	3	-1.11539	-11.3208	-0.115758	-0.149867	G1	0.705996	114462	-0.0685896	0.498404	-0.124572	-0.0604628	0.0438679	0.0306682	0.218187	0.253189
1992	_01_AGCTCTCAGCTGTTCA.1.1	OD1	10x_3'_v2	BM	11	0.884973	0.373152	-0.108144	-0.0583441	G1	0.0825229	23926	0.00567609	0.159697	-0.0427164	0.147638	0.159856	0.0868379	0.434092	0.300402
1993	_01_AGCTCTCAGGTAGCTG.1.1	OD1	10x_3'_v2	BM	5	2.32469	-0.247448	-0.105433	-0.0710442	G1	0.0741965	17718	-0.0799232	0.207145	-0.0566169	0.111241	0.203436	0.0576497	0.372836	0.274007
1994	_01_AGCTCTCAGTGGTAGC.1.2	OD1	10x_3'_v2	BM	9	-4.22918	4.42755	0.280399	-0.0450228	S	0.279172	72943	0.11683	0.0969372	-0.000156537	-0.0752917	0.0662702	0.029546	0.228889	0.164848
1995	_01_AGCTCTCAGTGTACGG.1.1	OD1	10x_3'_v2	BM	10	0.969023	5.67132	0.0427917	-0.0688709	S	0.18102	60702	-0.106725	0.053388	0.00332485	-0.062648	0.0610836	0.265581	0.368973	0.261443
1996	_01_AGCTCTCCAAACTGCT.1.4	OD1	10x_3'_v2	SPL	6	-1.10573	0.779952	-0.114098	-0.066127	G1	0.117812	46106	-0.0208351	0.187138	-0.0281012	0.0197054	0.136479	0.0438606	0.346076	0.201087
1997	_01_AGCTCTCCAAGCGAGT.1.3	OD1	10x_3'_v2	SPL	3	-0.958718	-10.45	-0.147169	-0.0165295	G1	0.639002	106841	-0.0750694	0.311509	0.000484929	-0.0756696	0.0654544	0.0577248	0.180245	0.546607
1998	_01_AGCTCTCCAATCCGAT.1.2	OD1	10x_3'_v2	BM	5	2.24278	-1.22354	-0.0999316	-0.0926297	G1	0.0739948	17586	-0.0671294	0.174691	-0.109847	0.0902938	0.134101	-0.0400927	0.259937	0.266476
1999	_01_AGCTCTCCACAAGCCC.1.0	OD1	10x_3'_v2	PB	5	1.67238	-2.21529	-0.148906	-0.0472315	G1	0.0767807	19524	-0.0450536	0.240826	-0.0600716	0.102874	0.177083	0.0128025	0.363178	0.36631
[truncated: 115,201 more rows]

## Sheet: c) 10x_count_SG2M_excl_mature
cluster	LeidenAnno	OD1 BM Count	OD1 BM Count_Norm_to_5000	OD1 BM Percent_SG2M	OD2 BM Count	OD2 BM Count_Norm_to_5000	OD2 BM Percent_SG2M	OD3 BM Count	OD3 BM Count_Norm_to_5000	OD3 BM Percent_SG2M	OD4 BM Count	OD4 BM Count_Norm_to_5000	OD4 BM Percent_SG2M	OD1 SPL Count	OD1 SPL Count_Norm_to_5000	OD1 SPL Percent_SG2M	OD2 SPL Count	OD2 SPL Count_Norm_to_5000	OD2 SPL Percent_SG2M	OD4 SPL Count	OD4 SPL Count_Norm_to_5000	OD4 SPL Percent_SG2M	OD1 PB Count	OD1 PB Count_Norm_to_5000	OD1 PB Percent_SG2M	OD2 PB Count	OD2 PB Count_Norm_to_5000	OD2 PB Percent_SG2M	LD1 PB Count	LD1 PB Count_Norm_to_5000	LD1 PB Percent_SG2M	LD2 PB Count	LD2 PB Count_Norm_to_5000	LD2 PB Percent_SG2M	LD3 PB Count	LD3 PB Count_Norm_to_5000	LD3 PB Percent_SG2M	LD4 PB Count	LD4 PB Count_Norm_to_5000	LD4 PB Percent_SG2M	LD5 PB Count	LD5 PB Count_Norm_to_5000	LD5 PB Percent_SG2M	LD6 PB Count	LD6 PB Count_Norm_to_5000	LD6 PB Percent_SG2M
cluster 0	CL0_HSC/MPP2	71	62.3354	5.6338	169	139.232	10.6509	647	321.698	3.70943	30	11.4094	6.66667	1128	1089.64	1.41844	862	890.128	7.77262	3580	1485.48	3.18436	532	1026.63	1.8797	992	777.795	3.62903	409	414.135	5.13447	724	630.333	5.66298	469	444.887	6.60981	529	397.864	3.21361	1129	426.585	3.80868	677	220.32	6.20384
cluster 1	CL1_Early LyP1	349	306.409	6.30372	40	32.9544	42.5	347	172.534	3.17003	212	80.6268	18.3962	250	241.499	2.4	218	225.114	8.25688	417	173.029	1.19904	79	152.451	2.53165	182	142.7	3.84615	715	723.977	3.4965	224	195.02	2.67857	581	551.129	3.61446	999	751.354	1.8018	969	366.13	3.19917	3366	1095.42	5.46643
cluster 2	CL2_MEP2	173	151.888	45.0867	348	286.703	60.9195	897	446.002	11.1483	572	217.54	45.979	296	285.935	24.6622	343	354.192	50.7289	481	199.585	31.6008	237	457.352	21.097	385	301.866	45.1948	533	539.692	2.25141	460	400.488	1.95652	657	623.221	2.73973	617	464.049	1.78282	1624	613.617	4.18719	1205	392.15	4.56432
cluster 3	CL3_ILCp	35	30.7287	5.71429	16	13.1817	12.5	172	85.5211	12.7907	41	15.5929	26.8293	718	693.586	2.92479	691	713.548	7.38061	460	190.871	3.47826	30	57.8927	0	135	105.849	1.48148	479	485.014	4.5929	262	228.104	4.96183	497	471.448	4.42656	805	605.445	1.98758	785	296.607	4.71338	3679	1197.28	6.71378
cluster 4	CL4_HSC/MPP1	579	508.341	3.79965	1048	863.404	5.34351	1269	630.967	1.97006	1568	596.334	3.125	214	206.723	4.20561	227	234.407	6.60793	196	81.3278	4.08163	116	223.852	0.862069	415	325.388	2.40964	225	227.825	3.55556	514	447.501	6.03113	284	269.399	3.52113	385	289.561	4.93506	1033	390.312	4.35624	639	207.954	7.82473
cluster 5	CL5_HSC/MPP3	976	856.892	2.2541	551	453.946	12.1597	1154	573.787	3.03293	1611	612.687	3.97269	253	244.397	2.7668	168	173.482	8.92857	97	40.249	1.03093	311	600.154	3.21543	813	637.447	3.69004	199	201.499	10.0503	415	361.309	5.3012	286	271.296	5.94406	271	203.821	2.21402	1083	409.204	4.24746	428	139.287	9.11215
cluster 6	CL6_MyP1	696	611.062	13.5057	346	285.055	43.6416	743	369.431	5.65276	1199	455.998	12.1768	276	266.615	11.5942	174	179.678	32.7586	654	271.369	10.5505	361	696.642	8.86427	753	590.403	15.5378	274	277.44	2.55474	451	392.652	4.65632	276	261.81	5.07246	347	260.981	0.576369	929	351.016	3.55221	482	156.86	7.88382
cluster 7	CL7_My-MPP	57	50.0439	7.01754	77	63.4371	10.3896	213	105.907	3.75587	86	32.7071	4.65116	491	474.304	3.25866	354	365.551	10.452	1445	599.585	3.18339	300	578.927	3.33333	463	363.023	4.75162	374	378.696	4.81283	582	506.704	3.78007	498	472.396	6.82731	537	403.881	2.04842	1254	473.815	3.34928	788	256.444	8.62944
cluster 8	CL8_EryP	292	256.365	60.9589	617	508.321	65.8023	1072	533.015	15.2985	1274	484.521	43.7991	341	329.405	32.8446	326	336.638	40.184	699	290.041	40.6295	132	254.728	37.1212	480	376.353	44.1667	218	220.737	14.6789	170	148.006	8.82353	207	196.357	11.1111	170	127.858	9.41176	536	202.524	9.14179	238	77.4538	19.3277
cluster 9	CL9_MyP2	568	498.683	72.7113	590	486.077	93.2203	377	187.45	31.8302	1247	474.253	60.0642	79	76.3138	48.1013	193	199.298	90.6736	421	174.689	61.7577	83	160.17	40.9639	462	362.239	78.355	164	166.059	18.9024	265	230.716	6.41509	210	199.203	20	235	176.745	19.1489	414	156.427	9.66184	290	94.3765	19.6552
cluster 10	CL10_MEP-MPP	118	103.6	8.47458	179	147.471	12.8492	300	149.165	2.33333	304	115.616	3.94737	214	206.723	2.80374	172	177.613	12.7907	172	71.3693	5.23256	104	200.695	2.88462	208	163.086	6.25	292	295.666	2.73973	389	338.673	3.59897	310	294.062	4.51613	441	331.679	2.04082	1058	399.758	3.49716	974	316.975	6.05749
cluster 11	CL11_HSC/MPP4	185	162.423	2.16216	38	31.3066	5.26316	182	90.4932	2.1978	518	197.003	4.05405	403	389.297	2.97767	65	67.121	10.7692	1462	606.639	2.18878	80	154.381	1.25	179	140.348	4.46927	156	157.959	4.48718	470	409.194	2.12766	242	229.558	4.54545	254	191.035	1.9685	456	172.297	2.41228	170	55.3241	10
cluster 12	CL12_MEP1	24	21.0711	20.8333	53	43.6645	15.0943	307	152.645	1.30293	53	20.1567	9.43396	225	217.349	4	195	201.363	11.2821	690	286.307	7.24638	105	202.624	5.71429	168	131.723	10.7143	263	266.302	1.90114	303	263.799	3.30033	299	283.627	4.01338	366	275.271	1.0929	724	273.559	3.1768	609	198.191	6.07553
cluster 13	CL13_MEP cycle	292	256.365	100	580	477.838	100	501	249.105	96.8064	739	281.053	99.8647	67	64.7218	100	204	210.657	100	289	119.917	100	37	71.401	100	190	148.973	100	157	158.971	73.8854	100	87.0625	53	130	123.316	58.4615	137	103.039	82.4818	473	178.72	58.1395	224	72.8977	76.3393
cluster 14	CL14_ND	48	42.1422	33.3333	130	107.102	44.6154	617	306.782	33.2253	558	212.216	36.3799	77	74.3818	5.19481	59	60.9252	44.0678	572	237.344	19.9301	13	25.0868	7.69231	39	30.5786	28.2051	170	172.134	20	161	140.171	14.9068	74	70.1954	18.9189	118	88.7485	15.2542	279	105.418	7.16846	546	177.688	13.7363
cluster 15	CL15_MyP4	365	320.457	86.3014	343	282.584	93.8776	369	183.473	32.7913	822	312.619	63.9903	19	18.3539	63.1579	59	60.9252	86.4407	104	43.1535	37.5	10	19.2976	90	140	109.769	91.4286	54	54.678	14.8148	117	101.863	7.69231	66	62.6067	21.2121	77	57.9122	14.2857	154	58.1879	11.6883	101	32.869	41.5842
cluster 16	CL16_MyP3	426	374.012	100	384	316.362	100	331	164.578	99.3958	779	296.265	100	15	14.49	100	70	72.2842	100	71	29.4606	100	2	3.85951	100	94	73.7024	100	18	18.226	83.3333	29	25.2481	72.4138	34	32.2519	79.4118	34	25.5716	94.1176	53	20.0257	79.2453	57	18.5499	94.7368
cluster 17	CL17_Eo//Baso/MCP	83	72.8709	69.8795	84	69.2042	75	215	106.901	16.7442	135	51.3425	54.8148	31	29.9459	25.8065	96	99.1326	50	66	27.3859	37.8788	19	36.6654	42.1053	129	101.145	48.062	125	126.569	13.6	58	50.4963	10.3448	97	92.0129	8.24742	58	43.6221	5.17241	170	64.2334	5.88235	82	26.6858	15.8537
cluster 18	CL18_Early_LyP2	0	0	NaN	1	0.823859	0	22	10.9387	13.6364	1	0.380315	0	10	9.65997	10	3	3.09789	0	17	7.05394	0	3	5.78927	0	21	16.4654	0	96	97.2053	4.16667	34	29.6013	5.88235	27	25.6118	0	189	142.148	0.529101	52	19.6479	1.92308	694	225.853	6.05187
cluster 19	CL19_HSPC cycle	173	151.888	99.422	188	154.885	100	164	81.5434	100	402	152.887	100	7	6.76198	100	50	51.6316	100	42	17.4274	100	2	3.85951	50	30	23.522	93.3333	4	4.05022	75	4	3.4825	25	4	3.79435	25	6	4.51264	66.6667	2	0.755687	50	7	2.27805	42.8571
cluster 21	CL21_HSC/MPP5	0	0	NaN	59	48.6077	11.8644	1	0.497216	0	259	98.5016	31.2741	3	2.89799	0	273	281.908	19.0476	58	24.0664	18.9655	2	3.85951	0	78	61.1573	15.3846	0	0	NaN	1	0.870625	0	2	1.89717	0	1	0.752106	0	2	0.755687	0	7	2.27805	14.2857
cluster 22	CL22_MkP	81	71.115	95.0617	206	169.715	99.0291	84	41.7661	85.7143	120	45.6378	97.5	3	2.89799	66.6667	5	5.16316	100	30	12.4481	96.6667	0	0	NaN	10	7.84068	90	2	2.02511	50	5	4.35313	0	4	3.79435	25	10	7.52106	30	30	11.3353	50	30	9.76308	36.6667
cluster 23	CL23_EryP/MyP mix	1	0.877963	100	5	4.11929	40	3	1.49165	33.3333	582	221.343	71.9931	0	0	NaN	4	4.13052	75	3	1.24481	100	3	5.78927	33.3333	2	1.56814	100	1	1.01256	0	2	1.74125	50	1	0.948587	0	0	0	NaN	1	0.377843	0	2	0.650872	0
cluster 24	CL24_MDP	103	90.4302	2.91262	17	14.0056	82.3529	69	34.3079	4.34783	35	13.311	25.7143	56	54.0958	3.57143	31	32.0116	12.9032	24	9.95851	12.5	30	57.8927	3.33333	9	7.05661	11.1111	10	10.1256	0	3	2.61188	0	16	15.1774	6.25	62	46.6306	1.6129	23	8.6904	4.34783	69	22.4551	5.7971
SUM		5695	5000		6069	5000		10056	5000		13147	5000		5176	5000		4842	5000		12050	5000		2591	5000		6377	5000		4938	5000		5743	5000		5271	5000		6648	5000		13233	5000		15364	5000
BY HSPC GROUP (NORMALISED TO 5000 CELLS)
HSPC group	clusters	OD1 BM Count_Norm_to_5000	OD2 BM Count_Norm_to_5000	OD3 BM Count_Norm_to_5000	OD4 BM Count_Norm_to_5000	OD1 SPL Count_Norm_to_5000	OD2 SPL Count_Norm_to_5000	OD4 SPL Count_Norm_to_5000	OD1 PB Count_Norm_to_5000	OD2 PB Count_Norm_to_5000	LD1 PB Count_Norm_to_5000	LD2 PB Count_Norm_to_5000	LD3 PB Count_Norm_to_5000	LD4 PB Count_Norm_to_5000	LD5 PB Count_Norm_to_5000	LD6 PB Count_Norm_to_5000
HSC/MPP	4,0,5,11,21	1589.99	1536.5	1617.44	1515.94	1932.96	1647.05	2237.76	2008.88	1942.14	1001.42	1849.21	1217.04	1083.03	1399.15	625.163
primed MPP	7,10	153.644	210.908	255.072	148.323	681.028	543.164	670.954	779.622	526.109	674.362	845.377	766.458	735.56	873.574	573.418
early MEMBP	12,2	172.959	330.367	598.648	237.697	503.284	555.556	485.892	659.977	433.589	805.994	664.287	906.849	739.32	887.176	590.341
late MEMBP	13,8,22,17	656.716	1225.08	930.788	862.554	426.971	651.59	449.793	362.794	634.311	508.303	289.918	415.481	282.04	456.813	186.8
early MyP	6,9	1109.75	771.132	556.881	930.25	342.929	378.976	446.058	856.812	952.642	443.499	623.368	461.013	437.726	507.444	251.237
late MyP	16,15	694.469	598.945	348.051	608.884	32.8439	133.209	72.6141	23.1571	183.472	72.904	127.111	94.8587	83.4838	78.2136	51.4189
MDP	24	90.4302	14.0056	34.3079	13.311	54.0958	32.0116	9.95851	57.8927	7.05661	10.1256	2.61188	15.1774	46.6306	8.6904	22.4551
LyP	1,18,3	337.138	46.96	268.994	96.6	944.745	941.76	370.954	216.133	265.015	1306.2	452.725	1048.19	1498.95	682.385	2518.55
EryP/MyP mix	19,23	152.766	159.005	83.035	374.23	6.76198	55.7621	18.6722	9.64878	25.0902	5.06278	5.22375	4.74293	4.51264	1.13353	2.92892
ND	14	42.1422	107.102	306.782	212.216	74.3818	60.9252	237.344	25.0868	30.5786	172.134	140.171	70.1954	88.7485	105.418	177.688
SUM		5000	5000	5000	5000	5000	5000	5000	5000	5000	5000	5000	5000	5000	5000	5000

## Sheet: d) ADT_based_cluster_markers
	0_names	0_logfold	0_pvals	0_pvals_a	1_names	1_logfold	1_pvals	1_pvals_a	2_names	2_logfold	2_pvals	2_pvals_a	3_names	3_logfold	3_pvals	3_pvals_a	4_names	4_logfold	4_pvals	4_pvals_a	5_names	5_logfold	5_pvals	5_pvals_a	6_names	6_logfold	6_pvals	6_pvals_a	7_names	7_logfold	7_pvals	7_pvals_a	8_names	8_logfold	8_pvals	8_pvals_a	9_names	9_logfold	9_pvals	9_pvals_a	10_names	10_logfold	10_pvals	10_pvals_a	11_names	11_logfold	11_pvals	11_pvals_a	12_names
0	CD205	1.22684	1.01017e-274	1.66677e-273	CD82	2.88836	0	0	CD45RA	11.8012	0	0	CD326	16.1881	0	0	CD34	1.87656	0	0	CD103	15.9008	0	0	CD20	18.1577	0	0	CD56	11.4357	0	0	CD284	9.08567	5.66941e-273	1.12254e-270	IgD	17.4813	0	0	CD1c	17.3626	0	0	CD45		5.03741e-259	9.97407e-257	CLEC1B
1	CD90	2.8063	1.47333e-235	2.0837e-234	CD131	5.14359	0	0	CD22	6.58798	0	0	CD36	9.59424	0	0	CD31	2.50922	0	0	CD8	1.75163	2.59228e-19	8.55454e-18	CD304		1.7929e-80	1.77497e-78	CD90	1.87313	8.83338e-24	1.74901e-22	Siglec8		9.70927e-231	9.61217e-229	CD304		3.05111e-11	2.01373e-09	CD21	1.36726	7.80101e-20	7.723e-18	CD33	1.61885	1.40999e-42	1.39589e-40	CD9
[truncated: 196 more rows]
[truncated: 15 more columns]

## Sheet: e) ADT_based_pseudotime
	Tissue	leiden	organ	donor	dpt_pseudotime	dpt_pseudotime_rank
[truncated: 33,799 more rows]

[truncated: 10 more sheets: f) multitissue_to_HCA, g) cc_regressed_data, h) COMBAT, i) HSCMPPs_SAM_clusters_count, j) mPB_counts, k) mPB_scores, l) HS_SPL_counts, m) HS_SPL_scores, n) HS_SPL_cc, o) HCA_to_multitissue]
