# Supplementary material for: Unique molecular and functional features of extramedullary hematopoietic stem and progenitor cell reservoirs in humans
Source: Blood. Author manuscript; Available in PMC 2022 Jun 11. (PMC7612845; doi:10.1182/blood.2021013450)
Supplement: Table S3 [file EMS145429-supplement-Table_S3.xlsx]

## Sheet: overview
	worksheet name	Comparison	donors used	Type
a	MEP_BMvsSPL	Early MEPs BMvs SPL	all ODs and LD-PB	edgeR
b	MEP_BMvsPB	Early MEPs BMvs PB	all ODs and LD-PB	edgeR
c	MyP_BMvsSPL	Early MyPs BMvs SPL	all ODs and LD-PB	edgeR
d	MyP_BMvsPB	Early MyPs BMvs PB	all ODs and LD-PB	edgeR
e	SAM0-vs-1_all_ODs	SAM0-med vs SAM1-extramed	OD1,OD2,OD4 combined	Wilcoxon rank sum
f	SAM0-vs-1_OD1	SAM0-med vs SAM1-extramed	OD1	edgeR
g	SAM0-vs-1_OD2	SAM0-med vs SAM1-extramed	OD2	edgeR
h	SAM0-vs-1_OD4	SAM0-med vs SAM1-extramed	OD4	edgeR
i	DEP_SAM0vsSAM1	SURFACE_PROTEIN_SAM0 vs SAM1	OD4	Wilcoxon rank sum
j	SS2_SPLvsBM_HSPC_subsets	SS2 SPL vs BM HSC/MPPs	OD1, OD2 combined	DESeq2
k	DEGpattern_BM_PB_SPL	HSC/MPP BM vs PB vs SPL	all ODs and LD-PB	DEGreport
l	DEGpattern_BM_mPB_PB	HSC/MPP BM vs mPB vs PB	OD BM, mPBs, PBs	DEGreport
m	HSCMPP_HSvsOD	HSC/MPP HS SPL vs OD SPL	OD1 SPL, OD2 SPL, OD4 SPL, HS1 SPL, HS2 SPL	edgeR
n	CD71posvsneg	SS2 CD71+ vs CD71- HSC/MPP	NA	DESeq2
o	EryP_AgedvsYoung	EryPs (Cl8) LD-PB aged vs young	LD-PBs	edgeR
p	MEP_AgedvsYoung	MEPs (Cl2,10,12) LD-PB aged vs young	LD-PBs	edgeR
q	HSC_ODPBvsLDPB	HSC/MPP OD-PB vs LD-PB	all ODs and LD-PB	Wilcoxon rank sum

## Sheet: a) MEP_BMvsSPL
gene	logFC	logCPM	LR	PValue	FDR
AREG	2.68237	8.95429	1786.61	0	0
KLF6	-1.97013	9.52221	1338.79	4.19612e-293	4.75336e-289
FOS	-1.23636	11.3052	1089.76	5.5489e-239	4.19053e-235
DUSP1	-1.20883	10.5076	1069.22	1.62149e-234	9.1841e-231
FTH1	0.668425	13.1275	856.583	2.69419e-188	1.22079e-184
IER2	-1.42413	9.29426	748.326	9.27471e-165	3.50213e-161
JUN	-1.03281	11.0777	658.701	2.86363e-145	9.26833e-142
FOSB	-0.975882	9.24764	589.756	2.83099e-130	8.01736e-127
MAP3K8	1.51496	8.00608	569.394	7.60669e-126	1.91486e-122
ANXA1	-0.916646	9.29571	483.448	3.79817e-107	8.60514e-104
VIM	-0.76338	9.81209	455.761	4.02237e-101	8.28462e-98
LINC00936	-1.27232	7.93014	439.21	1.60844e-97	3.03673e-94
CITED2	-1.32585	8.33182	429.224	2.39815e-95	4.17942e-92
ZFP36	-1.04913	9.49366	428.411	3.60365e-95	5.83173e-92
EGR1	-1.40332	8.18291	422.246	7.91607e-94	1.19564e-90
HIST1H2BF	-1.38813	7.71324	411.145	2.06464e-91	2.92354e-88
SRGN	0.684595	10.3081	407.921	1.03924e-90	1.385e-87
NFKBIA	-0.915351	9.58037	385.843	6.65032e-86	8.37053e-83
HIST1H2AE	-1.21753	7.97186	378.089	3.24359e-84	3.86772e-81
PABPC1	-0.370787	10.1921	376.668	6.61394e-84	7.49227e-81
NFIL3	1.19189	7.82828	370.525	1.43822e-82	1.55164e-79
KLF3	0.924189	8.20944	363.209	5.63488e-81	5.80291e-78
MT-CO3	0.332059	12.3279	349.681	4.97185e-78	4.89749e-75
NFE2	-0.767509	8.04538	343.479	1.11462e-76	1.0522e-73
FOSL2	1.1286	7.727	330.764	6.55351e-74	5.93905e-71
MYADM	-0.994079	7.94026	324.755	1.33417e-72	1.16257e-69
ITGA2B	1.11791	7.99014	315.782	1.20127e-70	1.008e-67
DUSP6	-1.39915	7.86593	313.901	3.08696e-70	2.4978e-67
CD82	-0.665122	8.29884	302.563	9.10582e-68	7.11384e-65
PPP1R15A	-0.641865	8.89763	299.91	3.44577e-67	2.60224e-64
H1FX	0.750241	9.7304	292.581	1.3622e-65	9.95547e-63
HIST2H2AA3	-0.941404	8.02285	291.887	1.92906e-65	1.36578e-62
SERF2	0.319733	9.97469	286.434	2.97491e-64	2.04241e-61
ADAMTS1	1.51141	7.68583	284.704	7.08853e-64	4.72346e-61
TNFSF10	-1.05918	7.72984	277.207	3.04915e-62	1.97376e-59
CST3	0.655896	8.49493	268.107	2.93394e-60	1.84642e-57
CEBPB	1.00141	8.36216	267.898	3.25855e-60	1.99529e-57
TUBA1B	0.579275	9.16708	266.567	6.35667e-60	3.78991e-57
MT-ATP6	0.283592	12.0973	260.465	1.35848e-58	7.89175e-56
TNFAIP8	-0.723303	8.15111	258.338	3.95185e-58	2.23833e-55
PRDX1	0.494449	9.00581	258.113	4.42496e-58	2.44517e-55
ANKRD28	-0.536124	9.31353	257.151	7.17006e-58	3.86774e-55
CASP3	-0.813794	8.04743	255.39	1.73562e-57	9.11769e-55
MT-CYB	0.291012	11.5102	255.35	1.77074e-57	9.11769e-55
H2AFZ	0.561192	9.13219	253.58	4.3047e-57	2.16728e-54
CHCHD2	0.328137	9.5636	252.07	9.18548e-57	4.52405e-54
TUBA1A	-0.63521	9.5797	249.409	3.49352e-56	1.68403e-53
C14orf2	0.381639	9.3243	247.57	8.79512e-56	4.15129e-53
MT-CO2	0.280395	12.3983	242.093	1.37503e-54	6.35768e-52
HIST1H4E	-1.02485	7.68003	240.754	2.69351e-54	1.22048e-51
SRP14	0.274594	9.79914	239.686	4.60467e-54	2.04556e-51
YBX1	0.319366	10.5079	239.403	5.3078e-54	2.31257e-51
GRASP	0.990031	8.20549	236.453	2.33468e-53	9.9801e-51
NDUFS5	0.357048	9.33723	231.956	2.23194e-52	9.36425e-50
RPL35	0.173625	11.6858	231.595	2.67666e-52	1.10259e-49
CA2	1.11943	7.9755	231.101	3.42885e-52	1.38722e-49
SOCS3	1.13346	7.95697	230.8	3.98977e-52	1.58583e-49
MT-CO1	0.250009	12.7372	229.147	9.14754e-52	3.57322e-49
RHOB	-0.991634	7.942	218.943	1.53787e-49	5.9054e-47
RPL37A	0.162115	12.1807	214.332	1.55911e-48	5.88719e-46
HIST1H2AG	-0.990944	7.61306	213.782	2.0547e-48	7.63136e-46
CDKN1A	1.08253	7.54859	209.403	1.85441e-47	6.77639e-45
MPO	0.990349	7.53736	209.3	1.95288e-47	7.02292e-45
STK17B	0.72347	8.01074	209.021	2.24587e-47	7.95037e-45
MT-ND1	0.288071	10.4746	204.743	1.92657e-46	6.71512e-44
PKM	0.583759	8.34372	204.337	2.36238e-46	8.10941e-44
BHLHE40	0.895995	7.80464	203.563	3.48678e-46	1.17905e-43
FAM117A	-0.542503	8.41541	199.413	2.80445e-45	9.34376e-43
AHNAK	-0.943566	7.69377	196.64	1.12999e-44	3.71031e-42
ATP5E	0.283908	9.62505	191.332	1.62791e-43	5.26884e-41
MYB	-0.496648	8.46466	186.461	1.88298e-42	6.00858e-40
UQCRQ	0.426545	8.53118	186.235	2.1095e-42	6.63789e-40
HMGN2	0.475787	9.28144	185.733	2.71523e-42	8.42688e-40
ANP32B	0.278077	9.90777	184.727	4.50132e-42	1.37813e-39
MT-ND5	0.349662	9.80916	183.837	7.04314e-42	2.12759e-39
HSP90AB1	0.212239	11.2805	177.332	1.85315e-40	5.52434e-38
HIST1H2BD	-0.872975	7.71394	177.251	1.93047e-40	5.6801e-38
CHST12	-0.562029	7.97742	177.188	1.99231e-40	5.78689e-38
COX6C	0.321972	9.04473	174.802	6.61283e-40	1.89646e-37
CD69	-0.518309	10.0572	174.636	7.18895e-40	2.03591e-37
RPL21	0.137757	12.4458	174.542	7.53916e-40	2.10873e-37
TESPA1	-0.501637	8.18451	172.892	1.72786e-39	4.77395e-37
NCL	0.347449	9.72811	171.471	3.53024e-39	9.63629e-37
ZFAS1	-0.264497	10.3344	170.684	5.2452e-39	1.41471e-36
HIST1H3D	-0.875291	7.65386	168.663	1.44931e-38	3.86302e-36
LSMD1	0.428476	8.71487	167.757	2.28631e-38	6.02309e-36
IL1B	-0.575616	8.3942	165.933	5.72183e-38	1.49004e-35
UQCRH	0.241347	9.80211	165.217	8.20054e-38	2.11127e-35
SNRPB	0.374112	8.83105	165.113	8.64136e-38	2.19976e-35
NUCKS1	0.382563	8.92625	164.375	1.25238e-37	3.15265e-35
GAPDH	0.222553	11.086	164.112	1.43021e-37	3.56074e-35
PDE4B	0.821318	7.58287	162.622	3.02549e-37	7.45059e-35
WDR74	-0.601475	7.89235	162.471	3.26503e-37	7.95404e-35
JUNB	-0.576523	9.05337	160.831	7.44969e-37	1.79553e-34
IKZF2	-0.917413	7.6274	160.645	8.17942e-37	1.95066e-34
RPS16	0.155842	11.6467	160.045	1.10632e-36	2.61091e-34
MT-ND4	0.218913	11.6907	159.834	1.22994e-36	2.87274e-34
KLF2	-0.937325	8.22163	158.484	2.42555e-36	5.60747e-34
RPS26	0.168818	10.7521	158.053	3.01299e-36	6.89519e-34
RPL8	0.156454	11.8923	158.016	3.07015e-36	6.95573e-34
TXNIP	-0.529305	9.21545	157.484	4.01304e-36	9.00192e-34
SPRY1	0.769415	7.9529	156.423	6.84368e-36	1.5201e-33
ATP5I	0.375537	8.5649	154.899	1.47311e-35	3.24028e-33
DDX5	-0.27694	9.61485	153.703	2.68921e-35	5.85834e-33
CFL1	0.273594	9.80854	152.597	4.69178e-35	1.01235e-32
TSPAN2	-0.860099	7.60591	151.056	1.01897e-34	2.17791e-32
GADD45A	0.728315	8.08261	150.838	1.13711e-34	2.40771e-32
CAT	-0.366412	9.10065	150.07	1.67365e-34	3.51094e-32
GIMAP7	-0.963929	7.7345	149.857	1.86269e-34	3.87165e-32
RPS27A	0.121706	12.8257	149.07	2.76801e-34	5.70109e-32
C1orf186	-0.964774	7.71083	148.646	3.42743e-34	6.99566e-32
IRF1	-0.711625	8.01329	148.493	3.70092e-34	7.48642e-32
RPL36	0.139073	11.7051	147.607	5.78263e-34	1.15939e-31
HIST1H2AC	-0.72551	8.04661	146.106	1.23085e-33	2.44615e-31
PFN1	0.292188	9.93513	145.511	1.66035e-33	3.27104e-31
ARL6IP4	0.303998	8.8688	144.095	3.38697e-33	6.6151e-31
LINC00984	0.72986	7.72745	143.453	4.67996e-33	9.06233e-31
HIST1H2BG	-0.866195	7.76662	142.124	9.13684e-33	1.75427e-30
PRELID1	0.411719	8.28653	141.721	1.11889e-32	2.13022e-30
MYC	-0.744148	8.10397	141.311	1.37561e-32	2.59716e-30
FHL1	-0.644453	8.01167	141.174	1.4738e-32	2.75954e-30
RPL28	0.118532	12.761	139.121	4.14426e-32	7.6961e-30
NDUFA4	0.261894	9.29261	138.753	4.98885e-32	9.18921e-30
RPS23	0.117523	13.1012	138.381	6.01672e-32	1.09931e-29
MCL1	-0.589325	8.65678	137.817	7.99219e-32	1.44857e-29
HNRNPC	0.253579	9.5109	137.601	8.90741e-32	1.60164e-29
RANBP1	0.433094	8.57402	135.255	2.90427e-31	5.18104e-29
RPS15	0.11661	12.5341	134.916	3.44464e-31	6.09702e-29
BTG1	-0.397588	9.03119	134.699	3.84289e-31	6.74919e-29
NME4	0.401914	8.37331	133.505	7.01132e-31	1.22191e-28
RPLP1	0.117387	13.5848	132.629	1.09e-30	1.88512e-28
CCNL1	-0.406454	8.58678	132.237	1.32766e-30	2.27875e-28
DYNLT1	0.50418	8.25797	131.72	1.72247e-30	2.93415e-28
PTPN6	-0.487079	8.10694	130.48	3.21756e-30	5.44007e-28
MZT2B	0.278764	9.0051	129.959	4.18352e-30	7.02087e-28
RPSA	0.143803	11.7296	129.56	5.11453e-30	8.5202e-28
LSM7	0.261479	9.16356	128.347	9.42266e-30	1.55825e-27
SRSF7	-0.383587	8.70674	128.293	9.68163e-30	1.58947e-27
UQCRFS1	0.354097	8.42625	128.006	1.11918e-29	1.82419e-27
RPL41	0.119435	13.0601	127.122	1.74673e-29	2.8267e-27
HNRNPM	0.367277	8.58086	127.057	1.80491e-29	2.90014e-27
KIAA0101	0.650816	8.18729	126.377	2.54247e-29	4.0565e-27
MEF2C	0.560391	8.00996	125.348	4.27073e-29	6.76627e-27
RNU12	-0.750945	7.56844	125.242	4.5045e-29	7.08707e-27
NFKBIZ	-0.535618	8.34245	124.673	5.99988e-29	9.3747e-27
GSTP1	0.277984	9.62014	124.384	6.94247e-29	1.07732e-26
MIF	0.379536	8.57773	123.742	9.59215e-29	1.47837e-26
SNRPA	0.445783	8.11113	123.009	1.38793e-28	2.11277e-26
ATP5J2	0.347089	8.53543	123.007	1.38949e-28	2.11277e-26
IDS	-0.54331	8.09637	122.529	1.76837e-28	2.67094e-26
SEC61B	0.305335	8.91408	122.353	1.93235e-28	2.89929e-26
CD37	-0.271493	9.10111	122.259	2.02601e-28	3.01982e-26
DAD1	0.370603	8.90501	121.315	3.26085e-28	4.82862e-26
HIST1H2BN	-0.732402	7.57755	120.612	4.64744e-28	6.83717e-26
SLC40A1	-0.437119	8.42846	119.712	7.31458e-28	1.06916e-25
TCEB2	0.275318	8.82785	119.194	9.49881e-28	1.37952e-25
PPP1R10	-0.536299	7.91766	119.052	1.01996e-27	1.47186e-25
PEBP1	0.280263	9.04469	118.383	1.42961e-27	2.04995e-25
RPS8	0.111827	13.314	118.004	1.73053e-27	2.46585e-25
MAFF	0.695171	7.9337	117.824	1.89513e-27	2.6835e-25
LSM3	0.380507	8.249	117.754	1.96265e-27	2.76185e-25
SNRPD1	0.296005	8.82804	116.543	3.61533e-27	5.03918e-25
MT-ND3	0.200139	10.9924	116.537	3.62547e-27	5.03918e-25
BIRC5	0.846787	7.55653	116.241	4.209e-27	5.81457e-25
C1QBP	0.311816	8.80611	116.004	4.74408e-27	6.48261e-25
PSMA7	0.304713	9.00357	116.001	4.74979e-27	6.48261e-25
PARK7	0.283274	8.76925	115.813	5.22193e-27	7.08432e-25
ITGA4	-0.41625	8.39873	115.697	5.53837e-27	7.46889e-25
SNRPF	0.30351	8.71655	115.201	7.11278e-27	9.53533e-25
NASP	0.39041	8.49334	114.919	8.19872e-27	1.09265e-24
TIA1	-0.49394	7.92452	114.199	1.1784e-26	1.56127e-24
HNRNPAB	0.385416	8.51376	113.374	1.78687e-26	2.35368e-24
TMA7	0.249259	9.11098	112.756	2.4399e-26	3.19529e-24
NDUFB9	0.329143	8.50531	112.656	2.56656e-26	3.34184e-24
HNRNPU-AS1	-0.679449	7.67406	112.188	3.25016e-26	4.20775e-24
COX7B	0.318999	8.63551	112.158	3.29892e-26	4.24661e-24
TYMS	0.598107	7.98811	111.814	3.92416e-26	5.02292e-24
PPP1R14A	0.762863	7.64599	111.573	4.43275e-26	5.64205e-24
POLR2L	0.381459	8.32342	111.151	5.48313e-26	6.93999e-24
ARL4A	-0.552756	8.28311	110.737	6.75793e-26	8.50598e-24
PPIF	0.610821	7.74728	109.162	1.49585e-25	1.87238e-23
RPLP0	0.114175	12.1022	108.727	1.8627e-25	2.31875e-23
MMRN1	0.552473	7.82067	108.663	1.92345e-25	2.3813e-23
RPS5	0.125178	12.0217	108.169	2.46799e-25	3.03885e-23
GPX4	0.269128	9.07424	107.861	2.88349e-25	3.53126e-23
WSB1	-0.429981	8.13445	107.339	3.75189e-25	4.57004e-23
TPM1	0.440171	8.29863	107.115	4.20161e-25	5.09047e-23
RPLP2	0.106578	12.0197	106.672	5.25411e-25	6.33177e-23
CPPED1	-0.483603	8.22339	105.939	7.60495e-25	9.11629e-23
PBXIP1	-0.60324	7.71008	105.587	9.08293e-25	1.08307e-22
DEK	0.299779	8.80614	105.151	1.13171e-24	1.34241e-22
HSP90B1	0.376109	8.87427	104.704	1.41812e-24	1.67338e-22
NDE1	-0.623671	7.66127	104.525	1.55208e-24	1.82196e-22
PPIA	0.206818	10.2164	104.228	1.80311e-24	2.10574e-22
RPL7A	0.110184	12.4597	103.848	2.18435e-24	2.53788e-22
FKBP3	0.374408	8.18012	103.751	2.29422e-24	2.65193e-22
RCSD1	-0.488345	8.24321	103.712	2.33911e-24	2.6901e-22
CALCOCO2	-0.601282	7.77722	102.841	3.63199e-24	4.15588e-22
RPL12	0.119428	12.5811	102.55	4.20518e-24	4.78757e-22
FAM212A	-0.533989	7.7624	102.408	4.51975e-24	5.11997e-22
ELF1	0.275868	9.15461	102.291	4.7928e-24	5.40227e-22
HSPA1A	0.808381	9.73163	102.134	5.19e-24	5.82102e-22
PSME4	0.545855	8.17963	102.041	5.43904e-24	6.04298e-22
HIST1H2BK	-0.547924	8.11873	102.04	5.44125e-24	6.04298e-22
PRDX4	0.438713	7.98288	101.905	5.82581e-24	6.43852e-22
SERPINB1	-0.212771	10.5992	101.81	6.11005e-24	6.71987e-22
LSM4	0.4276	8.08822	101.798	6.14964e-24	6.73074e-22
PDLIM1	0.472984	8.24243	100.942	9.46957e-24	1.03145e-21
DDIT4	0.559925	8.80073	100.222	1.36239e-23	1.47686e-21
GBP2	-0.699258	7.64859	100.055	1.48221e-23	1.59909e-21
C11orf54	-0.570039	7.68786	100.023	1.50619e-23	1.61727e-21
RPS7	0.111626	12.3	99.948	1.56452e-23	1.67197e-21
MT-ND2	0.217297	10.6192	99.8038	1.6827e-23	1.78982e-21
EEF1B2	0.141257	11.5396	99.4755	1.98607e-23	2.10263e-21
EEF2	-0.156949	10.4988	98.7399	2.87946e-23	3.03428e-21
CCNG2	-0.652084	7.58573	98.6611	2.99627e-23	3.14275e-21
PNRC1	-0.259826	9.40621	97.905	4.38947e-23	4.58285e-21
COX7A2	0.228321	9.02566	97.8172	4.58842e-23	4.76859e-21
S100A4	0.326675	9.88006	97.6516	4.98869e-23	5.1609e-21
FAM19A2	0.641083	7.96709	97.6156	5.08021e-23	5.23169e-21
C1orf63	-0.380874	8.20119	97.0416	6.78863e-23	6.95942e-21
ZFP36L1	-0.584214	8.01089	96.2883	9.93146e-23	1.01355e-20
PTMA	0.150889	12.5647	96.2055	1.03558e-22	1.05211e-20
ENPP4	0.594397	7.69255	96.019	1.13787e-22	1.15087e-20
METTL7A	-0.551524	7.75706	95.2827	1.6505e-22	1.66194e-20
SS18L2	0.428881	7.90525	95.1233	1.78885e-22	1.79328e-20
TUBA1C	0.453642	7.98504	95.1006	1.80952e-22	1.80601e-20
C6orf48	-0.227284	9.29202	94.9975	1.90626e-22	1.89422e-20
NHP2	0.312323	8.51379	94.8353	2.06907e-22	2.04703e-20
NDUFC2	0.326339	8.31027	94.5992	2.3311e-22	2.29624e-20
SLC25A3	0.217839	9.37888	93.1749	4.78721e-22	4.6952e-20
LY6E	0.326149	8.4515	93.0961	4.98151e-22	4.8647e-20
DUT	0.320537	8.67432	93.0414	5.12111e-22	4.97957e-20
ANKRD9	0.563088	7.59084	92.8251	5.71256e-22	5.53093e-20
AP2S1	0.351237	8.16819	92.4618	6.86365e-22	6.61714e-20
ZNF385D	-0.523642	7.82473	92.3143	7.39497e-22	7.09917e-20
MBOAT7	-0.434012	8.08981	91.3762	1.18798e-21	1.13565e-19
RP11-154H23.3	-0.578245	7.51795	91.1831	1.30972e-21	1.24676e-19
S100A8	-0.371184	7.49026	91.1324	1.34371e-21	1.27377e-19
HEMGN	-0.467805	8.07944	90.9582	1.4674e-21	1.38523e-19
ZFP36L2	-0.308461	10.461	90.6582	1.70767e-21	1.60535e-19
HSPB1	0.437884	9.15506	89.7746	2.66899e-21	2.49871e-19
RIPK2	0.476774	7.9906	89.7006	2.77071e-21	2.58326e-19
RILPL2	0.401477	8.54218	89.622	2.88298e-21	2.67692e-19
HMGN1	0.213123	9.36834	89.4422	3.15732e-21	2.91968e-19
COX8A	0.288263	8.57482	89.3998	3.22568e-21	2.97077e-19
SKP1	0.207072	9.22859	89.3808	3.2569e-21	2.98738e-19
NME1	0.356443	8.36955	89.361	3.28955e-21	3.00517e-19
RAN	0.263891	9.13605	89.2718	3.44128e-21	3.13115e-19
CDKN2AIP	-0.515375	7.80253	88.6898	4.61831e-21	4.1853e-19
HIST1H2BC	-0.685992	7.76035	88.4915	5.10548e-21	4.60836e-19
XRCC6	0.306955	8.39446	88.1458	6.08018e-21	5.46637e-19
HSH2D	-0.406993	8.17566	88.0541	6.36879e-21	5.70321e-19
HMGB2	0.349569	8.51892	87.9819	6.60577e-21	5.89213e-19
ZNF3	-0.574957	7.64292	87.8921	6.91229e-21	6.14137e-19
LSM5	0.304168	8.40186	87.8811	6.95083e-21	6.15148e-19
S100A10	-0.694313	7.69482	87.8266	7.14499e-21	6.29871e-19
RPL22L1	0.284743	8.89865	87.6759	7.71082e-21	6.77118e-19
NRGN	0.630914	7.59327	87.5586	8.18197e-21	7.15717e-19
LAPTM5	-0.277264	8.77318	87.3803	8.95373e-21	7.80215e-19
LYSMD2	-0.446611	7.8633	87.267	9.48159e-21	8.23046e-19
ANAPC11	0.380446	8.09113	86.8918	1.14626e-20	9.91209e-19
CALM1	0.367437	8.34545	86.7743	1.21639e-20	1.04785e-18
RBM39	-0.232652	9.29803	86.468	1.42019e-20	1.21878e-18
BRD2	-0.443253	7.90533	86.3976	1.47166e-20	1.25818e-18
PRKAR2B	0.598961	8.10858	86.3278	1.52449e-20	1.29845e-18
SDE2	0.571173	7.65195	86.2493	1.58625e-20	1.346e-18
TSPO	0.253642	8.65583	86.0811	1.72709e-20	1.46004e-18
TUFM	0.270379	8.60498	86.036	1.76691e-20	1.48814e-18
CALM2	0.240193	9.05416	86.0023	1.7973e-20	1.50813e-18
C1orf228	-0.390521	8.21257	85.9251	1.86884e-20	1.56238e-18
SELL	-0.47851	8.22595	85.9058	1.88717e-20	1.5719e-18
ARL6IP5	-0.259676	8.82348	85.7783	2.01287e-20	1.67046e-18
HMGA1	0.24376	9.16708	85.6983	2.09598e-20	1.73308e-18
NDUFB2	0.323283	8.2668	85.641	2.15756e-20	1.77752e-18
IL8	-1.02402	9.46472	85.4399	2.38847e-20	1.96062e-18
HIST1H2AL	-0.642812	7.55219	85.0758	2.87137e-20	2.34851e-18
PPA1	0.302321	8.45281	84.8019	3.29809e-20	2.68782e-18
PELI1	0.588925	7.65667	84.5318	3.78076e-20	3.07014e-18
LTBP1	0.603016	7.51146	84.3525	4.13971e-20	3.34962e-18
ZKSCAN1	-0.434272	7.94325	84.2927	4.26691e-20	3.44025e-18
SLC45A3	-0.644614	7.54943	84.1754	4.5277e-20	3.63758e-18
TPI1	0.244168	9.28812	83.9272	5.13322e-20	4.10948e-18
ALYREF	0.474496	7.8436	83.544	6.23126e-20	4.97096e-18
RSAD2	-0.622121	7.58286	83.4406	6.56598e-20	5.21961e-18
SNX5	-0.375125	8.22538	83.4327	6.59237e-20	5.22226e-18
RPS6	0.0914536	13.2204	83.4131	6.65801e-20	5.25588e-18
INTS6	-0.573156	7.63809	83.242	7.25983e-20	5.71106e-18
COX5B	0.224157	8.96327	83.0067	8.17778e-20	6.41093e-18
MID1IP1	-0.619094	7.69198	82.9933	8.23318e-20	6.4321e-18
BTG2	-0.528589	8.26818	82.9003	8.62963e-20	6.71866e-18
NDUFA3	0.33972	8.09273	82.8765	8.73419e-20	6.77678e-18
TMSB4X	0.209202	10.8273	82.5672	1.02138e-19	7.89775e-18
RPL10A	0.101567	12.1935	82.3666	1.13049e-19	8.71169e-18
PPIB	0.271805	8.86308	82.287	1.17695e-19	9.03898e-18
RGS1	-0.710791	8.13574	82.2756	1.18377e-19	9.06067e-18
RPL37	0.0972562	12.2232	81.7834	1.51849e-19	1.15835e-17
NDUFA1	0.282433	8.40716	81.6473	1.62678e-19	1.23679e-17
SUSD3	0.572081	7.54226	81.5643	1.69651e-19	1.28549e-17
S1PR4	-0.418562	7.88014	81.0395	2.21254e-19	1.67091e-17
TOMM5	0.504548	7.69593	80.5701	2.80571e-19	2.10862e-17
H3F3B	0.301186	11.5033	80.5666	2.81074e-19	2.10862e-17
GGH	0.566899	7.62229	80.4315	3.00954e-19	2.2503e-17
CASC15	-0.594435	7.60407	80.4164	3.03261e-19	2.26009e-17
ETV6	-0.391182	8.05761	80.409	3.04403e-19	2.26116e-17
LDHB	0.143625	10.3729	80.2333	3.32719e-19	2.46342e-17
HNRNPR	0.27495	8.70039	79.8627	4.01361e-19	2.96197e-17
HMGB1	0.188401	10.8358	79.7158	4.32327e-19	3.18013e-17
SELK	0.388021	8.17445	79.4037	5.06302e-19	3.71223e-17
NLK	-0.489092	7.78088	79.3971	5.08012e-19	3.71275e-17
TUBB	0.28272	8.7493	79.3428	5.22154e-19	3.80383e-17
EIF5A	0.302831	8.76562	79.1544	5.74416e-19	4.17114e-17
S100A9	-0.447279	7.49952	79.0565	6.03575e-19	4.36888e-17
OAZ2	-0.42425	7.85911	78.6203	7.52725e-19	5.43113e-17
ATP5G1	0.328891	8.33175	78.6134	7.55367e-19	5.43289e-17
HBEGF	0.490818	7.5003	78.4528	8.1931e-19	5.87414e-17
ALDH1A1	0.341923	8.90712	78.2638	9.01588e-19	6.44365e-17
C21orf91	-0.444677	7.86692	78.2357	9.14509e-19	6.51545e-17
DNMT1	0.448109	7.91983	77.7636	1.16142e-18	8.2486e-17
RPS18	0.0890772	13.6471	77.5785	1.27549e-18	9.03049e-17
SCAND1	0.281389	8.4102	77.5661	1.28356e-18	9.05932e-17
SLC25A6	0.153632	10.1804	77.4286	1.37606e-18	9.68201e-17
NEDD8	0.240331	8.61576	77.17	1.56862e-18	1.10027e-16
TPSAB1	-0.668544	7.73835	77.1074	1.61908e-18	1.13216e-16
HIST1H2AB	-0.507968	7.50869	76.9429	1.75974e-18	1.22673e-16
PRKDC	0.395382	8.1209	76.8727	1.82337e-18	1.26719e-16
USMG5	0.272894	8.44036	76.1168	2.67368e-18	1.85244e-16
RPS25	0.0911499	12.0684	76.0583	2.75418e-18	1.9024e-16
SRSF9	0.244233	8.63392	75.6941	3.31188e-18	2.28067e-16
HHEX	-0.45327	7.90061	75.6284	3.42398e-18	2.35071e-16
ADAM8	-0.560145	7.54806	74.9344	4.86607e-18	3.33069e-16
SOCS1	0.665992	7.60672	74.8635	5.0441e-18	3.44214e-16
H1F0	0.43212	8.74894	74.6098	5.73572e-18	3.90235e-16
CLU	0.374312	8.15619	74.1448	7.25905e-18	4.92399e-16
CREM	0.551876	7.83585	73.8894	8.26203e-18	5.5876e-16
CXorf21	-0.571761	7.56974	73.8122	8.59126e-18	5.79296e-16
RP5-821D11.7	-0.568007	7.55647	73.7872	8.70086e-18	5.84945e-16
HIST1H2AH	-0.569723	7.55283	73.7795	8.73512e-18	5.85511e-16
RPS28	0.100151	12.2609	73.668	9.2427e-18	6.17707e-16
ERH	0.252434	8.67709	73.1391	1.20826e-17	8.05127e-16
CCDC85B	0.288533	8.3258	72.9783	1.31085e-17	8.70929e-16
RPL14	0.0978044	12.1486	72.8575	1.3936e-17	9.23196e-16
RP6-99M1.2	-0.572895	7.74512	72.7434	1.4765e-17	9.75265e-16
XAF1	-0.509349	7.67905	72.654	1.54493e-17	1.0175e-15
CENPH	0.485068	7.75422	72.4263	1.73385e-17	1.13861e-15
TMEM14B	0.311917	8.22013	72.4117	1.74673e-17	1.14376e-15
ATP5G3	0.218148	9.07655	72.363	1.79037e-17	1.16895e-15
UGP2	-0.3568	8.08434	72.0239	2.12603e-17	1.38412e-15
LINC00685	-0.55113	7.54893	71.8926	2.27234e-17	1.47513e-15
SESN3	-0.50647	7.84515	71.8281	2.3479e-17	1.51983e-15
NDUFS6	0.284783	8.33231	71.7928	2.39019e-17	1.5428e-15
SF3B14	0.22745	8.67469	71.6547	2.56357e-17	1.65e-15
CD53	-0.35213	8.1592	71.5225	2.74117e-17	1.75932e-15
UROD	0.344499	8.20908	71.5156	2.75077e-17	1.76049e-15
GATA2	-0.366543	8.61802	71.5097	2.75899e-17	1.76078e-15
UQCR10	0.267129	8.47087	71.0263	3.52496e-17	2.2433e-15
RPS9	0.0871845	12.3174	70.964	3.63795e-17	2.30872e-15
TK1	0.54555	7.52537	70.9348	3.69223e-17	2.33662e-15
PIK3R1	0.429859	8.03821	70.8492	3.85601e-17	2.43347e-15
ELMO1	-0.367918	8.12177	70.8407	3.87265e-17	2.43719e-15
TXNL4A	0.361276	7.97088	70.8238	3.90591e-17	2.45131e-15
BMP2K	-0.430917	7.93461	70.7393	4.07698e-17	2.5516e-15
PIM1	0.352882	8.62075	70.7045	4.14939e-17	2.58977e-15
PPP1R14B	0.350479	8.18728	70.472	4.66847e-17	2.90574e-15
ANTXR2	-0.552027	7.58764	70.4108	4.81564e-17	2.98912e-15
TP53INP1	-0.566363	7.72317	70.3841	4.88125e-17	3.02157e-15
BOLA3	0.473297	7.68642	70.2479	5.23013e-17	3.22872e-15
LAPTM4A	0.23876	8.86508	70.1948	5.37286e-17	3.30781e-15
SIVA1	0.344282	8.04338	69.9227	6.16755e-17	3.78677e-15
CDK4	0.322907	8.14238	69.5223	7.55571e-17	4.62654e-15
BAZ2B	-0.451208	7.88267	69.3219	8.3634e-17	5.10731e-15
ACTB	0.195489	11.2011	69.3011	8.45217e-17	5.14765e-15
PDIA3	0.261937	8.65699	69.1769	9.00177e-17	5.46767e-15
TTC9C	-0.486082	7.63262	68.8368	1.06957e-16	6.47922e-15
NDUFC1	0.335577	8.02272	68.8	1.08974e-16	6.58379e-15
CSF1	0.62552	7.66636	68.718	1.13601e-16	6.84509e-15
CFLAR	-0.375989	7.9517	68.6851	1.15511e-16	6.94168e-15
YWHAE	0.213513	8.88082	68.1974	1.4792e-16	8.85373e-15
PTTG1	0.465217	7.80387	68.1949	1.48109e-16	8.85373e-15
CBFA2T3	-0.473398	7.68951	68.1698	1.50004e-16	8.94342e-15
RPL19	0.0884032	12.6717	67.8372	1.77567e-16	1.0559e-14
TAB2	-0.448084	7.80359	67.8258	1.78593e-16	1.05922e-14
HNRNPA3	0.202611	9.24431	67.7906	1.81811e-16	1.07549e-14
SLC25A5	0.198548	9.41638	67.6368	1.96564e-16	1.15973e-14
RPA3	0.40825	7.84728	67.4423	2.16946e-16	1.27665e-14
HIST1H1C	-0.366193	9.08773	67.4343	2.17824e-16	1.2785e-14
CDKN3	0.513394	7.52717	67.1257	2.54731e-16	1.49126e-14
REC8	-0.441983	7.80249	66.6769	3.19869e-16	1.86777e-14
PHB	0.291461	8.25671	66.6341	3.26887e-16	1.90384e-14
SRM	0.347966	8.12704	66.5911	3.34083e-16	1.94077e-14
CHORDC1	-0.436532	7.8052	66.5328	3.44113e-16	1.99392e-14
C19orf10	0.342527	8.01395	66.524	3.45658e-16	1.99776e-14
MAN2A2	-0.45151	7.76494	66.4385	3.60982e-16	2.08102e-14
SHFM1	0.243661	8.48051	66.2351	4.00221e-16	2.30137e-14
UBL5	0.228612	8.66413	66.0696	4.35274e-16	2.4966e-14
PNMT	-0.531297	7.82125	65.8792	4.79413e-16	2.74282e-14
RNU11	-0.447956	7.51158	65.8552	4.85306e-16	2.76955e-14
DCXR	0.368146	7.94798	65.7326	5.16439e-16	2.93766e-14
ATF7IP2	0.474702	8.60426	65.7291	5.17359e-16	2.93766e-14
ROMO1	0.314096	8.12305	65.5642	5.62521e-16	3.18612e-14
C17orf89	0.33718	8.01189	65.5215	5.74832e-16	3.24773e-14
NR4A1	0.546326	8.47998	64.9452	7.701e-16	4.34015e-14
PSMC5	0.28424	8.19632	64.8803	7.95877e-16	4.47429e-14
HIST2H2BE	-0.498029	7.92884	64.7677	8.42686e-16	4.72572e-14
CYTIP	0.492759	7.67463	64.4578	9.8622e-16	5.51699e-14
TAGAP	-0.541761	7.57233	64.3061	1.06517e-15	5.94398e-14
HIST2H2AB	-0.433991	7.50357	64.2641	1.08811e-15	6.05708e-14
UBE2C	0.558408	7.54274	64.0138	1.23553e-15	6.86084e-14
EBNA1BP2	0.385889	7.87442	63.8785	1.32337e-15	7.33063e-14
NUDT1	0.368999	7.9115	63.8543	1.33967e-15	7.40283e-14
BCL6	0.331619	7.49591	63.7702	1.39811e-15	7.70693e-14
CLK1	-0.374623	8.00831	63.6672	1.47314e-15	8.10085e-14
GINS2	0.549627	7.60595	63.6259	1.5044e-15	8.25269e-14
CREB1	-0.435488	7.73171	63.4311	1.66072e-15	9.0882e-14
PA2G4	0.229122	8.9392	63.1854	1.88134e-15	1.02488e-13
PSMB3	0.243842	8.45474	63.1849	1.88184e-15	1.02488e-13
RPL39	0.0892941	12.6746	63.0374	2.02814e-15	1.10191e-13
HBD	0.668695	8.50529	62.8256	2.25849e-15	1.22413e-13
POLG2	-0.502186	7.58733	62.7871	2.30298e-15	1.24526e-13
HIST1H2AI	-0.434063	7.50707	62.6685	2.44592e-15	1.3194e-13
MIR24-2	-0.493238	7.92154	62.4349	2.75401e-15	1.48207e-13
FAU	0.090363	11.5224	62.2854	2.9712e-15	1.59515e-13
NDUFB8-1	0.248271	8.42185	62.126	3.22166e-15	1.72553e-13
CD97	-0.543413	7.60165	62.0057	3.42458e-15	1.82989e-13
KIAA1551	-0.46194	7.68014	61.945	3.53181e-15	1.88093e-13
PDIA6	0.269983	8.45125	61.9423	3.53671e-15	1.88093e-13
GGNBP2	-0.342552	8.01829	61.8257	3.75236e-15	1.99095e-13
ARID1A	-0.378253	7.94631	61.795	3.81143e-15	2.01757e-13
ATP8B4	-0.508962	7.69167	61.7841	3.83258e-15	2.02403e-13
PRMT1	0.252668	8.39224	61.6605	4.08082e-15	2.15012e-13
ZNF331	0.540234	7.6602	61.6427	4.11797e-15	2.16466e-13
FAM211A	0.447379	8.04625	61.4629	4.51155e-15	2.36606e-13
ZNF638	-0.366171	7.92425	61.4235	4.60294e-15	2.40841e-13
BTG3	0.400801	7.9592	61.3239	4.84177e-15	2.52754e-13
HIST1H1D	0.369897	8.318	60.9004	6.00372e-15	3.1269e-13
TIMM13	0.209468	8.70364	60.7572	6.4565e-15	3.35501e-13
PKD2	-0.474019	7.65914	60.7193	6.58209e-15	3.41244e-13
CLSPN	0.538082	7.54658	60.6834	6.70318e-15	3.46729e-13
RP11-489E7.4	-0.483423	7.80207	60.6081	6.96456e-15	3.59429e-13
RPS19	0.0864121	12.6128	60.4516	7.54102e-15	3.88294e-13
SLC10A5	-0.527005	7.54504	60.4273	7.6346e-15	3.92221e-13
RPS15A	0.0800858	12.5469	60.2853	8.20566e-15	4.20605e-13
EIF4EBP1	0.306657	8.14571	60.1207	8.9216e-15	4.56271e-13
SNRPG	0.261923	8.35012	59.9297	9.83079e-15	5.01636e-13
FABP5	0.33251	8.40728	59.6739	1.11951e-14	5.69967e-13
HTR1F	-0.436553	7.72406	59.613	1.1547e-14	5.86455e-13
KDM5B	-0.385367	7.91769	59.609	1.15707e-14	5.86455e-13
C6orf25	0.498015	7.63809	59.3708	1.30595e-14	6.60438e-13
POMP	0.241828	8.51895	59.2028	1.4223e-14	7.17674e-13
GIMAP6	-0.497417	7.53543	58.7544	1.78632e-14	8.99355e-13
PSMB2	0.280548	8.12978	58.6707	1.86401e-14	9.36386e-13
C12orf65	-0.425836	7.73402	58.6308	1.90212e-14	9.53415e-13
ARHGAP15	-0.286138	8.11408	58.2775	2.27636e-14	1.13848e-12
PPM1G	0.280838	8.30776	57.9159	2.73563e-14	1.36516e-12
SELP	0.560121	7.55741	57.7811	2.92965e-14	1.45877e-12
IDH2	0.28373	8.20504	57.7219	3.01921e-14	1.50007e-12
RPL27	0.0956481	11.0579	57.6605	3.11498e-14	1.54427e-12
PSMB1	0.19373	8.80697	57.6467	3.13694e-14	1.55176e-12
RPS12	0.0839926	13.3403	57.6333	3.15829e-14	1.55891e-12
EGLN3	-0.533303	7.5287	57.4948	3.38872e-14	1.66793e-12
HMGB3	0.393024	7.84776	57.4918	3.39387e-14	1.66793e-12
ATP5D	0.181038	9.00276	57.4477	3.4708e-14	1.70204e-12
KLF4	-0.549311	7.68104	57.3819	3.58899e-14	1.7562e-12
PIK3IP1	-0.394043	7.8929	57.0731	4.19909e-14	2.04847e-12
GUCY1A3	-0.396194	7.83333	57.0706	4.20434e-14	2.04847e-12
CENPM	0.484041	7.5394	57.0323	4.28723e-14	2.08437e-12
TMEM258	0.209816	8.60081	57.0128	4.32991e-14	2.10061e-12
ATP6V0A2	-0.337518	8.0168	56.9556	4.45755e-14	2.15791e-12
FOXP1	-0.284828	8.46111	56.898	4.59008e-14	2.21733e-12
VAV3	-0.413987	7.78033	56.7005	5.07509e-14	2.44641e-12
CD81	0.311659	8.07773	56.6155	5.29913e-14	2.54898e-12
VDAC1	0.25106	8.50263	56.574	5.41218e-14	2.59784e-12
LYL1	-0.226265	8.61201	56.532	5.52911e-14	2.64836e-12
HMGN5	0.418485	7.80485	56.5178	5.56927e-14	2.66197e-12
HIST1H2AK	-0.458487	7.53102	56.3472	6.07384e-14	2.89197e-12
MRPL23	0.268752	8.22813	56.3465	6.07599e-14	2.89197e-12
TNFAIP8L2	-0.450708	7.62122	56.0422	7.09337e-14	3.36913e-12
MINPP1	-0.414179	7.79553	55.7572	8.19965e-14	3.88643e-12
PSME2	0.254916	8.33533	55.6451	8.68086e-14	4.10592e-12
NPM3	0.322611	7.94933	55.5923	8.91722e-14	4.20893e-12
CNRIP1	-0.425658	8.19995	55.48	9.44127e-14	4.44701e-12
MGLL	0.373266	7.9058	55.3509	1.00823e-13	4.73908e-12
PHPT1	0.327022	8.05465	55.2142	1.08085e-13	5.06993e-12
RP11-182L21.6	-0.477616	7.64374	55.1666	1.10733e-13	5.18341e-12
SPCS1	0.213709	8.46297	54.9509	1.23578e-13	5.77274e-12
ARPC1B	0.208182	8.65341	54.8561	1.29688e-13	6.04571e-12
MZT2A	0.25145	8.30374	54.8254	1.31726e-13	6.12809e-12
NDUFB7	0.251751	8.22844	54.7005	1.40368e-13	6.51676e-12
PPIL4	-0.381861	7.77485	54.5919	1.48346e-13	6.87306e-12
LHFPL2	-0.449878	7.52018	54.5854	1.48835e-13	6.88163e-12
CENPF	0.667699	7.68248	54.4589	1.58733e-13	7.32434e-12
NGFRAP1	0.213216	8.67049	54.4045	1.63188e-13	7.5146e-12
SUPT16H	0.308047	8.14545	54.2902	1.72963e-13	7.94859e-12
ATP1B1	-0.37807	7.83102	54.2035	1.80766e-13	8.29034e-12
CYC1	0.285395	8.11732	54.1676	1.84099e-13	8.42616e-12
KMT2E-AS1	-0.442511	7.66773	54.0988	1.9066e-13	8.70884e-12
TEC	-0.400019	7.76503	54.0102	1.99456e-13	9.0923e-12
CMTM5	0.492724	7.52294	53.8076	2.21111e-13	1.00592e-11
ANKRD12	-0.325562	8.05116	53.743	2.28506e-13	1.03748e-11
GIMAP1	-0.507553	7.60683	53.7084	2.32571e-13	1.05383e-11
RPL15	0.0678877	12.5603	53.6092	2.44617e-13	1.1062e-11
TPM3	0.177532	9.22277	53.1829	3.039e-13	1.37155e-11
HINT1	0.106364	10.6909	52.9917	3.34957e-13	1.5087e-11
CNOT4	-0.368445	7.81584	52.9857	3.35992e-13	1.51036e-11
TNNT1	0.522576	7.53956	52.9774	3.37403e-13	1.5137e-11
NDUFA6	0.298682	8.02254	52.9242	3.46666e-13	1.55219e-11
ARHGAP25	-0.473863	7.58831	52.9167	3.47996e-13	1.55507e-11
RALA	-0.33233	7.87573	52.9023	3.5056e-13	1.56344e-11
HN1	0.334167	7.94152	52.8461	3.6073e-13	1.60564e-11
IL16	-0.453134	7.57217	52.7842	3.7228e-13	1.65282e-11
HSPA6	1.09048	7.95878	52.7815	3.72789e-13	1.65282e-11
CDK6	-0.199651	9.26671	52.4917	4.32062e-13	1.91187e-11
NFIB	0.54333	7.56304	52.4233	4.47389e-13	1.97584e-11
S100A6	0.253166	8.95489	52.0122	5.51558e-13	2.43115e-11
MIR142	-0.442857	7.70959	52.0044	5.53774e-13	2.43618e-11
NHP2L1	0.213121	8.6151	51.7411	6.33224e-13	2.78029e-11
CRHBP	-0.432022	8.50609	51.7303	6.36715e-13	2.79022e-11
COX5A	0.196865	8.80367	51.6874	6.50777e-13	2.84633e-11
HBB	0.82537	7.67723	51.6659	6.57949e-13	2.87216e-11
SRRM1	0.196356	8.85709	51.638	6.67362e-13	2.90765e-11
NDUFB1	0.238954	8.291	51.567	6.91959e-13	3.00903e-11
SLC27A2	-0.396606	7.79648	51.5575	6.95312e-13	3.01781e-11
TRIP11	-0.411619	7.70135	51.4807	7.23054e-13	3.13222e-11
AKR1C3	-0.3046	8.16016	51.4397	7.38287e-13	3.19211e-11
PGK1	0.206134	8.69142	51.4168	7.46973e-13	3.22351e-11
PFDN2	0.230753	8.33222	51.3773	7.62144e-13	3.28273e-11
TRAK2	-0.455574	7.56337	51.3487	7.73334e-13	3.3246e-11
PHF20	-0.323436	8.17349	51.3212	7.84229e-13	3.36505e-11
SYAP1	0.356147	8.39907	51.2668	8.06283e-13	3.45315e-11
IL18	-0.284758	8.1869	51.1726	8.45908e-13	3.61602e-11
ADI1	0.335982	7.9043	51.0834	8.85252e-13	3.77708e-11
DTD1	0.29	8.1456	51.0777	8.8783e-13	3.78095e-11
GUK1	0.244689	8.27301	51.0471	9.01763e-13	3.83308e-11
HADH	0.360316	7.8452	50.9895	9.28593e-13	3.93974e-11
STUB1	0.294512	7.94681	50.9454	9.49698e-13	4.02175e-11
JTB	0.221968	8.42933	50.9158	9.64119e-13	4.0752e-11
RTF1	0.228929	8.48192	50.8561	9.93944e-13	4.19223e-11
AMD1	-0.203309	8.89107	50.853	9.95506e-13	4.19223e-11
SEC61G	0.204873	8.60976	50.743	1.05289e-12	4.42564e-11
DHRS3	0.471062	7.58007	50.7154	1.0678e-12	4.48e-11
MLXIP	-0.376778	7.77082	50.6618	1.09733e-12	4.59423e-11
MKI67	0.589096	7.54373	50.6587	1.09908e-12	4.59423e-11
MRPS15	0.271639	8.15649	50.6051	1.12953e-12	4.71282e-11
COX7C	0.117924	9.89705	50.5938	1.13601e-12	4.73117e-11
UQCR11-1	0.216247	8.42714	50.307	1.31481e-12	5.46577e-11
EMP3	-0.272206	8.63365	50.2719	1.33853e-12	5.55417e-11
RPS14	0.0669387	13.0579	50.2057	1.38448e-12	5.73432e-11
EMR2	-0.460554	7.64255	50.1137	1.45087e-12	5.99835e-11
COX14	0.288519	7.9703	50.0505	1.4984e-12	6.18358e-11
ETS2	-0.296943	8.246	50.0227	1.51974e-12	6.26023e-11
TNRC6B	-0.31655	8.04722	49.9891	1.54603e-12	6.35694e-11
SNRPD3	0.231547	8.38559	49.9823	1.55141e-12	6.36752e-11
IFITM3	0.324372	8.14766	49.9167	1.60415e-12	6.57209e-11
RPL29	0.0786186	12.4377	49.8781	1.63598e-12	6.69038e-11
RAP1B	0.226889	8.82685	49.6865	1.80381e-12	7.36346e-11
AL139099.1	-0.431656	7.52703	49.5263	1.95729e-12	7.97562e-11
XRCC5	0.203241	8.71806	49.4304	2.05533e-12	8.36006e-11
BOLA3-AS1	-0.449871	7.55431	49.3833	2.10533e-12	8.53726e-11
AGTRAP	0.443285	7.55493	49.3822	2.10643e-12	8.53726e-11
KLF1	-0.435639	7.80642	49.3113	2.18405e-12	8.83603e-11
DYNLL1	-0.224761	8.60138	49.276	2.22369e-12	8.98038e-11
CXCR4	0.411426	8.62512	49.1645	2.35368e-12	9.48841e-11
POLR2E	0.279937	8.05116	49.0108	2.5456e-12	1.02439e-10
DDX21	0.262532	8.39469	49.0042	2.55416e-12	1.02601e-10
SP100	-0.294969	8.06982	48.989	2.57403e-12	1.03216e-10
MDH2	0.221245	8.43145	48.884	2.71556e-12	1.08699e-10
STOML2	0.242896	8.23065	48.8662	2.74027e-12	1.09495e-10
HPGDS	-0.415251	8.10271	48.8227	2.80173e-12	1.11638e-10
TFPI	-0.348827	8.06765	48.8213	2.80376e-12	1.11638e-10
BAALC	-0.423284	7.75927	48.8082	2.82257e-12	1.1219e-10
FERMT3	0.267594	8.21575	48.7254	2.94432e-12	1.16824e-10
DDX3Y	-0.337417	7.91908	48.6366	3.08073e-12	1.22023e-10
NINJ2	0.451082	7.57184	48.6279	3.0944e-12	1.2235e-10
PHTF1	0.351756	8.20132	48.6134	3.11727e-12	1.2304e-10
TSC22D1	0.309007	9.1757	48.5618	3.20051e-12	1.26106e-10
RP11-196G18.24	-0.373526	7.50642	48.4707	3.35254e-12	1.31866e-10
NDUFB11	0.177737	8.92094	48.4055	3.46589e-12	1.36089e-10
BIRC3	0.544881	7.77059	48.3469	3.57115e-12	1.39979e-10
MCM5	0.402009	7.78683	48.2822	3.69085e-12	1.44421e-10
CLK4	-0.420811	7.63089	48.2044	3.84017e-12	1.50005e-10
MTDH	0.190954	8.89965	48.1344	3.97981e-12	1.55192e-10
RPS3A	0.071468	13.0849	48.0179	4.22337e-12	1.64407e-10
RAC1	0.186092	8.83202	47.9535	4.36443e-12	1.69606e-10
CDT1	0.414083	7.72741	47.9388	4.39737e-12	1.70594e-10
MAT2A	0.364559	8.24333	47.9065	4.47031e-12	1.73127e-10
PRDX6	0.166634	8.96074	47.8286	4.65155e-12	1.79839e-10
HIST2H2BF	-0.408205	7.51408	47.7641	4.8071e-12	1.85536e-10
FLOT1	0.352927	7.77023	47.734	4.88164e-12	1.88092e-10
DIP2A	-0.435069	7.60708	47.6467	5.10391e-12	1.96323e-10
TSPYL2	-0.434973	8.08646	47.5403	5.3885e-12	2.06918e-10
COQ7	-0.436417	7.62146	47.4911	5.52534e-12	2.11489e-10
ATPIF1	0.211314	8.55318	47.4908	5.5262e-12	2.11489e-10
H2AFV	0.179462	9.06238	47.3662	5.88908e-12	2.24997e-10
SNRPC	0.240825	8.23452	47.3601	5.90716e-12	2.25307e-10
ARHGAP22	-0.349102	7.78791	47.2092	6.38006e-12	2.42677e-10
SLC44A1	0.405905	7.91468	47.208	6.38398e-12	2.42677e-10
CKB	0.392129	7.84908	47.1821	6.46877e-12	2.45488e-10
SYTL3	0.387518	7.7833	47.1337	6.63075e-12	2.51214e-10
ARL5B	0.437996	7.6527	47.1132	6.70029e-12	2.53425e-10
NDUFAB1	0.24537	8.17707	47.0113	7.05799e-12	2.6651e-10
FAM214A	-0.433922	7.61836	46.9209	7.39085e-12	2.78614e-10
RPL31	-0.0880685	11.5265	46.9101	7.4318e-12	2.79693e-10
MTHFD2L	0.307717	7.94692	46.8869	7.5203e-12	2.82554e-10
SLIRP	0.269997	8.05686	46.8108	7.81795e-12	2.93251e-10
PTGER2	-0.416119	7.65868	46.784	7.92563e-12	2.96798e-10
NIFK	-0.255199	8.14458	46.6307	8.57054e-12	3.2042e-10
COPS6	0.267575	8.03146	46.5831	8.78163e-12	3.2777e-10
RPL22	0.078436	11.4767	46.4236	9.52607e-12	3.54971e-10
COX4I1	0.112763	10.0968	46.3548	9.86648e-12	3.67052e-10
MRPL11	0.270408	8.03485	46.2928	1.01836e-11	3.78228e-10
TBCA	0.186683	8.66371	46.2674	1.03167e-11	3.82545e-10
NT5C2	-0.399036	7.67022	46.2334	1.04973e-11	3.88607e-10
CTD-2562J15.6	-0.376923	7.51107	46.208	1.06342e-11	3.93033e-10
RPL18	0.0723464	12.2173	46.0276	1.16597e-11	4.3023e-10
TIMM8B	0.276094	7.9794	45.9927	1.18696e-11	4.37265e-10
SLC2A3	0.440847	7.92603	45.9808	1.1942e-11	4.39219e-10
EID1	0.149623	9.21817	45.9356	1.22205e-11	4.48732e-10
PGBD2	-0.426922	7.53046	45.7839	1.32045e-11	4.84079e-10
KMT2A	-0.304976	8.06209	45.5479	1.48952e-11	5.4518e-10
JMJD1C	-0.317853	8.0369	45.3216	1.67194e-11	6.10959e-10
NOP10	0.211354	8.4836	45.264	1.72186e-11	6.28188e-10
PEAK1	-0.421056	7.53264	45.2261	1.75553e-11	6.39441e-10
FAM133B	0.282342	8.13493	45.2004	1.77872e-11	6.46848e-10
UCP2	-0.279872	8.17962	45.0623	1.90861e-11	6.92974e-10
C20orf27	0.311921	7.83461	45.0038	1.96652e-11	7.12856e-10
C16orf54	-0.403711	7.66777	44.9685	2.00229e-11	7.24664e-10
PHB2	0.197627	8.58096	44.8278	2.15147e-11	7.77413e-10
CENPV	0.393971	7.7016	44.775	2.21024e-11	7.97376e-10
UBA52	0.0798361	11.151	44.6581	2.34621e-11	8.45082e-10
ALS2	-0.426048	7.6353	44.6437	2.36358e-11	8.49844e-10
TNFRSF14	-0.353122	7.76087	44.6409	2.36693e-11	8.49844e-10
CCDC28B	0.320174	7.84028	44.5856	2.43474e-11	8.72806e-10
SNRPD2	0.13759	9.39782	44.5513	2.47783e-11	8.86852e-10
RBX1	0.221974	8.34452	44.4964	2.54825e-11	9.10618e-10
IKBKB	-0.406183	7.63072	44.4535	2.60473e-11	9.29336e-10
CHAF1A	0.440903	7.58836	44.3507	2.74517e-11	9.77901e-10
SNORD3A	-0.399267	7.52631	44.2655	2.86723e-11	1.01978e-09
SNRNP25	0.378844	7.67619	44.208	2.95278e-11	1.04856e-09
CALM3	0.241375	8.19734	44.1908	2.97881e-11	1.05615e-09
LDHA	0.181093	9.18168	44.0653	3.17602e-11	1.12431e-09
HIST1H2BB	-0.325019	7.49463	43.9978	3.28747e-11	1.16195e-09
DBT	-0.438133	7.55721	43.9892	3.30196e-11	1.16525e-09
HELLS	0.439626	7.67398	43.8033	3.63087e-11	1.27933e-09
ZWINT	0.422526	7.54812	43.7605	3.71125e-11	1.30562e-09
SPINT2	0.185897	8.58015	43.7567	3.71834e-11	1.30609e-09
RPPH1	-0.42822	7.53687	43.6711	3.88468e-11	1.3624e-09
KDM5A	-0.326508	7.94256	43.6153	3.99698e-11	1.39962e-09
CAMK1D	-0.417436	7.61933	43.3683	4.53474e-11	1.58548e-09
DDX17	-0.20828	8.58176	43.3293	4.62607e-11	1.61492e-09
FAM46A	-0.477396	7.67935	43.1722	5.01291e-11	1.74727e-09
ZNF292	-0.315584	8.00873	43.1481	5.075e-11	1.76619e-09
CELF2	-0.218479	8.84661	43.0415	5.3591e-11	1.8622e-09
TOMM20	0.161145	9.07396	43.0068	5.45511e-11	1.89266e-09
POLR2J	0.249998	8.06801	42.999	5.47683e-11	1.89729e-09
REN	-0.869889	7.67675	42.8509	5.90763e-11	2.04341e-09
PPP1R15B	-0.40548	7.63788	42.8153	6.01586e-11	2.07767e-09
RSBN1L	-0.287329	7.95444	42.7813	6.12157e-11	2.11096e-09
NOL8	-0.285233	7.99263	42.7416	6.24686e-11	2.15089e-09
KDM6B	-0.416478	7.64941	42.7313	6.27978e-11	2.15895e-09
RPS3	0.0666205	12.9047	42.6965	6.39274e-11	2.19445e-09
IFIT3	-0.457105	7.54715	42.5781	6.79168e-11	2.32787e-09
NOLC1	0.340707	7.82783	42.5159	7.01099e-11	2.39941e-09
GIMAP2	-0.372834	7.75367	42.4798	7.14178e-11	2.44049e-09
FAHD1	-0.391945	7.60573	42.4563	7.22798e-11	2.46622e-09
HIST1H4B	-0.349816	7.49889	42.3849	7.49648e-11	2.55399e-09
SSR4	0.155746	8.96944	42.3623	7.58387e-11	2.57988e-09
DPM3	0.27538	7.95317	42.3147	7.77072e-11	2.63948e-09
CKS1B	0.36989	7.75797	42.296	7.84509e-11	2.66075e-09
RPS2	0.0630487	13.4603	42.292	7.86134e-11	2.66228e-09
ATP6V0E2	0.384945	7.59595	42.2799	7.91007e-11	2.67478e-09
RBM5	-0.327327	7.84414	42.2308	8.11128e-11	2.73874e-09
ARF1	0.184087	8.5676	42.0997	8.67353e-11	2.92422e-09
HPGD	-0.470915	7.57939	42.0485	8.90387e-11	2.99742e-09
GMFG	0.136878	9.4298	42.0439	8.92468e-11	2.99996e-09
HSD17B11	-0.233157	8.34073	41.9655	9.28979e-11	3.11807e-09
ATOX1	0.282066	7.94948	41.9534	9.34727e-11	3.13272e-09
NINJ1	0.420179	7.54826	41.7064	1.0606e-10	3.54932e-09
RPL11	0.0690579	12.8204	41.6953	1.06668e-10	3.5644e-09
UTP6	-0.358545	7.68408	41.6657	1.08291e-10	3.61331e-09
HIST2H4A	-0.24533	7.48651	41.5865	1.12771e-10	3.75728e-09
H3F3A	0.0969396	11.1225	41.5578	1.14438e-10	3.80721e-09
POLR2F	0.258309	8.02616	41.5273	1.16235e-10	3.86132e-09
HIST1H4F	-0.289178	7.49291	41.2522	1.33799e-10	4.4383e-09
SUPT20H	-0.339837	7.75062	41.0901	1.45371e-10	4.81511e-09
CD47	-0.302183	7.93025	41.0693	1.46927e-10	4.85952e-09
FYB	0.440483	7.68297	40.9925	1.52816e-10	5.04693e-09
TLE4	-0.354817	7.81661	40.9072	1.59629e-10	5.26427e-09
MRPL12	0.277758	7.95606	40.7299	1.74796e-10	5.75607e-09
DDX46	0.221796	8.36828	40.7089	1.76683e-10	5.80976e-09
SETD7	0.382861	7.53986	40.6122	1.85641e-10	6.09548e-09
P2RX5	-0.412234	7.62019	40.5061	1.96002e-10	6.42638e-09
HIST1H2AM	-0.410504	7.58142	40.3171	2.15907e-10	7.06865e-09
CCDC124	0.313845	7.78627	40.3143	2.16215e-10	7.06865e-09
NABP1	-0.414434	7.56955	40.241	2.24487e-10	7.32848e-09
DDX58	-0.391559	7.53466	40.215	2.27496e-10	7.41605e-09
MBP	-0.320316	7.81004	39.9464	2.61026e-10	8.49686e-09
NDUFA2	0.240673	8.12983	39.8676	2.71777e-10	8.83412e-09
SUMO3	0.229923	8.20785	39.7374	2.90512e-10	9.42958e-09
SPOP	-0.301502	7.81396	39.6991	2.96263e-10	9.60249e-09
CHEK1	0.419241	7.60622	39.6186	3.08735e-10	9.99244e-09
CTNNAL1	0.413828	7.57035	39.4487	3.36786e-10	1.08848e-08
RPL24	0.0672559	11.8539	39.3873	3.47545e-10	1.12165e-08
PSMC3	0.268719	7.94391	39.3313	3.5767e-10	1.15268e-08
SNRPA1	0.280786	7.94305	39.3078	3.61985e-10	1.16433e-08
UQCC2	0.292176	7.86969	39.3061	3.62311e-10	1.16433e-08
TIMELESS	0.373641	7.52561	39.2969	3.64021e-10	1.16817e-08
SSBP2	-0.281533	7.94983	39.2356	3.75629e-10	1.20371e-08
E2F3	-0.345764	7.77534	39.1218	3.98173e-10	1.27415e-08
SVIP	0.293771	7.91588	39.0585	4.11301e-10	1.31431e-08
TBC1D31	-0.398322	7.57589	39.0353	4.16206e-10	1.32811e-08
BLOC1S1	0.286878	7.8893	39.0035	4.23051e-10	1.34805e-08
ZNF148	-0.333133	7.79636	38.9756	4.29126e-10	1.36549e-08
HES1	-0.353897	7.49961	38.9196	4.41616e-10	1.40326e-08
CD52	-0.286966	8.24874	38.8884	4.48742e-10	1.42391e-08
HSPB11	0.270147	7.91955	38.7455	4.82833e-10	1.52994e-08
OST4	0.139619	9.01746	38.7025	4.93572e-10	1.56178e-08
GTF3C6	0.224727	8.13558	38.6385	5.10032e-10	1.61162e-08
POLE2	0.393309	7.5405	38.6197	5.14962e-10	1.62268e-08
TMEM14C	0.243727	8.50691	38.6197	5.14966e-10	1.62268e-08
ZNF277	-0.344751	7.74047	38.5949	5.2156e-10	1.64117e-08
STMN1	0.193503	9.20865	38.4766	5.54137e-10	1.74127e-08
KCNQ1OT1	-0.419759	7.99693	38.4616	5.58417e-10	1.75228e-08
MCM4	0.423149	7.66588	38.4439	5.63498e-10	1.76578e-08
RASGRP3	0.33325	7.50425	38.3272	5.98227e-10	1.87202e-08
CTC-241F20.3	-0.39695	7.57572	38.2509	6.22075e-10	1.94396e-08
SFPQ	0.197776	8.78265	38.2477	6.23096e-10	1.94447e-08
IVNS1ABP	-0.355083	7.67374	38.242	6.24925e-10	1.9475e-08
HMGXB4	0.353157	7.7427	38.2384	6.26079e-10	1.94841e-08
MCM10	0.337316	7.49767	38.1669	6.49439e-10	2.01834e-08
COL4A3BP	-0.360649	7.67273	38.0909	6.75231e-10	2.09562e-08
NR3C1	-0.349422	7.86314	38.0484	6.90096e-10	2.13883e-08
AVP	0.463128	8.535	38.0123	7.03005e-10	2.17586e-08
CHD2	-0.278207	8.08378	37.8322	7.7099e-10	2.38302e-08
AHR	-0.405601	7.68029	37.8193	7.76121e-10	2.39561e-08
SMIM1	0.396858	7.76365	37.7768	7.93184e-10	2.44495e-08
RPL5	0.0657244	12.4073	37.7342	8.10719e-10	2.4956e-08
CTSG	0.367181	7.52269	37.6086	8.64606e-10	2.65787e-08
PSMD8	0.208272	8.25954	37.5439	8.93788e-10	2.74386e-08
MAD2L1BP	-0.387439	7.5587	37.4831	9.22098e-10	2.82693e-08
DONSON	-0.229264	8.1101	37.3699	9.77181e-10	2.99176e-08
ALDOA	0.145562	9.23601	37.3164	1.00436e-09	3.07083e-08
TBC1D10A	-0.373589	7.534	37.284	1.02121e-09	3.11813e-08
POC1A	0.334128	7.50611	37.2761	1.02534e-09	3.12653e-08
ITGA5	-0.389899	7.6134	37.257	1.03541e-09	3.15298e-08
GGCT	0.229668	8.17414	37.2093	1.06108e-09	3.22683e-08
RP11-705O1.8	-0.323848	7.50308	37.2059	1.06294e-09	3.22815e-08
SOD1	0.157219	8.91914	37.2011	1.06554e-09	3.23072e-08
P2RY8	-0.39741	7.59007	37.1991	1.06664e-09	3.23072e-08
YIF1B	0.319601	7.74944	37.1468	1.09562e-09	3.31408e-08
SNHG7	-0.166066	9.18472	37.1033	1.12035e-09	3.38434e-08
HIST1H3C	-0.294393	7.49467	37.0077	1.17666e-09	3.54974e-08
RNASEH2C	0.220618	8.20196	37.0037	1.17905e-09	3.55219e-08
YEATS4	0.320185	7.78019	36.9679	1.20089e-09	3.6132e-08
TMSB15A	0.296962	7.49412	36.8169	1.29763e-09	3.89908e-08
DPPA4	-0.307466	7.84778	36.6526	1.4117e-09	4.23623e-08
NPW	0.394015	7.82949	36.5879	1.45932e-09	4.37333e-08
GSE1	-0.319299	7.78692	36.5769	1.46763e-09	4.39241e-08
WFDC1	0.318154	7.50001	36.4695	1.55075e-09	4.63506e-08
STRA13	0.298701	7.81215	36.4384	1.57564e-09	4.70327e-08
RPS13	0.0696398	12.1616	36.4035	1.60418e-09	4.78215e-08
APP	0.345881	7.73276	36.3983	1.60845e-09	4.78858e-08
SPI1	-0.318594	7.79409	36.3805	1.62317e-09	4.82604e-08
ZNF521	-0.358402	7.72088	36.3763	1.6267e-09	4.83021e-08
PROS1	0.23467	7.48875	36.3555	1.64417e-09	4.87569e-08
WBP5	0.289983	7.94336	36.3126	1.68074e-09	4.97758e-08
C12orf75	0.386432	7.58211	36.3101	1.68292e-09	4.97758e-08
2007-09-01	0.156055	8.88141	36.2606	1.72614e-09	5.09876e-08
PCF11	-0.373664	7.65088	36.2518	1.73402e-09	5.11537e-08
PRPF38B	-0.207052	8.34809	36.2188	1.76364e-09	5.19597e-08
PPIH	0.302612	7.81181	36.1257	1.84989e-09	5.43736e-08
SET	0.14203	9.5266	36.1252	1.85037e-09	5.43736e-08
PIP4K2A	-0.278762	7.93469	36.1056	1.86909e-09	5.48525e-08
TP53RK	-0.352831	7.63832	36.0372	1.93587e-09	5.67389e-08
SORL1	-0.393267	7.72643	35.9719	2.00183e-09	5.85963e-08
MAP3K2	-0.360156	7.7311	35.9531	2.02129e-09	5.90893e-08
EIF4G2	-0.218405	8.42421	35.9178	2.0582e-09	6.00911e-08
MYL6	0.124365	9.58686	35.8897	2.0881e-09	6.08855e-08
MT2A	0.386419	8.02401	35.8164	2.16811e-09	6.31372e-08
JOSD1	0.346003	7.91174	35.7616	2.22996e-09	6.4855e-08
TOMM22	0.199443	8.21873	35.7579	2.23428e-09	6.48973e-08
MED21	-0.324017	7.71371	35.7243	2.27309e-09	6.594e-08
FCGR2A	0.339124	7.51122	35.6267	2.38992e-09	6.92406e-08
MPC2	0.230837	8.43149	35.469	2.59149e-09	7.49844e-08
BIN1	-0.3792	7.64098	35.4528	2.61305e-09	7.55118e-08
AKR1A1	0.231669	8.06306	35.4108	2.67002e-09	7.70598e-08
DNPH1	0.255498	8.04491	35.4083	2.67343e-09	7.70602e-08
MEX3B	-0.383137	7.61533	35.3838	2.70726e-09	7.79361e-08
PLAGL1	-0.300777	7.8203	35.3812	2.71085e-09	7.79403e-08
RIPK1	-0.379749	7.54997	35.3686	2.72851e-09	7.83486e-08
AURKAIP1	0.232001	8.03451	35.3176	2.80083e-09	8.03235e-08
PARP1	0.181559	8.54901	35.3069	2.81636e-09	8.06668e-08
HIST1H3H	-0.328681	7.505	35.3038	2.82075e-09	8.06906e-08
FNBP1	-0.241109	8.20551	35.2876	2.84442e-09	8.1265e-08
FBXL3	-0.373147	7.58527	35.2693	2.87117e-09	8.19259e-08
FUNDC2	0.266521	7.90251	35.237	2.91922e-09	8.31923e-08
TRAF5	-0.392486	7.67318	35.2333	2.92484e-09	8.32478e-08
TAOK3	-0.203552	8.54313	35.2307	2.92876e-09	8.32546e-08
YIPF4	-0.289802	7.85978	35.2165	2.9501e-09	8.36782e-08
B2M	0.084895	11.6314	35.2159	2.95105e-09	8.36782e-08
SAMD9	-0.332651	7.7078	35.1946	2.98348e-09	8.44921e-08
ATP1B3	0.293957	8.1647	35.1165	3.10566e-09	8.78425e-08
CHIC2	-0.324815	7.72705	35.0962	3.13818e-09	8.86516e-08
CNN2	-0.283328	7.90982	35.0835	3.15874e-09	8.91213e-08
TMEM109	0.303899	7.75164	35.0736	3.17482e-09	8.94637e-08
GAPT	-0.346554	7.72217	34.9762	3.33757e-09	9.39328e-08
CENPK	0.376774	7.62721	34.9727	3.34365e-09	9.39873e-08
GP9	0.258292	7.49018	34.9593	3.36672e-09	9.45184e-08
CREBRF	-0.328441	7.81243	34.8893	3.48998e-09	9.78577e-08
MS4A3	-0.702397	7.63682	34.863	3.53747e-09	9.90666e-08
ATF2	-0.351902	7.65338	34.8549	3.55221e-09	9.93567e-08
THBS1	0.329258	7.86077	34.8201	3.61612e-09	1.0102e-07
RP11-403B2.6	0.308627	7.49272	34.7959	3.66148e-09	1.02161e-07
RPL18A	0.0601147	12.8552	34.7676	3.7151e-09	1.03529e-07
APRT	0.149621	8.87121	34.7554	3.73831e-09	1.04032e-07
FTX	-0.372726	7.55182	34.7534	3.74234e-09	1.04032e-07
BPTF	-0.237758	8.24009	34.7376	3.77276e-09	1.0475e-07
GOLPH3L	-0.368799	7.59313	34.7022	3.84189e-09	1.06538e-07
PRDM1	0.255883	7.48823	34.6701	3.90585e-09	1.0818e-07
KIN	-0.337799	7.70916	34.6164	4.01506e-09	1.11069e-07
TGIF2	-0.351701	7.67539	34.6043	4.04016e-09	1.11627e-07
EIF3K	0.120857	9.37345	34.5957	4.05799e-09	1.11887e-07
ZSCAN16-AS1	0.295929	7.80325	34.595	4.05947e-09	1.11887e-07
DCAF5	-0.35899	7.63517	34.5922	4.06542e-09	1.11915e-07
MCM3	0.316503	7.85725	34.5589	4.13553e-09	1.13707e-07
ICAM3	-0.217296	8.25827	34.5371	4.18196e-09	1.14844e-07
ZSCAN9	-0.367635	7.56106	34.4936	4.27657e-09	1.173e-07
SCAF11	-0.221459	8.22089	34.4699	4.329e-09	1.18595e-07
PTCH2	-0.351026	7.52037	34.3928	4.50386e-09	1.23236e-07
GOLPH3	0.28451	7.84776	34.383	4.52656e-09	1.23708e-07
PSMD2	0.260975	7.93391	34.3748	4.54577e-09	1.24083e-07
ANAPC15	0.309357	7.75535	34.3527	4.59762e-09	1.25347e-07
PGP	0.345843	7.66461	34.3306	4.65013e-09	1.26627e-07
TRMT1L	-0.370975	7.56345	34.3281	4.65609e-09	1.26637e-07
RBM3	0.133787	9.36256	34.2808	4.77077e-09	1.296e-07
LMNA	-0.45361	7.75472	34.2593	4.82364e-09	1.3088e-07
KRI1	-0.344599	7.65249	34.2082	4.95197e-09	1.34201e-07
SMC3	0.234191	8.0806	34.1767	5.03273e-09	1.36226e-07
AP1B1	-0.330779	7.71572	34.1518	5.09755e-09	1.37816e-07
P4HB	0.231863	8.13387	34.1484	5.1066e-09	1.37896e-07
CENPN	0.361794	7.56602	34.137	5.13652e-09	1.38539e-07
C6orf62	-0.292657	7.86499	34.1257	5.16633e-09	1.39178e-07
AC159540.1	-0.365707	7.63079	34.012	5.47722e-09	1.47378e-07
ARHGEF2	-0.320316	7.70084	33.9106	5.77034e-09	1.5508e-07
RAB37	-0.260508	8.0276	33.8925	5.82427e-09	1.56344e-07
DUSP2	-0.484131	7.79849	33.8797	5.86273e-09	1.57191e-07
RP11-474G23.3	-0.354065	7.51474	33.8671	5.90082e-09	1.58025e-07
SHISA2	0.122482	7.48305	33.847	5.96224e-09	1.59481e-07
SEC14L1	0.329472	8.03264	33.8437	5.97234e-09	1.59563e-07
FKBP8	0.201756	8.22657	33.776	6.18358e-09	1.65012e-07
CPVL	0.345407	7.73254	33.7184	6.36966e-09	1.69778e-07
SMG1	-0.327413	7.76008	33.715	6.38074e-09	1.69873e-07
RPL7L1	-0.207178	8.18548	33.7087	6.40128e-09	1.7022e-07
HEATR5B	-0.364939	7.58459	33.586	6.81808e-09	1.81091e-07
YME1L1	-0.259124	8.02451	33.5308	7.01442e-09	1.86087e-07
CD244	-0.376716	7.55547	33.4844	7.18382e-09	1.90359e-07
TMEM260	-0.370586	7.55983	33.4817	7.19387e-09	1.90402e-07
HIST1H4A	-0.28386	7.49614	33.4564	7.28778e-09	1.92663e-07
CENPW	0.355843	7.63661	33.3931	7.52913e-09	1.98811e-07
LNPEP	-0.299389	7.8198	33.358	7.66609e-09	2.02192e-07
C16orf13	0.227167	8.14741	33.2828	7.96826e-09	2.09917e-07
TCEB1	0.228748	7.99916	33.2343	8.16962e-09	2.1485e-07
C2orf88	0.302829	7.82042	33.2332	8.17447e-09	2.1485e-07
SUV420H1	-0.34053	7.66881	33.1914	8.352e-09	2.19262e-07
BNIP3L	-0.218487	8.23237	33.1783	8.40839e-09	2.20487e-07
C11orf31	0.159244	8.61632	33.1704	8.44255e-09	2.21127e-07
EMD	0.295892	7.82439	33.1629	8.47529e-09	2.21728e-07
ATG5	-0.331693	7.64477	33.0827	8.83218e-09	2.30798e-07
DAZAP1	0.268307	7.92404	33.0368	9.04312e-09	2.36038e-07
ASB8	-0.325912	7.71453	33.0218	9.11325e-09	2.37595e-07
ACAP1	-0.257633	7.91525	32.9621	9.3975e-09	2.44724e-07
TRIM13	-0.322466	7.71956	32.9439	9.48579e-09	2.4674e-07
MCM6	0.35594	7.6758	32.92	9.60293e-09	2.495e-07
GOPC	-0.301631	7.72302	32.8711	9.84749e-09	2.55561e-07
CTBP2	-0.297261	7.76306	32.8537	9.93626e-09	2.5757e-07
DNAJB2	-0.362199	7.54746	32.8354	1.00299e-08	2.59701e-07
HAPLN3	0.349885	7.51434	32.824	1.00893e-08	2.60939e-07
KRCC1	-0.322462	7.70178	32.695	1.07813e-08	2.78519e-07
PRDX2	0.176848	8.63461	32.6916	1.08006e-08	2.78699e-07
ARL2	0.200402	8.25485	32.6088	1.12704e-08	2.90493e-07
C19orf70	0.221264	8.08142	32.4612	1.21597e-08	3.13056e-07
AKR7A2	0.270681	7.8237	32.4275	1.2372e-08	3.18162e-07
ZNHIT3	-0.24557	7.90775	32.3685	1.27535e-08	3.276e-07
ALOX5AP	-0.42115	7.62367	32.3656	1.27729e-08	3.27727e-07
SLC35E2B	-0.343119	7.64263	32.3233	1.30541e-08	3.34563e-07
BLVRB	0.335547	7.9264	32.2878	1.32942e-08	3.40333e-07
C14orf119	-0.301334	7.68611	32.2846	1.33161e-08	3.40508e-07
ASF1A	-0.325667	7.67747	32.2699	1.34177e-08	3.42718e-07
CCL4	-0.492195	7.49756	32.2476	1.35723e-08	3.46278e-07
MUS81	-0.347092	7.60625	32.1911	1.39731e-08	3.56101e-07
ATP5O	0.13035	8.96679	32.082	1.47802e-08	3.76248e-07
AGO3	-0.330663	7.70372	32.0579	1.49642e-08	3.80299e-07
C19orf53	0.174576	8.37644	32.0568	1.49729e-08	3.80299e-07
ARID5B	-0.388875	7.65373	32.0481	1.50404e-08	3.81584e-07
C17orf59	-0.352175	7.59699	31.9591	1.57454e-08	3.99025e-07
HIST1H3A	-0.278266	7.49877	31.8916	1.63021e-08	4.1267e-07
IDH1	-0.339263	7.6509	31.8793	1.64053e-08	4.1482e-07
KIAA0040	-0.355918	7.55255	31.8652	1.65249e-08	4.17378e-07
ITPR2	-0.342272	7.73717	31.8399	1.67416e-08	4.22381e-07
AIF1	0.136767	9.46846	31.8023	1.70688e-08	4.30157e-07
REV3L	-0.332214	7.67406	31.7921	1.71586e-08	4.3194e-07
ASRGL1	0.351038	7.63046	31.7736	1.73231e-08	4.35597e-07
RNPS1	0.186417	8.28438	31.7665	1.73865e-08	4.36704e-07
PPP3R1	-0.296394	7.81384	31.7628	1.74197e-08	4.37055e-07
CAMK1	0.272465	7.49783	31.7459	1.75717e-08	4.40382e-07
THOC7	0.1921	8.26967	31.6875	1.81087e-08	4.53338e-07
NAGK	-0.346753	7.57852	31.624	1.87103e-08	4.67708e-07
ATP5H	0.185446	8.36262	31.6226	1.8724e-08	4.67708e-07
YPEL2	-0.358889	7.57613	31.6004	1.89388e-08	4.72552e-07
ID2	0.467943	8.12699	31.5621	1.93166e-08	4.8145e-07
HNRNPK	0.124004	9.25194	31.5539	1.93978e-08	4.82941e-07
PSMG4	0.289328	7.74868	31.5493	1.9444e-08	4.83559e-07
C16orf87	0.303242	7.75071	31.5358	1.95801e-08	4.86412e-07
GTF2E1	-0.337569	7.52688	31.5143	1.97972e-08	4.90968e-07
WDR45B	0.305245	7.92367	31.5134	1.98069e-08	4.90968e-07
MCFD2	0.281177	7.86354	31.4786	2.01653e-08	4.99305e-07
UQCRC1	0.238953	7.95724	31.4353	2.06201e-08	5.10009e-07
SERBP1	0.133341	9.35392	31.3736	2.12855e-08	5.25893e-07
PPAN	-0.316742	7.65438	31.356	2.14789e-08	5.30095e-07
G3BP2	0.247979	8.00704	31.2903	2.22191e-08	5.47764e-07
SSBP4	0.234048	7.96587	31.2737	2.24095e-08	5.51858e-07
MGME1	-0.322312	7.70665	31.254	2.26376e-08	5.56869e-07
ZFYVE16	-0.350377	7.54064	31.2325	2.28901e-08	5.6247e-07
DUSP10	-0.35284	7.69823	31.2045	2.32233e-08	5.70039e-07
TIPARP	-0.378153	7.58265	31.1775	2.35476e-08	5.76988e-07
ZNF667	-0.364677	7.57788	31.1767	2.35573e-08	5.76988e-07
HIST1H2BI	-0.200316	7.48568	31.1579	2.3787e-08	5.81985e-07
KLHL6	-0.322781	7.76146	31.144	2.39577e-08	5.8553e-07
CAPZB	0.164931	8.46999	31.1172	2.4291e-08	5.9289e-07
FLCN	-0.333272	7.51641	31.1156	2.43112e-08	5.9289e-07
ZC3H13	-0.229431	8.11218	31.0649	2.49547e-08	6.07928e-07
PMVK	0.268977	7.80093	31.0381	2.5301e-08	6.15703e-07
AASDHPPT	-0.281555	7.76499	31.0263	2.54557e-08	6.18804e-07
MGA	-0.350181	7.59183	30.9963	2.58526e-08	6.27777e-07
MTURN	-0.254328	7.98106	30.9439	2.65598e-08	6.44259e-07
F2RL1	-0.353349	7.54448	30.9135	2.69784e-08	6.53714e-07
CCDC144A	-0.347179	7.52616	30.8848	2.73814e-08	6.62771e-07
MYO1G	-0.329347	7.70514	30.8579	2.77628e-08	6.71286e-07
METTL5	0.227826	7.9666	30.8279	2.81959e-08	6.80658e-07
POLR2I	0.230663	7.99186	30.8269	2.82105e-08	6.80658e-07
EFCAB2	-0.330704	7.65456	30.7851	2.88242e-08	6.94724e-07
WDR48	-0.310903	7.71772	30.657	3.0792e-08	7.41365e-07
ZBTB38	-0.357302	7.57409	30.6482	3.09311e-08	7.43923e-07
LMAN1	0.217368	8.21935	30.5931	3.18221e-08	7.6454e-07
CHD9	-0.201073	8.30923	30.5682	3.22332e-08	7.73596e-07
BRD8	-0.310846	7.69329	30.5538	3.24737e-08	7.78544e-07
MLH3	-0.332224	7.65258	30.5051	3.32997e-08	7.97502e-07
TRAF3IP3	-0.346774	7.63125	30.4834	3.36733e-08	8.056e-07
C1orf52	-0.311051	7.69086	30.4786	3.37565e-08	8.06738e-07
PET100	0.248662	7.86788	30.4174	3.48391e-08	8.31732e-07
MORC3	-0.316478	7.69585	30.3799	3.55198e-08	8.47092e-07
ETFB	0.223968	8.02978	30.2486	3.80075e-08	9.05466e-07
CLIC1	0.100317	9.78295	30.2253	3.84662e-08	9.15431e-07
TMEM43	-0.302859	7.68534	30.2137	3.86958e-08	9.19928e-07
GKAP1	-0.348921	7.63736	30.2115	3.87407e-08	9.2003e-07
LAMTOR4	0.162517	8.50022	30.2028	3.8914e-08	9.23179e-07
ERN1	0.358009	7.5663	30.1785	3.94055e-08	9.33861e-07
CIR1	-0.234608	8.11844	30.1049	4.09301e-08	9.68978e-07
GS1-124K5.3	-0.24037	7.4933	30.0825	4.14053e-08	9.79205e-07
STK38	-0.339003	7.61846	30.0373	4.23816e-08	1.00125e-06
RGS10	0.250313	7.9947	30.0063	4.30638e-08	1.01631e-06
ATP5B	0.144162	8.9727	29.9776	4.37064e-08	1.0304e-06
MSMO1	-0.384198	7.67267	29.9663	4.39624e-08	1.03535e-06
TMEM107	-0.356733	7.62652	29.9376	4.46179e-08	1.0497e-06
CDC45	0.293407	7.50269	29.9281	4.48357e-08	1.05373e-06
GLS	-0.271859	7.8623	29.8884	4.57652e-08	1.07446e-06
ZNF775	-0.344812	7.54416	29.8661	4.62942e-08	1.08576e-06
C1QB	-0.220519	7.48418	29.8371	4.69916e-08	1.10097e-06
SNRPE	0.133422	8.93704	29.8345	4.70549e-08	1.10132e-06
HLA-A	-0.101639	10.0135	29.8211	4.73819e-08	1.10783e-06
MAD2L1	0.313595	7.70201	29.7974	4.79623e-08	1.12024e-06
HIST1H2BM	-0.185704	7.48414	29.77	4.86469e-08	1.13506e-06
RAPGEF2	-0.326221	7.76062	29.7632	4.88172e-08	1.13786e-06
ARHGEF3	-0.348289	7.64223	29.7383	4.94483e-08	1.15139e-06
PTPRCAP	-0.234477	8.20011	29.6953	5.0556e-08	1.17597e-06
SOCS2	0.235494	8.36403	29.6615	5.1446e-08	1.19468e-06
GNG5	0.167249	8.58584	29.6608	5.14659e-08	1.19468e-06
SSBP1	0.157775	8.54462	29.6415	5.19799e-08	1.20538e-06
RAD51AP1	0.325273	7.50959	29.5847	5.35246e-08	1.23993e-06
JRKL	-0.352264	7.55119	29.5823	5.35915e-08	1.23999e-06
CLTB	0.280917	7.76253	29.5807	5.36365e-08	1.23999e-06
ZNF254	-0.336428	7.63738	29.5671	5.4014e-08	1.24744e-06
GAB3	-0.330505	7.65458	29.4886	5.62463e-08	1.29767e-06
ISG20	-0.343837	7.74854	29.4379	5.77383e-08	1.33074e-06
SLC9A9	0.347078	7.54174	29.4319	5.79177e-08	1.33352e-06
AMPD3	-0.327331	7.51667	29.4224	5.82016e-08	1.3387e-06
CLEC11A	0.21539	8.44051	29.4199	5.82749e-08	1.33881e-06
HIST1H4H	-0.331631	7.52809	29.4183	5.83246e-08	1.33881e-06
COA1	0.262259	7.81528	29.3783	5.95395e-08	1.36531e-06
POGK	-0.3311	7.63154	29.3229	6.12666e-08	1.40349e-06
FAR1	-0.326879	7.66055	29.2991	6.20251e-08	1.41944e-06
DYRK1B	-0.344886	7.53872	29.239	6.39771e-08	1.46263e-06
ABHD17B	-0.328845	7.62473	29.2324	6.41967e-08	1.46617e-06
SSRP1	0.243858	7.97529	29.1948	6.54553e-08	1.49341e-06
TROAP	0.278157	7.49789	29.1626	6.65524e-08	1.5154e-06
HIST1H4C	-0.211397	8.45669	29.1626	6.6553e-08	1.5154e-06
C5orf30	-0.324503	7.66679	29.0784	6.95064e-08	1.58106e-06
TRMT13	-0.321876	7.62944	29.0517	7.04713e-08	1.6014e-06
TNRC6C	-0.346396	7.55409	29.0413	7.08511e-08	1.60842e-06
EEF1D	0.0879106	9.95187	29.0354	7.10664e-08	1.61169e-06
HAMP	0.186849	7.48299	29.0217	7.15734e-08	1.62157e-06
SMARCB1	0.229688	7.93242	28.9961	7.25232e-08	1.64145e-06
ISCA2	-0.284695	7.76234	28.9816	7.30693e-08	1.65215e-06
PBX1	0.255305	7.98125	28.9781	7.32008e-08	1.65348e-06
RNASEH2A	0.31218	7.67382	28.8862	7.67592e-08	1.73213e-06
PKIG	0.215157	8.45035	28.8568	7.79333e-08	1.75687e-06
ELANE	0.186565	7.48365	28.794	8.05002e-08	1.81294e-06
FAM200A	-0.319908	7.51749	28.7612	8.18762e-08	1.84209e-06
MRPL51	0.172615	8.29289	28.7517	8.22762e-08	1.84926e-06
ATP5C1	0.13308	8.83514	28.7169	8.37681e-08	1.88092e-06
MAT2B	-0.280156	7.74908	28.7121	8.39779e-08	1.88377e-06
ATP5G2	0.0815102	10.3206	28.6665	8.59792e-08	1.92675e-06
RSL24D1	0.12099	9.10779	28.6628	8.61441e-08	1.92854e-06
VWA5A	-0.325705	7.52587	28.659	8.63111e-08	1.93037e-06
LAMTOR1	0.148329	8.63779	28.6479	8.68097e-08	1.93961e-06
SBDS	0.249816	7.92258	28.5886	8.95066e-08	1.99789e-06
MCM7	0.286669	7.93387	28.5851	8.96686e-08	1.99954e-06
BLZF1	-0.327971	7.61982	28.5815	8.98375e-08	2.00134e-06
PDAP1	0.209951	8.05608	28.5783	8.99836e-08	2.00262e-06
FAM50B	-0.334804	7.54652	28.556	9.10272e-08	2.02386e-06
KIF2A	0.210268	8.16405	28.5066	9.33793e-08	2.07412e-06
SNHG12	-0.254356	7.92316	28.4965	9.3868e-08	2.08293e-06
CTC-232P5.3	-0.200061	7.48679	28.4456	9.63685e-08	2.13633e-06
TMEM192	-0.316248	7.64253	28.3937	9.89863e-08	2.19221e-06
MYBL2	0.183992	7.48909	28.3832	9.9527e-08	2.20203e-06
METRNL	0.324396	7.57352	28.3693	1.00243e-07	2.21572e-06
C9orf142	0.275486	7.78542	28.3571	1.00876e-07	2.22754e-06
LUC7L	-0.272715	7.7771	28.3459	1.01463e-07	2.23831e-06
MAD2L2	0.290996	7.68286	28.3054	1.03608e-07	2.28341e-06
TFCP2	-0.336058	7.56734	28.2975	1.0403e-07	2.29048e-06
CHCHD10	0.303375	7.6862	28.267	1.05683e-07	2.32461e-06
PPP1R3B	0.327727	7.54764	28.2444	1.06925e-07	2.34965e-06
ZSCAN18	-0.304846	7.68193	28.2324	1.07589e-07	2.36196e-06
ZBED5	-0.329791	7.63138	28.2269	1.07895e-07	2.36638e-06
ZNF182	-0.307728	7.51943	28.1608	1.11645e-07	2.44625e-06
HNRNPD	0.166629	8.68895	28.0825	1.16254e-07	2.54479e-06
ZDHHC2	0.307766	7.74933	28.0636	1.17392e-07	2.5672e-06
RP5-1092A3.4	-0.335402	7.55208	28.0503	1.182e-07	2.58042e-06
EBPL	-0.125714	8.87883	28.05	1.18224e-07	2.58042e-06
CTC-246B18.10	-0.294318	7.50793	27.9743	1.22937e-07	2.68072e-06
HMGCS1	-0.426018	7.6392	27.8564	1.30662e-07	2.84643e-06
TBC1D10C	-0.311997	7.62142	27.845	1.3143e-07	2.8604e-06
N4BP2	-0.303957	7.73134	27.834	1.32184e-07	2.87405e-06
GSN	0.309292	7.78615	27.8041	1.3424e-07	2.91595e-06
CALCRL	-0.327648	7.52244	27.8021	1.34381e-07	2.91622e-06
TXN	0.118008	9.41306	27.7998	1.34538e-07	2.91683e-06
GAMT	0.262323	7.80657	27.7967	1.34757e-07	2.91878e-06
ATP5J	0.133741	8.79187	27.7462	1.3832e-07	2.99311e-06
VKORC1	0.224456	7.89166	27.7259	1.3978e-07	3.02181e-06
ZC3HC1	-0.326163	7.54616	27.7204	1.40177e-07	3.02751e-06
DKC1	0.201321	8.1691	27.6421	1.45966e-07	3.14952e-06
HELZ	-0.292625	7.75418	27.64	1.46126e-07	3.14998e-06
STX7	-0.306173	7.67916	27.6321	1.46726e-07	3.15991e-06
ADO	-0.322129	7.53111	27.6211	1.47557e-07	3.17478e-06
RAC3	0.324743	7.64841	27.6098	1.48421e-07	3.19035e-06
ARPC1A	0.270186	7.72488	27.5746	1.51153e-07	3.24599e-06
YPEL3	-0.230576	7.99062	27.5469	1.53329e-07	3.28961e-06
EIF4A2	-0.12998	9.03301	27.5163	1.55773e-07	3.33888e-06
ARL11	-0.343629	7.56353	27.4892	1.57973e-07	3.38282e-06
NDUFA13	0.203926	8.0437	27.4434	1.61762e-07	3.4607e-06
CCDC137	-0.320282	7.66169	27.4376	1.62246e-07	3.46777e-06
IPO5	0.281894	7.78194	27.4299	1.62893e-07	3.47833e-06
CHCHD3	0.243434	7.84628	27.4032	1.65154e-07	3.52329e-06
RP11-284N8.3	-0.279863	7.50106	27.3855	1.66679e-07	3.55248e-06
MTSS1	0.347747	7.54511	27.3768	1.6743e-07	3.56513e-06
TNRC18	-0.316289	7.6711	27.3695	1.68057e-07	3.57511e-06
RMI2	0.338959	7.56102	27.3503	1.69736e-07	3.60744e-06
PLIN2	0.323932	9.04102	27.3373	1.70885e-07	3.62847e-06
SNX2	-0.234912	7.89496	27.2962	1.74556e-07	3.70294e-06
PPDPF	0.14518	8.68916	27.2861	1.75469e-07	3.71882e-06
TRIM58	-0.285665	7.73074	27.2516	1.7863e-07	3.78228e-06
IFNAR2	-0.299999	7.67046	27.2394	1.79753e-07	3.80252e-06
RPS20	0.0613996	11.8615	27.2332	1.80337e-07	3.81129e-06
ST8SIA4	-0.32255	7.61116	27.2196	1.81607e-07	3.83456e-06
EIF2S2	0.168438	8.44713	27.2086	1.82645e-07	3.85289e-06
PSMD5-AS1	-0.302405	7.707	27.2	1.83461e-07	3.8665e-06
DMTF1	-0.315062	7.66726	27.1941	1.84016e-07	3.87459e-06
PPP1CB	0.207778	8.25378	27.1773	1.85626e-07	3.90486e-06
ARHGAP18	0.332478	7.62599	27.1638	1.86924e-07	3.92852e-06
KLF12	-0.327229	7.54834	27.1124	1.91968e-07	4.03079e-06
RPL13	0.0496712	13.5017	27.1058	1.92614e-07	4.04062e-06
RPS19BP1	0.205321	8.04511	27.0777	1.95444e-07	4.0962e-06
UPF3A	0.218967	8.07594	27.0729	1.95923e-07	4.10244e-06
SSR3	0.205536	8.1218	27.0178	2.01586e-07	4.21711e-06
MRPS34	0.202255	8.12987	26.9572	2.08012e-07	4.34402e-06
FAM124B	-0.298043	7.77355	26.957	2.08036e-07	4.34402e-06
GNA15	0.191855	8.47159	26.9223	2.11799e-07	4.41852e-06
ZNF160	-0.337516	7.59793	26.916	2.12498e-07	4.42903e-06
TBCK	-0.328456	7.55376	26.9132	2.12799e-07	4.43123e-06
ALAS1	-0.350744	7.59436	26.9012	2.14127e-07	4.45479e-06
CLEC1B	0.249789	7.48627	26.8696	2.17661e-07	4.52415e-06
TRAP1	0.311722	7.63647	26.8668	2.17972e-07	4.52646e-06
IFRD1	-0.280932	7.80728	26.8615	2.18571e-07	4.53475e-06
CCNDBP1	-0.211056	7.99621	26.8458	2.20351e-07	4.56339e-06
NDUFA12	0.193359	8.11908	26.8458	2.20354e-07	4.56339e-06
BTBD7	-0.334091	7.60108	26.8331	2.2181e-07	4.58934e-06
COTL1	0.272906	7.83003	26.8273	2.22467e-07	4.59874e-06
MGAT2	-0.292385	7.67118	26.8147	2.23929e-07	4.62474e-06
LINC00152	0.226115	8.48129	26.8002	2.25619e-07	4.65539e-06
PKN2	-0.27007	7.82162	26.789	2.2692e-07	4.67799e-06
GLRX5	0.23417	7.9167	26.767	2.29521e-07	4.7273e-06
TOMM40	0.259063	7.83823	26.7465	2.31976e-07	4.77353e-06
JADE1	-0.317204	7.64031	26.713	2.36024e-07	4.85241e-06
RDM1	0.116652	7.47905	26.7006	2.37549e-07	4.87935e-06
NDUFS7	0.200846	8.06785	26.6966	2.38043e-07	4.88506e-06
RP11-349A22.5	-0.244407	7.93314	26.6723	2.41057e-07	4.94244e-06
PGAM1	0.246182	7.87263	26.6691	2.41455e-07	4.94612e-06
ISCA1	0.241363	7.83062	26.6346	2.45807e-07	5.03072e-06
PIGM	-0.331552	7.56734	26.596	2.50758e-07	5.12742e-06
BBS12	-0.188539	7.48495	26.5834	2.52409e-07	5.15652e-06
ZNF397	-0.321174	7.56152	26.5723	2.5386e-07	5.18148e-06
MBNL2	-0.329266	7.61086	26.5473	2.57161e-07	5.24415e-06
ZNF593	0.226585	7.91451	26.5189	2.60966e-07	5.31695e-06
GOLGB1	-0.255138	8.04662	26.506	2.62722e-07	5.34791e-06
UBE2L3	0.157129	8.36908	26.4934	2.64436e-07	5.37797e-06
MBTD1	-0.30348	7.66264	26.4789	2.66432e-07	5.41371e-06
RALGPS2	-0.310209	7.63673	26.4379	2.7215e-07	5.52494e-06
NCBP2-AS2	0.241387	7.81453	26.4333	2.72797e-07	5.53312e-06
RP11-395A13.2	-0.318538	7.6406	26.4153	2.75351e-07	5.57992e-06
MRPL16	-0.199854	8.26263	26.3797	2.80468e-07	5.67854e-06
WDR54	0.282999	7.70586	26.3723	2.81554e-07	5.69544e-06
DNAJA1	-0.206646	8.4511	26.345	2.85554e-07	5.77119e-06
SLC39A4	0.280093	7.75887	26.32	2.89278e-07	5.84125e-06
FAM160A2	-0.293657	7.51052	26.3001	2.9228e-07	5.8966e-06
APOA1BP	0.247537	7.86483	26.2828	2.94902e-07	5.94421e-06
SASH3	-0.3275	7.58009	26.2668	2.97361e-07	5.98845e-06
ZNRF1	-0.210648	8.04508	26.2396	3.01577e-07	6.06796e-06
FKBP11	0.281622	7.7724	26.2279	3.03413e-07	6.09949e-06
STOM	0.264353	7.84039	26.2131	3.05747e-07	6.14097e-06
UBR2	-0.297661	7.68409	26.1819	3.10717e-07	6.23526e-06
LST1	0.214692	8.11105	26.1681	3.12947e-07	6.27444e-06
ZNF200	-0.277036	7.50272	26.1642	3.13588e-07	6.28174e-06
HIGD1A	0.238163	7.89054	26.1604	3.14197e-07	6.28838e-06
WBP11	0.237168	7.93718	26.1244	3.20107e-07	6.40101e-06
PNISR	-0.121918	9.18779	26.0982	3.24481e-07	6.48275e-06
THEMIS2	0.282716	7.74659	26.0953	3.24968e-07	6.48676e-06
TYROBP	-0.350755	7.62728	26.0935	3.25271e-07	6.48709e-06
CDC20	0.280567	7.49931	26.0802	3.27533e-07	6.52647e-06
RPL4	0.0699461	10.9595	26.0731	3.28724e-07	6.54444e-06
PSMD7	0.179569	8.28189	26.0696	3.29321e-07	6.55056e-06
GPR126	-0.355645	7.60664	26.041	3.34242e-07	6.64262e-06
EDEM3	-0.324689	7.57878	25.9935	3.42571e-07	6.80219e-06
C21orf58	-0.318413	7.6061	25.972	3.4641e-07	6.87238e-06
FUCA2	0.304476	7.61629	25.9656	3.47554e-07	6.88905e-06
DIDO1	-0.306175	7.64732	25.9585	3.48837e-07	6.90843e-06
SERPINE1	-0.282694	7.49866	25.9315	3.53743e-07	6.99948e-06
PHF23	-0.316751	7.59878	25.9167	3.56474e-07	7.04737e-06
COX16	0.187848	8.10389	25.892	3.61054e-07	7.13167e-06
SIK1	0.321629	7.75331	25.8779	3.63715e-07	7.17798e-06
CHM	-0.326352	7.57514	25.8545	3.68139e-07	7.25897e-06
GADD45GIP1	0.160573	8.41701	25.8498	3.69048e-07	7.27057e-06
ICK	-0.318553	7.52319	25.8361	3.71679e-07	7.31603e-06
TAF1D	0.139717	9.51035	25.7985	3.78989e-07	7.45344e-06
RP11-620J15.3	-0.12786	9.46543	25.7952	3.79623e-07	7.45945e-06
HINT2	0.259648	7.78073	25.7695	3.84721e-07	7.55306e-06
TTK	0.197049	7.48587	25.7566	3.87293e-07	7.59698e-06
PSMB6	0.174698	8.23358	25.7365	3.91347e-07	7.66985e-06
HIVEP1	-0.320631	7.57976	25.7026	3.98295e-07	7.79929e-06
HOXA6	-0.326514	7.56188	25.6756	4.03911e-07	7.90243e-06
AP1S2	-0.218434	7.97289	25.6707	4.04926e-07	7.91544e-06
GIMAP5	-0.301713	7.50549	25.6078	4.18346e-07	8.17074e-06
POLD2	0.237143	7.87806	25.6032	4.19342e-07	8.18314e-06
IER5	0.354021	7.75813	25.5859	4.23115e-07	8.24965e-06
ZNF622	-0.286593	7.69024	25.5588	4.29111e-07	8.35937e-06
KRIT1	-0.295403	7.6789	25.5369	4.34004e-07	8.44742e-06
SPOPL	-0.324813	7.60059	25.5348	4.34465e-07	8.4481e-06
APBA2	0.274067	7.50414	25.5334	4.34785e-07	8.4481e-06
AKAP9	-0.205383	8.13955	25.5198	4.37857e-07	8.5005e-06
PSIP1	0.161639	8.47679	25.518	4.38285e-07	8.50154e-06
ITPKA	0.322592	7.51592	25.4606	4.51509e-07	8.75054e-06
TMEM173	-0.187533	8.17282	25.4243	4.60075e-07	8.90675e-06
MATK	0.249636	7.85294	25.4232	4.60355e-07	8.90675e-06
TCTEX1D2	0.318767	7.56569	25.4178	4.61639e-07	8.92398e-06
FAM65C	-0.317213	7.57057	25.3878	4.68879e-07	9.0562e-06
ENY2	0.153666	8.63411	25.3726	4.72573e-07	9.11977e-06
FEN1	0.338551	7.6234	25.3586	4.76014e-07	9.17836e-06
HSPG2	-0.323656	7.56367	25.3502	4.781e-07	9.21073e-06
RFC4	0.307792	7.61423	25.3471	4.78876e-07	9.21785e-06
SLC16A3	-0.317322	7.53869	25.3417	4.80217e-07	9.23582e-06
NOL11	-0.251112	7.76808	25.3292	4.83326e-07	9.28773e-06
PLEKHJ1	0.23924	7.80052	25.3121	4.87648e-07	9.36284e-06
TEFM	-0.31652	7.57021	25.3042	4.89651e-07	9.39333e-06
GMPR	0.23233	7.91852	25.2998	4.90754e-07	9.40653e-06
G6PC3	0.283365	7.65151	25.2955	4.91855e-07	9.41966e-06
DNAJB1	0.342139	8.49731	25.2821	4.95286e-07	9.47737e-06
SOX4	-0.191417	9.88953	25.2735	4.97485e-07	9.5114e-06
CA1	0.440975	7.64076	25.2244	5.10316e-07	9.74849e-06
AP1S1	0.286305	7.62194	25.2154	5.12699e-07	9.78577e-06
DSN1	0.323919	7.53739	25.1889	5.19812e-07	9.91318e-06
CD44	-0.218666	8.09607	25.1777	5.22842e-07	9.96258e-06
PCNXL4	-0.319833	7.60694	25.1558	5.28812e-07	1.00679e-05
MXD1	0.303349	7.78142	25.1532	5.29518e-07	1.00728e-05
SYPL1	-0.145658	8.56243	25.1088	5.41863e-07	1.0299e-05
PDE7A	-0.30056	7.65199	25.0939	5.46044e-07	1.03698e-05
ANXA6	-0.281847	7.70894	25.0819	5.4945e-07	1.04258e-05
AGO1	-0.317345	7.69916	25.0734	5.51877e-07	1.0463e-05
MIR155HG	-0.319146	7.66311	25.07	5.52872e-07	1.04731e-05
RP11-386G11.10	0.282237	7.50788	25.0507	5.58412e-07	1.05692e-05
TUBA4A	0.332268	7.59669	25.0466	5.596e-07	1.05829e-05
ADAM28	-0.323922	7.61992	25.0248	5.65984e-07	1.06947e-05
2005-03-01	-0.262877	7.76393	24.9858	5.77531e-07	1.09038e-05
NDUFB10	0.15309	8.40378	24.961	5.85013e-07	1.10358e-05
PCNA	0.303396	7.85847	24.9502	5.883e-07	1.10886e-05
LATS2-AS1	0.210938	7.49016	24.9303	5.94403e-07	1.11943e-05
ARF6	0.231666	7.88218	24.9088	6.01089e-07	1.13109e-05
TTTY14	-0.290344	7.51202	24.886	6.08223e-07	1.14356e-05
EIF1AX	0.15006	8.61806	24.8808	6.09879e-07	1.14572e-05
ZFAND2A	0.393414	7.75531	24.8782	6.10698e-07	1.14631e-05
LGALS9	-0.204752	7.98441	24.8688	6.13669e-07	1.15064e-05
GABARAPL1	-0.317115	7.62723	24.8677	6.14022e-07	1.15064e-05
BRD1	-0.306719	7.6349	24.8521	6.19022e-07	1.15905e-05
PPP2R5C	0.274518	7.91701	24.8319	6.25522e-07	1.17026e-05
CDCA7L	0.246823	7.79995	24.8294	6.26348e-07	1.17084e-05
LINC01125	-0.242598	7.49781	24.8196	6.29537e-07	1.17583e-05
S100PBP	-0.303268	7.62827	24.8116	6.32144e-07	1.17972e-05
FAM175A	-0.254334	7.81582	24.7654	6.47492e-07	1.20737e-05
AES	0.177973	8.2608	24.7541	6.51309e-07	1.21349e-05
DLGAP5	0.158229	7.48351	24.7299	6.59514e-07	1.22777e-05
RP11-81H14.2	0.320597	7.52266	24.7234	6.61755e-07	1.23093e-05
NMT2	-0.32261	7.54602	24.7042	6.68389e-07	1.24225e-05
ANKRD36C	-0.262269	7.82026	24.6784	6.77403e-07	1.25797e-05
ACBD6	0.226741	7.8919	24.676	6.78227e-07	1.25847e-05
HIRIP3	0.32403	7.58119	24.6267	6.95821e-07	1.29006e-05
MBNL1	-0.167932	8.54908	24.623	6.97154e-07	1.29147e-05
TLN1	0.164867	8.57376	24.6185	6.98785e-07	1.29344e-05
SCPEP1	0.292313	7.51556	24.6025	7.04598e-07	1.30313e-05
IFITM2	0.157256	8.88899	24.5435	7.2651e-07	1.34256e-05
IGBP1	-0.173959	8.33325	24.5283	7.32277e-07	1.35212e-05
NXPE3	-0.316861	7.55357	24.5103	7.39129e-07	1.36366e-05
SLC15A2	-0.272151	7.50396	24.4996	7.43268e-07	1.37018e-05
TRIM4	-0.293481	7.63462	24.4943	7.453e-07	1.37281e-05
KCNA3	-0.293773	7.50956	24.4015	7.82096e-07	1.43941e-05
RSBN1	0.238711	8.07395	24.3935	7.8533e-07	1.44419e-05
PATZ1	-0.300858	7.5977	24.3671	7.96169e-07	1.46294e-05
CCDC167	0.31407	7.57996	24.2915	8.28033e-07	1.52025e-05
RABGAP1	-0.254035	7.79861	24.2886	8.29275e-07	1.5213e-05
KIAA1586	-0.266628	7.74088	24.2739	8.35619e-07	1.5317e-05
ZNF639	0.282954	7.68045	24.2631	8.40353e-07	1.5381e-05
DCTPP1	0.21605	7.98802	24.2622	8.40741e-07	1.5381e-05
CTD-2020K17.1	-0.311335	7.64408	24.2612	8.4115e-07	1.5381e-05
MSRB2	0.251153	7.75014	24.2317	8.54129e-07	1.56058e-05
NOL7	0.171592	8.27368	24.1703	8.81811e-07	1.60986e-05
GTF3A	0.148379	8.64723	24.1427	8.94532e-07	1.63176e-05
C5orf56	-0.318356	7.59084	24.1298	9.0058e-07	1.64148e-05
RPS10	-0.0813831	9.98053	24.1113	9.09241e-07	1.65593e-05
SEC11A	0.147982	8.57609	24.1091	9.10271e-07	1.65647e-05
KIAA1279	-0.288363	7.51182	24.0847	9.21879e-07	1.67625e-05
KBTBD7	-0.294808	7.51946	24.073	9.27541e-07	1.68519e-05
CHMP2A	0.19454	8.01573	24.0438	9.41688e-07	1.70953e-05
EIF3I	0.147583	8.47261	24.0406	9.43242e-07	1.70994e-05
ANKRD36	-0.256574	7.80762	24.0403	9.43427e-07	1.70994e-05
DCAF17	-0.309636	7.55195	24.0383	9.44405e-07	1.71035e-05
SERPINH1	-0.42821	7.60071	23.9666	9.80224e-07	1.77263e-05
RFC3	0.311754	7.5438	23.9663	9.8036e-07	1.77263e-05
ZCRB1	0.186943	8.18125	23.9603	9.83402e-07	1.77632e-05
GNAI1	0.261973	7.96553	23.9592	9.83969e-07	1.77632e-05
ING4	-0.221298	7.83221	23.9121	1.00838e-06	1.81894e-05
N4BP2L2	-0.136551	8.68124	23.877	1.02693e-06	1.85092e-05
E2F1	0.280935	7.5109	23.8637	1.03404e-06	1.86226e-05
WDR83OS	0.132954	8.57978	23.8432	1.04509e-06	1.88066e-05
RP11-141B14.1	-0.266289	7.50363	23.84	1.04686e-06	1.88191e-05
UPF2	-0.20202	8.04211	23.8389	1.04745e-06	1.88191e-05
EP300	-0.296025	7.68739	23.8238	1.0557e-06	1.89524e-05
MACROD1	0.294551	7.63346	23.8054	1.06582e-06	1.91189e-05
HIST1H3J	-0.189244	7.48592	23.7989	1.06944e-06	1.91686e-05
GPCPD1	-0.308128	7.66288	23.7968	1.07061e-06	1.91745e-05
C1QC	-0.146841	7.481	23.7864	1.0764e-06	1.9263e-05
LTB	-0.346242	7.52155	23.7667	1.08748e-06	1.9446e-05
C7orf73	-0.134868	8.60046	23.7649	1.08852e-06	1.94491e-05
ATXN2	-0.25782	7.77783	23.745	1.0998e-06	1.96353e-05
CXXC5	-0.25093	7.83914	23.7269	1.11017e-06	1.98048e-05
ANP32E	0.217734	8.01826	23.7172	1.11583e-06	1.98901e-05
SLC26A2	0.292165	7.9282	23.7111	1.11936e-06	1.99372e-05
NRBF2	-0.294458	7.64053	23.699	1.12638e-06	2.00466e-05
MIDN	-0.293724	7.77914	23.6829	1.13586e-06	2.01994e-05
CDCA5	0.22857	7.49348	23.6618	1.14838e-06	2.0406e-05
NET1	0.295363	7.75689	23.6562	1.15171e-06	2.04492e-05
WDR75	-0.297416	7.61645	23.6312	1.16678e-06	2.07005e-05
ZNF322	-0.30681	7.55199	23.5889	1.19273e-06	2.11444e-05
FANCI	0.299868	7.54366	23.5627	1.20912e-06	2.14181e-05
RNPC3	-0.295584	7.66612	23.5573	1.21248e-06	2.14609e-05
SKI	0.302819	7.64959	23.4989	1.24983e-06	2.21047e-05
WEE1	-0.331403	7.60999	23.4793	1.26263e-06	2.23137e-05
C1QA	-0.202673	7.48337	23.4694	1.26919e-06	2.2399e-05
RNMT	0.220148	7.99191	23.469	1.26944e-06	2.2399e-05
HOXB3	-0.30244	7.54461	23.448	1.28333e-06	2.26233e-05
NMI	-0.179796	8.15843	23.4468	1.28414e-06	2.26233e-05
ORAI3	-0.264754	7.73674	23.4385	1.28974e-06	2.27043e-05
BASP1	0.325701	7.63241	23.4046	1.31266e-06	2.30897e-05
CMSS1	0.257693	7.79526	23.4015	1.31475e-06	2.31087e-05
CISH	-0.316777	7.53199	23.3555	1.34656e-06	2.36493e-05
SRSF6	-0.205723	7.9658	23.3214	1.37067e-06	2.40542e-05
GLO1	0.208419	7.97906	23.3072	1.38081e-06	2.42133e-05
GSDMD	0.222811	7.8394	23.2651	1.41141e-06	2.47308e-05
TMEM147	0.192582	8.02315	23.2229	1.44271e-06	2.52597e-05
RAB6B	0.26114	7.49924	23.2201	1.44478e-06	2.52764e-05
NAPEPLD	-0.301143	7.5371	23.2128	1.45028e-06	2.53531e-05
MCM2	0.299483	7.63025	23.1924	1.46577e-06	2.56041e-05
TGFB1	0.228624	7.97728	23.133	1.51177e-06	2.63873e-05
RBM6	-0.246842	7.79656	23.1269	1.51651e-06	2.64496e-05
SCAI	-0.291979	7.63829	23.1039	1.53483e-06	2.67288e-05
PWWP2A	-0.300485	7.58872	23.1038	1.53488e-06	2.67288e-05
ALKBH4	-0.298549	7.57291	23.0924	1.54399e-06	2.68668e-05
MAP3K1	-0.302698	7.5569	23.0739	1.55894e-06	2.71062e-05
SSX2IP	0.300625	7.72143	23.0612	1.56923e-06	2.72642e-05
PIP5K1C	-0.270683	7.51747	23.0071	1.61403e-06	2.80211e-05
CDC42EP3	-0.302872	7.62781	22.9878	1.63033e-06	2.82665e-05
EFNA1	-0.264996	7.50554	22.9874	1.63066e-06	2.82665e-05
ZBTB20	-0.268744	7.83847	22.9792	1.63764e-06	2.83657e-05
AIG1	0.284888	7.65322	22.9715	1.64418e-06	2.84572e-05
BCL11A	-0.221586	8.16184	22.962	1.65239e-06	2.85775e-05
NRIP1	0.196601	8.50928	22.9413	1.67024e-06	2.88642e-05
CCDC42	0.31598	7.53366	22.8797	1.72461e-06	2.9781e-05
PAFAH1B1	-0.241186	7.84714	22.8701	1.73329e-06	2.99081e-05
TOP2A	0.296599	7.50626	22.8497	1.75173e-06	3.02033e-05
NSUN6	-0.29851	7.60899	22.843	1.75792e-06	3.02871e-05
CYCS	0.168783	8.45845	22.8383	1.76218e-06	3.03374e-05
RP11-727F15.9	-0.256162	7.50316	22.7854	1.81135e-06	3.11602e-05
FDPS	0.194061	8.02409	22.718	1.87607e-06	3.22491e-05
HIST1H1E	0.218194	8.19401	22.7012	1.89246e-06	3.25062e-05
KCNH2	-0.34168	7.57491	22.6942	1.89942e-06	3.2601e-05
ZNF217	-0.304209	7.6314	22.6918	1.90181e-06	3.26172e-05
CHID1	0.234381	7.77966	22.69	1.90351e-06	3.26217e-05
SGIP1	-0.265934	7.58729	22.687	1.90649e-06	3.2648e-05
CD46	-0.229987	7.87131	22.6808	1.91266e-06	3.2729e-05
DDX59	-0.305136	7.57277	22.6639	1.92961e-06	3.29941e-05
VPS4B	-0.248988	7.76856	22.6562	1.93735e-06	3.31016e-05
ZNF550	-0.289366	7.52749	22.6367	1.95713e-06	3.34142e-05
PXN-AS1	0.291821	7.56214	22.6343	1.9596e-06	3.34312e-05
TNFRSF25	0.235769	7.49239	22.6291	1.96487e-06	3.3496e-05
DUSP18	-0.295512	7.51382	22.6238	1.97033e-06	3.35637e-05
PTGDR2	-0.249839	7.50295	22.5931	2.00206e-06	3.40787e-05
HPS1	0.229977	7.8273	22.5741	2.02196e-06	3.43915e-05
TMEM251	-0.294727	7.56503	22.5328	2.06585e-06	3.51118e-05
RPP14	-0.292178	7.63701	22.5238	2.07552e-06	3.52496e-05
CCL3L1	-0.204987	7.484	22.5153	2.08475e-06	3.53798e-05
PAICS	0.193203	8.07911	22.5125	2.08781e-06	3.54053e-05
DGUOK	0.173346	8.16312	22.5073	2.09342e-06	3.54739e-05
MTHFD1L	0.302753	7.61627	22.5029	2.09825e-06	3.55291e-05
SPCS3	0.214006	7.99199	22.5002	2.10119e-06	3.55523e-05
FOXM1	0.188443	7.48893	22.4896	2.1129e-06	3.57237e-05
PTPLB	-0.300714	7.57555	22.4765	2.12725e-06	3.59397e-05
YIPF5	-0.282901	7.64902	22.4723	2.13194e-06	3.5992e-05
USE1	-0.225929	7.83818	22.4595	2.14616e-06	3.62051e-05
SCML4	-0.255195	7.50117	22.4138	2.19791e-06	3.70322e-05
AKR1B1	0.224785	7.85728	22.4133	2.19846e-06	3.70322e-05
POP7	0.268011	7.64752	22.402	2.21147e-06	3.72237e-05
ATPAF1	0.285168	7.61397	22.3975	2.2166e-06	3.72823e-05
GSS	0.266418	7.69	22.3578	2.26295e-06	3.80338e-05
FGFR1OP	-0.296958	7.53683	22.3493	2.27293e-06	3.8173e-05
ZNF37A	-0.285426	7.68622	22.3462	2.27665e-06	3.82072e-05
MRPL55	0.23109	7.78844	22.3218	2.30571e-06	3.86663e-05
SPN	-0.164253	8.40743	22.3017	2.32996e-06	3.90441e-05
LINC00893	-0.270069	7.51212	22.2953	2.33783e-06	3.9147e-05
NUP153	-0.291311	7.62198	22.2599	2.38127e-06	3.98449e-05
NUMA1	-0.269768	7.70085	22.2484	2.39555e-06	4.00544e-05
USP8	-0.262578	7.75145	22.1961	2.46172e-06	4.11303e-05
C3	-0.142781	7.48303	22.183	2.47856e-06	4.13812e-05
RP11-252C15.1	-0.139664	7.48223	22.1713	2.4937e-06	4.16034e-05
PRR7	-0.304491	7.58652	22.1449	2.52829e-06	4.21493e-05
MTF2	-0.196606	8.01926	22.1394	2.53554e-06	4.22391e-05
CMTM8	0.303802	7.55993	22.1279	2.55079e-06	4.24619e-05
CCDC34	0.29214	7.7335	22.1159	2.56674e-06	4.26961e-05
FANCF	-0.291283	7.57634	22.1112	2.57302e-06	4.27691e-05
MYEOV2	0.172398	8.09635	22.1042	2.58245e-06	4.28944e-05
RPL30	0.0521929	12.3803	22.0753	2.6216e-06	4.35128e-05
MAP3K13	0.234457	7.88515	22.0706	2.62801e-06	4.35873e-05
ECI1	0.265824	7.69322	22.0629	2.63857e-06	4.37304e-05
RNF126	0.24459	7.75029	22.0609	2.64138e-06	4.3745e-05
BCL7C	0.249897	7.73354	22.0043	2.72045e-06	4.50216e-05
SNAPC3	-0.293984	7.57851	22.0022	2.72336e-06	4.50369e-05
ASH2L	-0.251984	7.72243	22.0004	2.726e-06	4.50426e-05
CDK9	-0.278952	7.63113	21.9992	2.72769e-06	4.50426e-05
GTF2A1	-0.301777	7.55444	21.9748	2.76253e-06	4.55848e-05
ATP1A1	0.240488	7.76082	21.9598	2.78429e-06	4.59103e-05
PILRB	-0.288851	7.59716	21.9566	2.78892e-06	4.59532e-05
RPP38	-0.28451	7.62488	21.9224	2.83897e-06	4.6744e-05
HERC4	-0.276886	7.63669	21.9159	2.84871e-06	4.68702e-05
COL24A1	-0.317178	7.57804	21.9077	2.86086e-06	4.70359e-05
QPCT	0.283561	7.5216	21.869	2.91908e-06	4.79584e-05
CCT3	0.137827	8.51393	21.8661	2.92351e-06	4.79964e-05
TOR1B	-0.265311	7.50916	21.8504	2.94752e-06	4.83556e-05
HLX	0.249015	7.49572	21.8401	2.96345e-06	4.85817e-05
IFNAR1	-0.28518	7.63936	21.8313	2.97699e-06	4.87684e-05
C19orf66	-0.26096	7.67717	21.8229	2.99004e-06	4.89369e-05
JAK2	-0.290707	7.57458	21.8219	2.9916e-06	4.89369e-05
MLST8	0.259855	7.66794	21.8122	3.00684e-06	4.91508e-05
KDM3A	-0.299909	7.5842	21.7762	3.06379e-06	5.00456e-05
PGPEP1	-0.296458	7.5991	21.7661	3.08002e-06	5.02745e-05
SAP30BP	-0.247049	7.74701	21.7633	3.08442e-06	5.031e-05
UTP3	-0.279881	7.62666	21.7558	3.09651e-06	5.04708e-05
COX17	0.227321	7.82727	21.7456	3.11296e-06	5.07026e-05
SFXN3	-0.279353	7.52027	21.7339	3.13211e-06	5.09779e-05
METAP2	0.158855	8.31295	21.6623	3.25116e-06	5.28775e-05
MRPS26	0.216266	7.87504	21.6586	3.25743e-06	5.29414e-05
HIPK2	-0.272313	7.79294	21.6108	3.33963e-06	5.42385e-05
TMEM168	-0.293632	7.54913	21.5707	3.41023e-06	5.53453e-05
FIP1L1	-0.21133	7.88883	21.488	3.56053e-06	5.76557e-05
ZNF654	-0.295736	7.58695	21.487	3.56237e-06	5.76557e-05
ZNF33A	-0.248755	7.80911	21.4868	3.56264e-06	5.76557e-05
CTSW	0.174693	8.16786	21.4859	3.56436e-06	5.76557e-05
DHFR	0.308181	7.57028	21.4854	3.56531e-06	5.76557e-05
ZSCAN21	-0.278225	7.52251	21.4773	3.58034e-06	5.78574e-05
POU2F2	-0.342212	7.58315	21.4751	3.58455e-06	5.78841e-05
C1orf86	0.190614	8.0331	21.4679	3.59808e-06	5.80613e-05
DNTTIP2	0.201209	7.98768	21.4563	3.61981e-06	5.83176e-05
GIT2	-0.253779	7.73846	21.456	3.62044e-06	5.83176e-05
PIP5K1A	-0.290794	7.5662	21.4553	3.62169e-06	5.83176e-05
LYAR	0.243137	7.79284	21.4496	3.63258e-06	5.84515e-05
RP11-356I2.4	-0.302193	7.56022	21.4464	3.6386e-06	5.85068e-05
PMF1	0.186169	8.00988	21.4413	3.64835e-06	5.8622e-05
C2orf44	-0.249313	7.5005	21.4342	3.66173e-06	5.87953e-05
WDR49	-0.208264	7.4899	21.429	3.67175e-06	5.89139e-05
RSF1	-0.187245	8.13298	21.4277	3.67432e-06	5.89139e-05
USP11	-0.257387	7.70139	21.4242	3.68093e-06	5.89781e-05
GNB2	0.185449	8.04742	21.4228	3.68372e-06	5.89811e-05
ZNF181	-0.293173	7.5294	21.3791	3.76862e-06	6.0298e-05
MED19	-0.284177	7.63942	21.3703	3.78587e-06	6.05311e-05
TTC17	-0.240856	7.75738	21.3391	3.84808e-06	6.14824e-05
THRAP3	0.154429	8.34781	21.3317	3.86291e-06	6.16759e-05
SLA	-0.217331	8.17438	21.3245	3.87752e-06	6.18655e-05
FAM193A	-0.29136	7.59841	21.3138	3.89908e-06	6.21658e-05
PAXBP1	-0.259092	7.74014	21.2888	3.95026e-06	6.29376e-05
RMND5A	-0.261908	7.71017	21.2673	3.99491e-06	6.36041e-05
RPIA	0.232812	7.89376	21.2095	4.11725e-06	6.55059e-05
TRAPPC2L	0.236094	7.77161	21.2026	4.13208e-06	6.56957e-05
RPL39L	0.266687	7.51734	21.1743	4.19351e-06	6.66256e-05
C4orf3	-0.146261	8.28133	21.1673	4.20881e-06	6.68219e-05
TXLNA	-0.280502	7.60266	21.1526	4.24126e-06	6.72899e-05
NAE1	0.211743	7.86431	21.1362	4.27766e-06	6.78199e-05
HEBP2	0.183415	8.11124	21.1337	4.28322e-06	6.78606e-05
PHACTR1	-0.30554	7.70655	21.122	4.30951e-06	6.82294e-05
C10orf88	-0.265393	7.51545	21.1072	4.34287e-06	6.87096e-05
CASP2	-0.25861	7.71434	21.0686	4.43131e-06	7.00599e-05
ZNF33B	-0.280251	7.65138	21.0651	4.43935e-06	7.01379e-05
SUMO1	0.142801	8.33573	21.0574	4.45727e-06	7.0372e-05
ZBTB44	-0.238348	7.79972	21.0239	4.53582e-06	7.15623e-05
TGM2	0.0709291	7.47786	21.007	4.57603e-06	7.21465e-05
RPS6KC1	-0.288999	7.5721	20.9943	4.60657e-06	7.25775e-05
NOP58	0.179046	8.13295	20.9907	4.61508e-06	7.2661e-05
RPL26L1	0.22948	7.77585	20.9481	4.71902e-06	7.4246e-05
SMC2	0.261757	7.72197	20.9201	4.78833e-06	7.52841e-05
UROS	0.220812	7.88659	20.9077	4.81947e-06	7.57212e-05
CWC22	-0.275508	7.65994	20.901	4.8363e-06	7.59329e-05
DNAAF2	-0.241213	7.79561	20.8884	4.86844e-06	7.63293e-05
PTGS1	0.233381	7.77941	20.8872	4.87131e-06	7.63293e-05
ZNF507	-0.282303	7.5352	20.8871	4.87165e-06	7.63293e-05
DNM3	0.26262	7.51013	20.8744	4.90401e-06	7.67832e-05
CHAF1B	0.273674	7.5135	20.8676	4.92138e-06	7.7002e-05
PPP1CC	0.17412	8.17617	20.8469	4.97497e-06	7.77868e-05
TSEN34	0.238243	7.75157	20.8444	4.9816e-06	7.77878e-05
IMPDH2	0.129086	8.84855	20.8442	4.98191e-06	7.77878e-05
NDUFS8	0.155647	8.25321	20.8278	5.02483e-06	7.83966e-05
KDM4A	-0.287455	7.58922	20.8267	5.02782e-06	7.83966e-05
LRPAP1	0.209493	7.83126	20.8243	5.03401e-06	7.84391e-05
BCL2L12	0.276747	7.58312	20.7878	5.13076e-06	7.98918e-05
NDUFAF3	0.171365	8.09899	20.7761	5.16228e-06	8.03274e-05
ZSCAN32	-0.279124	7.51999	20.7607	5.20403e-06	8.09213e-05
DDX39A	0.222864	7.84759	20.7451	5.24667e-06	8.15285e-05
CD34	-0.210906	7.96337	20.7432	5.25188e-06	8.15535e-05
RPL36AL	0.0864978	9.5875	20.738	5.26605e-06	8.17176e-05
SESN1	-0.270767	7.71575	20.7198	5.31637e-06	8.24419e-05
BANK1	0.298051	7.54248	20.699	5.37438e-06	8.32846e-05
TACC3	-0.255143	7.68859	20.6862	5.41034e-06	8.37353e-05
FOXN3	-0.210259	7.96335	20.6852	5.41321e-06	8.37353e-05
NEAT1	0.156176	10.9717	20.6847	5.41456e-06	8.37353e-05
SNX20	-0.283847	7.56778	20.6688	5.45991e-06	8.43791e-05
MSI2	-0.155677	8.57648	20.6481	5.51918e-06	8.52368e-05
SMIM10	0.2765	7.65358	20.6276	5.57852e-06	8.60946e-05
CDK13	-0.278981	7.61003	20.6256	5.58455e-06	8.61291e-05
CEPT1	-0.282273	7.57507	20.6121	5.62398e-06	8.66781e-05
ITPK1-AS1	-0.0817117	7.47897	20.5699	5.7492e-06	8.85106e-05
ARHGDIB	0.0856997	9.83582	20.5694	5.75069e-06	8.85106e-05
PPM1K	-0.253803	7.73074	20.5568	5.78883e-06	8.90372e-05
NANS	0.228322	7.81503	20.5356	5.8532e-06	8.99662e-05
ABHD11	0.287948	7.54931	20.5289	5.87384e-06	9.02222e-05
ITGB1BP1	0.230836	7.77235	20.5248	5.88646e-06	9.03548e-05
CUTA	0.117909	8.75179	20.504	5.95079e-06	9.12804e-05
SLC29A1	0.294911	7.5544	20.4787	6.02974e-06	9.24288e-05
MND1	0.269203	7.52122	20.4745	6.04314e-06	9.25716e-05
ST6GAL2	0.28941	7.52527	20.4709	6.05448e-06	9.26826e-05
NEU1	-0.304147	7.70199	20.4646	6.0746e-06	9.29278e-05
TNRC6A	-0.271466	7.68559	20.4622	6.08213e-06	9.29664e-05
RRP7A	0.228748	7.7627	20.4612	6.08533e-06	9.29664e-05
SENP6	-0.212686	7.94756	20.4569	6.09886e-06	9.31103e-05
ELMO1-AS1	-0.10031	7.48007	20.4536	6.10959e-06	9.31548e-05
VIM-AS1	-0.280337	7.52895	20.4534	6.11e-06	9.31548e-05
TOMM7	0.093987	9.21767	20.4462	6.13317e-06	9.34453e-05
UBE2Q2	-0.274053	7.63966	20.4268	6.1957e-06	9.43345e-05
CMPK2	-0.28188	7.58455	20.4151	6.23354e-06	9.48469e-05
IFI27L1	0.268691	7.64306	20.3743	6.36808e-06	9.6829e-05
ZNF658	-0.216686	7.49435	20.3503	6.44816e-06	9.79809e-05
PRKACB	-0.172138	8.30493	20.3363	6.49562e-06	9.86359e-05
ARPC5L	0.221703	7.90156	20.3271	6.52707e-06	9.8981e-05
RAB11A	0.180041	8.08717	20.3271	6.52708e-06	9.8981e-05
ABHD3	-0.278392	7.58531	20.248	6.80228e-06	0.000103085
SMC1A	0.249902	7.80392	20.2449	6.81345e-06	0.000103186
ECH1	0.147186	8.29371	20.2424	6.82226e-06	0.00010325
YIPF3	-0.208271	7.83881	20.2398	6.83184e-06	0.000103326
RSRC2	-0.151869	8.44663	20.2237	6.8895e-06	0.000104101
MTCH2	0.219545	7.79805	20.2229	6.8923e-06	0.000104101
NUCB2	0.119854	9.04585	20.2139	6.92483e-06	0.000104523
FAM175B	-0.273169	7.63426	20.1814	7.04346e-06	0.000106243
SMIM14	-0.287522	7.51683	20.1598	7.12329e-06	0.000107375
VAMP2	0.166228	8.11085	20.1218	7.26621e-06	0.000109457
B4GALT6	-0.283704	7.56817	20.1142	7.29532e-06	0.000109822
GSPT1	0.188622	8.13429	20.1122	7.30302e-06	0.000109865
MTERF	-0.272357	7.52298	20.1074	7.32143e-06	0.000110069
ZNF34	-0.259021	7.50782	20.1029	7.33864e-06	0.000110255
XIAP	-0.274588	7.63801	20.0896	7.38971e-06	0.000110948
ATXN1	-0.289632	7.59488	20.074	7.45012e-06	0.000111781
SETD2	-0.244968	7.84018	20.0722	7.45717e-06	0.000111813
NAPB	-0.275011	7.54087	20.0372	7.59484e-06	0.000113802
CD200	-0.293799	7.53339	20.0193	7.66638e-06	0.000114798
RUNDC1	-0.278496	7.5336	19.9922	7.77588e-06	0.000116361
TTC33	-0.284848	7.57192	19.9788	7.83042e-06	0.0001171
FOXC1	0.131981	7.49078	19.9631	7.89508e-06	0.000117989
MAGOH	0.160311	8.1674	19.9507	7.94664e-06	0.000118681
TRAPPC6B	-0.258531	7.69331	19.9404	7.98948e-06	0.000119242
OFD1	-0.235416	7.80967	19.9146	8.09776e-06	0.000120779
LRRFIP1	-0.160937	8.84245	19.9042	8.14227e-06	0.000121363
MRPL41	0.196069	7.91169	19.8883	8.21011e-06	0.000122264
ODC1	0.239143	7.81254	19.8875	8.21351e-06	0.000122264
MSANTD4	-0.282568	7.55369	19.8778	8.25535e-06	0.000122806
RP11-752G15.6	0.255713	7.65829	19.854	8.35855e-06	0.000124221
GNPTAB	-0.252094	7.73126	19.8534	8.36144e-06	0.000124221
POLR3GL	0.18033	8.04147	19.851	8.37201e-06	0.000124296
FGF9	0.128652	7.48263	19.8303	8.46316e-06	0.000125567
PHF19	0.274927	7.61914	19.8237	8.49226e-06	0.000125917
NEK7	-0.27416	7.63502	19.7993	8.60127e-06	0.00012745
ABAT	-0.240527	7.50411	19.7973	8.61028e-06	0.0001275
DGKE	0.2974	7.66491	19.7779	8.69832e-06	0.000128719
ASH1L	-0.20663	7.95995	19.7739	8.71652e-06	0.000128904
RP11-251M1.1	-0.320373	7.62565	19.7557	8.79971e-06	0.00013005
PHIP	-0.201979	8.07754	19.7485	8.83298e-06	0.000130456
PLAGL2	-0.259566	7.51903	19.7459	8.84535e-06	0.000130554
ZBTB8A	-0.286916	7.61784	19.7339	8.90065e-06	0.000131285
PDCD5	0.190561	7.98505	19.7294	8.92168e-06	0.000131509
DAPK1	-0.243162	7.75333	19.727	8.93311e-06	0.000131592
PTGER3	0.120842	7.48004	19.7106	9.01022e-06	0.000132642
LETM2	-0.263166	7.52822	19.6889	9.11271e-06	0.000134063
NR4A3	0.197738	7.56863	19.6872	9.1208e-06	0.000134095
RP11-25K19.1	-0.27052	7.6511	19.6807	9.15187e-06	0.000134465
BBS10	-0.214922	7.49374	19.6735	9.18642e-06	0.000134885
ZBTB1	-0.265197	7.66437	19.663	9.23706e-06	0.000135541
RRP1B	0.249311	7.73162	19.6547	9.27749e-06	0.000135983
NUP62	-0.263453	7.63552	19.6543	9.27921e-06	0.000135983
GOLGA8A	-0.285014	7.56958	19.6528	9.28677e-06	0.000136006
ATAD3A	0.270914	7.60263	19.6408	9.34505e-06	0.000136771
BANF1	0.145919	8.31084	19.6253	9.42124e-06	0.000137797
SETDB2	-0.269212	7.60086	19.6226	9.43453e-06	0.000137902
NRROS	-0.262857	7.62581	19.6142	9.47608e-06	0.00013838
AASDH	-0.26788	7.61863	19.6136	9.47941e-06	0.00013838
CKAP2L	0.151577	7.48359	19.6104	9.49493e-06	0.000138517
CHD6	-0.236056	7.77759	19.6043	9.52526e-06	0.00013887
ZNF574	-0.271233	7.53478	19.5861	9.61682e-06	0.000140115
ZNF189	-0.272775	7.5356	19.5531	9.78405e-06	0.00014246
PTPLA	0.182715	8.06184	19.5312	9.8969e-06	0.00014401
TMPO	0.216339	7.86325	19.5217	9.94654e-06	0.00014464
COX6B1	0.0888575	9.55373	19.5046	1.00359e-05	0.000145712
MED18	-0.240488	7.50611	19.5039	1.00396e-05	0.000145712
SLC31A2	-0.240382	7.50369	19.5039	1.00396e-05	0.000145712
SLC25A10-1	0.203992	7.49442	19.5006	1.00567e-05	0.000145867
SERINC5	-0.263402	7.50762	19.4976	1.00725e-05	0.000146003
KIAA1033	-0.254842	7.69849	19.4563	1.02925e-05	0.000149067
CCT8	0.116288	8.74556	19.4555	1.02971e-05	0.000149067
RCOR3	-0.251298	7.71681	19.4524	1.0314e-05	0.000149217
CD320	0.282245	7.5748	19.4161	1.05116e-05	0.000151979
ZMAT1	-0.290219	7.60745	19.4035	1.05815e-05	0.000152887
SPR	0.205043	7.49059	19.4023	1.05879e-05	0.000152887
TMEM106C	0.249921	7.6595	19.3973	1.06157e-05	0.000153191
FAM162A	0.198761	7.90394	19.3945	1.06311e-05	0.000153295
FUT11	-0.266626	7.52922	19.3936	1.06365e-05	0.000153295
CNEP1R1	-0.243715	7.51077	19.3918	1.06466e-05	0.000153343
NCAPH	0.15054	7.48605	19.3375	1.09532e-05	0.00015766
C17orf100	-0.227124	7.49878	19.336	1.09621e-05	0.000157687
TBC1D23	-0.274737	7.61136	19.3254	1.1023e-05	0.000158421
HBP1	-0.248026	7.73647	19.3242	1.10302e-05	0.000158421
UACA	0.266843	7.50654	19.3235	1.10341e-05	0.000158421
ABCD4	-0.250126	7.66453	19.3195	1.10571e-05	0.00015865
PPA2	0.198321	7.88261	19.3182	1.10647e-05	0.000158659
ERCC6	-0.181289	7.48894	19.3157	1.10793e-05	0.000158768
PNKD	0.17965	7.97643	19.3035	1.115e-05	0.000159681
TCEA1	0.140033	8.49631	19.2613	1.13993e-05	0.000163148
APOL6	-0.284661	7.54841	19.214	1.16855e-05	0.000167138
C1orf109	-0.285384	7.58166	19.2026	1.17555e-05	0.000168034
C18orf8	-0.268641	7.54891	19.1592	1.20256e-05	0.000171786
EIF3E	-0.069317	10.4466	19.1489	1.2091e-05	0.000172512
ATP5A1	0.105954	9.00476	19.1487	1.20917e-05	0.000172512
BCL3	0.287452	7.58135	19.1451	1.21146e-05	0.00017273
ZNF827	-0.282422	7.56443	19.1125	1.23235e-05	0.000175598
RP11-796E2.4	-0.235799	7.50239	19.077	1.25546e-05	0.000178779
DDT	0.12939	8.58277	19.043	1.27804e-05	0.00018188
PCDH8	0.110793	7.4799	19.0317	1.28564e-05	0.000182846
ZEB1	-0.290466	7.60198	19.0219	1.29224e-05	0.00018367
RRM2	0.147981	7.48371	18.993	1.312e-05	0.000186328
PRIM1	0.245615	7.72823	18.9921	1.31259e-05	0.000186328
HDDC2	0.204687	7.84143	18.9742	1.32498e-05	0.00018797
2009-03-01	-0.27195	7.55574	18.9726	1.32611e-05	0.000188012
BID	0.205488	7.9098	18.9539	1.33917e-05	0.000189745
CASP8	-0.240233	7.76414	18.9492	1.34244e-05	0.000190028
RP11-386I14.4	-0.246107	8.10481	18.9486	1.34284e-05	0.000190028
EXOSC8	0.200417	7.86185	18.921	1.36247e-05	0.000192684
ZNF250	-0.258463	7.51065	18.9167	1.36552e-05	0.000192996
SPATA6	-0.287208	7.5473	18.9039	1.37473e-05	0.000194177
RIMKLB	-0.268756	7.62104	18.866	1.40227e-05	0.000197943
PIK3R3	-0.252374	7.51033	18.849	1.41484e-05	0.000199593
DICER1	-0.248727	7.7428	18.8078	1.44573e-05	0.000203823
ZSWIM6	-0.275363	7.57802	18.8062	1.44692e-05	0.000203865
XXbac-B135H6.15	0.282319	7.57676	18.805	1.44784e-05	0.000203867
RUVBL2	0.195571	7.87098	18.7944	1.45597e-05	0.000204885
CCDC43	-0.242237	7.69109	18.7855	1.46273e-05	0.000205708
KRT18	-0.301005	7.62339	18.764	1.4793e-05	0.000207909
ORAI1	-0.232197	7.74776	18.7526	1.48818e-05	0.000209028
PCMTD1	-0.207696	7.86339	18.7334	1.50326e-05	0.0002109
PRDM8	-0.249678	7.5112	18.7333	1.50337e-05	0.0002109
STRAP	0.162837	8.12945	18.7114	1.52072e-05	0.000213203
PTBP3	-0.187844	8.13124	18.7082	1.52328e-05	0.000213429
TNFRSF1A	-0.204173	7.84846	18.7051	1.52571e-05	0.000213638
HIST1H2AJ	-0.249294	7.50702	18.6771	1.54829e-05	0.000216665
NRM	0.260828	7.59487	18.6621	1.56058e-05	0.00021819
MRPL24	0.22848	7.71179	18.6614	1.56112e-05	0.00021819
STX11	0.268468	7.57004	18.6498	1.57063e-05	0.000219385
CD99	-0.160234	8.39556	18.6235	1.59243e-05	0.000222292
ADPRHL2	-0.259878	7.58697	18.6219	1.59382e-05	0.000222349
LRMP	-0.249399	7.70144	18.6189	1.5963e-05	0.000222558
IFIT5	-0.270965	7.54545	18.6145	1.60002e-05	0.00022294
C20orf194	-0.241909	7.51193	18.5962	1.61541e-05	0.000224867
SUB1	0.102442	9.05792	18.5953	1.61622e-05	0.000224867
CPA3	-0.211711	8.38159	18.5945	1.61683e-05	0.000224867
NPR3	-0.190444	8.01188	18.5932	1.618e-05	0.000224893
SNAPC1	-0.263328	7.64383	18.5814	1.628e-05	0.000226144
GOLGA7	-0.207993	7.79121	18.5736	1.63472e-05	0.000226938
RBM41	-0.281735	7.58177	18.5711	1.63687e-05	0.00022702
LEPROTL1	0.188593	8.05466	18.5705	1.63732e-05	0.00022702
SLC12A6	-0.271731	7.60411	18.5673	1.64014e-05	0.000227272
FXN	0.21632	7.78083	18.5636	1.64329e-05	0.00022757
RAB38	0.264332	7.58538	18.5445	1.65981e-05	0.000229717
MRPL4	0.189754	7.98332	18.5396	1.66408e-05	0.000230167
GUSB	0.209439	7.87573	18.5173	1.68372e-05	0.000232671
CR1L	0.105349	7.47997	18.5167	1.68424e-05	0.000232671
MYCN	-0.311442	7.59469	18.5026	1.69671e-05	0.000234252
LRIF1	-0.262799	7.61804	18.4706	1.72548e-05	0.000238078
GMPS	0.197633	7.91646	18.4492	1.74495e-05	0.000240618
GALK1	0.243022	7.66672	18.4406	1.75286e-05	0.000241562
IMP3	-0.188841	7.89656	18.4364	1.75674e-05	0.000241949
AUP1	0.179831	7.97133	18.4273	1.76513e-05	0.000242957
IFI27L2	0.253918	7.67295	18.4148	1.7767e-05	0.000244402
ARHGDIA	0.180527	7.99113	18.4042	1.7866e-05	0.000245614
ECHS1	0.163919	8.02422	18.352	1.83628e-05	0.000252193
NCK1	-0.208132	7.84765	18.3516	1.83668e-05	0.000252193
UBE2M	0.206809	7.88992	18.3149	1.87236e-05	0.000256889
RPS29	0.0465467	12.0242	18.3141	1.87315e-05	0.000256889
APPBP2	-0.259954	7.61294	18.2891	1.89789e-05	0.000260125
TRPM7	-0.264751	7.60951	18.2805	1.90649e-05	0.000261146
MSN	0.143735	8.58716	18.2792	1.90784e-05	0.000261172
ZMYND8	-0.177693	8.20161	18.2629	1.92423e-05	0.000263258
SMS	0.173556	8.08949	18.259	1.92809e-05	0.000263626
ZNF620	-0.269805	7.54023	18.2569	1.93021e-05	0.000263757
UBLCP1	-0.264489	7.6352	18.2452	1.94212e-05	0.000265209
POLI	-0.264802	7.5332	18.2442	1.94318e-05	0.000265209
RIOK2	-0.251292	7.62332	18.2423	1.94515e-05	0.000265318
MAP4K4	0.276974	7.65569	18.2355	1.95207e-05	0.000266102
TTF2	0.248039	7.6627	18.2314	1.95631e-05	0.000266519
HIST1H2BH	-0.235635	7.50785	18.2272	1.96056e-05	0.000266938
CFD	0.268283	7.51877	18.1962	1.9928e-05	0.000271165
GLUL	0.145129	9.28808	18.1782	2.01168e-05	0.00027357
COPE	0.13217	8.41627	18.1761	2.01388e-05	0.000273704
MRPL20	0.158934	8.13422	18.1742	2.01591e-05	0.000273816
HNRNPA1L2	-0.218804	7.78174	18.1682	2.02233e-05	0.000274523
HCFC2	-0.235462	7.5069	18.1619	2.02895e-05	0.000275257
ZNF626	-0.272595	7.53915	18.1511	2.04046e-05	0.000276653
STK32C	0.250689	7.67316	18.1481	2.04377e-05	0.000276935
TSPAN31	-0.244505	7.65317	18.1303	2.06289e-05	0.000279271
LRCH3	-0.270632	7.5814	18.1298	2.06347e-05	0.000279271
MYLK4	-0.230811	7.49901	18.1251	2.06852e-05	0.000279787
CES2	-0.272138	7.58011	18.1203	2.07378e-05	0.000280331
AC142528.1	-0.19435	7.49253	18.0868	2.11062e-05	0.000285142
PSMA4	0.116586	8.66609	18.0853	2.11221e-05	0.000285187
FURIN	0.261304	7.65878	18.081	2.11708e-05	0.000285673
RP11-708J19.1	-0.242835	7.51586	18.0451	2.15733e-05	0.000290931
CCDC130	-0.261133	7.62338	18.0289	2.17573e-05	0.000293239
AC116366.6	-0.180429	7.49347	18.012	2.19518e-05	0.000295683
TYW1	-0.264125	7.5969	18.0057	2.20241e-05	0.000296481
YPEL5	-0.186579	8.11647	18.0013	2.2075e-05	0.000296991
BTAF1	-0.270013	7.59211	17.9979	2.21145e-05	0.000297345
RPL23A	0.0444084	11.9736	17.9901	2.22057e-05	0.000298393
DUSP8	0.0601681	7.51535	17.9703	2.2438e-05	0.000301337
ATF4	-0.138666	8.41598	17.9688	2.24555e-05	0.000301393
RP11-206L10.2	-0.210475	7.49822	17.9221	2.30136e-05	0.000308701
RPL17	-0.109459	8.89913	17.9201	2.30374e-05	0.000308837
SLBP	0.196226	7.93344	17.9139	2.31132e-05	0.00030967
HSD17B7	-0.264303	7.54147	17.9085	2.31788e-05	0.000310366
NOTCH1	-0.255428	7.52645	17.8802	2.35255e-05	0.000314822
DCAF12	-0.26162	7.5916	17.8752	2.35874e-05	0.000315464
UNG	0.251134	7.68584	17.8613	2.37609e-05	0.000317597
DNASE1	-0.26779	7.52612	17.8519	2.38785e-05	0.000318981
CCNB2	0.270491	7.5277	17.844	2.39774e-05	0.000320112
PLEKHO2	-0.242608	7.51229	17.8351	2.40899e-05	0.000321426
CISD3	0.251266	7.62533	17.828	2.41803e-05	0.000322442
IGFBP7	0.139141	8.58717	17.8063	2.44578e-05	0.000325951
SUN2	-0.258039	7.60195	17.7738	2.48791e-05	0.00033137
ZFP90	-0.262541	7.60128	17.7683	2.49508e-05	0.00033213
VWF	0.279336	7.52693	17.7419	2.52997e-05	0.000336577
PANX2	0.208485	7.56318	17.7363	2.53734e-05	0.000337359
CTA-29F11.1	0.247318	7.72521	17.7331	2.54171e-05	0.000337742
ACAT1	0.222801	7.74269	17.7194	2.56002e-05	0.000339976
RP11-105N14.1	-0.194296	7.49235	17.7095	2.57341e-05	0.000341445
IFIT2	-0.297716	7.53027	17.709	2.5741e-05	0.000341445
ZNF644	-0.209096	7.82816	17.6943	2.59404e-05	0.000343889
C1orf27	-0.261008	7.63026	17.6809	2.61235e-05	0.000346113
GABRE	-0.206671	7.49662	17.6747	2.62095e-05	0.000346939
ZNF138	-0.266765	7.57332	17.6742	2.62164e-05	0.000346939
MFSD8	-0.251541	7.5224	17.6574	2.64482e-05	0.000349802
PPWD1	-0.258802	7.61146	17.6537	2.65005e-05	0.000350289
PSMB5	0.16092	8.06863	17.6496	2.6557e-05	0.000350831
EMILIN1	0.253167	7.52033	17.6417	2.66672e-05	0.000352082
IRF2	-0.22749	7.68002	17.6289	2.68477e-05	0.000354172
CSF2RB	-0.273027	7.66874	17.6283	2.68568e-05	0.000354172
FRY	-0.266558	7.54762	17.6266	2.68809e-05	0.000354284
ACTN1	0.23334	7.7044	17.6203	2.6969e-05	0.000355238
EPM2AIP1	-0.238917	7.71985	17.6109	2.71036e-05	0.000356803
LSM6	0.179848	7.9211	17.5918	2.73762e-05	0.000360183
MEPCE	-0.269091	7.57779	17.5789	2.75626e-05	0.000362425
FAM101B	0.236355	7.86435	17.5699	2.76942e-05	0.000363831
RPL3	0.0440594	12.7102	17.5694	2.77016e-05	0.000363831
UBXN1	-0.123813	8.57306	17.5662	2.77471e-05	0.000364216
HLA-E	-0.110559	9.33822	17.5596	2.78446e-05	0.000365286
PJA1	-0.254928	7.52991	17.5492	2.79969e-05	0.000367
SMIM15	-0.206425	7.78343	17.5485	2.80077e-05	0.000367
FSIP2	-0.206109	7.49161	17.5246	2.83613e-05	0.000371418
CAPNS1	0.162415	8.08827	17.5168	2.8478e-05	0.000372731
FXR1	-0.149694	8.34447	17.5037	2.86749e-05	0.000375091
GCNT1	-0.272014	7.53882	17.4851	2.89563e-05	0.000378554
NENF	0.138883	8.40319	17.4716	2.91633e-05	0.000380951
RP11-354E11.2	0.182799	8.70224	17.4709	2.91733e-05	0.000380951
LSG1	-0.240035	7.70148	17.4652	2.9261e-05	0.000381876
ARHGEF1	-0.231784	7.70929	17.4639	2.92813e-05	0.000381922
PIKFYVE	-0.24373	7.7232	17.4346	2.97362e-05	0.000387455
SMCR5	-0.205072	7.49785	17.4344	2.97398e-05	0.000387455
XXbac-BPGBPG55C20.2	-0.26707	7.57105	17.4227	2.99227e-05	0.000389614
ERCC4	-0.276098	7.55528	17.4208	2.99523e-05	0.000389776
ADCK4	-0.26203	7.55994	17.4116	3.00985e-05	0.000391453
SERPINE2	0.19493	7.95019	17.4052	3.02003e-05	0.000392552
TMF1	-0.200064	7.95007	17.398	3.03138e-05	0.000393622
TANK	-0.235895	7.69965	17.3978	3.03174e-05	0.000393622
TFIP11	-0.262041	7.54606	17.3646	3.08523e-05	0.000400338
TUBD1	-0.265864	7.5448	17.3418	3.12242e-05	0.000404714
KIAA1147	-0.2567	7.6409	17.3417	3.12253e-05	0.000404714
PVRL2	0.248013	7.62547	17.3287	3.14407e-05	0.000407273
SPSB3	-0.213097	7.77419	17.3266	3.14743e-05	0.000407475
CRIP1	-0.253445	7.50748	17.3116	3.17238e-05	0.000410369
CCL3	-0.435796	7.50089	17.311	3.17341e-05	0.000410369
STX10	0.200176	7.80647	17.306	3.18175e-05	0.000411214
DSCR3	-0.251287	7.61535	17.3026	3.18743e-05	0.000411713
KBTBD4	-0.252238	7.53322	17.3008	3.19049e-05	0.000411718
2006-09-01	-0.116508	8.85195	17.3005	3.19111e-05	0.000411718
RP11-452L6.5	-0.249368	7.52236	17.279	3.22738e-05	0.000416161
STAT4	0.255434	7.57498	17.2747	3.23472e-05	0.000416802
RPL6	0.0489745	12.2275	17.2739	3.23603e-05	0.000416802
PHYKPL	-0.225305	7.70463	17.2679	3.24624e-05	0.000417879
ZNF131	-0.206331	7.8837	17.2545	3.26919e-05	0.000420595
RILP	0.24535	7.63733	17.2512	3.27485e-05	0.000421084
TRADD	-0.246799	7.5983	17.2327	3.30695e-05	0.00042497
ARHGAP6	0.258201	7.54809	17.2283	3.3147e-05	0.000425725
ZNF813	-0.222413	7.4988	17.2271	3.31676e-05	0.000425748
CEP89	-0.253154	7.53041	17.2251	3.32016e-05	0.000425943
LYRM5	-0.201479	7.81781	17.2203	3.32855e-05	0.000426778
PRKCQ-AS1	-0.208579	7.7801	17.2171	3.33417e-05	0.000427257
MAP9	-0.274925	7.55189	17.2031	3.35882e-05	0.000430171
ISOC2	0.209187	7.77744	17.1965	3.3705e-05	0.000431204
POLR2H	0.192648	7.89077	17.1964	3.37068e-05	0.000431204
LGALSL	0.189119	7.49382	17.1929	3.37704e-05	0.000431706
PYURF	0.128494	8.41224	17.1921	3.37842e-05	0.000431706
THAP5	-0.265544	7.57402	17.1856	3.38997e-05	0.000432786
ZNF766	-0.252356	7.65391	17.1852	3.39069e-05	0.000432786
FAM8A1	-0.259812	7.63805	17.1831	3.3945e-05	0.000432909
TGIF1	-0.262771	7.65999	17.1825	3.39548e-05	0.000432909
RPS21	0.0552841	11.0222	17.1746	3.40968e-05	0.000434475
ATRX	-0.146467	8.33183	17.1499	3.45431e-05	0.000439914
RPL32	0.0424644	13.0522	17.1444	3.46434e-05	0.000440945
NME6	-0.258063	7.55158	17.1342	3.48287e-05	0.000443054
PLCXD1	-0.25203	7.61679	17.1305	3.4897e-05	0.000443674
NACA2	-0.249057	7.52561	17.111	3.52584e-05	0.000448017
SIRT1	-0.250702	7.52644	17.1047	3.53752e-05	0.00044925
GSPT2	-0.268489	7.58797	17.0946	3.55628e-05	0.000451346
ZNF853	-0.190186	7.4917	17.0937	3.55802e-05	0.000451346
RNFT1	-0.258672	7.55294	17.0831	3.57795e-05	0.000453621
DUSP23	0.187572	7.87531	17.0778	3.58796e-05	0.000454636
ATAD2B	-0.253622	7.64596	17.0693	3.60405e-05	0.00045639
IWS1	-0.226646	7.70693	17.0683	3.60583e-05	0.00045639
RPAP2	-0.236111	7.70403	17.0549	3.63143e-05	0.000459153
CCS	-0.185836	7.89031	17.0548	3.63172e-05	0.000459153
ARIH2OS	-0.269279	7.58153	17.0364	3.66699e-05	0.000463354
NUSAP1	0.272189	7.58299	17.0261	3.68701e-05	0.000465542
C5orf45	-0.258593	7.53779	17.0253	3.68841e-05	0.000465542
CERS2	-0.197137	7.82648	17.0192	3.70045e-05	0.0004668
TMEM79	-0.175022	7.48839	17.0165	3.7056e-05	0.00046719
METTL14	-0.256912	7.60481	17.0154	3.70787e-05	0.000467216
FLNA	0.238928	7.73376	16.996	3.7458e-05	0.000471734
DAPP1	-0.259242	7.53779	16.9922	3.75334e-05	0.000472421
MKRN2	-0.247825	7.60293	16.9587	3.82022e-05	0.000480476
DAAM1	0.245949	7.78879	16.958	3.82158e-05	0.000480476
ADD3	-0.255267	7.63341	16.9379	3.86231e-05	0.000485298
VGLL4	-0.223077	7.72516	16.9369	3.86422e-05	0.000485298
DDB1	0.215598	7.75695	16.9248	3.88904e-05	0.000488144
NHLRC1	-0.216404	7.49834	16.9196	3.89978e-05	0.000489221
RIF1	-0.203108	7.91048	16.9108	3.91771e-05	0.000491199
PHGDH	0.2796	7.63267	16.8929	3.95502e-05	0.000495602
ZNF146	-0.228095	7.70865	16.8858	3.96978e-05	0.000497177
GINS1	0.212126	7.49606	16.8835	3.97455e-05	0.000497293
ASF1B	0.188708	7.48924	16.8832	3.97509e-05	0.000497293
HOXA3	-0.247031	7.52623	16.865	4.01357e-05	0.000501829
NCAPH2	0.252633	7.55576	16.8582	4.02799e-05	0.000503249
SLC38A5	0.244624	7.62449	16.8575	4.02937e-05	0.000503249
CENPBD1	-0.249162	7.51571	16.852	4.04101e-05	0.000504425
ZSCAN30	-0.266405	7.55301	16.8424	4.06162e-05	0.000506719
TMEM141	0.208312	7.75626	16.8278	4.09297e-05	0.000510349
MED31	-0.257247	7.57469	16.8227	4.10403e-05	0.000511213
MMD	0.255537	7.57918	16.8225	4.10442e-05	0.000511213
MYL6B	0.150367	8.12692	16.8181	4.11399e-05	0.000512124
PLGRKT	0.205032	7.80439	16.7848	4.18678e-05	0.000520899
PTGDS	-0.0830555	7.48724	16.7816	4.1937e-05	0.000521473
ZNF143	-0.26607	7.54656	16.7659	4.22874e-05	0.000525543
MAP2K4	-0.252683	7.53408	16.7621	4.23722e-05	0.000526308
LPAR5	-0.126933	7.48241	16.7593	4.24339e-05	0.000526785
DCP2	-0.229493	7.72381	16.7577	4.24688e-05	0.00052693
RPSAP58	-0.169086	7.98284	16.7357	4.29658e-05	0.000532804
CDC42	0.115817	8.85405	16.7294	4.31077e-05	0.000534271
PDCD6	0.139751	8.16932	16.7173	4.33846e-05	0.00053741
CD63	0.110678	8.97638	16.7139	4.34613e-05	0.000538065
HIST4H4	-0.155481	7.48662	16.6889	4.40383e-05	0.000544911
GOLGA8B	-0.251859	7.55436	16.6868	4.40867e-05	0.000545212
RGS14	-0.256535	7.55758	16.6823	4.41923e-05	0.00054622
PRR15	-0.234382	7.51062	16.662	4.46669e-05	0.000551785
GABPB1	0.203922	7.96127	16.649	4.49733e-05	0.000555267
PCGF1	-0.255384	7.53551	16.6475	4.50092e-05	0.000555408
FRMD4B	-0.244384	7.66858	16.6411	4.51608e-05	0.000556975
RNF25	-0.239009	7.51635	16.6247	4.55529e-05	0.000561505
AHSA2	-0.247434	7.65375	16.6206	4.56516e-05	0.000562402
MCM3AP-AS1	-0.254124	7.5274	16.6197	4.56753e-05	0.000562402
CRNDE	0.244258	7.52659	16.6069	4.59839e-05	0.000565894
ZKSCAN3	-0.215888	7.49946	16.5911	4.63679e-05	0.00057031
DDI2	-0.261169	7.53715	16.5884	4.64343e-05	0.000570817
ZCCHC10	-0.227891	7.7092	16.5713	4.68551e-05	0.000575677
NIFK-AS1	-0.235779	7.66747	16.5682	4.69323e-05	0.000576313
FAM78A	-0.249827	7.53707	16.5663	4.69784e-05	0.000576567
APOO	0.251324	7.56967	16.5589	4.71633e-05	0.000578523
BST1	0.247404	7.60056	16.5552	4.7254e-05	0.000579321
SNX16	-0.252817	7.54912	16.5378	4.76903e-05	0.000584355
CDKN1B	-0.238023	7.75746	16.5333	4.7804e-05	0.000585431
CD48	0.203147	7.49932	16.5283	4.79297e-05	0.000586653
FDFT1	-0.182013	7.99766	16.5271	4.79606e-05	0.000586715
DNAJC4	-0.174204	8.01086	16.526	4.79871e-05	0.000586723
FKTN	-0.231481	7.51027	16.5248	4.80184e-05	0.000586788
DSCC1	0.25668	7.52448	16.5213	4.81056e-05	0.000587352
NUP54	-0.219522	7.74727	16.5209	4.81164e-05	0.000587352
NDUFAF2	0.204022	7.86622	16.5142	4.82869e-05	0.000589116
LPIN2	-0.225646	7.72948	16.4979	4.87028e-05	0.00059387
KIF15	0.155656	7.48677	16.4909	4.88832e-05	0.000595749
RP11-553L6.5	-0.261355	7.56759	16.4798	4.91713e-05	0.000598938
TOB1	-0.25701	7.55197	16.4678	4.94823e-05	0.000602403
ASPM	0.216284	7.5019	16.4668	4.95102e-05	0.000602419
HIST1H4D	-0.165765	7.48741	16.4544	4.98331e-05	0.000605922
MINOS1	0.179383	7.9161	16.4537	4.98516e-05	0.000605922
PPARA	-0.254912	7.534	16.4496	4.99614e-05	0.00060693
C9orf16	0.107666	8.73786	16.4479	5.00054e-05	0.000607139
SLC14A1	-0.20597	7.49218	16.4427	5.01416e-05	0.000608468
SLC27A5	0.231666	7.70615	16.4406	5.01979e-05	0.000608824
FANCB	0.234741	7.51002	16.4321	5.04236e-05	0.000611173
DENND6A	-0.255423	7.61526	16.4313	5.04455e-05	0.000611173
MMP24-AS1	0.198839	7.84322	16.4273	5.05509e-05	0.000611898
PGRMC2	0.235583	7.78889	16.427	5.05593e-05	0.000611898
ZBTB3	-0.167357	7.48717	16.4081	5.10676e-05	0.000617499
WDR92	-0.259139	7.55782	16.4077	5.10767e-05	0.000617499
TRANK1	-0.254499	7.60266	16.4062	5.1118e-05	0.00061767
SYTL1	-0.237691	7.6548	16.404	5.11764e-05	0.000618045
RP6-99M1.3	-0.191744	7.50033	16.3972	5.13604e-05	0.000619936
LRRC4C	-0.170312	7.48676	16.3734	5.20108e-05	0.000627453
NFE2L3	-0.258952	7.60354	16.366	5.22129e-05	0.000629556
EWSR1	0.15376	8.2734	16.3603	5.23714e-05	0.000631131
PLEKHG2	-0.227375	7.51067	16.3563	5.24812e-05	0.000632117
CRBN	-0.149898	8.1533	16.3524	5.25898e-05	0.000633089
SDF2L1	0.253574	7.70396	16.3221	5.34378e-05	0.000642957
ATAT1	-0.251961	7.55493	16.3199	5.34993e-05	0.000643355
CYB561D1	-0.153853	7.48477	16.3173	5.35732e-05	0.000643902
SRI	0.118494	8.58584	16.3133	5.36858e-05	0.000644913
LINC00657	-0.197918	7.95245	16.3007	5.4043e-05	0.00064886
AGPS	-0.22161	7.74592	16.2786	5.46786e-05	0.000656143
PYCR1	0.250135	7.62453	16.2737	5.48196e-05	0.000657461
ZMYM5	-0.230725	7.6908	16.271	5.48982e-05	0.000657461
CALU	0.216002	7.75858	16.2709	5.49014e-05	0.000657461
RNF146	-0.251074	7.59206	16.2708	5.49045e-05	0.000657461
HIST1H2BL	-0.159895	7.48649	16.2687	5.49632e-05	0.000657817
AC025171.1	-0.240332	7.51502	16.2617	5.51678e-05	0.000659916
C16orf72	-0.25309	7.54059	16.2365	5.59063e-05	0.000668397
TTC27	0.257647	7.55356	16.2303	5.60906e-05	0.000670247
CREBL2	-0.250668	7.5375	16.22	5.63942e-05	0.00067352
BTBD11	-0.208508	7.50729	16.2164	5.65025e-05	0.000674457
RP1-313I6.12	-0.279279	7.63612	16.1885	5.73413e-05	0.000684109
GPAA1	0.216516	7.71504	16.1821	5.7534e-05	0.000686047
METTL6	-0.249856	7.55454	16.1592	5.82351e-05	0.000694043
CPT2	-0.254669	7.56637	16.1548	5.8371e-05	0.000695296
FKBP5	-0.141661	8.61548	16.1497	5.85275e-05	0.000696794
C11orf30	-0.25181	7.58042	16.1477	5.85882e-05	0.000697151
RP11-804H8.6	-0.194778	7.49824	16.1173	5.95379e-05	0.000708079
PROSC	-0.212688	7.71405	16.1156	5.95901e-05	0.000708328
ABCA1	-0.260986	7.55624	16.1107	5.9745e-05	0.000709505
NXT1	0.208909	7.78258	16.1105	5.97517e-05	0.000709505
ZNF561	-0.251016	7.55244	16.0787	6.07631e-05	0.000721082
FAM214B	-0.239627	7.53745	16.0779	6.07903e-05	0.000721082
CLIP3	-0.22932	7.51285	16.062	6.13014e-05	0.000726764
MPHOSPH10	-0.194587	7.81289	16.0431	6.19156e-05	0.000733661
JADE2	-0.256757	7.5571	16.0414	6.19735e-05	0.000733964
ATF6	-0.215704	7.79076	16.0265	6.24614e-05	0.000739248
ABHD17C	0.163835	7.49454	16.0258	6.2485e-05	0.000739248
B3GNTL1	-0.24067	7.60748	16.0114	6.29626e-05	0.000744509
NUMB	-0.239508	7.64763	16.0104	6.29959e-05	0.000744515
ANKRD27	-0.245124	7.61339	16.0041	6.32055e-05	0.000746603
POMT1	-0.236323	7.52245	15.9997	6.33532e-05	0.000747958
YWHAQ	0.12287	8.47188	15.9838	6.38876e-05	0.000753874
INPP5B	-0.253368	7.58319	15.9807	6.39911e-05	0.000754701
SLAIN2	-0.2284	7.73249	15.973	6.42537e-05	0.000757187
ZBTB7A	-0.255001	7.5886	15.9725	6.42687e-05	0.000757187
MBD6	-0.252012	7.56414	15.9654	6.45119e-05	0.000759657
UBE2H	-0.238294	7.7509	15.9546	6.48816e-05	0.000763614
SOCS5	-0.248964	7.56841	15.94	6.53817e-05	0.000769101
RABL6	0.215321	7.74257	15.9342	6.55822e-05	0.000770925
SSSCA1	0.199571	7.77603	15.9336	6.56048e-05	0.000770925
UBE2E1	-0.159465	7.98524	15.9316	6.56738e-05	0.000771335
QDPR	0.218724	7.68273	15.9288	6.57689e-05	0.000772052
SRA1	0.227454	7.71356	15.9276	6.58116e-05	0.000772153
ANKIB1	-0.245406	7.61239	15.9264	6.58529e-05	0.000772238
AKIRIN1	-0.188994	7.94986	15.9033	6.66607e-05	0.000781306
SAMD13	-0.247735	7.5961	15.8983	6.68401e-05	0.000783004
GLTSCR2	-0.0790794	9.4657	15.8888	6.7176e-05	0.000786402
SFR1	-0.242616	7.60823	15.8881	6.71996e-05	0.000786402
TMEM39A	-0.248507	7.56396	15.8837	6.73556e-05	0.00078782
SIAH2	0.197314	8.14258	15.874	6.77023e-05	0.000791467
DACH1	-0.260131	7.57297	15.8651	6.80228e-05	0.000794804
SERTAD1	-0.26061	7.59361	15.8584	6.82633e-05	0.000797203
HTRA2	0.193568	7.81616	15.8195	6.9682e-05	0.000813352
CALCOCO1	-0.240609	7.64288	15.8091	7.00653e-05	0.000817405
KLHDC10	-0.249261	7.56112	15.8076	7.01216e-05	0.00081764
HBG2	0.1205	7.48228	15.7896	7.07899e-05	0.000824529
ZNF253	-0.24448	7.52573	15.7892	7.08039e-05	0.000824529
MRPL40	0.205519	7.73962	15.7888	7.08215e-05	0.000824529
BICD2	-0.240761	7.65354	15.7851	7.09582e-05	0.000825696
LARP4	-0.229307	7.67532	15.7744	7.1361e-05	0.000829956
ITGB3BP	0.216764	7.72263	15.7513	7.22398e-05	0.000839746
RP11-473M20.16	0.176831	7.49799	15.7492	7.23184e-05	0.000840228
MGAT4B	0.235936	7.64849	15.7379	7.27523e-05	0.000844836
STXBP3	-0.19212	7.83317	15.7238	7.3296e-05	0.000850714
APOLD1	-0.238442	7.51751	15.7191	7.34774e-05	0.000852383
TBCC	-0.223036	7.71289	15.7151	7.36359e-05	0.000853785
VPS39	-0.244348	7.55047	15.7025	7.41275e-05	0.000859045
AP001171.1	-0.226427	7.83472	15.6871	7.47334e-05	0.000865624
TUSC1	0.243571	7.56912	15.685	7.48134e-05	0.000866107
RP11-350N15.5	-0.228477	7.516	15.6812	7.4967e-05	0.000867443
EXOSC6	0.231805	7.67867	15.6666	7.55467e-05	0.000873704
LAGE3	0.154327	8.03267	15.6653	7.55992e-05	0.000873865
EPHX2	0.241206	7.51832	15.6462	7.63663e-05	0.000882281
AF213884.2	-0.200912	7.49511	15.6446	7.64306e-05	0.000882575
HOXA9	-0.221171	7.87972	15.643	7.64957e-05	0.000882877
EPC1	-0.162163	8.11717	15.6348	7.68257e-05	0.000886142
ZKSCAN4	-0.234121	7.51351	15.6341	7.68568e-05	0.000886142
GFI1B	-0.258966	7.59801	15.6239	7.72702e-05	0.000890455
TXN2	0.148681	8.14337	15.6167	7.75673e-05	0.000893424
RPL38	0.0497508	11.0218	15.6065	7.79877e-05	0.00089781
FARSA	-0.1924	7.78494	15.602	7.81736e-05	0.000899306
CNBP	0.0959301	8.97439	15.6014	7.81971e-05	0.000899306
LCLAT1	-0.24533	7.53286	15.5983	7.83252e-05	0.000900322
PLA2G4A	-0.244986	7.53757	15.5909	7.86334e-05	0.000902996
IMPDH1	0.234329	7.59748	15.5908	7.86375e-05	0.000902996
RBM12B	-0.249313	7.60895	15.5863	7.88257e-05	0.000904243
ZFP3	-0.163663	7.48924	15.5862	7.88259e-05	0.000904243
GLCCI1	-0.255462	7.5505	15.5832	7.8954e-05	0.000905254
BNIP2	0.172745	7.99966	15.5663	7.96617e-05	0.000912907
WBSCR22	0.192056	7.80977	15.5546	8.01553e-05	0.000918098
SNORD3B-2	-0.262392	7.56299	15.5396	8.07958e-05	0.000924967
RPS24	0.0397802	13.0297	15.5365	8.09267e-05	0.000925997
ZNF184	-0.245556	7.53684	15.5073	8.21887e-05	0.000939964
ANP32A	0.125948	8.43538	15.4875	8.30508e-05	0.000949344
BFAR	0.181661	7.95899	15.4816	8.33127e-05	0.000951857
IRS2	0.243533	7.74138	15.4639	8.40979e-05	0.000960343
C11orf83	0.202736	7.7164	15.4616	8.42e-05	0.000961025
PF4	0.167241	7.48197	15.4589	8.43197e-05	0.000961907
ZNF384	-0.242874	7.53898	15.4502	8.47091e-05	0.000965862
EFHC1	-0.244406	7.5799	15.441	8.51212e-05	0.000970074
NUDC	0.139806	8.27291	15.4332	8.54731e-05	0.000973594
REEP5	0.243921	7.62465	15.4286	8.56812e-05	0.000975474
CHSY1	0.24682	7.66372	15.4249	8.58493e-05	0.000976897
ZNF317	-0.245566	7.53865	15.4116	8.64557e-05	0.000983303
TMEM87A	-0.204874	7.74052	15.3965	8.71498e-05	0.0009907
HILPDA	-0.275588	7.55045	15.3933	8.72985e-05	0.000991893
SPEF2	-0.229874	7.51272	15.3874	8.75683e-05	0.000994336
CTD-2035E11.3	-0.239392	7.53742	15.3867	8.76012e-05	0.000994336
EVI2B	-0.236227	7.77322	15.3768	8.80623e-05	0.000999068
ZBTB41	-0.232536	7.52894	15.3756	8.81203e-05	0.000999226
DHRS4L2	0.197068	7.7506	15.3691	8.84228e-05	0.00100215
[truncated: 20,657 more rows]

## Sheet: b) MEP_BMvsPB
gene	logFC	logCPM	LR	PValue	FDR
RPL17	-0.651499	9.28095	388.156	2.08642e-86	4.85698e-82
EEF2	-0.371498	10.4464	325.775	7.99853e-73	9.30989e-69
HSPA1B	2.81511	8.50002	311.91	8.37978e-70	6.50243e-66
NFKBIA	1.24864	8.82834	287.269	1.95719e-64	1.13903e-60
HIST1H1C	1.07328	8.99782	278.834	1.3481e-62	6.27647e-59
SERPINB1	-0.505238	10.851	277.597	2.50699e-62	9.7267e-59
CXCL2	2.23217	8.2886	259.96	1.75118e-58	5.82367e-55
RPL37A	0.246391	12.5063	247.428	9.44324e-56	2.74787e-52
TSPAN2	-1.36804	8.17317	223.385	1.65241e-50	4.27404e-47
DNAJB1	1.55166	8.3228	213.796	2.0407e-48	4.75054e-45
TMEM66	-0.5299	8.99884	199.763	2.35247e-45	4.97846e-42
IER5	1.28512	8.09254	185.542	2.989e-42	5.79841e-39
TXNIP	-0.742835	9.37242	178.619	9.70378e-41	1.73765e-37
ATF3	1.36223	8.06898	175.745	4.11633e-40	6.84457e-37
HSPA5	1.00833	9.15202	174.002	9.89086e-40	1.535e-36
FHL1	-0.994221	8.37414	171.532	3.42477e-39	4.98282e-36
HNRNPA1	-0.27018	11.0343	163.478	1.96705e-37	2.69358e-34
UBC	0.432216	10.1293	158.071	2.98607e-36	3.86182e-33
PABPC1	-0.317857	10.0702	151.946	6.51126e-35	7.97766e-32
HSPA1A	1.48305	8.87296	151.081	1.00598e-34	1.17091e-31
CXCL3	1.71559	8.19866	150.444	1.38617e-34	1.5366e-31
MAFF	1.01141	8.14086	147.095	7.47957e-34	7.91441e-31
VIM	-0.690029	10.1882	145.596	1.59089e-33	1.61019e-30
HSPB1	0.700853	8.88883	141.321	1.36895e-32	1.32783e-29
FAM117A	-0.724499	8.74044	139.713	3.07576e-32	2.86402e-29
NBEAL1	-0.566871	9.06365	138.023	7.20478e-32	6.45077e-29
RPS26	0.256853	11.0244	137.047	1.17767e-31	1.01537e-28
RPL6	-0.191027	12.4862	135.777	2.23209e-31	1.85575e-28
JUNB	0.754113	8.68316	133.505	7.01101e-31	5.62791e-28
RPS21	0.227205	11.8359	132.616	1.0972e-30	8.51388e-28
RPSAP58	-0.55449	8.24962	131.028	2.441e-30	1.83304e-27
ANXA1	-0.771333	9.5672	128.629	8.17394e-30	5.94629e-27
C10orf10	1.6412	7.99432	127.57	1.39375e-29	9.83188e-27
EREG	0.763415	9.23949	123.41	1.13426e-28	7.76602e-26
PTPN6	-0.59984	8.49818	121.963	2.35201e-28	1.56436e-25
RPS29	0.174202	12.5118	116.87	3.06544e-27	1.98224e-24
CAT	-0.450692	9.00923	115.89	5.02486e-27	3.16145e-24
CIRBP	-0.336432	9.64104	115.221	7.03825e-27	4.31167e-24
H2AFZ	0.474367	9.05396	113.629	1.57158e-26	9.3807e-24
DONSON	-0.427875	8.19591	112.86	2.31548e-26	1.34755e-23
HIST1H2BG	1.06809	8.09428	110.33	8.29824e-26	4.71158e-23
PBXIP1	-0.843757	8.17525	109.45	1.29353e-25	7.16955e-23
EIF3E	-0.22999	10.2644	106.306	6.31881e-25	3.42083e-22
ATP5E	0.30396	9.95977	105.935	7.62067e-25	4.03186e-22
RPL38	0.193057	11.5869	104.45	1.61175e-24	8.33774e-22
CD53	-0.610308	8.29504	103.776	2.26573e-24	1.14661e-21
HMGN2	0.438383	9.24935	102.034	5.45688e-24	2.70278e-21
RPL39	0.151095	13.3234	101.128	8.62183e-24	4.18141e-21
RPL36	0.165593	11.9782	100.436	1.22305e-23	5.8105e-21
NDUFB1	0.473816	8.64669	95.9956	1.15137e-22	5.36055e-20
REC8	-0.707101	8.19331	93.8935	3.32973e-22	1.51986e-19
RGS18	0.770714	8.18073	93.014	5.19249e-22	2.32454e-19
BIRC5	0.992453	7.98145	92.5886	6.43757e-22	2.82755e-19
ICAM3	-0.475864	8.68416	91.8961	9.13468e-22	3.93789e-19
LAPTM5	-0.361184	8.9888	91.5804	1.0715e-21	4.53518e-19
ZFP36	0.689455	8.85718	90.9131	1.50124e-21	6.24062e-19
ZFP36L2	-0.506643	9.90074	90.8119	1.58004e-21	6.45295e-19
TMA7	0.303325	9.4285	90.0156	2.36292e-21	9.48388e-19
HSD17B11	-0.408932	8.79707	89.2081	3.55392e-21	1.40223e-18
CD37	-0.316517	9.36005	89.1177	3.72014e-21	1.44335e-18
LAPTM4A	-0.348916	8.92428	88.4571	5.1949e-21	1.98249e-18
NPM1	-0.187687	11.0027	87.6691	7.73739e-21	2.90514e-18
UCP2	-0.564454	8.52653	85.4986	2.31862e-20	8.5675e-18
EEF1A1	-0.128939	13.5048	84.619	3.61766e-20	1.31587e-17
RPL37	0.143253	12.9266	81.6608	1.61569e-19	5.78641e-17
PMAIP1	0.714005	8.26648	79.4667	4.90434e-19	1.72982e-16
ITGA2B	0.774492	8.19729	78.9555	6.35251e-19	2.20717e-16
PPP1R15A	0.444929	8.74384	78.7185	7.16231e-19	2.45193e-16
NFKBIZ	0.606304	8.29072	77.9198	1.07312e-18	3.62045e-16
TAGLN2	-0.356763	9.70357	77.7202	1.18718e-18	3.94806e-16
SDCBP	-0.499362	8.49475	77.6527	1.22848e-18	4.01691e-16
RPL3	-0.125554	12.6641	77.6305	1.2424e-18	4.01691e-16
SOCS3	0.919225	8.11796	76.9374	1.76461e-18	5.62718e-16
MEF2C	0.61562	8.31432	76.6648	2.02584e-18	6.3729e-16
GNB2L1	-0.138043	12.0236	76.4994	2.20275e-18	6.83705e-16
MT-ND3	0.219277	11.6001	76.4573	2.25021e-18	6.89247e-16
UQCRQ	0.357399	8.79509	75.1273	4.41319e-18	1.33421e-15
HNRNPA1L2	-0.543652	8.12335	74.241	6.9138e-18	2.06341e-15
CST3	0.471457	8.68674	73.7287	8.96249e-18	2.64099e-15
BTF3	-0.149553	11.0487	73.3491	1.08632e-17	3.16105e-15
EIF2S3	-0.423276	8.73566	73.0087	1.29076e-17	3.70959e-15
HIST1H2AE	0.711494	8.21049	72.9279	1.34474e-17	3.81759e-15
SRSF5	-0.242289	9.50677	72.7806	1.44895e-17	4.06387e-15
PKM	0.449711	8.48842	72.1756	1.96871e-17	5.45592e-15
NCOA4	-0.542397	8.41752	71.3168	3.04229e-17	8.33193e-15
EMP3	-0.459933	8.95378	70.8205	3.91245e-17	1.05904e-14
HSP90AA1	0.286783	10.4131	70.2137	5.32155e-17	1.42391e-14
NUCKS1	0.370138	8.8971	68.7698	1.10652e-16	2.92712e-14
PCBP2	-0.27701	9.43086	66.1932	4.08829e-16	1.06934e-13
MBOAT7	-0.474065	8.36414	65.5977	5.53027e-16	1.42037e-13
TPSAB1	-0.876071	8.61526	65.5899	5.55238e-16	1.42037e-13
SLC27A2	-0.607594	8.14171	65.093	7.14437e-16	1.80776e-13
SNRPG	0.342898	8.5406	64.6909	8.76186e-16	2.1932e-13
C1orf228	-0.525136	8.57695	64.0524	1.21153e-15	3.00034e-13
CCNI	-0.231237	9.68872	63.6202	1.50873e-15	3.69703e-13
CD83	0.782642	7.98915	63.4767	1.62279e-15	3.93509e-13
ITPKA	0.623549	7.96408	63.044	2.0214e-15	4.85114e-13
ARL6IP5	-0.327741	8.77719	62.7666	2.32706e-15	5.52772e-13
RPL41	0.113309	13.3958	62.7013	2.40563e-15	5.65663e-13
S100A10	-0.890525	8.34026	61.6352	4.13373e-15	9.6229e-13
EBPL	-0.245661	9.0527	61.3825	4.69966e-15	1.0832e-12
RPS27	0.112659	13.1513	60.8972	6.01354e-15	1.37244e-12
SLC40A1	-0.432771	8.94235	60.8438	6.17862e-15	1.39643e-12
FBXO7	-0.442834	8.45326	60.2035	8.55406e-15	1.91471e-12
DUSP2	0.974163	8.02763	59.9512	9.72372e-15	2.15579e-12
TKT	-0.255849	9.21137	59.3911	1.29254e-14	2.83859e-12
UBE2C	0.712991	7.97692	59.1822	1.43727e-14	3.12694e-12
TNFAIP3	0.827885	8.12534	58.116	2.47103e-14	5.32622e-12
CKS2	0.45099	8.57266	57.7693	2.94727e-14	6.29445e-12
SLC2A3	0.67718	8.10903	57.683	3.07949e-14	6.51705e-12
HSPE1	0.36036	8.85267	57.4481	3.4702e-14	7.27773e-12
SRSF6	-0.438547	8.36396	57.3927	3.56921e-14	7.41853e-12
IL8	1.31309	8.64341	57.3045	3.733e-14	7.6903e-12
NR4A1	0.701692	8.3936	57.1716	3.99393e-14	8.15568e-12
USMG5	0.308853	8.90002	56.8148	4.78839e-14	9.69295e-12
CYTL1	-0.339657	9.2567	56.1098	6.85334e-14	1.37534e-11
CLK1	0.508062	8.23956	55.7854	8.08309e-14	1.6017e-11
SUMO2	-0.194386	9.58576	55.7767	8.11895e-14	1.6017e-11
JUN	0.339946	11.0487	55.4507	9.58307e-14	1.87466e-11
HLA-C	-0.214353	9.40041	55.4097	9.78547e-14	1.8983e-11
RPL7	-0.107263	12.2138	55.2597	1.0561e-13	2.03181e-11
POLR2L	0.352273	8.64357	55.1828	1.09828e-13	2.09565e-11
ZFAS1	-0.211477	10.7814	55.0481	1.17618e-13	2.22603e-11
CD82	-0.389175	8.60223	54.8596	1.29455e-13	2.43031e-11
SELL	-0.513745	8.45422	54.8057	1.33053e-13	2.47788e-11
MCL1	0.518913	8.52174	54.648	1.44172e-13	2.66364e-11
CCNG1	-0.34326	8.48627	54.5797	1.4927e-13	2.73611e-11
ATP5I	0.311754	9.0033	54.4344	1.60726e-13	2.92307e-11
ATP5J2	0.292084	8.8545	54.3397	1.68663e-13	3.04365e-11
SH3BGRL	-0.259791	9.33415	54.1433	1.86391e-13	3.31227e-11
BTG2	0.564813	8.32632	54.1432	1.86395e-13	3.31227e-11
MGLL	0.491804	8.27281	53.5409	2.53265e-13	4.46648e-11
CD47	-0.477579	8.24434	53.1417	3.10337e-13	5.43184e-11
HLA-A	-0.188365	9.88645	52.7917	3.7086e-13	6.44273e-11
PRDX1	0.30464	9.04667	52.6325	4.02185e-13	6.93517e-11
NDUFA3	0.371486	8.57381	52.4649	4.38002e-13	7.49724e-11
GBP2	-0.667334	8.03457	52.4221	4.47661e-13	7.60664e-11
DEPTOR	-0.490492	8.34022	52.1442	5.15705e-13	8.69934e-11
H3F3A	-0.145873	11.141	51.9048	5.82587e-13	9.75687e-11
HSP90B1	0.376328	8.82028	51.7781	6.21401e-13	1.03326e-10
LSMD1	0.305352	9.2041	51.7272	6.3772e-13	1.05287e-10
CDC42SE2	-0.452961	8.37177	51.0465	9.02034e-13	1.47876e-10
COX17	0.488434	8.17879	50.9823	9.32025e-13	1.51725e-10
RPSA	-0.127038	11.591	50.8753	9.84239e-13	1.59112e-10
DNMT1	0.504002	8.17325	50.038	1.50794e-12	2.42092e-10
THEMIS2	-0.540279	8.10971	49.8161	1.68854e-12	2.6923e-10
2006-09-01	-0.312658	8.98967	49.611	1.87464e-12	2.9687e-10
RPL15	-0.0908376	12.4076	48.9502	2.62543e-12	4.12956e-10
ELMO1	-0.423796	8.46968	48.9317	2.65036e-12	4.14079e-10
PTTG1	0.530372	8.14139	48.9033	2.68893e-12	4.17303e-10
MIR142	-0.565579	8.27493	48.7667	2.88294e-12	4.4445e-10
LEPROT	-0.361921	8.75978	48.6675	3.03243e-12	4.64421e-10
PPIF	0.539006	8.06425	48.4182	3.44352e-12	5.23933e-10
SDPR	0.592282	8.18277	48.3805	3.51046e-12	5.30649e-10
KHDRBS1	-0.282333	8.82004	48.217	3.81574e-12	5.73075e-10
SNHG9	0.492036	8.32955	47.7676	4.7985e-12	7.16054e-10
HPGD	-0.660185	8.10846	47.6679	5.04895e-12	7.48627e-10
AHNAK	-0.606125	8.2322	47.5971	5.2346e-12	7.71243e-10
NFIB	0.673676	7.98808	47.355	5.9228e-12	8.6715e-10
PPP1R14A	0.664735	8.01404	47.262	6.21032e-12	9.03563e-10
UBE2T	0.569863	7.99197	47.2139	6.3646e-12	9.20258e-10
KLF2	0.810967	8.21705	47.0369	6.96642e-12	1.00106e-09
C6orf48	-0.209124	9.33307	46.7735	7.96835e-12	1.13801e-09
CPPED1	-0.428073	8.56275	46.5637	8.86893e-12	1.2589e-09
CD99	-0.389055	8.76382	46.3411	9.93602e-12	1.40182e-09
RPL35	0.108499	11.9272	46.0076	1.17793e-11	1.65187e-09
CYCS	0.30441	8.64272	45.978	1.19588e-11	1.66701e-09
WDR13	-0.463634	8.19525	45.7497	1.34367e-11	1.86186e-09
UBL5	0.252801	8.9543	45.7258	1.36018e-11	1.87358e-09
RCSD1	-0.482238	8.31423	45.6957	1.38126e-11	1.89143e-09
PFDN2	0.297843	8.5559	45.6601	1.40662e-11	1.9149e-09
MPP1	-0.298927	8.77601	45.4895	1.53463e-11	2.07701e-09
RPLP2	0.0973036	12.1284	45.4778	1.54379e-11	2.07734e-09
CNRIP1	-0.515484	8.42214	45.2336	1.74882e-11	2.3397e-09
HNRNPH1	-0.383273	8.87229	45.2138	1.76656e-11	2.34993e-09
NR2C2AP	0.53113	7.98535	44.7275	2.26449e-11	2.99518e-09
FDX1	-0.466042	8.21754	44.6927	2.30514e-11	3.03171e-09
MKI67	0.649887	7.97324	44.5825	2.4386e-11	3.18923e-09
C14orf2	0.223687	9.44828	44.4394	2.62354e-11	3.41192e-09
TYMS	0.513078	8.18001	44.3193	2.78959e-11	3.60771e-09
PIP4K2A	-0.477686	8.31021	44.1836	2.98983e-11	3.84532e-09
HPGDS	-0.512346	8.40368	43.8215	3.5974e-11	4.60131e-09
TMEM59	-0.238106	8.76919	43.6899	3.84758e-11	4.89442e-09
IGBP1	-0.323987	8.55371	43.0293	5.39263e-11	6.82255e-09
EIF3H	-0.190804	9.41432	42.7552	6.20374e-11	7.80631e-09
GINS2	0.593517	7.99788	42.5905	6.74873e-11	8.44643e-09
ZNF277	-0.486996	8.13969	41.9743	9.24798e-11	1.15125e-08
IL18	-0.411105	8.51213	41.9392	9.41542e-11	1.16586e-08
OST4	0.203115	9.2882	41.7233	1.05147e-10	1.29508e-08
QARS	-0.320511	8.38334	41.6353	1.09992e-10	1.34763e-08
AKR1C3	-0.371843	8.38614	41.479	1.19147e-10	1.45216e-08
NDUFB2	0.294862	8.60223	41.2845	1.3161e-10	1.59571e-08
ELOVL5	-0.383438	8.5015	41.1861	1.38401e-10	1.66934e-08
SERF2	0.1609	10.1286	41.1529	1.40775e-10	1.68922e-08
RPS28	0.106488	12.7938	40.9939	1.52704e-10	1.82297e-08
HIST3H2A	-0.374435	7.96446	40.9769	1.54036e-10	1.8295e-08
NDUFA1	0.273073	8.80938	40.7698	1.71262e-10	2.02376e-08
SUSD3	0.527561	7.98691	40.4239	2.04425e-10	2.40344e-08
PMPCB	-0.351068	8.37744	40.317	2.15922e-10	2.52585e-08
LIMD2	-0.280406	8.79607	40.285	2.19493e-10	2.55479e-08
ACVR2B	-0.469044	7.99281	40.2093	2.28165e-10	2.64251e-08
CD69	0.369788	9.39661	39.9195	2.64649e-10	3.04988e-08
C19orf77	-0.393817	8.56286	39.6686	3.00918e-10	3.45077e-08
SPN	-0.31783	8.68099	39.6372	3.0581e-10	3.48968e-08
ISCA2	-0.45333	8.17003	39.5494	3.19857e-10	3.63217e-08
SHFM1	0.252245	8.77148	39.3292	3.58055e-10	4.0462e-08
SLIRP	0.316432	8.35799	39.1283	3.96852e-10	4.46296e-08
RPS10	-0.146341	10.8063	38.9698	4.30414e-10	4.81712e-08
ORAI2	-0.398628	8.3913	38.9143	4.42818e-10	4.92346e-08
EIF3F	-0.181246	9.47505	38.9085	4.44145e-10	4.92346e-08
NR4A2	0.612721	8.02624	38.7722	4.76256e-10	5.25439e-08
RPS19BP1	0.3434	8.32047	38.7625	4.78636e-10	5.25574e-08
GLTSCR2	-0.162957	9.71139	38.5676	5.28884e-10	5.78023e-08
RPL10	-0.0856169	13.8783	38.519	5.42224e-10	5.89834e-08
ANXA2	-0.655482	8.04593	38.3898	5.79352e-10	6.2729e-08
LGALS9	-0.33019	8.42914	38.3368	5.95289e-10	6.41562e-08
MT-ATP6	0.146627	12.0998	37.5809	8.76977e-10	9.40791e-08
EIF3L	-0.168183	9.33172	37.4093	9.57635e-10	1.0226e-07
PRSS57	-0.209721	9.37783	37.3032	1.01119e-09	1.07486e-07
WSB1	-0.375948	8.37933	37.1514	1.09303e-09	1.15658e-07
UBE2L6	-0.269417	8.47609	36.9932	1.18544e-09	1.24868e-07
SNRPF	0.230506	8.8603	36.8034	1.30662e-09	1.37013e-07
UBXN1	-0.253838	8.83074	36.7127	1.36886e-09	1.42895e-07
CALCOCO2	-0.508979	8.19492	36.4613	1.55725e-09	1.61836e-07
RANBP1	0.287062	8.64329	36.3924	1.61334e-09	1.6692e-07
C1orf186	-0.610251	8.07893	36.2559	1.73032e-09	1.7823e-07
TCEB2	0.206336	9.15819	36.1245	1.85108e-09	1.8983e-07
ATG16L2	-0.460944	8.13652	36.0992	1.87524e-09	1.91463e-07
FTH1	-0.154092	12.5818	35.9464	2.02818e-09	2.06175e-07
SELP	0.615145	7.99357	35.8776	2.10112e-09	2.12661e-07
FAM211A	-0.521987	8.7893	35.8152	2.16945e-09	2.18626e-07
EIF3M	-0.198743	9.06065	35.7337	2.26213e-09	2.26983e-07
CAMK1D	-0.504982	8.08905	35.7057	2.29497e-09	2.2929e-07
DUSP1	0.282492	9.82706	35.6557	2.35457e-09	2.3424e-07
SAT1	0.398723	9.53943	35.461	2.60207e-09	2.5776e-07
LEPROTL1	-0.361068	8.37755	35.348	2.75758e-09	2.72007e-07
IER2	0.406562	8.93559	35.3279	2.78616e-09	2.73667e-07
S1PR4	-0.368002	8.16405	35.1008	3.13069e-09	3.05476e-07
DSCC1	0.491626	7.97531	35.0974	3.13625e-09	3.05476e-07
RPL13A	-0.0782071	12.7872	35.0505	3.21257e-09	3.11606e-07
CRIP1	-0.506066	8.06424	35.024	3.25668e-09	3.14573e-07
TESPA1	-0.315143	8.48662	35.004	3.29025e-09	3.16503e-07
TK1	0.548432	7.97054	34.7545	3.74011e-09	3.56421e-07
ADAMTS1	0.637452	8.02815	34.7499	3.74894e-09	3.56421e-07
RNF7	-0.322898	8.50984	34.7488	3.75116e-09	3.56421e-07
MYL12A	-0.236076	8.93736	34.6331	3.98074e-09	3.76091e-07
CDKN1A	0.700366	7.9814	34.6284	3.99048e-09	3.76091e-07
TAOK3	-0.29654	8.70897	34.576	4.09936e-09	3.84794e-07
RPL36A	0.157126	10.0509	34.5478	4.15903e-09	3.88828e-07
BNIP3L	-0.32457	8.47585	34.4981	4.26668e-09	3.97296e-07
RPS4X	-0.0834357	13.1088	34.3967	4.49495e-09	4.16885e-07
TFPI	-0.429885	8.31676	34.3705	4.55586e-09	4.20857e-07
DAD1	0.250303	9.02526	34.1893	5.00028e-09	4.60085e-07
MYO1G	-0.460156	8.12815	34.1739	5.04008e-09	4.61921e-07
MPO	0.536858	7.97451	34.1104	5.20724e-09	4.7537e-07
OAZ2	-0.357942	8.20456	33.9505	5.65336e-09	5.1408e-07
HLA-E	-0.206605	9.31928	33.8851	5.84641e-09	5.29566e-07
AKIRIN1	-0.396364	8.25414	33.7308	6.32922e-09	5.71077e-07
UQCRC2	-0.228531	8.55126	33.5744	6.85889e-09	6.16479e-07
UQCR10	0.252561	8.77213	33.5062	7.10354e-09	6.36013e-07
PTPRC	-0.31555	8.74943	33.3791	7.58354e-09	6.76387e-07
COX6C	0.190844	9.25001	33.2447	8.12627e-09	7.22029e-07
TUBA1B	0.265364	9.07408	33.2194	8.23254e-09	7.28689e-07
MAD2L1	0.45397	8.06906	33.1973	8.3268e-09	7.34241e-07
PRDX4	0.307284	8.26737	32.9297	9.55514e-09	8.39374e-07
UPF2	0.359588	8.39223	32.9031	9.68673e-09	8.47734e-07
CHCHD10	0.442296	8.10411	32.6856	1.08339e-08	9.44577e-07
GPSM3	-0.278618	8.50731	32.6752	1.08917e-08	9.46075e-07
H3F3B	0.218418	11.9438	32.5916	1.13704e-08	9.83987e-07
PRKX	-0.477047	8.04268	32.543	1.16584e-08	1.00517e-06
BEX2	-0.29877	8.68522	32.529	1.17425e-08	1.00869e-06
LYPLA1	-0.301519	8.40502	32.386	1.26393e-08	1.08173e-06
LRCH4	-0.387586	8.1507	32.2879	1.32936e-08	1.13356e-06
SRSF3	-0.188229	9.10485	32.2737	1.33917e-08	1.13776e-06
CDC6	0.444107	7.96349	32.2568	1.3508e-08	1.14347e-06
ANAPC11	0.305808	8.43559	32.1875	1.39987e-08	1.18071e-06
TMEM258	0.213463	9.01729	32.1336	1.43924e-08	1.20953e-06
HIST1H2BD	0.509421	8.07571	32.0599	1.49493e-08	1.25181e-06
GNA15	-0.282497	8.52077	31.8414	1.67291e-08	1.39583e-06
CBX6	-0.453102	8.04859	31.7191	1.78161e-08	1.48122e-06
TSC22D3	-0.287283	9.85077	31.5366	1.95714e-08	1.62136e-06
LSM4	0.318416	8.36534	31.4445	2.05228e-08	1.69415e-06
COX8A	0.240905	8.87128	31.4143	2.08442e-08	1.70998e-06
WTAP	-0.282465	8.41811	31.4127	2.08615e-08	1.70998e-06
CENPM	0.477147	7.97472	31.342	2.16349e-08	1.76715e-06
PDCD4	-0.318463	8.59126	31.2117	2.31372e-08	1.88326e-06
FAM175A	-0.393008	8.20427	31.1922	2.33704e-08	1.89429e-06
GGH	0.473205	8.0168	31.1868	2.34355e-08	1.89429e-06
ARL6IP1	-0.33495	8.28429	31.1313	2.41156e-08	1.94251e-06
TRA2B	0.228128	8.83132	31.0761	2.48106e-08	1.99161e-06
RPA3	0.376818	8.16822	31.012	2.56441e-08	2.05144e-06
UQCRH	0.145218	9.9307	30.9061	2.70821e-08	2.15905e-06
RP11-620J15.3	-0.220745	9.90217	30.8719	2.75639e-08	2.18997e-06
NACA	-0.0999098	12.1392	30.666	3.06492e-08	2.42681e-06
CD244	-0.462689	8.01233	30.6573	3.07865e-08	2.42942e-06
FTL	0.12337	11.4371	30.6432	3.10116e-08	2.43891e-06
RP11-386G11.10	0.419807	7.96659	30.568	3.22361e-08	2.52668e-06
PPP1R15B	0.446833	8.02118	30.4482	3.42904e-08	2.67868e-06
TRAF5	-0.487856	8.056	30.4273	3.46614e-08	2.69861e-06
MT2A	0.470408	8.27511	30.4123	3.49305e-08	2.71049e-06
SCP2	-0.272517	8.37764	30.3939	3.52643e-08	2.7273e-06
DDX5	-0.180108	9.66145	30.3477	3.61132e-08	2.7837e-06
DDX24	0.281944	8.5451	30.2868	3.72658e-08	2.85715e-06
GP1BA	0.426388	7.96651	30.2844	3.73115e-08	2.85715e-06
ITGA4	-0.342669	8.6798	30.091	4.12239e-08	3.1464e-06
DDAH2	-0.237189	9.04247	30.0587	4.19169e-08	3.1876e-06
UQCR11-1	0.223781	8.78779	30.0531	4.20376e-08	3.1876e-06
CREM	-0.483189	8.12431	30.0019	4.31634e-08	3.25543e-06
RNF114	-0.345758	8.19737	29.9997	4.32118e-08	3.25543e-06
LYRM5	-0.353637	8.22459	29.9784	4.36893e-08	3.27739e-06
HIST1H2BK	0.420205	8.2489	29.9741	4.37849e-08	3.27739e-06
P2RX5	-0.470618	8.06567	29.9244	4.49223e-08	3.35175e-06
GSTP1	0.179259	9.72968	29.8983	4.55318e-08	3.38638e-06
C16orf54	-0.422447	8.14668	29.8559	4.65376e-08	3.45015e-06
GMPR2	-0.351435	8.19167	29.8401	4.69186e-08	3.46736e-06
ADAM8	-0.427974	8.02252	29.6424	5.19553e-08	3.81812e-06
PNISR	-0.188382	9.26913	29.641	5.1993e-08	3.81812e-06
LTBP1	0.51686	7.97027	29.6238	5.24565e-08	3.84005e-06
CENPF	0.648494	8.03927	29.5223	5.52769e-08	4.03383e-06
RPL18A	-0.0785759	12.9174	29.5054	5.5762e-08	4.05651e-06
HIST2H2AC	0.437425	8.16907	29.4216	5.82236e-08	4.22239e-06
HNRNPDL	-0.181662	9.34206	29.404	5.87564e-08	4.2478e-06
GADD45B	0.559239	8.06774	29.3717	5.97439e-08	4.30581e-06
UQCC2	0.351379	8.2599	29.3116	6.16265e-08	4.42779e-06
SERPINH1	-0.586169	8.00171	29.1049	6.85622e-08	4.91095e-06
ARHGDIB	-0.133667	9.84745	29.0873	6.91895e-08	4.94068e-06
PFDN5	-0.130025	10.4816	29.0387	7.0946e-08	5.05062e-06
RPL18	-0.0824283	12.5508	28.7549	8.21403e-08	5.82971e-06
EIF2A	-0.262367	8.47914	28.6972	8.46271e-08	5.98795e-06
RPS7	-0.0824744	12.6467	28.6854	8.51417e-08	6.0061e-06
FAM64A	0.180967	7.9524	28.5326	9.21327e-08	6.47963e-06
PHTF1	-0.364711	8.34845	28.4723	9.50479e-08	6.66452e-06
ORAI3	-0.38977	8.18747	28.3943	9.89542e-08	6.91758e-06
C4orf3	-0.221606	8.56279	28.1973	1.09556e-07	7.63582e-06
TRAF2	0.41898	7.98938	28.1027	1.15046e-07	7.99449e-06
IRS2	-0.455663	8.06945	28.0161	1.20313e-07	8.33563e-06
CASP3	-0.391401	8.18713	27.9674	1.23377e-07	8.52256e-06
HSP90AB1	0.122118	11.0169	27.8944	1.28118e-07	8.82387e-06
COX14	0.295687	8.30978	27.7512	1.37965e-07	9.47402e-06
SLC25A6	-0.130275	10.0142	27.7334	1.3924e-07	9.53345e-06
ZWINT	0.454471	7.98313	27.7206	1.40165e-07	9.56865e-06
BEX4	-0.280047	8.54745	27.6018	1.49038e-07	1.01446e-05
CHAF1A	0.460921	8.00386	27.593	1.49723e-07	1.01615e-05
CD52	-0.328315	8.70851	27.4941	1.57578e-07	1.06634e-05
ZC3H12A	0.418861	7.96859	27.4885	1.58034e-07	1.06634e-05
RHOB	0.481334	8.19706	27.4652	1.5995e-07	1.07615e-05
COX7B	0.205825	8.89369	27.4399	1.62053e-07	1.08716e-05
SNRPD1	0.194562	8.86342	27.4221	1.63552e-07	1.09406e-05
RGCC	0.660847	7.9921	27.4063	1.64892e-07	1.09986e-05
HSPA6	1.56565	8.06542	27.2979	1.74399e-07	1.15996e-05
NOA1	-0.3671	8.18103	27.2911	1.75017e-07	1.16075e-05
TP53INP1	-0.3997	8.10548	27.194	1.84025e-07	1.21702e-05
NACA2	-0.417637	7.97597	27.1498	1.88282e-07	1.24165e-05
CTNNB1	-0.395796	8.20579	27.0083	2.02581e-07	1.33217e-05
GYPC	-0.23187	9.03104	26.9414	2.09722e-07	1.37524e-05
ABT1	-0.380349	8.07287	26.7538	2.31099e-07	1.51116e-05
RING1	-0.378199	8.08802	26.7215	2.3499e-07	1.53231e-05
CMTM6	-0.292867	8.35379	26.491	2.64764e-07	1.72163e-05
MIR181A1HG	-0.362303	8.31552	26.4589	2.69206e-07	1.74564e-05
CDKN3	0.419459	7.97733	26.4492	2.7056e-07	1.74955e-05
DNAJC4	-0.304047	8.49512	26.3612	2.83179e-07	1.82607e-05
DCAF11	-0.353919	8.14185	26.3558	2.83963e-07	1.82607e-05
FOXN3	-0.3653	8.3388	26.3254	2.88466e-07	1.84992e-05
DDIT3	0.411905	8.22389	26.1842	3.10348e-07	1.98324e-05
CKS1B	0.383241	8.10488	26.1804	3.10959e-07	1.98324e-05
PFN1	0.162114	9.7213	26.1567	3.14797e-07	2.00223e-05
RNF139	-0.361452	8.0692	26.0649	3.3013e-07	2.09403e-05
RTN4	-0.212375	8.67425	26.0347	3.35344e-07	2.12132e-05
CDC20	0.364455	7.95988	26.0068	3.40216e-07	2.14631e-05
ARPC5	-0.22253	8.64075	25.8841	3.62543e-07	2.28098e-05
FNBP1	-0.310362	8.43999	25.861	3.66913e-07	2.30226e-05
P2RX1	-0.378327	8.22305	25.7798	3.82672e-07	2.39468e-05
SLC39A8	-0.323439	8.2066	25.7552	3.87586e-07	2.41893e-05
TPPP3	-0.254766	7.95984	25.7144	3.95867e-07	2.464e-05
APEX1	-0.180797	9.18859	25.7034	3.98123e-07	2.47144e-05
ATP6V1G1	-0.185805	9.06067	25.5601	4.28813e-07	2.65487e-05
REN	-1.13366	8.01747	25.5176	4.38377e-07	2.70689e-05
LTA4H	-0.27875	8.30341	25.4168	4.61879e-07	2.84447e-05
RPLP0	-0.0823801	12.2126	25.393	4.67605e-07	2.87213e-05
IRF1	0.481127	8.2501	25.382	4.70287e-07	2.881e-05
RPL21	0.0731966	12.2338	25.2807	4.95638e-07	3.02736e-05
RPL5	-0.078176	12.5437	25.2738	4.97432e-07	3.02736e-05
NME1	0.245275	8.51698	25.2712	4.9808e-07	3.02736e-05
CDC26	-0.300013	8.24395	25.1508	5.30181e-07	3.21409e-05
RPL19	-0.0734862	12.9467	25.0709	5.52614e-07	3.34137e-05
MZT2B	0.18669	9.34113	25.056	5.56896e-07	3.35855e-05
AGTRAP	0.412076	8.0037	25.029	5.6473e-07	3.39699e-05
CTNNBL1	-0.239142	8.7803	25.002	5.72698e-07	3.43604e-05
SYPL1	-0.203098	8.87335	24.9339	5.93314e-07	3.55058e-05
KIAA0101	0.420767	8.27582	24.9039	6.02614e-07	3.59242e-05
PA2G4	0.199589	8.91087	24.9014	6.03392e-07	3.59242e-05
EIF2S2	0.240169	8.62598	24.8298	6.26223e-07	3.71863e-05
EIF3D	-0.165708	9.12758	24.825	6.27785e-07	3.71863e-05
PTGS2	0.588149	8.0132	24.8189	6.29778e-07	3.72096e-05
PNP	0.40801	8.06396	24.738	6.56752e-07	3.87052e-05
TTC14	-0.340561	8.21144	24.7246	6.61348e-07	3.88776e-05
C17orf59	-0.399961	8.05207	24.6844	6.75281e-07	3.95966e-05
ANXA6	-0.352401	8.16125	24.6694	6.8057e-07	3.98065e-05
FAM19A2	0.46197	8.21586	24.6161	6.99665e-07	4.08208e-05
RNF130	-0.187292	9.31005	24.5303	7.31498e-07	4.25714e-05
PHF20	-0.331947	8.32928	24.5167	7.36675e-07	4.27657e-05
SEPHS2	-0.314533	8.16387	24.3983	7.83371e-07	4.53634e-05
EIF4G2	-0.260815	8.50404	24.3276	8.1267e-07	4.68863e-05
CCNDBP1	-0.264095	8.31991	24.3251	8.13698e-07	4.68863e-05
MYL12B	-0.159318	9.20289	24.2209	8.58966e-07	4.93725e-05
YIPF5	-0.389177	8.04633	24.0976	9.15752e-07	5.25069e-05
TUBA4A	0.438458	8.0017	24.0372	9.44922e-07	5.40463e-05
METTL9	-0.238137	8.42145	23.9869	9.69945e-07	5.53415e-05
TFR2	-0.356888	8.17473	23.9591	9.84037e-07	5.60083e-05
KIAA0020	0.377387	8.08809	23.8193	1.05816e-06	6.00802e-05
TALDO1	-0.131126	9.58885	23.7774	1.08143e-06	6.1252e-05
MTURN	-0.380021	8.45685	23.6119	1.17857e-06	6.65923e-05
FTX	-0.373455	8.02943	23.5978	1.1872e-06	6.69174e-05
CAMK1	0.327475	7.96104	23.5845	1.19545e-06	6.72193e-05
ARPC3	-0.137202	9.69448	23.5531	1.21512e-06	6.81606e-05
MCM6	0.395666	8.03057	23.5002	1.24903e-06	6.98948e-05
MCM5	0.37333	8.10567	23.4075	1.3107e-06	7.31696e-05
CNBP	-0.157156	8.97063	23.3757	1.33249e-06	7.42082e-05
TACC3	-0.365757	8.12763	23.3333	1.3622e-06	7.56816e-05
MMRN1	0.37315	8.14137	23.2895	1.39357e-06	7.72405e-05
RPS3	-0.0664905	13.0795	23.241	1.42917e-06	7.90251e-05
GMNN	0.401949	8.02114	23.1874	1.46958e-06	8.10673e-05
IER3	0.380478	7.96085	23.1609	1.48995e-06	8.19964e-05
MCM2	0.409152	8.01454	23.1419	1.50474e-06	8.26151e-05
LINC00116	0.384574	8.07832	23.0548	1.5745e-06	8.60679e-05
ESAM	0.401934	7.97539	23.0541	1.57502e-06	8.60679e-05
ARRDC3	-0.385782	8.26713	22.9672	1.6479e-06	8.98394e-05
ARID5B	-0.426384	8.1132	22.9399	1.6715e-06	9.09132e-05
VPS51	-0.279198	8.41091	22.8846	1.72026e-06	9.33473e-05
LIPA	-0.3147	8.1116	22.8427	1.75813e-06	9.518e-05
EIF2AK1	-0.280803	8.53718	22.7915	1.80567e-06	9.75269e-05
COL4A3BP	-0.392905	8.05349	22.7821	1.81448e-06	9.77762e-05
TMEM43	-0.352736	8.10292	22.7714	1.82457e-06	9.80926e-05
RPL14	-0.0776896	12.2918	22.7558	1.8395e-06	9.84998e-05
PTGIR	0.34336	7.95824	22.7546	1.8406e-06	9.84998e-05
NRGN	0.430262	8.01931	22.7252	1.86898e-06	9.9789e-05
MEX3B	-0.394009	8.02827	22.7079	1.88587e-06	0.00010046
CDC42	-0.207843	9.24571	22.6486	1.94504e-06	0.000103376
ISG20	-0.424209	8.06192	22.6267	1.96736e-06	0.000104324
HERPUD1	0.425904	8.09479	22.3836	2.23272e-06	0.000118126
RABAC1	-0.247514	8.82923	22.3587	2.26184e-06	0.000119396
CITED4	0.289306	7.9918	22.3267	2.2999e-06	0.00012113
NME1-NME2	-0.376409	8.04775	22.3149	2.31399e-06	0.000121597
ATP1B1	-0.354101	8.21966	22.2742	2.36363e-06	0.000123926
MRPL33	0.26913	8.29062	22.1513	2.51986e-06	0.00013182
CERS2	-0.296564	8.22632	22.1161	2.56652e-06	0.000133878
GAPT	-0.367309	8.14109	22.1129	2.57071e-06	0.000133878
RPS3A	-0.068419	13.338	22.0572	2.64652e-06	0.000137518
ARF5	-0.290645	8.35825	22.0241	2.69254e-06	0.000139598
SWAP70	-0.377723	8.14579	22.0126	2.70872e-06	0.000140125
CCNB2	0.387262	7.97377	22.0004	2.72594e-06	0.000140703
SP100	-0.276708	8.2961	21.9676	2.77288e-06	0.00014281
TOMM7	0.147234	9.63832	21.9525	2.79483e-06	0.000143582
ANKRD35	0.314248	7.96511	21.9488	2.80021e-06	0.000143582
PAIP2	-0.18375	8.95812	21.9392	2.81427e-06	0.000143986
SNAP23	-0.291299	8.2744	21.8941	2.88115e-06	0.000147084
CRBN	-0.247189	8.39566	21.8705	2.91687e-06	0.000148582
MYADM	-0.360396	8.25785	21.7209	3.15341e-06	0.00016028
ARL2BP	-0.303393	8.18762	21.676	3.22799e-06	0.000163713
SRGN	-0.21204	9.90983	21.6314	3.30403e-06	0.000167206
FOXP1	-0.270507	8.62915	21.6014	3.35611e-06	0.000169473
DRAP1	-0.17323	9.17548	21.5848	3.38522e-06	0.000170573
ENPP5	-0.247443	7.96114	21.578	3.3973e-06	0.000170812
ADCK4	-0.369428	8.02307	21.4829	3.57003e-06	0.000179109
DPM3	0.280455	8.33255	21.4637	3.60592e-06	0.000180521
RPL4	-0.0828739	11.4143	21.3565	3.81333e-06	0.000190495
TAX1BP1	-0.2643	8.45997	21.3427	3.84084e-06	0.000191458
NT5C3A	-0.248074	8.50371	21.3383	3.84964e-06	0.000191487
TUBA1A	0.228472	9.44607	21.3114	3.90398e-06	0.000193775
DNAJA1	0.250716	8.49716	21.2417	4.04862e-06	0.000200527
FCGR2A	0.335038	7.96371	21.1992	4.13932e-06	0.000204585
PIK3IP1	-0.335143	8.14382	21.1813	4.1783e-06	0.000206073
PRPSAP1	-0.339371	8.09089	21.1571	4.23141e-06	0.000208251
RP11-349A22.5	-0.313786	8.27968	21.0918	4.37805e-06	0.000215014
RP11-468E2.4	-0.280305	7.96051	21.0865	4.39005e-06	0.00021515
SLC45A3	-0.3977	8.02978	21.0245	4.53451e-06	0.000221762
TSN	-0.293014	8.18037	21.0157	4.55528e-06	0.000222311
COX7A2L	-0.186014	8.76032	20.998	4.59774e-06	0.000223914
PTPRCAP	-0.260331	8.54025	20.912	4.80868e-06	0.000233698
EMC2	0.371922	8.02421	20.8534	4.95824e-06	0.00024008
HIST1H2AM	0.354537	8.19905	20.8524	4.96062e-06	0.00024008
UBL7	-0.320461	8.11692	20.8075	5.07838e-06	0.000245269
EHD4	0.339757	7.9698	20.6386	5.54676e-06	0.000267336
KIF2A	0.275186	8.43644	20.6173	5.60869e-06	0.000269762
PGD	-0.261959	8.29547	20.5649	5.76431e-06	0.000276675
C19orf66	-0.333194	8.10513	20.5106	5.93018e-06	0.000284051
CENPK	0.388596	8.02082	20.5065	5.94305e-06	0.000284083
RASGRP3	0.344816	7.97046	20.4902	5.99388e-06	0.000285926
CMSS1	0.326979	8.13555	20.484	6.01325e-06	0.000286263
UBBP4	-0.353835	7.96706	20.462	6.08268e-06	0.000288977
C7orf73	-0.187907	8.88498	20.4237	6.20581e-06	0.000294226
RSL24D1	-0.145117	9.26555	20.3758	6.36283e-06	0.000301057
VPS37B	-0.308889	8.22179	20.2281	6.87361e-06	0.000324566
LRRFIP1	-0.248764	8.84728	20.2147	6.92182e-06	0.00032568
HIST1H3D	0.367406	8.0949	20.2138	6.92519e-06	0.00032568
MAGED2	-0.2478	8.31259	20.2031	6.96413e-06	0.000326851
PLAC8	-0.289759	8.53737	20.1662	7.09978e-06	0.000332547
RFC3	0.365246	7.99013	20.1593	7.12527e-06	0.000333071
MORF4L2	-0.200463	8.52213	20.1276	7.24423e-06	0.000337585
HNRNPH2	-0.272501	8.2196	20.1237	7.25921e-06	0.000337585
SNRPB	0.172484	8.90295	20.1221	7.26536e-06	0.000337585
SEC61G	0.174032	8.88757	20.1033	7.33685e-06	0.000340228
MCM7	0.325167	8.17782	20.0956	7.36679e-06	0.000340937
TMEM219	-0.236452	8.56431	20.0905	7.38643e-06	0.000341168
HLA-DPB1	-0.210401	8.97841	20.0854	7.40586e-06	0.000341388
ITM2B	-0.153881	9.24871	20.0559	7.5211e-06	0.000346015
MRPS26	0.284853	8.1959	20.0434	7.57033e-06	0.000347593
FHIT	-0.344561	8.09995	19.9928	7.77358e-06	0.000355714
ADAM17	-0.362112	8.05861	19.9917	7.77776e-06	0.000355714
HNRNPUL1	-0.283679	8.38398	19.9147	8.0977e-06	0.00036962
FERMT3	0.233094	8.50841	19.8973	8.17156e-06	0.000372262
DLGAP5	0.106725	7.95363	19.8932	8.18913e-06	0.000372333
ING4	-0.278218	8.27897	19.8347	8.44372e-06	0.00038316
C11orf54	-0.363926	8.07293	19.8029	8.58515e-06	0.00038882
MYEOV2	0.230194	8.4211	19.7956	8.61798e-06	0.000389549
NOP16	0.344181	8.02721	19.791	8.63907e-06	0.000389746
FCGRT	-0.299281	8.27291	19.7793	8.69196e-06	0.000391374
CHEK1	0.385956	8.00318	19.7369	8.8867e-06	0.00039937
PRKDC	0.298645	8.33201	19.6571	9.26582e-06	0.000415605
IL17RE	0.283332	7.96009	19.6322	9.38739e-06	0.000420248
TSC22D4	-0.286851	8.16118	19.6158	9.46823e-06	0.000423053
ATP8B4	-0.373655	8.13935	19.5794	9.65051e-06	0.000430372
ZFP36L1	0.359408	8.25911	19.4597	1.02746e-05	0.000457329
GGCT	0.228891	8.36868	19.4522	1.03147e-05	0.000457694
CYTH2	-0.31754	8.09904	19.4509	1.03221e-05	0.000457694
TMBIM4-1	-0.215359	8.51623	19.4183	1.04994e-05	0.000464667
STX11	0.345031	8.01994	19.4089	1.05514e-05	0.000466084
KMT2E	-0.232591	8.58091	19.3921	1.06446e-05	0.00046931
RPL22L1	0.188714	9.15173	19.3529	1.08653e-05	0.00047813
HIST1H2BJ	0.366754	7.99719	19.3493	1.08857e-05	0.00047813
TROAP	0.242349	7.95847	19.3197	1.1056e-05	0.000484695
CENPW	0.347984	8.06233	19.3066	1.11319e-05	0.000487106
MCM3	0.324258	8.11807	19.2653	1.13752e-05	0.000496818
CHP1	-0.322962	8.23248	19.1815	1.1886e-05	0.000518154
C6orf62	-0.333566	8.24739	19.1168	1.2296e-05	0.000535027
BRK1	-0.16038	8.68621	19.0863	1.24938e-05	0.000542619
GABRE	-0.314106	7.95755	19.0751	1.25677e-05	0.000544812
DAP3	-0.250791	8.27638	19.0553	1.26986e-05	0.000549463
OS9	-0.236691	8.29944	19.0435	1.27771e-05	0.000551833
DNAJA2	-0.304926	8.20446	19.0377	1.28158e-05	0.00055248
EPOR	-0.342292	8.00002	19.0314	1.28583e-05	0.000553286
DFNB31	0.273577	7.96005	18.9943	1.31111e-05	0.000563126
RPL9	-0.0669906	12.2088	18.9844	1.31794e-05	0.000565013
TIMM8B	0.232443	8.3197	18.969	1.32858e-05	0.000567834
CNOT8	-0.324745	8.13808	18.9679	1.32939e-05	0.000567834
ATHL1	-0.329375	7.98706	18.9612	1.33402e-05	0.000568766
DCTN2	-0.238789	8.41244	18.944	1.34611e-05	0.000572872
PLEKHF2	-0.353661	8.05545	18.9132	1.36806e-05	0.000580362
ANXA7	-0.20357	8.4739	18.9091	1.37094e-05	0.000580362
LYL1	0.178777	8.91943	18.9088	1.37119e-05	0.000580362
HNRNPM	0.181238	8.69793	18.8846	1.38869e-05	0.000586703
CTNNAL1	0.386934	7.98803	18.8612	1.40585e-05	0.000592874
CCS	-0.289958	8.26805	18.829	1.42975e-05	0.000601783
ANKRD12	-0.287067	8.30152	18.8258	1.43214e-05	0.000601783
XBP1	-0.21015	8.68949	18.8005	1.45127e-05	0.000608725
FOSL1	0.309823	7.96715	18.7851	1.46302e-05	0.00061255
SH2D2A	-0.342048	7.98225	18.7519	1.48875e-05	0.0006222
ZSCAN18	-0.33425	8.14458	18.7176	1.51578e-05	0.000632361
SNHG15	0.276672	8.36253	18.6943	1.5344e-05	0.000638984
ARPC2	-0.139564	9.20591	18.6868	1.54043e-05	0.00064035
OCIAD2	-0.256824	8.38949	18.6722	1.55233e-05	0.000644148
MMADHC	-0.212857	8.39649	18.6501	1.57038e-05	0.000649649
RNF125	-0.373919	8.04412	18.6492	1.57117e-05	0.000649649
MCM10	0.290156	7.95821	18.5866	1.62356e-05	0.00067012
CPNE1	-0.257636	8.31779	18.5822	1.6273e-05	0.000670476
PET100	0.274754	8.4184	18.5713	1.63666e-05	0.00067314
CFL1	0.122914	9.73298	18.5512	1.65405e-05	0.000679095
ASF1A	-0.316847	8.07216	18.517	1.68397e-05	0.000690163
GLUL	-0.217187	8.99815	18.4705	1.72557e-05	0.000705969
NDUFA6	0.246599	8.33535	18.4467	1.74722e-05	0.000713573
FAM86A	0.33043	7.96737	18.4398	1.75359e-05	0.000714917
SYNGR1	-0.30774	8.167	18.4359	1.7572e-05	0.000715139
RAB27B	0.315722	7.99046	18.4307	1.76198e-05	0.00071583
WIPI2	-0.271246	8.2345	18.3407	1.8472e-05	0.000749144
CALM1	0.235727	8.51286	18.3287	1.85884e-05	0.000752554
IGSF8	-0.340737	8.02579	18.191	1.99821e-05	0.000807576
ITM2C	-0.285688	8.3017	18.1426	2.04969e-05	0.000826946
PBX1	0.281658	8.34825	18.1301	2.06317e-05	0.000830942
PARK7	0.15039	8.9893	18.1229	2.07097e-05	0.000831538
PLIN3	-0.260583	8.29635	18.1221	2.07179e-05	0.000831538
RHBDD2	-0.346892	8.04316	18.1069	2.08839e-05	0.000836758
TTC17	-0.320009	8.16363	18.0822	2.11566e-05	0.000846227
TCEAL8	-0.236712	8.30517	18.0663	2.13345e-05	0.00085188
ANXA4	-0.29633	8.12428	18.062	2.13827e-05	0.000852344
SMC3	0.234648	8.311	18.0443	2.15818e-05	0.00085881
CCDC53	-0.295312	8.18609	18.0268	2.17814e-05	0.000865271
HLA-DRA	-0.178543	9.7304	17.9979	2.2115e-05	0.000877026
MINPP1	-0.303348	8.22239	17.9731	2.24047e-05	0.000887006
MINOS1	0.237005	8.27172	17.9135	2.31175e-05	0.000913671
RAB37	-0.270366	8.49537	17.8691	2.36638e-05	0.000933678
RPS11	-0.0736122	12.0811	17.8489	2.39158e-05	0.00094166
H1FX	0.253056	10.6163	17.8464	2.3947e-05	0.00094166
C2orf88	0.305465	8.17779	17.8372	2.40637e-05	0.000944653
RPS2	-0.0571952	13.3931	17.8243	2.42264e-05	0.000949437
RNASET2	-0.258039	8.18991	17.8007	2.45298e-05	0.000959714
SH3KBP1	-0.319861	8.13688	17.7919	2.46431e-05	0.000962528
MAP2K3	-0.305438	8.13283	17.7864	2.47142e-05	0.000963687
PCDH9	-0.357298	8.32106	17.7459	2.5246e-05	0.000982779
THAP1	-0.359342	8.01654	17.7196	2.55979e-05	0.000994815
ATP6V0E2	0.323571	8.02843	17.691	2.59855e-05	0.00100812
AP1S2	-0.250985	8.36016	17.688	2.6027e-05	0.00100812
C21orf91	0.322095	8.14409	17.6614	2.63925e-05	0.00102058
MAT2A	-0.31893	8.43639	17.6012	2.72418e-05	0.00105168
GDI2	-0.152218	8.79824	17.5685	2.77146e-05	0.00106816
LSM7	0.140702	9.47776	17.5591	2.78521e-05	0.00107169
TXK	-0.284805	7.97127	17.5536	2.79321e-05	0.00107299
ASAH1	-0.230266	8.46407	17.5189	2.84466e-05	0.00109095
AMD1	-0.178118	8.98087	17.5064	2.86349e-05	0.00109637
TOPORS	-0.29368	8.18752	17.4856	2.89487e-05	0.00110656
LMNA	-0.460293	8.16593	17.4616	2.93167e-05	0.00111879
ANKRD36	-0.296643	8.32769	17.4142	3.00577e-05	0.0011452
IFITM3	0.262753	8.32746	17.4092	3.01361e-05	0.0011463
SPR	0.273385	7.95693	17.3955	3.03547e-05	0.00115273
LSM5	0.18333	8.62912	17.3905	3.0434e-05	0.00115386
RPL36AL	-0.110931	9.82216	17.377	3.06505e-05	0.00116019
RPS15	0.0616245	12.6969	17.3667	3.08184e-05	0.00116464
NXT1	0.276179	8.15015	17.3602	3.09242e-05	0.00116675
C7orf72	-0.127682	7.96064	17.3559	3.09928e-05	0.00116745
RP11-879F14.2	0.142115	7.95229	17.3516	3.10644e-05	0.00116825
DENND1B	-0.33606	8.05595	17.3293	3.14307e-05	0.00118012
ZBTB8A	-0.3437	8.04231	17.3052	3.18322e-05	0.00119288
TMEM173	-0.195506	8.43441	17.3027	3.1873e-05	0.00119288
EXOSC3	0.308359	8.02915	17.2784	3.22836e-05	0.00120631
AP1B1	-0.320085	8.10156	17.2562	3.26631e-05	0.00121692
NMT2	-0.345447	8.02584	17.2557	3.26721e-05	0.00121692
CKB	0.311928	8.21258	17.2498	3.27736e-05	0.00121739
RBM3	-0.146855	9.38254	17.2489	3.27893e-05	0.00121739
CCNE1	0.298844	7.96127	17.2108	3.34537e-05	0.00124008
CCDC94	-0.318713	8.07257	17.1994	3.3655e-05	0.00124556
ARHGEF1	-0.311867	8.12535	17.1957	3.37196e-05	0.00124597
EIF4EBP1	0.224498	8.38948	17.1754	3.40825e-05	0.00125738
ING3	-0.311342	8.13605	17.1098	3.52797e-05	0.00129949
ZFAND1	-0.233509	8.42298	17.0606	3.62052e-05	0.00133147
PPIH	0.277632	8.17681	16.9564	3.82482e-05	0.00140438
NDUFC1	0.235868	8.45551	16.8983	3.94371e-05	0.00144576
GPX1	-0.144411	9.96607	16.8762	3.98992e-05	0.00145889
SYTL1	-0.328758	8.09726	16.8728	3.99698e-05	0.00145889
F2RL1	-0.325447	7.98232	16.8722	3.99834e-05	0.00145889
MYC	-0.391297	8.1941	16.8442	4.05768e-05	0.00147823
LSM3	0.185027	8.55224	16.8258	4.09733e-05	0.00149034
NHP2	0.179964	8.72694	16.8042	4.1441e-05	0.001505
RP11-658F2.8	-0.281357	8.02481	16.7623	4.23676e-05	0.00153626
ASF1B	0.246927	7.95518	16.7461	4.27294e-05	0.00154696
SNHG7	-0.177827	9.47155	16.7375	4.2924e-05	0.0015516
GPATCH4	0.29199	8.13115	16.7308	4.30758e-05	0.00155467
STOM	0.288744	8.13394	16.7133	4.34751e-05	0.00156665
TTPAL	-0.329026	7.99038	16.7012	4.37532e-05	0.00157423
ZNF593	0.254285	8.28859	16.6223	4.56124e-05	0.0016386
PF4	0.279551	7.95843	16.5743	4.67806e-05	0.00167798
ZNF691	0.301302	7.96991	16.5681	4.69331e-05	0.00167832
CPA3	-0.300924	8.55692	16.5681	4.69344e-05	0.00167832
TMEM246	0.324442	8.08817	16.5463	4.74777e-05	0.00169514
TIMM13	0.160224	8.88439	16.5376	4.76944e-05	0.00170027
KLF4	0.423198	8.02862	16.5157	4.82483e-05	0.00171739
POLD4	-0.269186	8.34223	16.4992	4.86717e-05	0.00172861
ZFAND2A	0.407598	8.10202	16.4976	4.87121e-05	0.00172861
RFX2	-0.332907	8.02806	16.4815	4.91259e-05	0.00174064
MANF	0.280974	8.16516	16.3956	5.14051e-05	0.00181668
PHYKPL	-0.294204	8.1182	16.3947	5.14279e-05	0.00181668
H2AFV	-0.157825	9.02935	16.3849	5.1695e-05	0.00182335
KIT	-0.346822	8.19619	16.38	5.1829e-05	0.00182531
DARC	0.175591	7.95319	16.3749	5.19684e-05	0.00182745
BIN1	-0.346964	8.07471	16.3583	5.24251e-05	0.00184073
HHEX	-0.286421	8.22745	16.3457	5.27764e-05	0.00185028
PDLIM1	0.249197	8.47831	16.3134	5.36819e-05	0.00187919
PRC1	0.319885	7.99622	16.2441	5.56822e-05	0.00194628
SMIM15	-0.271756	8.14623	16.2201	5.63927e-05	0.00196817
TSPYL1	-0.28069	8.24838	16.2018	5.69402e-05	0.0019843
PDIA6	0.182341	8.56065	16.1966	5.70958e-05	0.00198675
ACYP1	0.291012	8.15425	16.1688	5.79399e-05	0.00201311
HIST1H2BC	0.375025	8.14264	16.1515	5.84717e-05	0.00202856
ETS2	-0.24887	8.53697	16.1296	5.91517e-05	0.0020491
OSTC	-0.163864	8.80191	16.1144	5.96274e-05	0.00206251
LATS2-AS1	0.202855	7.97639	16.0994	6.01036e-05	0.00207589
CPLX1	0.250089	7.95367	16.0333	6.22372e-05	0.0021464
BAALC	-0.337604	8.13118	16.022	6.26099e-05	0.00215606
ASH2L	-0.275975	8.10299	16.0139	6.28779e-05	0.0021589
PMVK	0.238819	8.17523	16.0139	6.2878e-05	0.0021589
TNFAIP8	-0.271472	8.35811	16.005	6.31744e-05	0.00216588
NDUFS5	0.128401	9.4353	15.9909	6.36486e-05	0.00217893
MARCKSL1	-0.192858	8.70104	15.9373	6.54748e-05	0.00223816
EPS15L1	-0.325861	8.08409	15.9204	6.60621e-05	0.00225493
CTSB	-0.286472	8.11921	15.9085	6.64797e-05	0.00226586
ID3	-0.330351	7.95688	15.9029	6.66766e-05	0.00226925
MT-ND4	0.0947519	11.7124	15.8982	6.68409e-05	0.00227152
SH3BGRL3	-0.157072	9.81392	15.8891	6.71641e-05	0.0022767
SUMF2	-0.251818	8.31234	15.8884	6.7189e-05	0.0022767
NDUFB5	-0.173202	8.61043	15.844	6.87858e-05	0.00232742
FOXK1	-0.322351	8.02461	15.8165	6.97922e-05	0.00235805
BBC3	0.31287	7.98748	15.7409	7.26352e-05	0.00245054
NASP	0.205207	8.55338	15.7214	7.33891e-05	0.0024724
CHCHD2	0.106943	9.69457	15.6797	7.50238e-05	0.00252381
FCER1A	0.22411	9.27901	15.6708	7.53808e-05	0.00253216
CEBPB	0.3514	8.37861	15.6642	7.56409e-05	0.00253724
TSEN54	-0.299499	8.10862	15.6566	7.59475e-05	0.00254386
MRPL17	0.310593	8.03449	15.645	7.64132e-05	0.00255245
RPS9	-0.059623	12.2764	15.6448	7.64232e-05	0.00255245
C16orf80	0.258291	8.07117	15.5094	8.20975e-05	0.00273804
DHRS9	-0.760268	8.01274	15.5041	8.23282e-05	0.0027418
SAMD13	-0.319642	8.05536	15.4741	8.36417e-05	0.00278157
TINF2	-0.294605	8.05468	15.4614	8.42094e-05	0.00279645
FOXM1	0.171991	7.95787	15.4569	8.44104e-05	0.00279913
ST13	-0.127458	9.29126	15.4433	8.50181e-05	0.00281527
ATXN1	-0.302888	8.04989	15.4316	8.55451e-05	0.00282664
NUFIP2	0.307874	8.17392	15.4303	8.56042e-05	0.00282664
PRDM6	-0.315826	7.96567	15.4221	8.59753e-05	0.00283487
ANP32B	0.119047	9.77067	15.4045	8.67811e-05	0.0028539
PSAP	-0.181976	8.4756	15.4041	8.67975e-05	0.0028539
POC1A	0.26243	7.96612	15.397	8.71277e-05	0.00285881
RAP1A	-0.239899	8.23096	15.3956	8.71926e-05	0.00285881
CDK6	-0.167617	9.23202	15.3754	8.81267e-05	0.00288538
CNOT7	-0.231008	8.31571	15.3515	8.92502e-05	0.00291805
ATF4	-0.173239	8.59138	15.3367	8.99528e-05	0.0029369
ATP5G1	0.185258	8.61818	15.3313	9.02072e-05	0.00294108
SLC22A18	-0.256032	7.97311	15.2989	9.17707e-05	0.00298787
SIVA1	0.218974	8.35127	15.2913	9.21398e-05	0.0029957
PFDN4	-0.207665	8.33799	15.2752	9.29272e-05	0.00301646
RP11-219B4.7	0.090373	7.95685	15.273	9.30373e-05	0.00301646
MUS81	-0.306808	8.0461	15.23	9.51793e-05	0.00308161
CREG1	-0.206774	8.44655	15.2236	9.55036e-05	0.00308782
FLCN	-0.314048	7.97899	15.2079	9.62997e-05	0.00310924
PSMF1	-0.223355	8.30977	15.171	9.81993e-05	0.00316618
HIST1H2AG	0.305555	8.07837	15.1603	9.87567e-05	0.00317975
ST6GAL2	0.307105	8.0255	15.1443	9.96001e-05	0.00320247
S100A8	-0.13496	7.95578	15.1248	0.000100634	0.00323124
UBAC2	-0.265611	8.15832	15.0773	0.000103196	0.0033073
ACTR1B	-0.285685	8.09038	15.0757	0.000103287	0.0033073
BLOC1S4	-0.294013	8.07099	15.0589	0.000104209	0.00333226
TMEM184C	-0.301834	7.98076	15.0548	0.000104433	0.00333484
MED17	-0.2944	8.16193	15.0507	0.000104661	0.00333662
C19orf10	0.203876	8.32822	15.0486	0.000104776	0.00333662
CAPG	-0.29388	8.14087	14.9955	0.000107767	0.0034272
EBNA1BP2	0.244667	8.19394	14.9607	0.000109776	0.00348633
PGM2L1	-0.319491	8.01386	14.9564	0.000110021	0.00348935
GOLIM4	-0.294161	8.19706	14.9364	0.000111197	0.00352184
LRP10	-0.307176	8.06581	14.926	0.000111814	0.00353657
OAT	-0.295803	8.07284	14.9232	0.000111977	0.00353691
SMC2	0.312589	8.06909	14.9206	0.000112132	0.00353701
PPIB	0.165771	8.99942	14.8808	0.000114523	0.00360754
MAD2L2	0.282063	8.08197	14.8752	0.000114862	0.00361016
IRF9	-0.331034	8.00277	14.8743	0.000114916	0.00361016
ROMO1	0.222491	8.5649	14.856	0.000116036	0.00364043
LITAF	-0.307653	8.09565	14.8283	0.000117756	0.00368717
NONO	-0.170932	8.65733	14.8269	0.000117843	0.00368717
IL16	-0.316576	8.0055	14.8203	0.000118257	0.00369453
JUND	0.218683	11.2511	14.8181	0.000118395	0.00369453
KPNA2	0.291092	8.0788	14.8063	0.000119134	0.00371263
PLEK	0.266064	8.9627	14.7925	0.000120009	0.00373376
UPRT	-0.307394	7.99306	14.7906	0.000120133	0.00373376
KDELR1	-0.191028	8.68545	14.7631	0.000121899	0.00378357
CKAP2L	0.174569	7.95436	14.7454	0.000123047	0.00381412
TPM1	0.23198	8.47814	14.737	0.0001236	0.00382617
CLIC1	-0.0980402	10.1396	14.7259	0.000124325	0.00384349
EIF1	-0.076692	10.7802	14.7233	0.000124495	0.00384367
CTSA	-0.258338	8.10756	14.7134	0.000125157	0.00385896
RPL27	0.0671773	11.1989	14.7051	0.000125705	0.0038694
MRPS30	-0.242174	8.16538	14.7033	0.000125827	0.0038694
HELLS	0.350611	8.03937	14.6868	0.000126932	0.00389821
EIF4B	-0.172327	8.94538	14.6737	0.000127815	0.00392016
CSNK1A1	-0.195105	8.6006	14.6542	0.000129146	0.00395576
ATP2B1	-0.330072	8.09927	14.6496	0.000129461	0.00396021
CD81	0.301173	8.52737	14.6384	0.000130231	0.00397855
RAN	0.136459	9.10685	14.6255	0.00013113	0.00399912
SNRNP70	0.183754	8.39902	14.6238	0.000131248	0.00399912
HSPB11	0.221908	8.23797	14.6095	0.000132249	0.00402434
HNRNPAB	0.204718	8.56696	14.5776	0.000134502	0.00408756
PTGER3	0.122607	7.95244	14.5338	0.000137671	0.00417841
PGGT1B	-0.292448	8.00511	14.5184	0.0001388	0.0042072
SERTAD3	0.286834	7.99812	14.5124	0.000139237	0.00421494
TATDN1	-0.250075	8.35112	14.5074	0.000139613	0.00422084
PTGER2	-0.304701	8.06861	14.4944	0.000140578	0.00424449
DDOST	-0.190911	8.40843	14.4705	0.00014237	0.00429306
SAT2	-0.264203	8.20207	14.4206	0.000146197	0.00440273
BTG1	-0.187407	8.87614	14.4131	0.000146775	0.00441444
TRIB2	-0.29684	7.97819	14.403	0.000147566	0.0044325
STX7	-0.302694	8.09853	14.3829	0.000149148	0.00447424
ENSA	-0.152031	8.74341	14.3717	0.000150039	0.00449517
2015-09-01	-0.171514	8.40491	14.3561	0.000151286	0.00451229
RP11-22N19.2	0.283708	7.96881	14.3555	0.00015134	0.00451229
DDX46	0.199394	8.4989	14.3549	0.000151382	0.00451229
N4BP2	-0.317355	8.12579	14.3529	0.000151547	0.00451229
KDM5A	-0.279482	8.17217	14.3514	0.000151666	0.00451229
N4BP2L2	-0.164519	8.77809	14.3501	0.000151773	0.00451229
ARHGAP15	-0.201095	8.3804	14.3337	0.0001531	0.00454593
CAPN1	-0.212236	8.27387	14.3268	0.000153661	0.00455677
TTC3	-0.204929	8.47727	14.3009	0.000155786	0.00461394
MIS18BP1	-0.254428	8.33202	14.2809	0.000157451	0.00465731
IFNGR1	-0.294823	8.08975	14.2728	0.000158135	0.00466974
PSMB10	-0.269133	8.14371	14.2711	0.000158272	0.00466974
ERGIC3	-0.167518	8.54946	14.2568	0.00015948	0.0046994
TRPV2	-0.290253	8.0628	14.2537	0.00015975	0.00470141
CMTM5	0.355112	7.97423	14.237	0.00016117	0.00473723
CCDC71	-0.300734	7.99853	14.1647	0.000167483	0.00491657
PRR13	-0.156889	8.63227	14.1463	0.000169134	0.00495877
CALM2	-0.128405	9.12358	14.073	0.000175853	0.00514928
APOA1BP	0.236382	8.22553	14.0367	0.00017928	0.00524304
PRKAR1A	-0.255277	8.32346	14.0342	0.000179513	0.00524327
CLNS1A	-0.142466	8.80042	14.0253	0.000180365	0.00526154
CAMLG	-0.172453	8.7941	13.9989	0.000182919	0.00532937
TM7SF3	-0.203081	8.26832	13.9794	0.000184822	0.00537213
TCF25	-0.198441	8.69971	13.9792	0.000184848	0.00537213
IL2RG	-0.313048	8.1083	13.9646	0.000186281	0.00540703
LY6E	0.162883	8.58371	13.9523	0.000187512	0.00543599
SREK1IP1	0.275181	8.18206	13.9367	0.000189075	0.00546789
KBTBD4	-0.292867	7.99577	13.9355	0.000189189	0.00546789
HMBS	-0.29409	8.0381	13.9342	0.000189318	0.00546789
MND1	0.25586	7.97228	13.9109	0.00019168	0.00552927
HIST1H2AI	0.148559	8.01185	13.902	0.000192596	0.00554882
GBAS	-0.254535	8.23747	13.8886	0.000193967	0.0055814
PGLS	-0.193499	8.74407	13.884	0.000194449	0.00558838
CENPH	0.289492	8.08259	13.8815	0.000194708	0.00558892
BTG3	0.276814	8.29015	13.8532	0.000197659	0.00566664
PIP5K1B	0.309276	8.02925	13.8415	0.000198897	0.00569511
VAMP3	-0.291814	8.06591	13.8318	0.000199923	0.00571747
BAZ2B	-0.2898	8.18792	13.8163	0.00020158	0.00575777
LYN	-0.222974	8.42038	13.8014	0.00020319	0.00579663
UBE2R2	-0.254994	8.37616	13.7636	0.00020732	0.00590722
ZNF688	-0.296365	8.02168	13.7479	0.000209053	0.00594931
TOMM40	0.241514	8.16243	13.7421	0.000209696	0.00595691
PPM1G	0.202498	8.43385	13.7409	0.000209831	0.00595691
PAFAH1B2	-0.286384	8.19269	13.7197	0.000212216	0.00601725
STRA13	0.246118	8.18959	13.7149	0.000212758	0.00602529
GPX4	0.13774	9.27665	13.7067	0.000213695	0.00604449
DHRS1	-0.290744	7.99567	13.6799	0.000216767	0.00612394
EMR2	-0.314796	8.01409	13.6273	0.000222918	0.00629008
SNHG10	0.294843	8.06858	13.6204	0.000223744	0.00630573
IFI44L	-0.312713	8.02228	13.5987	0.000226345	0.00637132
ZNF385D	-0.281878	8.24296	13.5707	0.00022974	0.00645908
RPL29	-0.0551613	12.8403	13.5555	0.000231612	0.00650385
PUSL1	0.284979	7.98186	13.5438	0.000233061	0.00653475
KBTBD12	0.118423	7.95287	13.5421	0.000233274	0.00653475
GRHPR	-0.187108	8.38385	13.5316	0.00023458	0.00656301
ARHGAP9	-0.288305	8.09251	13.5295	0.000234846	0.00656301
SLC16A3	-0.302917	7.98192	13.5252	0.000235384	0.00657014
NDUFA2	0.191687	8.48651	13.5197	0.000236073	0.00658149
ATF7	-0.292827	8.0751	13.5156	0.000236582	0.0065878
ATF7IP2	-0.280846	8.68264	13.5082	0.000237524	0.00660612
HIST1H2AJ	0.21122	8.03878	13.4478	0.000245289	0.00681395
CCNH	0.256306	8.29403	13.4212	0.0002488	0.0069018
PNMT	-0.313298	8.06066	13.4193	0.000249045	0.0069018
FAM41C	-0.253492	7.98634	13.4085	0.00025049	0.0069336
MEAF6	-0.200674	8.35781	13.4005	0.000251555	0.00695482
LNPEP	-0.279002	8.14712	13.388	0.000253236	0.00699298
TSPAN17	-0.287459	7.99402	13.3768	0.000254758	0.00702666
SERINC3	-0.213427	8.39	13.3686	0.000255871	0.00704903
SMPD1	-0.284614	7.98302	13.3519	0.000258158	0.0071036
PRKAR2B	0.331559	8.28339	13.3492	0.000258528	0.00710541
RPL34	0.0589204	13.2011	13.3327	0.000260824	0.00716006
ABCC5	-0.295769	8.10456	13.322	0.000262316	0.00719254
TMUB1	-0.266613	8.1042	13.3122	0.000263682	0.00722149
ALOX5AP	-0.301887	8.04228	13.3098	0.000264021	0.00722225
GRSF1	-0.235873	8.17846	13.2962	0.000265948	0.00726263
CTA-29F11.1	0.299453	8.10193	13.295	0.000266121	0.00726263
C12orf65	0.292311	8.07234	13.2846	0.0002676	0.00729444
NUDT1	0.234603	8.26221	13.2412	0.000273863	0.00745645
SPG20	-0.239981	8.20435	13.2365	0.000274555	0.00746656
NRIP1	0.240082	8.65095	13.2332	0.000275033	0.00747082
EIF3G	-0.135868	9.13419	13.2057	0.000279104	0.00755878
MGAT2	-0.262658	8.0541	13.2049	0.000279214	0.00755878
MEST	-0.197444	8.31039	13.2047	0.000279245	0.00755878
ECSIT	-0.253131	8.14005	13.1898	0.000281478	0.00760363
FOSB	0.196864	9.20037	13.1893	0.000281555	0.00760363
NDUFA5	-0.185301	8.42183	13.1801	0.000282936	0.00762341
TBXA2R	0.283608	7.96111	13.1801	0.000282943	0.00762341
TNNT3	-0.229037	8.0011	13.1724	0.000284106	0.00764589
DNAJC14	-0.27755	7.98324	13.17	0.000284472	0.00764692
GJA4	0.351968	7.97014	13.1675	0.00028485	0.00764824
UBA3	-0.254617	8.08374	13.1615	0.000285755	0.0076637
ANTXR2	-0.295346	8.01847	13.1532	0.000287027	0.00768897
PPHLN1	-0.184316	8.35655	13.1307	0.000290495	0.00777291
POLR1D	-0.149216	8.8664	13.1275	0.00029099	0.00777721
DPH3	0.291084	8.01309	13.1172	0.000292605	0.00781141
CCNG2	-0.29364	8.02784	13.11	0.000293724	0.00783231
ZKSCAN1	-0.260319	8.25363	13.0924	0.000296501	0.00789731
E2F1	0.257567	7.96348	13.0519	0.000302985	0.00806077
ARFGAP2	-0.228172	8.20349	13.0181	0.000308489	0.00819784
SND1	-0.231552	8.18999	13.011	0.000309667	0.0082114
HIST1H4I	0.173509	7.9561	13.0108	0.000309704	0.0082114
CTSW	0.170209	8.46511	12.9674	0.000316954	0.00839405
MESDC2	0.233596	8.17577	12.957	0.000318722	0.00843129
RASA4	-0.263915	8.00498	12.9419	0.000321309	0.00849006
PHACTR1	-0.305754	8.07672	12.9228	0.000324596	0.00855778
SMAD3	-0.295704	8.03911	12.9228	0.000324607	0.00855778
BZW1	-0.192361	8.47791	12.9101	0.000326811	0.00860615
NCOA7	0.239961	8.3167	12.8912	0.000330137	0.0086839
HOXA7	-0.300904	8.06053	12.8661	0.000334583	0.00879093
SNRPA	0.202098	8.40534	12.8219	0.000342589	0.00899113
PROS1	0.20034	7.95721	12.7978	0.000347022	0.00909721
ABTB1	-0.283542	8.05876	12.781	0.000350157	0.00916907
FEN1	0.323673	8.01218	12.7737	0.000351518	0.00919436
KLHL23	0.292772	8.03517	12.7585	0.000354388	0.00925904
CTDSP1	-0.257529	8.21428	12.7515	0.000355726	0.00927344
ROBO3	-0.289263	8.05406	12.7514	0.000355736	0.00927344
COL18A1	-0.228917	7.99671	12.7435	0.000357256	0.00930265
ARID5A	-0.262873	8.14693	12.7396	0.000357995	0.00931148
FOS	0.184061	10.4057	12.7336	0.000359145	0.00933096
TREX1	0.290832	7.98641	12.7208	0.000361607	0.00938444
COX5B	0.120275	9.20814	12.7159	0.000362553	0.00939852
PAPOLA	-0.153936	8.6118	12.6854	0.000368526	0.00954274
EXOSC5	0.253683	8.10394	12.6644	0.000372689	0.00963981
ADAM28	-0.299319	8.03609	12.657	0.000374171	0.0096674
DDX18	0.200771	8.40074	12.6488	0.000375803	0.00969879
TRMU	0.284599	7.99195	12.636	0.000378397	0.00975494
SMAP1	-0.265924	8.20452	12.6292	0.000379771	0.00977953
ZBTB16	-0.207155	8.33338	12.6092	0.00038386	0.00987389
LYSMD2	-0.233758	8.28056	12.6053	0.000384647	0.00988323
PLEKHJ1	0.228992	8.17896	12.5996	0.000385834	0.00990278
CDK5RAP3	-0.242056	8.11702	12.5818	0.000389526	0.00998654
XAF1	-0.283499	8.08978	12.5748	0.000390992	0.0100131
RP1-249H1.4	-0.124614	7.95617	12.5613	0.000393816	0.010066
RNFT1	-0.285968	8.01927	12.5608	0.000393923	0.010066
KLHL6	-0.285817	8.13797	12.5547	0.000395221	0.0100881
CTSF	-0.278662	8.097	12.5481	0.000396603	0.0101123
C4orf27	0.243915	8.13551	12.5458	0.000397094	0.0101137
RP1-241P17.4	-0.279773	7.98882	12.5405	0.00039822	0.0101274
NME7	-0.27095	8.07741	12.5375	0.000398856	0.0101274
CD274	0.241751	7.96393	12.5372	0.000398934	0.0101274
MTSS1	0.283963	7.97649	12.5347	0.000399454	0.0101295
SIGMAR1	0.281452	8.03718	12.5162	0.000403447	0.0102196
CDC45	0.250089	7.96056	12.505	0.000405856	0.0102695
C16orf72	0.229067	7.981	12.484	0.000410445	0.0103743
TPGS1	-0.242077	8.20554	12.4643	0.000414795	0.0104729
EGFL7	-0.194582	8.73662	12.4606	0.000415636	0.0104818
PHB	0.160107	8.46288	12.4587	0.000416047	0.0104818
POLR3K	0.25448	8.05367	12.4506	0.000417854	0.0105159
CRTC2	-0.243333	8.00026	12.4483	0.000418364	0.0105174
WDR49	-0.196811	7.96364	12.4401	0.000420208	0.0105523
G6PC3	0.26731	8.05883	12.4378	0.000420736	0.0105542
GP9	0.204209	7.96035	12.4323	0.000421971	0.0105727
TACC1	0.254538	8.17161	12.4305	0.000422381	0.0105727
RGS2	0.416782	8.09089	12.4252	0.000423577	0.0105754
CMPK2	-0.305497	8.00637	12.4248	0.000423665	0.0105754
AGPAT1	-0.285542	8.05913	12.4211	0.000424506	0.0105754
SQSTM1	0.22315	8.40021	12.4185	0.000425106	0.0105754
HCLS1	-0.221373	8.24845	12.416	0.00042568	0.0105754
NFKBIE	0.295808	7.99497	12.4159	0.000425704	0.0105754
ASPM	0.1562	7.95968	12.414	0.000426138	0.0105754
NCL	0.137072	9.46765	12.412	0.000426594	0.0105754
RCC2	0.269272	8.21049	12.4116	0.000426674	0.0105754
C1orf35	0.26651	8.08645	12.41	0.000427032	0.0105754
CCDC167	0.303861	8.00721	12.4022	0.000428826	0.0106086
ARHGAP18	0.296386	8.02875	12.3941	0.000430685	0.0106432
RUNX1	0.214496	8.41832	12.3918	0.000431224	0.0106452
WDR76	0.285956	7.98421	12.3606	0.000438499	0.0108134
SAMSN1	-0.279307	8.07658	12.3528	0.000440321	0.0108443
TMA16	0.231112	8.21973	12.3513	0.000440685	0.0108443
CNN2	-0.238095	8.31801	12.3492	0.000441173	0.0108449
POLR3E	-0.281195	8.06398	12.3461	0.000441918	0.0108517
SNRNP25	0.268424	8.07482	12.3438	0.000442461	0.0108536
EFCAB4A	0.0702155	7.95202	12.3386	0.000443687	0.0108722
MYEF2	0.285641	8.07862	12.3317	0.00044532	0.0109007
STOX1	0.139874	7.95871	12.3036	0.000452092	0.0110549
C9orf142	0.246969	8.17214	12.2991	0.000453184	0.01107
NUBP1	0.283479	8.02885	12.2913	0.000455085	0.0111048
RNF170	-0.281006	8.01413	12.2831	0.000457079	0.0111417
UPF1	0.224104	8.00402	12.2695	0.000460421	0.0112115
SNAP47	-0.276328	8.02031	12.2289	0.000470557	0.0114463
HDAC10	-0.276041	8.02163	12.2064	0.000476246	0.0115726
GATSL3	-0.242256	7.96775	12.1769	0.000483848	0.011745
CREB5	0.257065	8.03541	12.1325	0.000495516	0.0120157
MRPS36	-0.222441	8.29398	12.1263	0.000497147	0.0120428
NCKAP1L	-0.255484	8.12701	12.1223	0.000498216	0.0120561
DTYMK	0.268888	8.05972	12.1102	0.000501461	0.012122
RNF168	-0.282976	8.08808	12.095	0.000505562	0.0122085
TIA1	-0.253021	8.23579	12.0899	0.00050695	0.0122293
ELK4	-0.27621	8.03604	12.0835	0.000508712	0.0122591
FAM26F	-0.238071	8.15818	12.0785	0.000510079	0.0122793
RFC4	0.285969	8.01989	12.043	0.00051988	0.0125024
NUP210	0.277773	8.01003	12.0304	0.00052339	0.0125738
GSPT1	0.209156	8.30543	12.0284	0.000523973	0.0125748
RPL7L1	-0.177316	8.35501	12.0241	0.00052516	0.0125794
LINC00309	0.0913274	7.95184	12.0238	0.000525245	0.0125794
NOP10	0.144255	8.74177	12.017	0.000527185	0.0126129
APOBEC3G	-0.272038	8.05244	12.0114	0.000528751	0.0126374
TSPAN31	-0.26845	8.08748	11.9858	0.000536084	0.0127974
POLE2	0.284878	7.9783	11.9842	0.000536547	0.0127974
C9orf38	-0.194358	7.97776	11.9753	0.000539116	0.0128455
RAB38	0.279618	8.01456	11.9244	0.000554048	0.0131878
LRFN3	-0.0785318	7.95508	11.9166	0.000556359	0.0132293
EIF3K	-0.106855	9.71805	11.8794	0.000567568	0.0134821
CD38	-0.246955	8.27522	11.8414	0.000579286	0.0137464
SNX14	-0.266702	8.06673	11.8322	0.000582155	0.0138004
LAMTOR3	-0.269995	8.07754	11.8249	0.000584438	0.0138404
TSPYL2	-0.294848	8.28834	11.8221	0.000585314	0.0138471
MKRN2	-0.269072	8.03537	11.8168	0.000586993	0.0138727
TMEM179B	-0.22016	8.22467	11.8054	0.000590584	0.0139434
FGFR1OP2	-0.184076	8.41743	11.7995	0.000592479	0.0139699
HAPLN3	0.309764	7.96572	11.7981	0.000592906	0.0139699
MDM4	-0.241037	8.3969	11.7824	0.000597934	0.0140634
PNKP	-0.253835	8.10801	11.7819	0.000598082	0.0140634
PPIA	0.0976562	10.0068	11.7749	0.000600358	0.0141027
QSOX1	-0.27022	8.04697	11.7677	0.000602684	0.014143
CTSG	0.322807	7.96827	11.7583	0.000605722	0.0142
EPB41L2	0.272442	7.98607	11.7453	0.000609975	0.0142853
CHST12	-0.195542	8.22886	11.733	0.000614018	0.0143656
EPB41L4A-AS1	-0.156419	8.957	11.7127	0.000620752	0.0145006
RP11-1191J2.5	-0.254104	8.00045	11.7118	0.000621038	0.0145006
SOD2	0.147559	9.17593	11.695	0.000626669	0.0146175
UBE2E1	-0.179665	8.24434	11.688	0.000629053	0.0146413
ACSL1	-0.27441	7.99008	11.6871	0.000629333	0.0146413
COPZ1	-0.183324	8.26939	11.6864	0.000629576	0.0146413
CSDE1	-0.155228	8.7427	11.6737	0.000633891	0.0147269
CLSPN	0.302857	7.97589	11.6696	0.000635304	0.0147382
SUB1	-0.108596	9.18902	11.6686	0.000635643	0.0147382
CDK4	0.171399	8.34197	11.6503	0.000641912	0.0148687
VSTM1	-0.250778	7.98732	11.6437	0.000644193	0.0149067
SRD5A3	-0.272365	8.05463	11.6264	0.000650207	0.0150309
AKIRIN2	-0.251358	8.16721	11.6246	0.000650858	0.0150311
LMBRD1	-0.27436	8.03642	11.6215	0.000651954	0.0150415
QPCT	0.275831	7.96824	11.6058	0.000657455	0.0151534
CHRNA10	-0.0783073	7.95288	11.6006	0.000659295	0.0151807
SYTL3	-0.210166	8.07693	11.5912	0.000662629	0.0152424
MYB	-0.190772	8.50129	11.5887	0.00066353	0.0152479
KAT8	-0.248973	8.16523	11.5868	0.000664204	0.0152479
PSMA7	0.130269	9.15485	11.5835	0.000665385	0.0152479
RUFY2	-0.281627	8.04433	11.5832	0.000665486	0.0152479
IFRD1	0.243308	8.13	11.5794	0.000666854	0.0152642
CRHBP	-0.256888	8.6244	11.5611	0.000673443	0.0153999
AKAP13	-0.23639	8.36508	11.5581	0.000674548	0.01541
ORC1	0.217212	7.96023	11.5475	0.000678387	0.0154825
NPW	0.31215	8.12278	11.5372	0.000682168	0.0155536
RP11-489E7.4	-0.286044	8.31485	11.5347	0.000683079	0.0155591
TNFRSF14	-0.243844	8.20692	11.5274	0.000685769	0.0155938
SFPQ	0.151951	8.84771	11.527	0.000685941	0.0155938
AP2S1	0.16892	8.44785	11.5023	0.000695111	0.0157868
HIST1H4B	0.16886	7.96478	11.4817	0.000702841	0.0159468
APOBEC3C	-0.240193	8.21119	11.4746	0.000705555	0.0159928
RRM2	0.144078	7.9563	11.4722	0.000706445	0.0159974
DCUN1D5	0.215288	8.14554	11.4599	0.000711149	0.0160883
CTD-2020K17.1	-0.221227	8.13814	11.4446	0.000717006	0.016205
IFT57	-0.255409	8.0991	11.4376	0.000719726	0.0162428
SNX5	-0.204342	8.40693	11.4367	0.000720074	0.0162428
OXA1L	-0.191101	8.2891	11.4276	0.000723628	0.0163072
FOXN2	0.276827	8.03173	11.4201	0.00072655	0.0163464
BCAS3	-0.248366	7.99929	11.4195	0.000726772	0.0163464
TMEM165	-0.186758	8.31137	11.4157	0.000728275	0.0163644
C10orf11	-0.270571	8.09173	11.3849	0.000740422	0.0166213
PYCR1	0.270158	8.03865	11.3783	0.000743057	0.0166644
WASH4P	-0.214171	8.48142	11.376	0.000743988	0.0166692
COX7C	0.0806303	10.0673	11.3741	0.000744757	0.0166694
MPP7	-0.216616	7.97647	11.3724	0.000745428	0.0166694
PHLDA1	0.206899	7.95482	11.3679	0.000747247	0.016694
FAHD1	-0.266664	8.02713	11.3566	0.000751813	0.0167799
XRCC6	0.140963	8.55651	11.3521	0.000753644	0.0168047
FAM105B	0.260271	8.02053	11.3439	0.000756943	0.0168621
TRIM4	-0.271389	8.03599	11.3347	0.000760709	0.0169298
STAT3	-0.196133	8.41789	11.3276	0.000763629	0.0169785
BOLA3	0.249896	8.08144	11.3253	0.000764566	0.0169831
PRCP	-0.246591	8.08724	11.3227	0.000765653	0.0169911
RAB6B	0.208676	7.96439	11.3172	0.000767945	0.0170157
EIF1B	-0.160618	8.83965	11.3165	0.000768224	0.0170157
CCZ1B	-0.266432	8.02844	11.2966	0.000776502	0.0171827
PGP	0.265226	8.07284	11.289	0.000779659	0.0172362
BANP	0.276353	8.02455	11.2748	0.000785646	0.0173521
HMG20B	-0.207703	8.37713	11.2727	0.000786548	0.0173555
LCP2	0.241398	8.18199	11.2608	0.000791627	0.017451
KRTCAP2	-0.178705	8.48755	11.2561	0.000793624	0.0174785
KLHL24	-0.269123	8.21797	11.2414	0.000799907	0.0176002
CREBRF	-0.270264	8.19508	11.2308	0.000804522	0.0176851
HCAR3	0.0942258	7.95165	11.2171	0.000810489	0.0177994
R3HCC1	-0.257486	8.08293	11.214	0.000811817	0.0178118
YEATS4	0.237047	8.1141	11.2096	0.000813745	0.0178373
SASS6	0.286452	7.99557	11.2051	0.000815728	0.0178639
SNN	-0.182071	7.9659	11.2018	0.000817161	0.0178785
FKBP3	0.165618	8.4063	11.1936	0.000820819	0.0179416
MTERF	-0.2495	7.98104	11.1793	0.000827154	0.0180631
PLAGL1	-0.259011	8.17673	11.1705	0.00083106	0.0181314
BZW2	-0.162019	8.51496	11.1595	0.000836012	0.0182224
P2RY8	-0.275495	8.00029	11.1546	0.000838225	0.0182535
MPZ	0.225061	7.97559	11.1364	0.000846508	0.0184167
GPN2	0.270068	8.00525	11.1196	0.000854223	0.0185557
AP001171.1	-0.270847	8.50335	11.1176	0.000855135	0.0185557
HN1L	0.265805	7.99498	11.1172	0.000855288	0.0185557
COPS6	0.162146	8.36171	11.1057	0.000860635	0.0186543
CTSS	-0.21247	8.24363	11.1023	0.000862207	0.018671
UFC1	-0.129004	9.0037	11.0899	0.00086798	0.0187785
PDCL	-0.245602	8.15266	11.0679	0.000878369	0.0189806
DPF1	-0.212866	7.97504	11.065	0.000879725	0.0189806
THAP4	-0.262984	8.04748	11.0649	0.000879766	0.0189806
B4GALT5	-0.249892	7.98844	11.059	0.000882562	0.0190166
PDCD7	0.21839	8.2545	11.058	0.00088307	0.0190166
SRP9	-0.131105	8.75768	11.0559	0.000884035	0.0190198
RNF24	-0.212172	8.2555	11.0507	0.000886551	0.0190389
KAT5	-0.251336	8.04807	11.0507	0.000886556	0.0190389
MAP1A	-0.277644	8.05455	11.0479	0.000887869	0.0190495
MYLK	0.108041	7.955	11.0431	0.000890173	0.0190814
FMO5	-0.210443	7.97129	11.0389	0.00089218	0.0191068
MCM4	0.298664	8.02415	11.0053	0.000908523	0.0194389
PHF11	-0.252577	8.09699	10.9957	0.000913233	0.0195217
INSR	-0.283487	8.01522	10.9703	0.000925833	0.0197577
PCNA	0.262994	8.11754	10.9695	0.00092626	0.0197577
ABI1	-0.233692	8.189	10.9681	0.000926951	0.0197577
VAMP2	-0.172243	8.40949	10.9666	0.000927669	0.0197577
DGUOK-AS1	0.198774	7.96413	10.9463	0.000937932	0.0199581
NDUFS6	0.155868	8.53555	10.9231	0.000949708	0.0201902
FLT3	-0.284234	7.99913	10.9101	0.000956394	0.0203138
LTB4R	0.227289	7.96971	10.8931	0.000965221	0.0204826
CSNK2B	-0.143405	8.7005	10.8882	0.000967799	0.0205186
PRMT2	-0.22847	8.23461	10.8755	0.000974433	0.0206379
PCNX	-0.267788	8.05816	10.8741	0.000975202	0.0206379
NOTUM	0.135243	7.95362	10.8581	0.000983647	0.0207977
SPC25	0.165086	7.95609	10.8511	0.000987362	0.0208574
DCTPP1	0.185884	8.27513	10.8313	0.000997983	0.0210626
CDC42SE1	-0.241086	8.20459	10.8269	0.00100035	0.0210934
STARD3NL	-0.230548	8.13846	10.8193	0.0010045	0.0211618
PSMG1	0.182195	8.22648	10.813	0.00100788	0.0212137
DCXR	0.195223	8.27408	10.7997	0.00101519	0.0213484
PSMD6	-0.182947	8.31442	10.7826	0.00102461	0.0215153
RP5-1092A3.4	-0.237907	8.01666	10.7813	0.00102533	0.0215153
HLA-DRB1	-0.175365	8.99321	10.7802	0.0010259	0.0215153
SGMS1	0.262677	7.98594	10.7726	0.00103014	0.0215847
HIST1H4C	0.162161	8.96262	10.7557	0.00103961	0.0217305
PTGES3	-0.113854	8.99224	10.7556	0.00103967	0.0217305
CDC16	-0.25793	8.04345	10.7551	0.0010399	0.0217305
DKK1	0.135432	7.95286	10.7362	0.00105057	0.0219336
CCNL1	0.163033	8.62026	10.7346	0.0010515	0.0219336
CYB5R4	-0.242273	8.19765	10.7318	0.00105309	0.0219416
SNIP1	-0.225583	7.99001	10.7306	0.00105377	0.0219416
VWA5A	-0.256037	7.97928	10.7259	0.00105644	0.0219587
STARD4-AS1	-0.252713	8.03211	10.7259	0.00105648	0.0219587
ZMYND10	-0.0713051	7.95435	10.7205	0.00105954	0.0220026
FAM214B	-0.244139	7.99746	10.6998	0.00107145	0.0222301
CSF2RB	-0.278672	8.14539	10.6949	0.00107432	0.0222698
NLK	-0.264371	8.13647	10.6838	0.00108079	0.0223841
BCAP31	-0.158587	8.43145	10.681	0.00108239	0.0223972
ANKRD13D	-0.26558	8.05809	10.672	0.00108768	0.0224867
DHRS3	0.280415	7.99793	10.663	0.00109301	0.0225769
NR3C1	-0.265541	8.1627	10.64	0.00110669	0.0228393
DEGS1	-0.248748	8.06374	10.6341	0.00111023	0.022892
KRT1	-0.211905	7.97216	10.629	0.00111327	0.0229054
TRO	-0.20922	7.97592	10.628	0.00111389	0.0229054
GFRA2	0.0605714	7.95199	10.6267	0.00111468	0.0229054
ZNF22	-0.150492	8.51321	10.6264	0.00111482	0.0229054
ARPC5L	0.223748	8.19011	10.6169	0.00112058	0.0230036
ATP6V1G2	-0.150248	7.95822	10.6145	0.00112203	0.0230129
HBEGF	0.289116	7.96085	10.6074	0.00112638	0.0230819
ACTG1	-0.0885861	10.8856	10.604	0.00112845	0.0231039
SLA	-0.22945	8.31839	10.581	0.00114253	0.0233716
SLC30A1	-0.184797	7.95824	10.5763	0.00114546	0.0234111
RSRC2	0.175072	8.54255	10.5729	0.00114758	0.0234338
OSER1-AS1	-0.230104	7.9948	10.5706	0.00114903	0.0234428
COMMD3	-0.178858	8.37056	10.5607	0.00115518	0.0235452
BTBD7	-0.273967	8.01503	10.5593	0.00115607	0.0235452
MXD1	0.266339	8.20886	10.5463	0.0011642	0.0236901
TMPO	0.24732	8.14922	10.5401	0.0011681	0.0237486
CLASP1	-0.258856	8.00153	10.5302	0.00117442	0.0238562
ZNF266	-0.232611	7.98337	10.528	0.00117583	0.023864
RP11-390B4.5	0.197516	7.96454	10.5238	0.00117845	0.0238964
ZBTB20-AS4	-0.065881	7.95453	10.5197	0.00118107	0.0239287
PIGT	-0.22035	8.11485	10.5088	0.00118807	0.0240492
RAB18	-0.232962	8.10398	10.5058	0.00119001	0.0240492
MRPL10	-0.21254	8.17547	10.5056	0.00119012	0.0240492
MED12	-0.256511	8.02429	10.4767	0.0012089	0.0244076
AC139100.2	-0.207924	7.95946	10.4545	0.00122354	0.0246817
ZNF541	0.0599347	7.95169	10.449	0.00122718	0.0247338
CCBL2	-0.242446	8.1198	10.4429	0.00123124	0.0247925
NKAIN2	-0.252485	7.99629	10.4414	0.00123222	0.0247925
TRA2A	-0.205768	8.34876	10.4333	0.00123766	0.0248805
ATP2C1	0.2134	8.37783	10.428	0.00124121	0.0249302
TMSB15A	0.213593	7.95869	10.4008	0.00125961	0.025276
NUFIP1	0.2653	8.02954	10.3994	0.0012606	0.025276
HLA-B	-0.0893599	9.94079	10.3873	0.00126885	0.0254196
ERN1	0.254467	8.03476	10.3852	0.00127033	0.0254273
ANXA11	-0.179899	8.32236	10.3659	0.00128362	0.0256713
RCOR3	-0.259378	8.10289	10.3602	0.00128761	0.0257291
MYCN	-0.230891	8.15124	10.3566	0.00129016	0.0257578
LINC00893	-0.178592	7.97997	10.3547	0.00129146	0.0257616
PIM2	-0.279142	8.12674	10.3495	0.00129507	0.0257846
JAKMIP2	-0.267106	8.01442	10.3483	0.00129592	0.0257846
PTPMT1	-0.22353	8.16349	10.347	0.00129686	0.0257846
DMXL1	-0.259565	8.11221	10.3456	0.00129781	0.0257846
RMI2	0.27213	7.98693	10.344	0.00129894	0.0257846
JKAMP	-0.237467	8.10108	10.3426	0.00129996	0.0257846
STRADB	-0.242371	8.07358	10.342	0.00130036	0.0257846
LGALS12	-0.217553	7.96014	10.3391	0.00130242	0.0258035
ZBTB9	-0.173062	7.95661	10.3337	0.00130621	0.0258565
TOP2A	0.203422	7.96133	10.3215	0.00131487	0.0260057
NTRK1	-0.280433	7.99615	10.3109	0.0013225	0.0261276
AP1G2	-0.250705	8.05272	10.3096	0.00132343	0.0261276
RPS17	-0.254847	7.98369	10.3082	0.00132439	0.0261276
CORO1A	-0.212006	8.24847	10.2967	0.00133269	0.026269
ADH5	-0.18496	8.31228	10.2914	0.0013365	0.0263218
IFIT3	-0.292521	7.99771	10.289	0.00133824	0.0263337
IFITM1	-0.268885	7.98215	10.276	0.00134774	0.0264915
TSEN34	-0.219493	8.11046	10.2749	0.00134853	0.0264915
ZDHHC3	-0.255803	8.04542	10.2715	0.00135102	0.026518
INTS10	-0.209916	8.14261	10.2536	0.00136422	0.0267545
TNNT1	0.30798	7.98852	10.2391	0.00137497	0.0269427
HMBOX1	-0.259925	8.03978	10.2356	0.00137754	0.0269703
FES	-0.211901	8.21029	10.2307	0.00138123	0.0269854
ARIH2OS	-0.267373	8.04069	10.2294	0.00138218	0.0269854
VPS4A	-0.225155	8.11781	10.2294	0.00138221	0.0269854
ENPP4	-0.257922	8.04444	10.2284	0.00138294	0.0269854
BUB3	-0.188199	8.23902	10.2193	0.00138982	0.0270968
TMEM86A	-0.137731	7.95673	10.2107	0.00139632	0.0271891
PDCL3	-0.215587	8.15471	10.2099	0.00139689	0.0271891
RP5-942I16.1	0.0984731	7.95477	10.2059	0.00139993	0.0272256
DAAM1	0.261446	8.12019	10.2041	0.00140131	0.0272295
MVP	-0.263085	8.03088	10.1904	0.0014117	0.0273992
PHLDB2	0.352448	8.01989	10.1895	0.00141239	0.0273992
RP11-87C12.2	-0.0939762	7.95326	10.1802	0.00141959	0.0275002
DUOX1	-0.136875	7.95806	10.1797	0.00141996	0.0275002
ZNF844	-0.251816	8.0036	10.1777	0.00142151	0.0275058
NDUFA8	0.182251	8.20795	10.1757	0.00142304	0.0275058
BYSL	0.255754	7.99426	10.1743	0.00142409	0.0275058
RINL	-0.260993	8.00542	10.1732	0.00142498	0.0275058
ME2	-0.245467	8.08133	10.166	0.00143052	0.0275813
TNIP1	-0.220441	8.12908	10.1651	0.00143125	0.0275813
ANGPT1	0.223943	8.27677	10.1551	0.00143901	0.0277078
SVIP	0.207573	8.2746	10.1321	0.00145713	0.0280335
ZSCAN16-AS1	0.229429	8.27814	10.1286	0.00145983	0.0280622
RPA2	0.210427	8.12035	10.1258	0.00146204	0.0280816
PAFAH1B3	-0.190197	8.35472	10.1234	0.00146399	0.0280896
ITGA5	-0.253295	8.03769	10.1223	0.00146487	0.0280896
SPSB2	-0.232097	7.9823	10.1181	0.00146816	0.0281295
NOC3L	0.256265	8.06719	10.0821	0.00149714	0.0286611
TUBB6	-0.194426	7.97144	10.0785	0.00150008	0.0286772
EIF3J	0.166732	8.46915	10.0781	0.00150045	0.0286772
MLF2	-0.163002	8.40711	10.0754	0.00150265	0.0286959
GORASP2	-0.214951	8.10931	10.0636	0.00151231	0.0288566
NARF	-0.201918	8.20847	10.0568	0.00151786	0.0289359
HLA-DQA2	-0.250023	8.04398	10.0555	0.00151895	0.0289359
SENCR	0.215377	7.96687	10.0538	0.0015203	0.028938
CBWD2	-0.253201	7.99796	10.0479	0.00152526	0.0290086
TPM4	-0.184613	8.63556	10.0212	0.00154747	0.0293951
RP11-134O21.1	0.224972	7.97414	10.0205	0.00154811	0.0293951
EVL	-0.250871	8.17154	10.0124	0.00155491	0.0295003
PPM1F	0.251365	8.02522	10.006	0.00156032	0.0295787
C2orf49	0.262935	8.05699	10.0043	0.00156176	0.0295819
RP11-387H17.4	0.0921753	7.9547	10.0027	0.00156311	0.0295834
LINC00938	-0.217254	8.16234	9.99165	0.00157252	0.0297373
RSBN1	-0.222433	8.30149	9.98916	0.00157464	0.0297533
FANCL	0.248493	8.04249	9.98503	0.00157818	0.029796
RAC3	0.26472	8.05275	9.97965	0.00158279	0.0298589
CDT1	0.255481	8.06777	9.95902	0.00160063	0.030149
DENND6B	-0.244723	7.99797	9.95828	0.00160128	0.030149
GDF3	-0.0656001	7.95165	9.9568	0.00160256	0.030149
ADD1	-0.238353	8.17782	9.95504	0.0016041	0.030149
TMEM205	-0.223577	8.16982	9.9544	0.00160465	0.030149
CCZ1	-0.251822	8.06969	9.92717	0.00162856	0.0305737
RPS6	-0.0444528	13.1331	9.91538	0.00163903	0.0307453
RHOG	-0.152083	8.60382	9.91164	0.00164236	0.0307831
ELMOD3	-0.23863	7.98468	9.90634	0.0016471	0.030847
FAM134A	-0.233911	8.13439	9.90124	0.00165168	0.0309079
METAP2	0.162441	8.52678	9.89809	0.00165451	0.030936
BRIP1	0.138654	7.9588	9.89036	0.00166147	0.0310412
NELFE	-0.198717	8.23122	9.88702	0.00166449	0.0310727
C9orf37	0.242744	7.99471	9.88425	0.00166699	0.0310945
SIGIRR	-0.211779	8.17611	9.86689	0.00168279	0.0313641
VWF	0.25258	7.98415	9.86353	0.00168588	0.0313964
HIST1H2AH	0.208432	8.01585	9.86058	0.00168858	0.0314216
DPEP2	-0.252344	7.99142	9.85529	0.00169344	0.0314869
PCYT2	-0.254046	8.0396	9.85265	0.00169587	0.031507
TCEAL4	0.164775	8.51266	9.8488	0.00169942	0.0315478
EMP1	-0.198338	7.96547	9.83563	0.00171164	0.0317359
NT5C2	-0.249211	8.06017	9.83493	0.00171228	0.0317359
SPATC1L	-0.236409	8.141	9.83098	0.00171597	0.0317647
SH3PXD2B	-0.0649693	7.9529	9.83034	0.00171657	0.0317647
MAP2K1	-0.25458	8.00933	9.81378	0.00173209	0.0320265
THUMPD1	-0.20466	8.32246	9.78342	0.00176093	0.0325339
RP11-391M1.4	-0.194248	7.97267	9.78073	0.0017635	0.0325555
SNAI1	0.116367	7.95305	9.77756	0.00176654	0.0325858
EIF5B	0.17764	8.42994	9.77379	0.00177017	0.0326269
EPSTI1	-0.211341	8.14778	9.77029	0.00177355	0.0326633
C14orf119	-0.21051	8.05796	9.7661	0.00177759	0.0327119
RP11-386I14.4	0.217947	9.23901	9.76197	0.00178159	0.0327594
ATF6B	-0.19918	8.21172	9.76053	0.00178299	0.0327594
ARL5B	0.248683	8.05119	9.75887	0.0017846	0.0327631
DENND6A	-0.226026	8.02322	9.74961	0.00179361	0.0328939
LINC00954	-0.180074	7.96564	9.74865	0.00179455	0.0328939
CGRRF1	-0.250287	8.02564	9.74313	0.00179994	0.0329668
RPP14	-0.256305	8.04293	9.72023	0.00182251	0.0333206
ARRDC5	-0.114739	7.95824	9.71963	0.0018231	0.0333206
FKBP1C	-0.154745	7.95346	9.71918	0.00182355	0.0333206
CR1L	0.12804	7.95294	9.7107	0.00183198	0.0334484
LUC7L	-0.231426	8.13835	9.69446	0.00184825	0.0337064
SLC1A5	0.244591	8.01945	9.6937	0.00184901	0.0337064
KATNBL1	-0.220594	8.15755	9.69123	0.0018515	0.0337254
TRAPPC2L	0.226497	8.1541	9.68762	0.00185514	0.0337653
ID1	-0.378507	8.17818	9.6859	0.00185687	0.0337671
2005-09-01	-0.237354	8.01081	9.68202	0.0018608	0.0337671
LINC00890	-0.102576	7.95313	9.68199	0.00186083	0.0337671
ACTN1	0.235627	8.07479	9.68178	0.00186104	0.0337671
ZNF428	-0.147191	8.65784	9.66796	0.00187509	0.0339955
NTHL1	0.223701	8.08611	9.66611	0.00187698	0.0340033
ADPRM	-0.226224	8.09106	9.66362	0.00187953	0.0340085
LINC00936	-0.262953	8.19879	9.66298	0.00188019	0.0340085
COL6A1	-0.118494	7.95878	9.65818	0.0018851	0.0340709
DHFR	0.274598	7.99684	9.64825	0.00189532	0.034229
RP6-99M1.2	0.256895	8.15641	9.64313	0.00190061	0.034298
COQ2	0.245967	8.00909	9.6389	0.00190499	0.0343504
SPRY1	0.265681	8.17425	9.62342	0.00192111	0.0345878
EDEM2	-0.241725	8.0628	9.6234	0.00192113	0.0345878
FAM46A	-0.297489	8.09077	9.62067	0.00192399	0.0346126
DAZAP2	-0.164939	8.52568	9.61504	0.00192991	0.0346921
VPS26B	-0.242333	8.0466	9.61239	0.00193269	0.0347154
DRAM1	-0.264108	8.01537	9.60937	0.00193587	0.0347457
GMPR	0.184966	8.3017	9.60139	0.00194431	0.0348702
USP11	-0.235547	8.09749	9.59931	0.0019465	0.0348827
POLR2H	0.197812	8.21865	9.58562	0.00196107	0.0351134
RRN3	0.255848	8.04013	9.58438	0.00196239	0.0351134
ACSS1	-0.229904	8.09395	9.58242	0.0019645	0.0351241
NPTN	-0.157509	7.99174	9.57488	0.00197258	0.0352059
MAGEF1	-0.244274	8.05355	9.5747	0.00197277	0.0352059
COMMD9	-0.217009	8.14728	9.57392	0.00197361	0.0352059
LRRC37B	-0.242005	8.03373	9.56685	0.00198122	0.0353146
HADHB	-0.156791	8.34568	9.56428	0.001984	0.035337
H6PD	-0.202636	7.97686	9.55764	0.00199119	0.035429
CLU	0.187042	8.43237	9.55423	0.0019949	0.035429
TTC32	-0.236463	8.1228	9.5542	0.00199492	0.035429
SGK1	-0.231045	7.95846	9.5539	0.00199525	0.035429
UBR4	-0.253448	8.13018	9.55118	0.0019982	0.0354544
MT-ND5	-0.10645	10.0281	9.54413	0.0020059	0.0355639
SLU7	-0.196548	8.33161	9.5424	0.00200779	0.0355702
TSPAN3	-0.211585	8.20195	9.53326	0.00201781	0.0357207
SUGT1	-0.185888	8.31565	9.52866	0.00202287	0.035783
TOP1	0.188863	8.34335	9.52105	0.00203128	0.0359044
ZNF37A	-0.26029	8.06955	9.50052	0.00205414	0.036281
FASTKD5	-0.238491	8.00932	9.48467	0.00207196	0.0365679
MAN2A1	0.248339	8.05155	9.48236	0.00207457	0.0365864
CPSF1	-0.249192	8.04498	9.48082	0.00207631	0.0365893
VAMP7	-0.232613	8.09234	9.47114	0.00208729	0.036745
LAMTOR5-AS1	-0.128949	7.96218	9.47025	0.0020883	0.036745
CREB1	-0.239437	8.09876	9.46653	0.00209255	0.0367919
RHEBL1	-0.229109	7.95959	9.45174	0.00210949	0.0370617
UHMK1	-0.243462	8.07424	9.44403	0.00211838	0.0371898
FLII	-0.244461	8.07893	9.41449	0.00215277	0.0377652
C9orf40	0.189942	7.96694	9.39861	0.00217151	0.0380651
CHMP2B	-0.221321	8.18412	9.39658	0.0021739	0.0380785
2005-03-01	-0.227226	8.13568	9.3742	0.0022006	0.0384975
PUS10	-0.222836	7.9849	9.37376	0.00220113	0.0384975
CRYGD	-0.232104	8.22765	9.37158	0.00220375	0.0385107
MRFAP1	-0.135833	8.5688	9.37038	0.00220519	0.0385107
SERINC5	-0.176577	7.96569	9.35497	0.00222382	0.0387761
RP4-597N16.4	-0.0660048	7.95293	9.35444	0.00222445	0.0387761
APLP2	-0.162215	8.53913	9.35368	0.00222539	0.0387761
ERGIC1	-0.209681	8.21035	9.35055	0.00222919	0.0388132
AL133245.2	-0.12003	7.95969	9.34391	0.00223727	0.0389248
TIGD3	-0.195824	7.96595	9.32526	0.00226016	0.0392936
HENMT1	-0.215828	8.1147	9.32168	0.00226458	0.0393412
GADD45G	0.356033	8.0379	9.314	0.00227409	0.039477
ABHD6	-0.184362	7.96271	9.31195	0.00227664	0.0394918
RALA	-0.200063	8.15131	9.30758	0.00228207	0.0395565
HIST1H2AL	0.176727	8.06423	9.30261	0.00228827	0.0396344
ATP6AP2	-0.164447	8.33789	9.29617	0.00229634	0.0397446
STK40	-0.233855	8.00131	9.29048	0.00230348	0.0398386
ANKAR	-0.221373	7.98809	9.28445	0.00231107	0.0399392
SLC27A3	0.239398	7.97777	9.28221	0.0023139	0.0399392
UGP2	-0.178618	8.2361	9.28178	0.00231444	0.0399392
HERC6	-0.232766	7.96974	9.27676	0.0023208	0.0400192
CHTF18	0.208608	7.97245	9.27189	0.00232697	0.0400959
APITD1	0.236443	7.97454	9.26853	0.00233125	0.0401399
ZBTB44	-0.240974	8.1502	9.26628	0.00233412	0.0401596
YPEL3	-0.224341	8.47227	9.26113	0.00234068	0.040235
KIAA1522	-0.138645	7.97123	9.25922	0.00234313	0.040235
APBA2	0.230352	7.96713	9.25878	0.00234369	0.040235
MAZ	-0.217647	8.48468	9.25602	0.00234722	0.040266
SMARCC1	-0.165268	8.41975	9.23387	0.00237579	0.0407153
CHRAC1	0.227522	8.13964	9.233	0.00237691	0.0407153
CAPZA1	-0.178262	8.44478	9.21995	0.00239392	0.0409765
TADA3	-0.207429	8.17169	9.20716	0.0024107	0.0412335
M6PR	-0.167843	8.33997	9.18151	0.00244472	0.0417847
MLKL	0.232348	7.96867	9.17001	0.00246014	0.0420173
KCNK17	-0.174692	7.9754	9.16795	0.00246291	0.0420297
GGT7	-0.212716	7.97627	9.16678	0.00246448	0.0420297
CDK10	-0.241006	8.02867	9.15833	0.00247588	0.0421731
TBC1D25	-0.225429	7.98236	9.15787	0.00247651	0.0421731
KLF10	-0.266429	8.09039	9.15127	0.00248546	0.0422946
BANK1	0.256627	7.98623	9.14762	0.00249042	0.042348
SLC14A1	-0.153614	7.9616	9.14345	0.0024961	0.0424114
CORO1B	-0.219098	8.12355	9.14221	0.00249779	0.0424114
RGL2	-0.241989	8.03767	9.13479	0.00250795	0.0425528
WFDC1	0.203602	7.96715	9.12937	0.00251539	0.042648
ORC3	0.240441	8.02411	9.12208	0.00252543	0.0427526
POLA2	0.243298	7.98514	9.12125	0.00252658	0.0427526
GNG11	0.261317	7.97254	9.12089	0.00252707	0.0427526
SYTL4	0.256458	8.01494	9.1129	0.00253813	0.0429087
MATR3	-0.139615	8.84251	9.11147	0.00254011	0.0429109
ATAT1	-0.245658	8.00931	9.09744	0.00255968	0.0431853
OFD1	-0.220337	8.14284	9.09706	0.00256021	0.0431853
HAUS5	-0.238103	7.99954	9.09584	0.00256192	0.0431853
RPS16	0.0527783	11.5377	9.07686	0.00258865	0.0436043
SUPT4H1	-0.134877	8.57287	9.06007	0.00261252	0.0439746
GLRX	-0.190437	8.23317	9.05136	0.002625	0.0441528
SYF2	-0.135139	8.86949	9.04745	0.00263061	0.0442032
DNTT	0.348456	7.9638	9.04663	0.0026318	0.0442032
ESYT3	-0.0679214	7.95431	9.04297	0.00263707	0.0442598
PLK3	0.256468	8.00262	9.03894	0.00264289	0.0443255
SNRPE	0.0969899	8.94718	9.03733	0.00264522	0.0443326
EVI2B	-0.252819	8.15149	9.03473	0.00264898	0.0443637
STAT6	-0.24342	8.03591	9.0329	0.00265164	0.0443763
DDX21	0.164949	8.53839	9.019	0.00267188	0.044683
VPS13C	-0.23701	8.23627	9.00769	0.00268845	0.0449162
AIFM1	0.236451	8.04433	9.00686	0.00268969	0.0449162
BIVM	-0.245204	8.02002	9.0044	0.0026933	0.0449273
RP11-114O18.1	0.0511814	7.95191	9.00378	0.00269421	0.0449273
NUDT19	-0.24022	8.00341	8.99796	0.00270282	0.0450386
TMSB4X	0.0868846	10.6523	8.99223	0.0027113	0.0451234
RASAL3	-0.240164	8.08509	8.9919	0.00271178	0.0451234
TDRD10	0.103052	7.95178	8.98981	0.00271489	0.0451428
RP11-458N5.1	-0.0869236	7.9592	8.98544	0.0027214	0.0451929
EDARADD	-0.22039	7.96949	8.98518	0.00272179	0.0451929
UBA7	-0.217492	8.08861	8.97877	0.00273135	0.0453194
ATG13	-0.238645	8.00927	8.9696	0.00274509	0.0455057
CEP57	-0.195679	8.26861	8.9674	0.0027484	0.0455057
NUDT8	0.253123	7.99058	8.96737	0.00274844	0.0455057
PET112	-0.24464	8.0068	8.96107	0.00275793	0.0456303
TOR1AIP2	-0.233445	8.13369	8.95457	0.00276776	0.0457299
VCP	-0.158047	8.32334	8.9545	0.00276788	0.0457299
RPS23	0.0417631	13.3907	8.94762	0.00277832	0.0458445
ATP6V1B2	-0.242425	8.01781	8.94733	0.00277875	0.0458445
LINC00667	-0.229573	8.06997	8.94047	0.00278921	0.0459684
MARVELD1	0.227859	8.00127	8.93981	0.00279021	0.0459684
MXD4	-0.236584	8.35446	8.93709	0.00279438	0.0460044
PNPLA2	-0.229849	8.10361	8.92765	0.00280885	0.04621
RTN3	-0.126744	8.58849	8.91781	0.00282403	0.046413
ANKRD36C	-0.213871	8.2715	8.91607	0.00282672	0.046413
GPC1	0.0508621	7.95303	8.91476	0.00282875	0.046413
PIEZO2	0.21568	7.96471	8.91449	0.00282916	0.046413
CARS	-0.242552	8.00945	8.90985	0.00283636	0.0464983
TMEM97	0.251392	8.05699	8.90236	0.00284803	0.0466568
CASC15	-0.242438	8.03859	8.88258	0.00287905	0.0471318
AARSD1	-0.235483	7.98908	8.87692	0.00288798	0.0472448
SLC43A2	-0.206045	7.98027	8.84252	0.00294292	0.0481098
TRIM21	-0.222341	7.98679	8.83912	0.00294841	0.0481657
ZNF224	-0.235719	8.01703	8.83201	0.00295992	0.0483198
MBLAC2	0.202066	7.97265	8.82694	0.00296816	0.0484139
RP5-977B1.7	0.0505427	7.95281	8.8259	0.00296985	0.0484139
MAGOHB	0.219902	8.06499	8.81916	0.00298084	0.0485591
FCHO1	-0.241404	8.00237	8.81709	0.00298422	0.0485801
SMDT1	-0.136052	8.86778	8.81473	0.00298808	0.0485906
C20orf196	0.23961	8.01729	8.81415	0.00298904	0.0485906
TIMM44	0.229221	8.06352	8.80719	0.00300046	0.0487423
ERI2	0.263201	7.97434	8.80128	0.0030102	0.0488482
TRIM38	-0.248283	8.08059	8.80039	0.00301166	0.0488482
PAFAH1B1	-0.220528	8.17109	8.79716	0.003017	0.0488482
DHPS	-0.183459	8.24574	8.79704	0.0030172	0.0488482
DTL	0.243613	7.99245	8.79687	0.00301747	0.0488482
PPIG	0.148858	8.51441	8.79004	0.0030288	0.0489976
PPAN	0.229036	8.03293	8.78571	0.00303599	0.0490797
CCDC137	0.2446	8.04167	8.77651	0.00305135	0.0492937
TAP1	-0.221101	8.0482	8.77464	0.00305448	0.0493101
ITM2A	-0.17735	8.43082	8.77102	0.00306054	0.0493569
ALG11	-0.188475	7.97488	8.76964	0.00306286	0.0493569
HADHA	-0.133918	8.83002	8.76912	0.00306373	0.0493569
ZFP1	-0.191131	7.97745	8.76462	0.00307131	0.0494446
COMMD8	-0.227861	8.05754	8.76255	0.00307479	0.0494665
LAMP1	-0.159972	8.28372	8.76114	0.00307717	0.0494706
SLBP	0.185444	8.20205	8.75547	0.00308675	0.0495904
SPC24	0.0881767	7.95373	8.73734	0.00311758	0.0500512
C17orf89	0.165516	8.32058	8.72993	0.00313029	0.0502206
TAF8	-0.239437	8.07068	8.72663	0.00313596	0.0502769
ACSM3	-0.230177	8.13214	8.72454	0.00313955	0.0502997
RRP15	0.222972	8.08585	8.71899	0.00314912	0.0504064
PPP2R5A	-0.238402	8.07392	8.71818	0.00315053	0.0504064
NDUFAF1	-0.231862	8.00631	8.71604	0.00315423	0.0504309
ETF1	-0.201939	8.19308	8.71399	0.00315778	0.050435
TRAM1	-0.178834	8.27004	8.71339	0.00315882	0.050435
SAMD14	0.0836189	7.95224	8.70717	0.00316961	0.0505725
SLC25A3	-0.0953135	9.32814	8.70476	0.0031738	0.0506046
SLC24A1	-0.133799	7.96334	8.69903	0.0031838	0.0507083
MRPL27	0.200073	8.09821	8.69854	0.00318466	0.0507083
MAK16	0.232352	7.98547	8.69091	0.00319801	0.0508862
IFNAR2	-0.226521	8.05421	8.68617	0.00320633	0.0509837
TBC1D10C	-0.228067	8.06941	8.67332	0.00322903	0.0513096
CFLAR	-0.201198	8.22107	8.66122	0.00325053	0.0515924
CTC-232P5.1	-0.0575061	7.95494	8.66081	0.00325126	0.0515924
NKG7	-0.231387	7.98101	8.65791	0.00325644	0.0516394
RP11-543C4.1	-0.0582299	7.95669	8.65655	0.00325887	0.0516428
FAM103A1	-0.207981	8.14035	8.65461	0.00326236	0.0516629
CROCC	-0.219386	7.99145	8.65263	0.00326589	0.0516837
HCG23	0.0499041	7.95241	8.64819	0.00327386	0.0517745
C17orf53	0.137897	7.95446	8.64416	0.00328112	0.0518248
ZHX1	-0.232662	8.05251	8.64395	0.00328149	0.0518248
GRN	-0.19802	8.14977	8.63413	0.00329922	0.0520355
TNFAIP8L2	0.229645	8.01822	8.63409	0.0032993	0.0520355
ZNF155	-0.15074	7.96012	8.6305	0.00330582	0.052103
HSD17B12	-0.174845	8.21737	8.62815	0.00331007	0.0521347
TM2D1	-0.216677	8.14234	8.62432	0.00331705	0.0522093
VPS26A	-0.189282	8.18131	8.61873	0.00332724	0.0523343
ABLIM1	-0.242525	8.05329	8.61435	0.00333524	0.0524248
PRMT10	0.234994	7.99762	8.60733	0.00334812	0.0525917
PCTP	-0.239251	8.02484	8.60488	0.00335263	0.052627
VEZT	-0.23185	8.10042	8.59834	0.0033647	0.0527287
DLX4	-0.0571896	7.95213	8.59762	0.00336602	0.0527287
RP11-379K17.12	-0.0571896	7.95848	8.59762	0.00336602	0.0527287
MAN2B1	-0.1746	7.96939	8.59516	0.00337058	0.0527287
CENPA	0.0714121	7.95192	8.5942	0.00337236	0.0527287
PPFIA3	0.163177	7.96371	8.59402	0.00337269	0.0527287
ZDHHC6	-0.229669	8.02061	8.59179	0.00337682	0.0527578
ADCY6	0.159136	7.97834	8.58888	0.00338221	0.0528065
ARSE	0.0829932	7.95331	8.58122	0.00339648	0.0529937
WDR1	-0.164421	8.24158	8.56757	0.00342204	0.0533567
SPEG	0.0495848	7.95241	8.55944	0.00343734	0.0535595
FAM49B	-0.188465	8.22863	8.55683	0.00344229	0.0535879
ZNF148	-0.219726	8.11946	8.55537	0.00344504	0.0535879
UBE2D2	-0.124088	8.71725	8.55483	0.00344607	0.0535879
CDK5	-0.235387	8.01081	8.5495	0.00345618	0.0537092
SSBP2	-0.19004	8.28005	8.54706	0.0034608	0.0537452
CTD-2639E6.9	0.0761	7.95375	8.54255	0.00346939	0.0538426
SGK3	-0.237554	8.0315	8.53775	0.00347855	0.053922
SORL1	-0.258512	8.10438	8.53744	0.00347914	0.053922
RP11-849F2.7	-0.0568731	7.9523	8.53443	0.0034849	0.0539396
RP11-29B2.5	-0.0568732	7.9546	8.53443	0.00348491	0.0539396
NAA38	0.163087	8.44686	8.52769	0.00349784	0.0541038
NREP	-0.205092	8.28214	8.52418	0.00350458	0.054172
CD74	-0.126527	9.89834	8.52233	0.00350815	0.0541777
IZUMO4	-0.0815954	7.95662	8.52158	0.0035096	0.0541777
WDTC1	-0.223512	8.02079	8.51708	0.00351828	0.0542507
FBXO3	-0.233636	8.05035	8.51672	0.00351899	0.0542507
RBMX	-0.120483	8.88912	8.50595	0.00353988	0.0545366
TNRC6B	-0.198727	8.31726	8.4963	0.00355869	0.0547902
MRPL45	-0.181754	8.22325	8.48952	0.00357197	0.0549584
C15orf57	-0.212568	8.09979	8.48743	0.00357608	0.0549852
DEK	0.127137	8.76998	8.48466	0.00358154	0.0550328
EPC1	-0.169518	8.42904	8.48124	0.00358828	0.0551
TAPT1	-0.206838	8.06608	8.47054	0.00360944	0.0553883
AKAP12	-0.0839408	8.0187	8.46534	0.00361977	0.0555104
YBX1	0.0781238	10.2932	8.45505	0.00364031	0.0557886
EME1	0.113623	7.95384	8.45278	0.00364486	0.0558119
CPXM1	-0.204429	8.1692	8.4519	0.00364663	0.0558119
CDK8	-0.224979	7.9932	8.44243	0.00366566	0.0560663
TRAPPC1	-0.13162	8.50727	8.43202	0.00368671	0.0562953
KIAA1524	0.188892	7.9624	8.43164	0.00368749	0.0562953
SUV39H2	0.235584	7.99192	8.43033	0.00369013	0.0562953
HARBI1	-0.14612	7.9601	8.43024	0.00369031	0.0562953
RTF1	0.140396	8.68073	8.42756	0.00369575	0.0563414
CELF2	-0.148702	8.88043	8.41469	0.00372201	0.0567046
ELK1	-0.231695	8.0529	8.40981	0.00373201	0.0568106
MTPN	-0.147884	8.88771	8.40892	0.00373385	0.0568106
ZSCAN2	-0.229927	8.03827	8.40247	0.00374711	0.0569752
SPAG7	-0.187074	8.31451	8.39457	0.00376343	0.0571859
HIST1H4H	0.194256	7.98988	8.39326	0.00376616	0.0571901
RPL11	-0.0416481	13.2611	8.38405	0.00378528	0.0574172
TMEM154	-0.166309	7.96992	8.38368	0.00378605	0.0574172
KLHL25	-0.0773544	7.95264	8.382	0.00378955	0.0574329
RP11-105N14.1	-0.177479	7.96339	8.36697	0.00382102	0.0578722
GLMN	-0.232605	8.0048	8.36296	0.00382947	0.057953
VPS53	-0.23049	8.01871	8.36207	0.00383134	0.057953
GNG7	-0.232629	8.06156	8.35855	0.00383877	0.0580277
PCP2	-0.145149	7.96244	8.35588	0.00384441	0.0580753
STAT2	-0.230129	8.02523	8.35093	0.0038549	0.058196
GTF2IRD2B	-0.221539	8.02201	8.34101	0.00387599	0.0584327
OSTF1	-0.216079	8.12534	8.3407	0.00387668	0.0584327
AP5M1	-0.23541	8.03402	8.33989	0.00387839	0.0584327
HNRNPA0	-0.0965281	8.86678	8.33885	0.00388062	0.0584327
S100A9	-0.140806	7.96026	8.33433	0.00389028	0.0585403
ATG4A	-0.22502	7.98441	8.32374	0.00391304	0.0588447
MAP3K5	0.231971	8.043	8.31624	0.00392921	0.0590358
LRBA	-0.207996	8.19578	8.3155	0.00393082	0.0590358
CCNB1IP1	-0.156713	8.5978	8.29258	0.00398074	0.0597471
ALKBH4	-0.228883	8.01935	8.29124	0.00398368	0.0597526
C11orf83	0.207428	8.12211	8.28496	0.00399748	0.059921
CARF	-0.209818	8.00045	8.28315	0.00400147	0.0599423
MT-ND2	-0.0757469	10.873	8.2792	0.00401018	0.0600103
STK36	-0.103649	7.95949	8.27875	0.00401117	0.0600103
SP140L	0.230053	8.06363	8.27422	0.0040212	0.0601217
RBM4	-0.199895	8.15937	8.26859	0.00403368	0.0602477
RRP8	0.236209	8.02736	8.26809	0.0040348	0.0602477
C12orf79	-0.144565	7.95655	8.26644	0.00403847	0.0602638
DCLRE1C	-0.242462	8.03212	8.25545	0.00406299	0.0605796
COX7A2	0.0854844	9.27256	8.25462	0.00406484	0.0605796
LINC00562	-0.116627	7.95709	8.24655	0.00408296	0.0608108
RP11-452L6.1	-0.164085	7.98622	8.24421	0.00408822	0.0608502
MCCC1	-0.221169	8.06182	8.24242	0.00409225	0.0608712
GDAP1	-0.21567	7.9825	8.23838	0.00410137	0.060968
SIK1	0.240883	8.0494	8.23605	0.00410665	0.0610074
SHMT1	0.215343	7.97368	8.23223	0.00411529	0.0610968
ENPP2	-0.227154	7.9657	8.22769	0.0041256	0.0612074
NDUFS2	-0.189987	8.36275	8.22664	0.004128	0.0612074
LTBP3	-0.232648	8.06414	8.2247	0.0041324	0.0612337
PTPLAD2	-0.204707	8.191	8.21959	0.00414405	0.0613672
NAA30	-0.214747	8.00562	8.2169	0.0041502	0.0614192
ZNF90	-0.209825	8.00094	8.21101	0.00416369	0.0615798
C6orf226	0.226779	8.08349	8.20359	0.00418077	0.0617931
CYYR1	0.233433	7.99947	8.18875	0.0042151	0.0622609
CTIF	-0.131159	7.96974	8.18317	0.00422809	0.0624132
DEPDC1	0.109668	7.95332	8.18099	0.00423316	0.0624485
LMBR1L	-0.229434	8.02571	8.16989	0.00425914	0.0627795
CD59	-0.15174	8.2642	8.16911	0.00426099	0.0627795
OLA1	-0.131666	8.59607	8.16314	0.00427503	0.0629465
ZNF367	0.12433	7.95463	8.15919	0.00428434	0.0630438
PNPLA6	-0.220771	7.99666	8.15436	0.00429576	0.0631719
SUMO4	-0.11068	7.97684	8.1531	0.00429876	0.063176
SH3YL1	-0.229155	8.02057	8.1506	0.00430468	0.0632131
PACSIN3	0.180669	7.95803	8.14975	0.00430671	0.0632131
SIK3	-0.227403	8.12545	8.13961	0.00433086	0.0635274
CHCHD1	0.17941	8.2118	8.13794	0.00433485	0.0635459
CXorf21	-0.25063	8.00285	8.13586	0.00433983	0.0635789
ARSA	-0.21574	7.9977	8.13306	0.00434652	0.0636369
C15orf39	-0.227773	8.02809	8.13125	0.00435087	0.0636605
PDCD11	0.232957	8.0318	8.124	0.0043683	0.0638754
HDHD2	-0.216978	8.0666	8.1194	0.00437942	0.0639977
AHCTF1	0.22036	8.00914	8.1156	0.00438859	0.0640916
SLC26A2	-0.241164	8.12445	8.11273	0.00439556	0.0641531
SGIP1	-0.188595	7.99744	8.09877	0.00442952	0.0645941
G6PD	-0.193074	8.14143	8.09804	0.00443132	0.0645941
RNASEH2C	0.141618	8.5095	8.09449	0.00444	0.0646787
NIPSNAP1	-0.192323	8.19264	8.09339	0.00444269	0.0646787
RP3-455J7.4	0.117696	7.95977	8.09045	0.00444991	0.0647433
PIGC	-0.20619	8.08171	8.08911	0.00445321	0.064751
NCSTN	-0.222443	8.05407	8.08739	0.00445744	0.064772
AC016629.8	0.218828	7.98403	8.08342	0.00446722	0.0648592
B3GNTL1	-0.22914	8.04886	8.08269	0.00446901	0.0648592
XPO1	0.21871	8.18415	8.07979	0.00447616	0.0649224
SUN2	-0.229699	8.06859	8.07578	0.00448608	0.0650259
PLEKHA2	-0.233202	8.09584	8.07323	0.00449239	0.0650768
HDC	-0.328081	7.97454	8.06812	0.00450509	0.0652201
NINJ2	0.241019	7.99761	8.05092	0.00454805	0.0657725
CSTF2	0.213522	7.96853	8.05059	0.0045489	0.0657725
PPP3R1	-0.227176	8.2301	8.04867	0.00455371	0.0658013
2006-03-01	-0.208812	8.2203	8.04466	0.0045638	0.0658988
RBM5	-0.20687	8.16941	8.04351	0.0045667	0.0658988
RP11-498E2.8	-0.0781999	7.95554	8.04261	0.00456895	0.0658988
CD40	0.228966	7.97487	8.0396	0.00457656	0.0659228
SLC17A5	-0.212182	7.9994	8.03947	0.00457689	0.0659228
TMEM109	0.181487	8.10627	8.03859	0.00457911	0.0659228
HIST1H2AB	0.148912	7.97431	8.02448	0.00461493	0.0663974
ASCC2	-0.221024	8.04292	8.01838	0.00463051	0.0665803
RP5-827C21.4	0.212841	8.04699	8.01239	0.00464583	0.0667595
RP11-416N2.4	-0.0918677	7.95455	8.01008	0.00465178	0.0667942
PPP1R14B	0.203687	8.60063	8.00922	0.00465399	0.0667942
ABCB7	-0.219034	8.10154	8.00257	0.0046711	0.0669984
PPP1R3F	-0.115549	7.96199	7.9998	0.00467826	0.0670598
CDK1	0.161598	7.95907	7.99838	0.00468192	0.067071
TAF1A	0.171046	7.96152	7.99214	0.00469808	0.0672612
MAP2K2	-0.214469	8.47444	7.98812	0.00470853	0.0673694
CDC37	-0.139376	8.46008	7.98076	0.00472771	0.0676022
PPP1R18	-0.192083	8.16183	7.97929	0.00473155	0.0676155
CFD	0.242702	7.97569	7.97064	0.00475421	0.0678977
C8orf56	-0.148494	7.96626	7.96949	0.00475723	0.0678992
CHD1L	-0.20524	8.1182	7.95921	0.00478433	0.0682441
PIGP	-0.191391	8.19883	7.94714	0.00481636	0.0686589
ANAPC16	-0.139243	8.47463	7.94087	0.00483306	0.0688549
RAB4A	-0.182655	8.26536	7.93918	0.00483757	0.068877
RPL23A	-0.0411946	11.976	7.93749	0.00484209	0.0688992
TMEM126A	-0.173644	8.24769	7.93354	0.00485269	0.0690078
TOR1AIP1	-0.223751	8.06095	7.91137	0.00491251	0.0698158
NOB1	-0.148596	8.34645	7.90396	0.00493266	0.0700594
RP11-486G15.2	0.223133	8.0769	7.89746	0.00495043	0.070269
BRF2	-0.217273	7.99413	7.89492	0.00495737	0.0703246
ELOVL1	-0.216302	8.05707	7.89361	0.00496099	0.070333
SYNGR2	-0.172128	8.27522	7.891	0.00496815	0.0703916
STXBP3	-0.196561	8.22736	7.88585	0.00498231	0.0705494
CENPBD1	-0.209611	7.9672	7.88214	0.00499254	0.0706513
PTDSS1	-0.193751	8.14648	7.87653	0.00500804	0.0708275
ACBD5	-0.218891	8.01193	7.87214	0.00502022	0.0709567
POLM	-0.222073	8.00656	7.86679	0.0050351	0.0711239
RGS16	0.171344	7.96049	7.84608	0.00509311	0.0718684
TRMT61A	0.222775	8.00385	7.84568	0.00509422	0.0718684
FAM8A1	-0.230905	8.06956	7.84467	0.00509707	0.0718684
MSRB1	-0.225279	8.00238	7.83091	0.00513604	0.072374
HLA-DMA	-0.142642	8.50825	7.82561	0.00515111	0.0725424
CBS	0.104577	7.95207	7.81972	0.00516791	0.0727351
MKS1	-0.217089	7.98886	7.81811	0.00517253	0.0727561
XCL1	0.0580745	7.95161	7.81276	0.00518786	0.0729108
TFRC	-0.229412	8.23559	7.81209	0.0051898	0.0729108
HIST1H1B	0.204882	8.13138	7.80163	0.00521992	0.0732665
CMPK1	-0.156856	8.30688	7.80111	0.0052214	0.0732665
BAG3	0.311387	7.97703	7.79364	0.00524305	0.0735259
METTL7A	-0.227695	8.08036	7.78895	0.00525667	0.0736724
ZFP14	-0.222412	8.04521	7.78652	0.00526376	0.0737274
CHN2	-0.210684	8.02701	7.78019	0.00528222	0.0739415
DLK1	0.0994208	7.96616	7.7735	0.00530181	0.0741559
TRIM16	-0.202683	7.97991	7.77134	0.00530816	0.0741559
HEATR5B	-0.215432	8.03142	7.77131	0.00530825	0.0741559
LAT2	-0.164108	8.3016	7.77062	0.00531027	0.0741559
BLM	0.208817	7.98794	7.76673	0.00532172	0.0742711
PNMA1	-0.228918	8.00937	7.76368	0.00533073	0.0742865
NOM1	0.232066	7.99804	7.76347	0.00533135	0.0742865
PRKAG2	-0.225741	8.03058	7.76311	0.00533239	0.0742865
ARL5A	-0.157873	8.26613	7.75933	0.00534358	0.0743978
SPINK2	-0.223345	8.64026	7.75756	0.00534882	0.0744263
RAB1A	-0.170637	8.16979	7.75635	0.00535241	0.0744317
RP11-196G18.23	0.140997	7.96679	7.75378	0.00536002	0.0744931
PSME2	0.120986	8.58903	7.74811	0.00537686	0.0746826
P2RX7	-0.20067	7.96831	7.74404	0.00538902	0.0748068
MRPL9	-0.161101	8.21678	7.73991	0.00540134	0.0749331
SCYL1	-0.216462	8.03582	7.73742	0.0054088	0.0749919
HLA-DRB5	-0.162431	8.21351	7.72709	0.00543984	0.0753775
GALC	-0.219062	8.01074	7.72236	0.00545409	0.0755299
FAM169A	-0.185292	7.98587	7.71756	0.00546862	0.0756861
CNTROB	-0.203262	8.0183	7.71459	0.00547764	0.0757313
CPSF2	0.224624	8.03162	7.71434	0.00547839	0.0757313
MEA1	0.179445	8.16776	7.71302	0.00548239	0.0757398
CTD-2256P15.2	0.166469	7.96893	7.71141	0.00548727	0.0757398
POMT1	-0.203117	7.98086	7.71092	0.00548877	0.0757398
WBP1L	-0.202679	7.98668	7.70866	0.00549567	0.0757901
NDUFB9	0.11182	8.68551	7.70431	0.0055089	0.0758941
PHKB	-0.21821	8.1959	7.70404	0.00550973	0.0758941
ATPIF1	0.118265	8.80079	7.701	0.00551902	0.0759771
ZNF692	-0.223695	8.00896	7.69858	0.00552643	0.0760341
MGAT1	-0.202683	8.08015	7.69401	0.00554044	0.0761819
PEX16	-0.208988	8.12527	7.68684	0.0055625	0.0764254
AC099850.1	0.118634	7.95643	7.68545	0.00556677	0.0764254
UNG	0.212844	8.05158	7.68506	0.005568	0.0764254
PPP1R36	-0.0509574	7.95237	7.68088	0.00558089	0.0765572
DLG3	-0.129712	7.96294	7.67703	0.00559282	0.0766757
HLA-DPA1	-0.124013	9.01423	7.6689	0.00561806	0.0769763
ELP2	-0.187519	8.13324	7.6599	0.00564618	0.0772827
ZNF322	0.213265	7.99415	7.65894	0.00564917	0.0772827
NXPE3	-0.218712	7.99435	7.65855	0.00565038	0.0772827
GTF3C6	-0.125683	8.38271	7.65331	0.00566684	0.0774623
RNF146	0.221682	8.02644	7.64509	0.00569271	0.0777703
LINC00449	0.0495916	7.95259	7.64282	0.00569987	0.0778225
APH1A	-0.152951	8.32041	7.64012	0.0057084	0.0778932
RPRD1B	0.177441	7.97848	7.63727	0.00571745	0.0779711
MIEF1	-0.227676	8.00386	7.63345	0.00572957	0.0780906
DAP	0.195607	8.11916	7.62154	0.00576752	0.0785618
ZCCHC7	-0.208683	8.14455	7.62004	0.00577232	0.0785813
SULT2B1	-0.0506404	7.95218	7.61768	0.00577988	0.0786381
ZNF775	-0.219359	8.01066	7.61382	0.00579225	0.0787604
PARP6	-0.213346	8.00732	7.61155	0.00579956	0.0788122
RABL6	0.213635	8.11716	7.61053	0.00580283	0.0788122
PRKCSH	-0.159709	8.29942	7.60684	0.00581473	0.0789232
IRF8	0.074392	7.95411	7.6057	0.00581842	0.0789232
PBK	0.0412392	7.95137	7.60484	0.00582118	0.0789232
TMEM181	-0.225637	8.04603	7.59981	0.00583744	0.0790977
ENO1	-0.085027	9.49738	7.58492	0.00588585	0.0796958
TIMM10	0.189606	8.18926	7.58413	0.00588843	0.0796958
ZNF302	-0.214766	8.12432	7.58188	0.0058958	0.0797491
IKZF1	-0.206233	8.28355	7.57386	0.00592208	0.0800581
COA4	0.155539	8.27178	7.57152	0.00592979	0.0801158
MRPL1	-0.181738	8.22278	7.55946	0.00596957	0.0806066
FDXACB1	-0.192125	7.96563	7.55707	0.0059775	0.0806424
RP11-434H6.6	-0.0503229	7.95184	7.55449	0.00598607	0.0806424
AP003068.9	-0.0503229	7.95255	7.55449	0.00598607	0.0806424
RP11-20I23.8	-0.0503231	7.95333	7.55449	0.00598608	0.0806424
UBXN4	0.13501	8.58092	7.55201	0.0059943	0.0806705
PHB2	0.121415	8.8603	7.55157	0.0059958	0.0806705
C14orf1	-0.181475	8.14481	7.55073	0.00599857	0.0806705
NUP37	0.205541	8.05818	7.54708	0.00601075	0.0807831
TAPBPL	-0.217899	8.01952	7.54614	0.00601388	0.0807831
PSMB3	0.110292	8.6401	7.53984	0.00603495	0.0810193
FECH	-0.222898	8.02942	7.53712	0.00604406	0.081095
TM6SF1	-0.133654	7.96122	7.53376	0.00605533	0.081187
ERICH1	0.185102	8.26102	7.533	0.0060579	0.081187
LCMT1	-0.200011	8.15412	7.52933	0.00607026	0.0813002
HSPG2	-0.217242	8.05261	7.52842	0.00607333	0.0813002
PHACTR2	-0.213377	8.18225	7.52529	0.00608386	0.0813944
NOVA1	-0.050029	7.95654	7.52156	0.0060965	0.0815114
SMAP2	-0.211418	8.31442	7.52064	0.00609961	0.0815114
SLC9A7	-0.213792	7.99688	7.51919	0.0061045	0.0815299
NEFH	0.256632	7.96508	7.51601	0.0061153	0.0816274
RP5-1180E21.5	-0.0512661	7.9542	7.50629	0.00614839	0.082022
CSRNP1	0.22844	8.03554	7.50438	0.00615491	0.082062
CAP1	-0.130166	8.41635	7.49829	0.00617576	0.082278
NHLRC3	-0.207692	8.15923	7.49758	0.00617818	0.082278
ATP5G2	-0.0614441	10.603	7.49493	0.0061873	0.0823165
NUSAP1	0.229882	7.99706	7.49468	0.00618815	0.0823165
EIF4H	-0.119812	8.47257	7.49021	0.00620352	0.0824739
MCOLN1	-0.212626	7.98824	7.48787	0.00621159	0.082534
PHF1	-0.2196	8.03532	7.48438	0.00622365	0.0826471
RP11-468E2.5	0.115907	7.9597	7.48303	0.00622833	0.0826621
RFC5	0.229408	7.99437	7.47431	0.00625856	0.0830159
ZFYVE26	-0.124281	7.96563	7.46567	0.00628868	0.0833471
CYBA	-0.119017	9.02461	7.46509	0.00629068	0.0833471
RP11-841O20.2	-0.120512	7.99833	7.46295	0.00629816	0.0833986
MTIF2	-0.215911	8.08532	7.46079	0.00630572	0.0834513
C6orf163	-0.0505177	7.95503	7.45611	0.00632214	0.0835474
HSD11B1L	-0.206683	7.99925	7.45603	0.00632242	0.0835474
CNIH1	-0.158123	8.31535	7.45457	0.00632757	0.0835474
ZMYM5	-0.209873	8.10158	7.45375	0.00633045	0.0835474
MFSD1	-0.193327	8.15252	7.45361	0.00633093	0.0835474
CALCOCO1	-0.221986	8.07008	7.44994	0.00634386	0.0836257
FDFT1	-0.170164	8.3515	7.44989	0.00634405	0.0836257
SOCS2	-0.167014	8.43703	7.44816	0.00635013	0.0836585
RP11-81H14.2	0.237164	7.98382	7.44707	0.006354	0.0836621
SLC16A14	-0.0765244	7.95531	7.44403	0.00636471	0.0837558
WASL	0.202101	8.00634	7.4409	0.00637579	0.0838543
IL1RAP	-0.191939	7.97431	7.43801	0.00638603	0.0839415
PPCS	-0.182487	8.19167	7.43062	0.00641232	0.08421
CNKSR3	-0.229193	7.9897	7.43024	0.00641369	0.08421
PTPLAD1	0.179145	8.11106	7.42625	0.0064279	0.084349
EPG5	-0.192752	7.99722	7.42404	0.00643583	0.0843763
EID1	-0.0858666	9.20351	7.42364	0.00643723	0.0843763
CHMP4C	-0.185359	7.976	7.41879	0.00645462	0.0845566
MSH6	0.213785	8.07961	7.41748	0.00645933	0.0845707
HAUS6	0.224216	8.02801	7.41581	0.00646533	0.0845919
BNIP2	-0.178543	8.2722	7.41367	0.006473	0.0845919
LAT	0.256665	7.99547	7.41319	0.00647476	0.0845919
FRMD4B	-0.221598	8.10392	7.41298	0.00647549	0.0845919
CMC1	0.205498	8.08945	7.40899	0.00648988	0.0847324
LRRC41	-0.19302	8.09844	7.40676	0.00649792	0.084779
CYC1	0.132182	8.39538	7.40554	0.00650232	0.084779
PIAS2	-0.21438	8.02392	7.40498	0.00650437	0.084779
MPG	-0.164646	8.32541	7.40158	0.00651665	0.0848907
HSH2D	-0.17725	8.35482	7.40059	0.00652023	0.0848907
CCDC109B	-0.209473	8.08666	7.39932	0.00652484	0.0849031
AHCY	-0.161022	8.23194	7.39068	0.00655628	0.0852646
USP4	-0.216632	8.04534	7.38273	0.00658531	0.0855943
TAF9	-0.137573	8.62896	7.3783	0.00660156	0.0857577
SLC9A9	0.22239	7.99251	7.37463	0.00661504	0.0858848
AL773604.8	0.0741649	7.95244	7.37067	0.00662961	0.0860025
RGS6	0.0448226	7.95187	7.37016	0.00663149	0.0860025
MRPS34	0.143781	8.35419	7.3585	0.00667464	0.0865138
SEC11A	0.122648	8.78332	7.34916	0.0067094	0.086916
MOAP1	-0.199305	8.08075	7.33776	0.00675208	0.0874203
AAGAB	-0.220264	8.01839	7.3309	0.00677791	0.0877059
WDR74	-0.196618	8.65089	7.32574	0.00679741	0.0879094
POLR2J	0.143931	8.38414	7.32055	0.00681706	0.0881146
SPDL1	0.20538	7.97735	7.31539	0.00683665	0.0883187
BAZ1B	0.187693	8.12064	7.30865	0.00686233	0.088598
ACAP1	-0.170787	8.34323	7.30773	0.00686588	0.088598
GPX7	0.198407	8.08895	7.29432	0.0069173	0.0892121
RP11-1275H24.3	-0.206086	8.04012	7.28509	0.00695293	0.089622
RPP25	0.185338	7.95815	7.28297	0.00696114	0.0896781
ADCYAP1	-0.157472	7.96377	7.27764	0.00698183	0.0898207
ETV6	-0.183775	8.43736	7.2773	0.00698313	0.0898207
UTP3	-0.212302	8.02301	7.27713	0.00698378	0.0898207
SF3B5	0.0973347	8.87531	7.27384	0.00699661	0.089936
GPATCH8	-0.1919	8.16848	7.27138	0.00700621	0.0900097
HSPA8	0.123035	9.06223	7.26785	0.00701996	0.0901366
WBP5	0.171889	8.23123	7.26446	0.00703323	0.0902102
CDIPT	-0.181884	8.12229	7.26441	0.00703344	0.0902102
ZNF446	-0.160179	7.97069	7.25648	0.00706458	0.0905456
HOMER1	-0.181828	7.96622	7.25577	0.00706737	0.0905456
NBPF20	-0.0724999	7.95445	7.25383	0.007075	0.0905934
EGR4	0.22111	7.95411	7.25125	0.00708515	0.0906736
RP11-102M11.2	0.0735371	7.95372	7.24935	0.00709266	0.0907198
ETFA	-0.141623	8.30989	7.2426	0.00711937	0.0910114
UNC45A	-0.190477	8.13668	7.23947	0.00713179	0.0911201
RFTN1	0.213768	8.07581	7.23721	0.00714079	0.0911263
NIPSNAP3A	-0.15785	8.31667	7.23651	0.00714355	0.0911263
PGM5-AS1	0.150091	7.95588	7.2364	0.00714401	0.0911263
C1orf85	-0.21593	8.04399	7.23239	0.00715997	0.0912618
FMNL1	-0.204262	8.26229	7.23159	0.00716316	0.0912618
SDF2L1	0.228183	8.08237	7.23078	0.0071664	0.0912618
ATP5C1	-0.0898661	8.98246	7.22727	0.00718043	0.0913905
TPI1	0.0909682	9.39907	7.22411	0.00719309	0.0914824
C20orf194	-0.17345	7.97916	7.22351	0.00719551	0.0914824
LST1	0.17096	8.58022	7.22207	0.00720124	0.0915053
ZFC3H1	0.207899	8.12362	7.21929	0.00721242	0.0915973
HIGD2A	-0.125485	8.73377	7.21541	0.00722802	0.0917454
LAMP2	-0.176932	8.22509	7.21274	0.00723877	0.0918318
POP7	0.192721	8.04846	7.19292	0.00731918	0.0927085
DIP2B	-0.213368	8.03461	7.1928	0.00731967	0.0927085
C1orf162	-0.195476	8.23248	7.19276	0.00731983	0.0927085
RP11-111M22.3	0.213206	8.04204	7.18882	0.00733591	0.0928617
MYBL2	0.118955	7.95613	7.18605	0.00734726	0.0929549
UBE2E3	-0.141822	8.41809	7.17991	0.00737242	0.0932225
PRKAG1	-0.187289	8.07904	7.17691	0.00738477	0.0932983
LINC00685	-0.220846	8.00642	7.17651	0.00738643	0.0932983
HDAC1	-0.161423	8.18741	7.17384	0.00739742	0.0933864
TC2N	0.21542	7.99767	7.16828	0.00742039	0.0936256
EDF1	-0.0904064	9.01114	7.1642	0.00743728	0.0937793
BFAR	-0.180007	8.28676	7.162	0.00744642	0.0937793
GSN	0.207319	8.15894	7.16163	0.00744794	0.0937793
PSMD9	-0.210821	8.05129	7.16089	0.00745103	0.0937793
TRPC6	0.101497	7.95319	7.16048	0.00745272	0.0937793
THBS3	-0.173233	7.96983	7.15892	0.00745923	0.0937929
STAB1	0.0893803	7.954	7.15829	0.00746185	0.0937929
ITGA9	-0.18369	8.04479	7.15599	0.00747142	0.0938625
PIK3R3	-0.170008	7.98151	7.15319	0.00748308	0.0939311
TIFA	0.2156	8.01941	7.15274	0.00748495	0.0939311
SMC1A	0.210073	8.11344	7.1489	0.007501	0.0940818
DBI	-0.156387	8.4163	7.14708	0.00750861	0.0941265
ATP5F1	-0.101377	8.79685	7.1407	0.00753536	0.094411
C11orf49	-0.210459	8.05497	7.13865	0.00754398	0.0944569
RPL26L1	0.179358	8.15467	7.1379	0.00754714	0.0944569
CSRP1	0.178947	8.15552	7.13202	0.00757193	0.0947162
SCOC	-0.185322	8.15621	7.13078	0.00757716	0.0947308
KIF5B	-0.145894	8.3233	7.12687	0.00759372	0.0948507
LDLR	0.242733	8.02014	7.12565	0.00759889	0.0948507
PPP4R2	0.180592	8.22769	7.12509	0.00760125	0.0948507
CASP2	-0.211388	8.22292	7.12467	0.00760305	0.0948507
TRIM23	-0.151517	7.99263	7.12285	0.00761078	0.0948717
ATF7IP	0.218413	8.06242	7.12235	0.00761289	0.0948717
PP13439	-0.0484317	7.95259	7.11929	0.0076259	0.094983
C12orf39	0.102691	7.95478	7.11074	0.00766235	0.0953861
PIM3	0.231178	8.06402	7.10934	0.00766834	0.0954095
RAB9B	-0.163344	7.97048	7.10067	0.00770553	0.0958211
MS4A7	-0.0493344	7.9554	7.09459	0.00773171	0.0960953
IFT81	-0.213451	8.01571	7.09288	0.00773909	0.0961356
ITGB1	0.186605	8.22932	7.08722	0.00776356	0.0963882
NMNAT3	0.222075	8.02426	7.08072	0.00779175	0.0966867
PSD	0.129638	7.96052	7.07648	0.00781023	0.0968644
PRIM1	0.206189	8.06928	7.07167	0.00783121	0.0970465
MTRNR2L8	0.206271	8.05269	7.0712	0.00783326	0.0970465
NPR3	-0.164926	8.36739	7.067	0.00785166	0.0972227
AC108488.4	0.165228	7.96693	7.05867	0.00788826	0.097624
SLC44A2	-0.215428	8.02669	7.04838	0.0079337	0.0981178
APBB3	-0.170709	7.96895	7.04773	0.00793659	0.0981178
MRPS23	-0.169661	8.15622	7.04604	0.00794407	0.0981582
NMI	-0.132223	8.4281	7.04	0.00797092	0.0984377
MICAL1	-0.214145	8.05248	7.0363	0.0079874	0.098589
KLHDC2	-0.162954	8.23495	7.03034	0.008014	0.0988141
FHL3	-0.191121	8.14462	7.03031	0.00801413	0.0988141
LILRB4	0.0404453	7.95143	7.02512	0.0080374	0.0988916
RP11-115D19.1	0.0404454	7.95149	7.02512	0.00803741	0.0988916
TMPRSS13	0.0404454	7.95145	7.02512	0.00803741	0.0988916
HAS2-AS1	0.0404454	7.9519	7.02512	0.00803741	0.0988916
RP11-89C3.4	0.084687	7.96018	7.02359	0.00804429	0.0989239
RAD23B	-0.152574	8.25409	7.01953	0.00806253	0.0990959
CACYBP	0.137672	8.41237	7.01383	0.00808827	0.0993248
PI4KB	-0.217299	8.02169	7.01351	0.00808969	0.0993248
PRMT6	-0.211407	7.99486	7.01113	0.00810047	0.0994047
PEX2	-0.202134	8.10114	7.00451	0.00813046	0.0997203
CTTNBP2	-0.0697236	7.95216	6.99747	0.0081625	0.0999768
SLC45A4	0.0390535	7.96437	6.9973	0.00816326	0.0999768
MIR22HG	0.12652	7.96506	6.99708	0.00816427	0.0999768
AURKB	0.146765	7.95842	6.99471	0.00817507	0.100057
KNSTRN	0.200899	7.97595	6.99295	0.00818312	0.100058
DSN1	0.21911	7.97853	6.99281	0.00818378	0.100058
ARMC4	0.0664006	7.95365	6.98395	0.00822441	0.100482
SHKBP1	-0.163762	8.16805	6.98337	0.00822707	0.100482
PPP3CA	-0.199819	8.21117	6.97141	0.00828222	0.101102
MTPAP	-0.214256	8.05175	6.96493	0.00831227	0.101371
ZFYVE1	-0.160149	7.9819	6.96452	0.00831418	0.101371
POLD3	0.221786	7.99966	6.96385	0.0083173	0.101371
GCC2	-0.181833	8.2511	6.95659	0.00835109	0.101729
ARPC1A	-0.173209	8.11224	6.95179	0.00837354	0.10195
ATP2A3	0.210609	8.17992	6.94742	0.00839404	0.102146
AC093901.1	0.209806	7.96732	6.9426	0.00841666	0.102368
FLNA	0.214305	8.18564	6.9377	0.00843975	0.102543
MMP17	0.040125	7.95238	6.93627	0.00844651	0.102543
RNASEH2B-AS1	0.0401252	7.952	6.93627	0.00844652	0.102543
DCUN1D4	0.201523	8.00329	6.93383	0.00845803	0.102543
PTPN12	0.208347	8.03806	6.93338	0.00846018	0.102543
LARP4	0.211956	8.04864	6.93303	0.00846182	0.102543
TBCA	0.102807	8.94319	6.93268	0.00846347	0.102543
GID8	-0.195701	8.10888	6.93207	0.00846636	0.102543
STON1	-0.100744	7.95999	6.92903	0.00848077	0.102637
LONP2	-0.209687	8.10541	6.92835	0.008484	0.102637
BANF1	0.114676	8.53512	6.92765	0.00848729	0.102637
SMYD3	-0.189329	8.1302	6.92564	0.00849687	0.102699
ZNF276	-0.209092	8.02844	6.91805	0.00853298	0.103054
NDST1	0.1059	7.9563	6.91762	0.00853507	0.103054
GLUD1	-0.170317	8.16823	6.90847	0.00857882	0.103501
LINC00665	-0.217379	8.03168	6.90801	0.00858102	0.103501
ZNF747	-0.212535	7.99362	6.904	0.00860033	0.103681
TEX15	0.0942354	7.95318	6.90127	0.00861346	0.103764
CA2	-0.301745	8.16647	6.90048	0.00861725	0.103764
THOC3	-0.202717	8.03544	6.89978	0.00862063	0.103764
CCDC97	-0.212035	8.0175	6.89822	0.00862817	0.103801
YIPF3	-0.163474	8.22582	6.89676	0.00863521	0.103832
ZNF772	-0.0996355	7.95897	6.88989	0.00866848	0.104133
GBA	-0.208673	7.99426	6.88974	0.00866921	0.104133
FAM181B	0.124	7.96619	6.8876	0.00867955	0.104204
DUSP7	-0.118044	7.9622	6.87805	0.00872607	0.104708
GLTP	-0.195711	8.12461	6.87287	0.00875141	0.104911
ERG	-0.19054	8.24009	6.87133	0.00875895	0.104911
LETMD1	-0.168711	8.31001	6.87101	0.00876054	0.104911
CRYZ	-0.210723	8.00202	6.87092	0.00876095	0.104911
FBXL5	-0.203197	8.09592	6.86556	0.00878727	0.105172
NAA60-1	-0.117877	7.96518	6.85906	0.00881929	0.105455
WIPF2	-0.219461	8.01715	6.85749	0.00882707	0.105455
RP11-392P7.6	0.163639	7.96344	6.85719	0.00882854	0.105455
IP6K2	-0.169435	8.24995	6.85708	0.00882906	0.105455
TMEM261	0.157966	8.2569	6.85344	0.00884708	0.105562
NPIPB5	-0.175711	7.99936	6.85343	0.00884711	0.105562
RP11-533E19.5	0.0934194	7.95477	6.84988	0.00886471	0.105718
RP11-646I6.6	0.0398049	7.95207	6.84752	0.00887644	0.105729
CNIH4	0.206758	8.04827	6.84722	0.00887792	0.105729
QSOX2	-0.211846	7.99678	6.84608	0.00888359	0.105729
MBTD1	-0.215168	8.06593	6.84605	0.00888376	0.105729
UBE3C	0.19129	8.00043	6.83858	0.00892098	0.106117
AP3S1	-0.156458	8.17242	6.83014	0.00896324	0.106506
ATRX	-0.135621	8.4878	6.82977	0.00896507	0.106506
LINC00694	-0.212648	8.00503	6.82931	0.00896738	0.106506
EXOC7	-0.198	8.1098	6.82721	0.00897794	0.106577
RNF145	-0.192924	8.16549	6.82609	0.00898355	0.106589
TXNDC11	0.207385	8.008	6.82348	0.00899669	0.106691
CCDC85B	0.119785	8.59927	6.82062	0.00901114	0.106808
CEP85	0.183289	7.97812	6.81057	0.00906201	0.107255
SV2A	-0.213446	8.02757	6.81054	0.00906214	0.107255
MAPK14	0.192264	8.17012	6.81026	0.00906354	0.107255
UBE2Q2	-0.21322	8.05048	6.80952	0.00906733	0.107255
PPP1R21	-0.208852	7.99315	6.80734	0.00907837	0.107309
HBS1L	-0.19915	8.1407	6.80678	0.00908126	0.107309
YAF2	0.196279	8.14063	6.8059	0.00908574	0.107309
RRAD	0.140422	7.95306	6.80348	0.00909806	0.1074
PPIL3	-0.183336	8.13987	6.79982	0.00911668	0.107566
SRD5A1	-0.189053	7.96951	6.79341	0.00914949	0.107898
ZBTB22	-0.1837	7.99448	6.79104	0.00916164	0.107987
KIAA1033	-0.210083	8.07924	6.78961	0.00916897	0.108018
IMPDH2	-0.0978303	8.92148	6.78818	0.00917635	0.108051
NAT6	-0.199052	8.12338	6.78123	0.00921213	0.108417
PRELID1	0.118026	8.53121	6.78013	0.0092178	0.108429
TBCB	-0.139269	8.32345	6.77881	0.00922466	0.108455
NINJ1	0.222369	8.00061	6.77718	0.00923308	0.108499
SART3	0.2105	8.02788	6.77367	0.00925123	0.108658
FKBP1B	-0.198815	7.98687	6.772	0.00925991	0.10869
DHRS7	-0.13987	8.37113	6.77135	0.0092633	0.10869
LEPR	-0.150237	7.96914	6.76928	0.00927402	0.108733
DDX58	-0.203429	7.98393	6.76883	0.00927635	0.108733
MICU1	0.203502	8.12431	6.75796	0.00933306	0.109255
ACVR1	0.173622	7.98207	6.7577	0.00933439	0.109255
MSRB2	0.182367	8.14003	6.7576	0.00933492	0.109255
SLC25A38	-0.18866	8.09351	6.74858	0.00938224	0.109721
METTL18	-0.209215	7.98902	6.74738	0.00938854	0.109721
WDFY2	-0.212503	8.04508	6.74731	0.00938891	0.109721
LDHC	0.0987675	7.95654	6.74206	0.00941659	0.109989
NUCB1	-0.140066	8.30477	6.74019	0.00942648	0.11005
RP11-96K19.2	-0.0884961	7.96847	6.73822	0.00943689	0.110097
CHAF1B	0.207444	7.96881	6.73763	0.00943998	0.110097
PNN	0.112082	9.37346	6.72811	0.00949051	0.110592
CSNK1D	-0.18815	8.16985	6.72784	0.00949193	0.110592
RP11-617D20.1	-0.152891	7.96716	6.72363	0.0095144	0.110798
[truncated: 21,280 more rows]

## Sheet: c) MyP_BMvsSPL
gene	logFC	logCPM	LR	PValue	FDR
AREG	3.3645	8.99585	8725.77	0	0
MAP3K8	3.15535	9.04457	9209.71	0	0
KLF6	-2.03642	9.76938	4431.87	0	0
CITED2	-1.88188	8.24549	1559.95	0	0
FOSL2	1.66926	7.76129	1669.48	0	0
FOS	-1.58809	11.1043	3814.36	0	0
GIMAP7	-1.44887	8.00324	1514.19	0	0
DUSP1	-1.44513	10.3003	3192.9	0	0
JUN	-1.44366	10.8508	2389.92	0	0
IER2	-1.41014	9.13305	1930.04	0	0
FOSB	-1.35105	8.99496	2117.71	0	0
ZFP36	-1.34984	9.04504	1779.9	0	0
VIM	-1.19505	9.94172	2291.56	0	0
NFKBIA	-1.07106	9.29524	1658.5	0	0
PPP1R15A	-1.06935	8.59204	1637.8	0	0
ANXA1	-0.977339	9.44705	1641.28	0	0
CYTIP	1.34394	7.89279	1408.46	3.04293e-308	4.05532e-305
TUBA1B	0.877061	9.70052	1329.35	4.73441e-291	5.95904e-288
SRGN	0.845719	10.1093	1308.33	1.75057e-286	2.08741e-283
HIST1H2AE	-1.62422	7.73695	1275.67	2.18768e-279	2.47821e-276
PDE4B	1.5488	7.72119	1258.74	1.0471e-275	1.12967e-272
MYADM	-1.34504	7.82875	1251.67	3.60444e-274	3.71192e-271
GSTP1	0.540008	9.87723	1241.29	6.47698e-272	6.38011e-269
RPL35	0.280474	11.819	1218.18	6.82646e-267	6.44417e-264
NCL	0.606529	9.81432	1195.58	5.55843e-262	5.03727e-259
DUSP6	-1.54709	8.19642	1193.24	1.79322e-261	1.56259e-258
RPLP1	0.234908	13.7841	1134.39	1.10931e-248	9.30831e-246
RPL8	0.267618	12.0341	1111.16	1.23676e-243	1.00072e-240
IL1B	-1.21045	7.94043	1110.52	1.70943e-243	1.33547e-240
PRDX1	0.613108	9.34447	1094.34	5.59911e-240	4.22845e-237
LINC00936	-1.25068	7.9298	1084.55	7.51477e-238	5.49208e-235
RPS23	0.219047	13.1974	1042.51	1.03485e-228	7.32671e-226
H2AFZ	0.777826	9.20217	1041.88	1.41883e-228	9.74093e-226
YBX1	0.433801	10.4411	1032.55	1.50752e-226	1.00454e-223
NFIL3	1.42835	7.66469	1005.79	9.87875e-221	6.39466e-218
CEBPB	0.922172	8.84663	999.445	2.37037e-219	1.49175e-216
GAPDH	0.390972	11.5189	998.399	4.00267e-219	2.45093e-216
CD82	-1.06479	7.86433	992.887	6.31582e-218	3.76556e-215
MT-ND5	0.554912	10.1644	974.968	4.95997e-214	2.88136e-211
MIF	0.663754	8.75606	963.281	1.72129e-211	9.74941e-209
RPS16	0.267925	11.7067	961.442	4.32041e-211	2.38739e-208
CHCHD2	0.451365	9.58142	958.867	1.56792e-210	8.45783e-208
HIST2H2AA3	-1.19077	7.84456	954.736	1.23964e-209	6.53145e-207
NFKBIZ	-0.899185	8.26206	953.478	2.32696e-209	1.19817e-206
SOX4	-0.847465	9.13949	949.873	1.41332e-208	7.11562e-206
SERF2	0.382203	9.99116	946.894	6.27894e-208	3.09251e-205
FTH1	0.514155	12.1882	925.694	2.54887e-203	1.22866e-200
RANBP1	0.746901	8.62516	914.457	7.0645e-201	3.33444e-198
PIK3R1	0.810813	8.48891	898.34	2.25307e-197	1.04175e-194
HIST1H2BF	-1.46169	7.52555	895.495	9.35848e-197	4.24052e-194
SOCS1	1.29597	7.67349	882.999	4.87122e-194	2.16397e-191
IL8	-2.05826	8.89517	872.181	1.0948e-191	4.76998e-189
MT-CO2	0.340855	12.4885	861.388	2.43066e-189	1.03904e-186
GADD45A	1.17124	8.06141	859.431	6.47498e-189	2.71662e-186
EGR1	-1.29344	7.92453	854.819	6.51541e-188	2.68388e-185
RPLP0	0.229833	12.2177	852.548	2.03043e-187	8.21454e-185
TSPAN2	-1.33517	7.57401	848.509	1.53385e-186	6.09664e-184
PRELID1	0.648343	8.46321	846.505	4.18248e-186	1.63376e-183
SOCS3	1.0133	8.21693	842.037	3.91548e-185	1.50354e-182
RPL28	0.197559	12.8731	840.393	8.91666e-185	3.36693e-182
RPL22L1	0.600911	9.06908	832.566	4.48517e-183	1.66583e-180
PNRC1	-0.514379	9.26585	830.226	1.44722e-182	5.28843e-180
RPS7	0.22342	12.4133	819.151	3.70126e-180	1.33104e-177
HIST1H2AC	-1.36283	7.79276	818.879	4.24092e-180	1.50129e-177
GYPC	0.589064	9.87643	805.854	2.87964e-177	1.00371e-174
CYBA	0.523337	9.1284	799.455	7.0871e-176	2.43281e-173
SERPINB1	-0.439124	10.1938	793.521	1.38261e-174	4.67528e-172
RPS15	0.192304	12.6467	784.487	1.27311e-172	4.24169e-170
RPL41	0.195422	13.1212	782.927	2.78092e-172	9.1311e-170
RPS12	0.208889	13.5018	781.031	7.18153e-172	2.32435e-169
RPS27A	0.189779	12.9393	779.66	1.42676e-171	4.55276e-169
RPS19	0.208283	12.8406	759.909	2.81049e-167	8.84368e-165
HMGN2	0.587083	9.32561	754.719	3.77847e-166	1.17267e-163
SRM	0.784026	8.14021	754.274	4.72189e-166	1.44566e-163
RAN	0.500899	9.16539	752.306	1.26474e-165	3.82052e-163
KIAA0101	1.18127	8.07161	738.779	1.10475e-162	3.29332e-160
RPL21	0.196486	12.4843	731.812	3.61555e-161	1.06382e-158
MT-CO3	0.319677	12.3374	727.808	2.68393e-160	7.78831e-158
RPSA	0.2364	11.7503	727.785	2.71573e-160	7.78831e-158
KLF3	0.894552	7.98376	725.361	9.13769e-160	2.58779e-157
SNRPB	0.529651	8.77159	723.172	2.73477e-159	7.64926e-157
PKM	0.661604	8.49067	722.399	4.0274e-159	1.11274e-156
ATP5G1	0.664384	8.37797	722.017	4.87486e-159	1.33066e-156
EMP3	-0.859304	7.98555	714.456	2.14872e-157	5.79541e-155
RPLP2	0.187472	12.1041	706.591	1.10289e-155	2.93964e-153
EEF1B2	0.2551	11.612	694.543	4.59553e-153	1.21066e-150
CD69	-0.621715	9.85237	693.114	9.39766e-153	2.44728e-150
MCL1	-0.787592	8.61226	692.059	1.59382e-152	4.10337e-150
PTMA	0.243334	12.3776	691.769	1.84303e-152	4.69165e-150
RPL36	0.205362	11.8591	683.214	1.33662e-150	3.36472e-148
RPS28	0.192718	12.3183	680.682	4.75026e-150	1.18266e-147
MT-CO1	0.296606	12.7763	678.509	1.40989e-149	3.47201e-147
IRF1	-0.891122	7.95015	677.412	2.44168e-149	5.94826e-147
RPS18	0.175645	13.7949	676.025	4.89147e-149	1.17895e-146
HIST1H4E	-1.18725	7.53884	675.951	5.07482e-149	1.21027e-146
RPL37A	0.19228	12.1359	674.521	1.03833e-148	2.45047e-146
RPS6	0.181398	13.3083	667.659	3.226e-147	7.53488e-145
GATA2	-1.05916	7.81307	661.482	7.11288e-146	1.64438e-143
ANKRD28	-0.482585	9.68846	655.493	1.42747e-144	3.26675e-142
HSP90AB1	0.276311	11.1506	650.947	1.39068e-143	3.15073e-141
MYB	-0.734162	8.17882	646.349	1.39048e-142	3.11909e-140
NHP2	0.546748	8.55838	637.587	1.11903e-140	2.48557e-138
NASP	0.592133	8.58828	636.429	1.99841e-140	4.39572e-138
C1QBP	0.505933	8.82602	629.332	6.98232e-139	1.52107e-136
SPINK2	0.367164	9.76126	625.227	5.45678e-138	1.17742e-135
TUBB	0.578614	8.90972	622.468	2.17222e-137	4.64282e-135
RPL14	0.201699	12.263	615.615	6.72204e-136	1.42331e-133
NFE2	-0.727333	7.92499	614.007	1.50382e-135	3.15468e-133
HIST1H1D	0.716208	8.50186	609.651	1.33257e-134	2.7698e-132
RPL18A	0.172925	13.0091	607.644	3.64011e-134	7.4973e-132
C1QTNF4	0.688172	8.82456	606.78	5.61237e-134	1.14553e-131
DUT	0.592162	8.86366	606.573	6.22588e-134	1.25941e-131
MZT2B	0.390221	9.13298	603.394	3.05829e-133	6.13173e-131
HIST1H2BK	-0.979495	7.85393	599.216	2.47956e-132	4.9278e-130
TUBA1A	-0.641116	9.26272	598.701	3.20923e-132	6.32246e-130
SNRPD1	0.456729	8.81831	594.673	2.41223e-131	4.71134e-129
RPL7A	0.186386	12.4953	593.144	5.18787e-131	1.00459e-128
GIMAP2	-0.792185	7.84084	591.436	1.22086e-130	2.34404e-128
C1orf186	-1.12308	7.67787	590.839	1.64608e-130	3.13392e-128
HBEGF	1.204	7.50239	590.095	2.38869e-130	4.50984e-128
TMA7	0.399165	9.09811	588.351	5.72187e-130	1.07136e-127
NME1	0.602253	8.44953	588.13	6.3926e-130	1.18714e-127
LSM4	0.653946	8.11977	580.272	3.27236e-128	6.02753e-126
PELI1	1.13462	7.62309	580.158	3.46424e-128	6.3295e-126
FABP5	0.624005	8.52033	578.205	9.21776e-128	1.6707e-125
UQCRQ	0.524879	8.51079	573.778	8.46374e-127	1.52186e-124
STMN1	0.487107	9.48746	572.961	1.27437e-126	2.27339e-124
TESPA1	-0.859227	7.77078	572.643	1.49393e-126	2.64426e-124
UQCRH	0.298375	9.72517	570.377	4.64777e-126	8.16279e-124
S100A10	-1.23362	7.71966	568.215	1.37269e-125	2.39229e-123
DDX5	-0.375402	9.4248	567.231	2.24711e-125	3.8863e-123
TFPI	-0.745382	8.03977	566.558	3.14825e-125	5.40355e-123
TYMS	0.975247	8.00948	566.104	3.95197e-125	6.73202e-123
ZNF385D	-1.09792	7.58126	564.802	7.58719e-125	1.2828e-122
MT-CYB	0.28826	11.6563	563.496	1.45889e-124	2.44835e-122
EIF5A	0.515607	8.66311	562.648	2.23173e-124	3.7178e-122
RPL12	0.187219	12.6299	562.487	2.41932e-124	4.00088e-122
HIST1H2BD	-1.13436	7.5686	561.13	4.77255e-124	7.83529e-122
MT-ATP6	0.27923	12.1967	560.153	7.78466e-124	1.26884e-121
RPL19	0.175641	12.7827	559.323	1.1801e-123	1.90974e-121
PEBP1	0.406202	9.13778	558.1	2.17711e-123	3.49819e-121
HIST1H2BG	-1.22319	7.57472	556.742	4.29869e-123	6.85853e-121
CASP3	-0.990538	7.64191	554.575	1.27293e-122	2.01674e-120
PA2G4	0.451055	8.94235	546.115	8.81295e-121	1.38657e-118
UCP2	-0.752976	7.9571	543.01	4.17422e-120	6.52215e-118
PABPC1	-0.279579	10.1828	542.787	4.6678e-120	7.24341e-118
RPL13	0.143331	13.6398	539.817	2.06667e-119	3.1852e-117
CRHBP	-0.898243	8.26744	538.417	4.1661e-119	6.37751e-117
RPS3A	0.168075	13.2136	533.513	4.85947e-118	7.389e-116
MPO	1.83392	8.27286	528.935	4.81647e-117	7.2748e-115
TAGLN2	-0.481026	8.93014	528.13	7.20815e-117	1.08151e-114
NPW	0.918686	8.09366	524.673	4.0729e-116	6.07077e-114
RPS5	0.200275	12.1438	523.509	7.29472e-116	1.08019e-113
HIST1H1C	-0.751687	8.61865	522.582	1.16111e-115	1.70819e-113
NME4	0.52914	8.42267	522.292	1.34209e-115	1.9617e-113
ITGA4	-0.627521	8.14463	520.232	3.76811e-115	5.47246e-113
FHL1	-0.790344	7.90318	520.134	3.9575e-115	5.71089e-113
GIMAP1	-0.920006	7.63747	519.676	4.97824e-115	7.13841e-113
ATP5E	0.312912	9.57893	519.364	5.81878e-115	8.29121e-113
SNRPF	0.441193	8.70988	518.385	9.50388e-115	1.34575e-112
RPS26	0.215068	10.9555	513.897	9.00078e-114	1.26659e-111
PBXIP1	-0.880886	7.70974	513.472	1.11387e-113	1.55777e-111
HEMGN	-0.873175	7.84696	511.953	2.38411e-113	3.31377e-111
COX6C	0.368327	9.04843	511.062	3.72444e-113	5.14518e-111
IGLL1	0.833033	8.86164	504.646	9.26954e-112	1.27279e-109
COX5A	0.41141	8.83798	503.554	1.60241e-111	2.187e-109
HMGA1	0.380031	9.0987	502.759	2.38633e-111	3.2374e-109
RPS14	0.136873	13.1676	501.913	3.64471e-111	4.91515e-109
RPL10A	0.175818	12.2769	500.722	6.61953e-111	8.87409e-109
PFN1	0.341184	9.88342	500.527	7.30045e-111	9.72935e-109
CD48	1.01119	7.66501	499.713	1.09762e-110	1.45426e-108
GIMAP6	-0.947125	7.545	495.195	1.05575e-109	1.38291e-107
FAM117A	-0.611784	8.21429	495.194	1.05598e-109	1.38291e-107
PPIA	0.304564	10.1788	494.902	1.22267e-109	1.592e-107
TNFAIP8	-0.801962	7.74434	492.471	4.13234e-109	5.34985e-107
RPL29	0.169819	12.5241	489.698	1.65764e-108	2.13383e-106
DYNLT1	0.660121	8.04811	487.383	5.28869e-108	6.76952e-106
SRP14	0.272474	9.73264	487.016	6.35451e-108	8.08808e-106
HAMP	1.17724	7.46361	486.265	9.25615e-108	1.17155e-105
PFKFB3	1.00597	7.51846	486.183	9.64558e-108	1.21406e-105
RPL27	0.186667	11.088	485.885	1.12019e-107	1.40215e-105
CHST12	-0.64209	7.8932	481.191	1.17658e-106	1.46464e-104
IFITM2	0.392968	9.10459	480.618	1.56751e-106	1.94062e-104
RPL22	0.168304	11.5534	477.629	7.01098e-106	8.63265e-104
ATP5J2	0.459497	8.53992	475.307	2.24394e-105	2.74803e-103
IDS	-0.701446	8.06679	475.05	2.55175e-105	3.10819e-103
HIST1H2AG	-1.02238	7.50464	472.751	8.07497e-105	9.78324e-103
HIST2H2BE	-0.955	7.69462	467.01	1.4334e-103	1.7274e-101
TNFSF10	-0.789375	7.72893	465.261	3.44416e-103	4.12862e-101
CFL1	0.296815	9.87097	463.782	7.2257e-103	8.61608e-101
RPS3	0.151335	13.0133	462.163	1.62608e-102	1.92882e-100
COX7B	0.449035	8.591	461.036	2.86051e-102	3.3754e-100
POLR2L	0.5148	8.33972	461.006	2.90432e-102	3.40934e-100
HNRNPAB	0.521899	8.39882	459.596	5.88711e-102	6.87518e-100
C21orf91	-0.872329	7.6288	458.904	8.3265e-102	9.67412e-100
PSME2	0.473102	8.51222	458.313	1.11935e-101	1.29388e-99
TAB2	-0.829361	7.68173	457.769	1.47064e-101	1.69131e-99
WSB1	-0.611731	8.0554	456.093	3.40482e-101	3.89594e-99
RPS25	0.148816	12.0895	455.055	5.72895e-101	6.52237e-99
BHLHE40	0.871214	7.74074	454.703	6.83277e-101	7.74016e-99
PRDX4	0.653109	7.92429	453.45	1.28008e-100	1.44286e-98
HIST1H2BC	-1.09003	7.57547	453.291	1.38644e-100	1.55501e-98
PPA1	0.436451	8.67208	453.032	1.57864e-100	1.76186e-98
SLC40A1	-0.849513	7.69217	449.334	1.00688e-99	1.11823e-97
DDIT4	0.76915	8.53367	448.16	1.81405e-99	2.00483e-97
IKZF2	-1.00778	7.51433	447.692	2.2933e-99	2.52218e-97
LSM5	0.458428	8.41036	444.834	9.60505e-99	1.05127e-96
PARK7	0.372916	8.79612	444.63	1.0637e-98	1.15861e-96
KDM5B	-0.761581	7.77425	442.683	2.82203e-98	3.05914e-96
MT-ND4	0.254665	11.8608	438.283	2.5594e-97	2.76123e-95
TPI1	0.386723	9.15343	437.735	3.36866e-97	3.61708e-95
DEK	0.421993	8.86254	435.579	9.92167e-97	1.06031e-94
RPL37	0.148973	12.28	432.476	4.6983e-96	4.9974e-94
LSM7	0.313283	9.18166	429.33	2.27405e-95	2.40751e-93
NDUFS5	0.357551	8.96015	428.718	3.08893e-95	3.25501e-93
AMD1	-0.424552	8.70354	427.852	4.76877e-95	5.00191e-93
ATP5G3	0.35285	9.0933	426.683	8.56537e-95	8.94272e-93
RPL3	0.149412	12.8448	425.602	1.47275e-94	1.53058e-92
LYL1	-0.498449	8.29212	424.823	2.17609e-94	2.25121e-92
AHNAK	-0.815811	7.75193	424.581	2.45674e-94	2.52999e-92
RPS24	0.131863	13.1823	423.989	3.30518e-94	3.38833e-92
RPL6	0.173422	12.2233	423.685	3.84863e-94	3.92768e-92
ERH	0.409952	8.65224	423.474	4.27808e-94	4.34637e-92
CCDC85B	0.485761	8.27132	422.924	5.63696e-94	5.70139e-92
RPS8	0.145717	13.4068	420.902	1.55264e-93	1.56341e-91
HMGB1	0.269353	10.6571	419.438	3.23405e-93	3.24207e-91
NUDT1	0.619358	7.98695	419.339	3.3987e-93	3.39212e-91
PRKDC	0.59542	8.14262	416.937	1.13304e-92	1.12589e-90
PHB	0.473203	8.35818	414.257	4.34033e-92	4.29409e-90
RPL11	0.146769	12.943	414.141	4.60052e-92	4.53171e-90
DDX21	0.535448	8.34944	413.731	5.64949e-92	5.5409e-90
RGS1	-1.08663	7.85219	411.262	1.94768e-91	1.90201e-89
NDUFA4	0.315446	9.16312	408.835	6.57119e-91	6.38957e-89
TCEB2	0.364659	8.75716	407.132	1.54343e-90	1.49436e-88
TSC22D3	-0.473288	9.97157	402.996	1.227e-89	1.18293e-87
CENPH	0.781921	7.74481	401.138	3.11329e-89	2.98876e-87
NDUFC2	0.461119	8.30109	399.526	6.98434e-89	6.67667e-87
B2M	0.189237	11.8359	398.722	1.04509e-88	9.94854e-87
PSMA7	0.373279	8.91857	397.046	2.42062e-88	2.29462e-86
S1PR4	-0.58511	7.93421	396.031	4.02712e-88	3.8016e-86
SESN3	-0.867674	7.58542	395.818	4.47966e-88	4.21125e-86
ATP5I	0.431941	8.47763	394.859	7.24623e-88	6.78391e-86
CST3	0.615098	8.00319	394.575	8.35577e-88	7.79047e-86
C17orf89	0.563072	8.00782	393.115	1.73706e-87	1.61291e-85
UBA52	0.162057	11.1711	391.226	4.47695e-87	4.13999e-85
RPA3	0.645686	7.8927	391.177	4.58817e-87	4.22559e-85
CDKN2AIP	-0.803724	7.64737	390.364	6.89774e-87	6.32693e-85
RPL39	0.143041	12.7916	390.024	8.1777e-87	7.47072e-85
ARL6IP5	-0.397381	8.63133	386.169	5.64816e-86	5.13914e-84
PRKACB	-0.620339	7.90144	385.488	7.94649e-86	7.20143e-84
SH3BP5	0.949784	7.58176	385.257	8.92229e-86	8.05352e-84
TUFM	0.391766	8.64095	381.649	5.44383e-85	4.89426e-83
CKLF	0.584812	7.9657	381.274	6.56885e-85	5.88237e-83
SIVA1	0.550298	8.05883	376.741	6.37662e-84	5.68774e-82
HLA-E	-0.356746	9.15796	376.657	6.64877e-84	5.90724e-82
PGK1	0.380518	8.72817	375.986	9.3081e-84	8.23767e-82
RPS21	0.167648	11.2338	374.207	2.271e-83	2.00202e-81
METRNL	0.835117	7.62576	374.054	2.45149e-83	2.15275e-81
RPS13	0.157605	12.2758	373.877	2.68016e-83	2.34447e-81
NUCKS1	0.377057	8.88509	371.616	8.32507e-83	7.25434e-81
MTURN	-0.708126	7.74048	370.925	1.17696e-82	1.02165e-80
NDE1	-0.795559	7.61844	369.424	2.49813e-82	2.16021e-80
SLC25A6	0.239937	10	368.602	3.77298e-82	3.25021e-80
C14orf2	0.316579	8.97027	367.983	5.14419e-82	4.41465e-80
RILPL2	0.53398	8.36844	367.384	6.94694e-82	5.93924e-80
DNMT1	0.639867	7.93645	364.269	3.31182e-81	2.82078e-79
RPS9	0.125743	12.4646	363.919	3.9463e-81	3.34859e-79
DNPH1	0.56228	7.99089	363.505	4.85806e-81	4.10687e-79
SNRPE	0.310822	9.0038	362.836	6.79326e-81	5.72149e-79
PHPT1	0.545947	8.11061	362.629	7.53565e-81	6.32325e-79
PTPN6	-0.595563	7.85133	356.993	1.27186e-79	1.06329e-77
CXCL3	-1.19841	7.78815	352.393	1.27647e-78	1.06322e-76
CDK4	0.507815	8.10137	352.122	1.46247e-78	1.21369e-76
ABHD17C	0.839262	7.57546	351.496	2.00187e-78	1.65527e-76
MIR24-2	-0.855954	7.73554	351.025	2.53516e-78	2.08861e-76
CFLAR	-0.549256	7.98654	350.431	3.41332e-78	2.80189e-76
RPL4	0.17624	10.9776	349.815	4.65072e-78	3.80385e-76
NDUFB2	0.453265	8.25051	348.896	7.37224e-78	6.00811e-76
ANP32B	0.261255	9.72664	348.152	1.07044e-77	8.69241e-76
HMGB2	0.466251	8.69946	347.833	1.25599e-77	1.01628e-75
DDAH2	-0.446225	8.3694	346.805	2.10378e-77	1.6962e-75
LY6E	0.414449	8.42814	345.524	3.99866e-77	3.21254e-75
SPNS3	0.779721	7.68965	345.502	4.04242e-77	3.23622e-75
RHOB	-0.953251	7.81231	344.735	5.93794e-77	4.73697e-75
GINS2	0.884262	7.62956	344.684	6.09148e-77	4.84241e-75
ZFAS1	-0.226374	10.3725	344.007	8.55327e-77	6.77563e-75
DNTT	1.31329	7.58608	343.266	1.24054e-76	9.79292e-75
NDUFS6	0.434648	8.28169	342.724	1.62829e-76	1.28092e-74
MCM4	0.841053	7.67249	342.453	1.86529e-76	1.46228e-74
LSM3	0.456391	8.21252	342.088	2.23995e-76	1.74994e-74
LDHA	0.30481	9.3885	340.606	4.70958e-76	3.66668e-74
CDKN1A	0.90505	7.46775	338.938	1.08697e-75	8.43367e-74
POMP	0.377642	8.51447	335.067	7.57156e-75	5.85465e-73
HIST1H3D	-0.862343	7.5071	334.214	1.1617e-74	8.95221e-73
HELLS	0.789987	7.75011	330.607	7.0903e-74	5.44535e-72
RCSD1	-0.424768	8.55863	330.492	7.50886e-74	5.74732e-72
RPL18	0.12731	12.2751	330.131	8.99951e-74	6.86508e-72
RP11-354E11.2	-1.0422	7.58356	329.734	1.09815e-73	8.34889e-72
CASC15	-0.812299	7.50904	326.155	6.61003e-73	5.00859e-71
TUBA4A	0.857608	7.59142	324.992	1.18462e-72	8.94627e-71
RP11-620J15.3	-0.328281	9.09021	324.871	1.25886e-72	9.47536e-71
SSBP2	-0.490014	8.0087	324.616	1.43072e-72	1.07332e-70
PPP1R10	-0.603736	7.8678	323.215	2.8875e-72	2.15905e-70
LMNA	-0.9941	7.49927	322.356	4.44383e-72	3.31182e-70
CCNG2	-0.795925	7.51335	321.565	6.60589e-72	4.90698e-70
CHD9	-0.456528	8.17774	321.101	8.33837e-72	6.17366e-70
CARHSP1	0.605401	7.81588	319.547	1.81806e-71	1.34169e-69
TNFSF13B	0.609767	7.94719	318.377	3.26852e-71	2.40427e-69
TXN	0.263915	9.52927	318.093	3.76961e-71	2.76389e-69
VDAC1	0.412208	8.4341	317.396	5.34654e-71	3.90746e-69
LY96	0.844348	7.56551	317.136	6.09275e-71	4.4385e-69
UBL5	0.34548	8.63878	317.024	6.44396e-71	4.67931e-69
ALDOA	0.29997	9.14012	316.014	1.06957e-70	7.7419e-69
H1FX	0.547011	9.76449	315.93	1.11552e-70	8.04881e-69
FAU	0.136496	11.5412	315.862	1.1541e-70	8.30073e-69
CD164	-0.361861	8.87876	315.285	1.54166e-70	1.10531e-68
PTPRC	-0.377719	8.86095	314.258	2.58071e-70	1.84443e-68
NDUFB11	0.312259	8.88479	313.876	3.12517e-70	2.22654e-68
CD37	-0.319859	8.92257	313.803	3.24148e-70	2.30216e-68
PSMB3	0.369921	8.47593	313.133	4.53679e-70	3.21204e-68
UQCR11-1	0.374908	8.44123	313.077	4.66588e-70	3.29315e-68
HLX	0.81343	7.4959	312.581	5.98423e-70	4.21052e-68
SLC25A5	0.28585	9.32428	312.284	6.94503e-70	4.87141e-68
PPIB	0.375936	8.78904	312.224	7.15737e-70	5.00486e-68
FKBP11	0.617491	7.84455	310.6	1.61611e-69	1.1266e-67
HNRNPM	0.393793	8.50725	310.306	1.87284e-69	1.30157e-67
UBALD2	0.572863	7.92004	310.016	2.16647e-69	1.50102e-67
HSD17B11	-0.466749	8.16472	309.468	2.85193e-69	1.96992e-67
IQGAP2	-0.400661	8.53224	307.59	7.31685e-69	5.03862e-67
RNU12	-0.796747	7.48494	306.135	1.51791e-68	1.04211e-66
PPP1R3B	0.802039	7.51632	304.356	3.70476e-68	2.5358e-66
MRPL11	0.469444	8.06205	303.082	7.02062e-68	4.79094e-66
LSMD1	0.424175	8.36496	302.775	8.1901e-68	5.57222e-66
HNRNPC	0.266796	9.34138	301.584	1.48818e-67	1.00947e-65
ARL6IP4	0.298425	8.79451	301.396	1.63514e-67	1.10584e-65
RP6-99M1.2	-0.801065	7.65363	300.073	3.1758e-67	2.14139e-65
MCM7	0.61255	7.94869	299.645	3.93691e-67	2.64672e-65
GIMAP5	-0.786418	7.49331	299.622	3.98134e-67	2.66867e-65
NKG7	0.712707	7.72712	298.676	6.40081e-67	4.27778e-65
KLF2	-0.785206	8.38749	298.48	7.06181e-67	4.70566e-65
PRDM1	0.809869	7.46107	297.254	1.3062e-66	8.67838e-65
FHL2	-0.787493	7.48379	295.732	2.80328e-66	1.85705e-64
RAB37	-0.616391	7.74486	295.241	3.586e-66	2.36864e-64
CPPED1	-0.760449	7.59466	295.204	3.65369e-66	2.40634e-64
RBM39	-0.300247	9.06433	293.729	7.65594e-66	5.02762e-64
MZB1	0.623364	8.09079	293.316	9.42138e-66	6.1691e-64
IFITM3	0.412189	8.45126	290.59	3.69868e-65	2.41491e-63
UNG	0.702664	7.70036	290.402	4.06315e-65	2.64525e-63
PTMS	-0.536034	8.0317	289.947	5.10609e-65	3.31471e-63
TXNIP	-0.492253	9.05094	288.732	9.39592e-65	6.08211e-63
SNRPG	0.415688	8.28704	287.952	1.3891e-64	8.9662e-63
MLLT3	-0.538941	8.18077	287.868	1.44923e-64	9.3278e-63
PHGDH	0.620497	7.77037	287.671	1.60004e-64	1.02693e-62
C6orf48	-0.273204	9.18026	287.625	1.63708e-64	1.04773e-62
MRPL23	0.406103	8.27789	286.499	2.88041e-64	1.83827e-62
COX5B	0.291227	8.90622	286.491	2.8913e-64	1.84003e-62
ANAPC11	0.476359	8.1167	285.945	3.80364e-64	2.41388e-62
MXD1	0.721928	7.71467	284.886	6.47043e-64	4.09481e-62
AP2S1	0.415991	8.17035	284.463	7.9975e-64	5.04711e-62
CALCOCO2	-0.525937	7.98654	283.009	1.65946e-63	1.04435e-61
COX7C	0.194182	9.87604	281.973	2.78993e-63	1.75093e-61
HDDC2	0.568424	7.78336	280.797	5.03455e-63	3.15091e-61
SDE2	0.724131	7.59954	280.523	5.77617e-63	3.60509e-61
TEC	-0.671929	7.62052	280.208	6.76496e-63	4.21063e-61
GUCY1B3	-0.688643	7.62783	279.586	9.24357e-63	5.7376e-61
ETV6	-0.45603	8.08192	279.537	9.47348e-63	5.86424e-61
EBNA1BP2	0.553972	7.82366	279.518	9.56482e-63	5.90465e-61
FAM124B	-0.730482	7.55438	279.374	1.02798e-62	6.32881e-61
RPL32	0.1129	13.1378	279.126	1.16439e-62	7.14914e-61
GRASP	0.781994	7.81697	278.969	1.2597e-62	7.71344e-61
PDCD5	0.460084	8.06399	277.983	2.06608e-62	1.2617e-60
C1orf63	-0.465292	8.1072	277.775	2.2939e-62	1.39706e-60
MYCT1	-0.708985	7.69858	276.96	3.45169e-62	2.09655e-60
TNFAIP3	-0.827547	7.90407	276.376	4.62833e-62	2.80373e-60
CCNL1	-0.381851	8.62583	276.358	4.67054e-62	2.82175e-60
NOLC1	0.583994	7.81814	276.329	4.73797e-62	2.85488e-60
FAM212A	-0.694792	7.56193	275.903	5.86781e-62	3.52629e-60
TOMM5	0.658255	7.64347	275.897	5.88521e-62	3.52739e-60
SNRPA	0.474388	8.03935	274.924	9.58943e-62	5.73241e-60
HSPD1	0.304397	9.50457	274.774	1.03411e-61	6.16548e-60
SSR4	0.278285	8.96788	274.643	1.10404e-61	6.56514e-60
LINC00984	0.715302	7.58475	272.693	2.93813e-61	1.74257e-59
DCTPP1	0.505887	7.95479	272.672	2.96805e-61	1.75572e-59
EIF4EBP1	0.475638	8.03546	270.35	9.52153e-61	5.6177e-59
MAT2A	0.543224	8.16139	267.991	3.11059e-60	1.83048e-58
SEC14L1	0.612798	7.94109	267.34	4.31281e-60	2.52798e-58
NHP2L1	0.336531	8.54878	267.337	4.31819e-60	2.52798e-58
RPL30	0.12039	12.4683	267.255	4.49905e-60	2.62707e-58
XRCC6	0.374502	8.33109	266.129	7.91967e-60	4.61255e-58
MRPL12	0.486872	7.92817	266.101	8.02869e-60	4.66405e-58
JDP2	0.780837	7.5719	265.829	9.20472e-60	5.33356e-58
C7orf73	-0.350468	8.35916	265.634	1.01501e-59	5.86632e-58
TOMM40	0.566445	7.77674	265.395	1.14448e-59	6.59777e-58
SERBP1	0.265223	9.27645	265.02	1.38134e-59	7.94306e-58
HSP90B1	0.396025	8.82822	264.691	1.62933e-59	9.34532e-58
RPS15A	0.115227	12.5939	264.55	1.74868e-59	1.00046e-57
CEACAM4	0.583203	7.88594	263.898	2.42535e-59	1.3841e-57
BTG1	-0.400152	8.97733	263.167	3.50061e-59	1.99271e-57
MINOS1	0.518957	7.88021	262.896	4.01024e-59	2.27709e-57
IDH2	0.427323	8.14751	262.74	4.33728e-59	2.45664e-57
NPM3	0.469115	7.99146	262.394	5.16141e-59	2.91613e-57
HMGN1	0.249117	9.25599	260.784	1.15778e-58	6.52503e-57
MRPS26	0.546615	7.80965	259.575	2.12376e-58	1.19394e-56
PCNA	0.698111	7.86501	259.326	2.40632e-58	1.34945e-56
MCM3	0.588147	7.86324	258.673	3.33941e-58	1.86809e-56
CXCL2	-0.958084	8.04589	256.69	9.03706e-58	5.04295e-56
SNRPD2	0.221391	9.40845	256.393	1.04915e-57	5.84018e-56
HTR1F	-0.642628	7.63146	255.346	1.77398e-57	9.85078e-56
ZKSCAN1	-0.506885	7.90661	254.722	2.42725e-57	1.34454e-55
SPRY1	0.616481	7.90131	253.488	4.50897e-57	2.49159e-55
CXCR4	0.488113	8.89352	252.938	5.94359e-57	3.27635e-55
MT-ND1	0.222852	10.4817	252.327	8.07411e-57	4.43998e-55
ATP5D	0.262017	8.99517	251.799	1.05255e-56	5.774e-55
JUNB	-0.433607	8.95713	250.047	2.53658e-56	1.38814e-54
TXNL4A	0.450442	7.97136	248.971	4.35359e-56	2.37674e-54
KIAA0125	0.353875	9.08087	248.713	4.95507e-56	2.69861e-54
PPP1R15B	-0.687422	7.54402	247.809	7.79989e-56	4.23775e-54
ALYREF	0.58029	7.74474	247.693	8.26588e-56	4.48018e-54
PDIA6	0.377493	8.38229	246.62	1.41692e-55	7.66149e-54
ZBTB20	-0.659807	7.62524	246.053	1.88353e-55	1.01603e-53
CD97	-0.658738	7.66913	245.726	2.2189e-55	1.19409e-53
CYC1	0.434108	8.03402	244.326	4.48163e-55	2.40606e-53
TFDP1	0.585971	7.72266	244.056	5.13366e-55	2.7496e-53
SET	0.247757	9.45515	243.859	5.66714e-55	3.02818e-53
SRSF9	0.306714	8.56661	243.695	6.15149e-55	3.27925e-53
SOD1	0.273391	8.87083	243.297	7.5123e-55	3.99527e-53
HNRNPA3	0.274423	9.11716	242.099	1.37104e-54	7.27455e-53
SLC25A3	0.252125	9.2954	241.471	1.87874e-54	9.94501e-53
CDT1	0.654854	7.66404	240.472	3.10286e-54	1.63866e-52
NDUFAB1	0.392831	8.15062	238.771	7.29022e-54	3.8411e-52
CENPM	0.751621	7.48515	238.707	7.52609e-54	3.95617e-52
BCL6	0.661547	7.45327	236.881	1.88297e-53	9.87514e-52
RPS20	0.126203	11.9095	236.755	2.00537e-53	1.04928e-51
CALM2	0.270908	8.94377	236.348	2.46053e-53	1.28447e-51
POLR2I	0.43652	7.9875	236.148	2.72067e-53	1.417e-51
HIST1H2BN	-0.692046	7.45297	235.996	2.93599e-53	1.52564e-51
SYNGR1	0.434079	8.03491	235.388	3.98435e-53	2.06566e-51
SNRNP25	0.623792	7.6323	234.963	4.93212e-53	2.55119e-51
CD320	0.66452	7.55134	234.6	5.91823e-53	3.05429e-51
SUPT16H	0.455401	8.01168	234.448	6.38925e-53	3.28988e-51
SPOP	-0.529705	7.72959	233.987	8.05085e-53	4.13606e-51
RPL24	0.111775	11.8717	233.707	9.26746e-53	4.74316e-51
ELMO1	-0.480441	7.88872	233.705	9.27446e-53	4.74316e-51
HNRNPR	0.332192	8.5072	233.602	9.77011e-53	4.9854e-51
MRPL20	0.39568	8.12955	233.303	1.13502e-52	5.77865e-51
GGH	0.666865	7.61107	233.078	1.27083e-52	6.45558e-51
AGTRAP	0.654757	7.5583	232.942	1.36035e-52	6.8949e-51
COX14	0.423651	7.98262	232.936	1.36497e-52	6.90285e-51
C16orf13	0.406322	8.1453	232.887	1.39883e-52	7.05835e-51
CKS1B	0.609623	7.75811	232.757	1.49297e-52	7.5166e-51
RPL5	0.1154	12.4547	232.151	2.02438e-52	1.01695e-50
KLF4	-0.730505	7.57097	230.71	4.17354e-52	2.09194e-50
PFDN2	0.37189	8.1949	230.391	4.89908e-52	2.45019e-50
ROMO1	0.402227	8.11738	230.246	5.2677e-52	2.62874e-50
ARPC5L	0.471337	7.95994	229.934	6.16186e-52	3.0682e-50
HSPB1	0.401744	9.09369	229.634	7.16383e-52	3.55929e-50
TMEM14B	0.365702	8.18056	229.503	7.65302e-52	3.79402e-50
LSP1	0.385998	8.27524	229.491	7.69652e-52	3.80725e-50
ENO1	0.1916	10.4191	228.402	1.3299e-51	6.56433e-50
USMG5	0.332503	8.4037	227.654	1.93647e-51	9.53751e-50
SQSTM1	-0.537519	7.7818	227.391	2.20922e-51	1.08573e-49
BNIP3L	-0.450066	7.94978	227.113	2.54043e-51	1.2458e-49
RPL9	0.110089	12.3191	226.858	2.88736e-51	1.41287e-49
CNOT4	-0.53623	7.71124	226.367	3.69596e-51	1.80465e-49
NPDC1	0.376046	8.25243	226.076	4.27793e-51	2.08432e-49
CLSPN	0.790388	7.51529	225.685	5.20537e-51	2.53075e-49
HSPE1	0.342431	8.96064	224.451	9.6721e-51	4.69231e-49
CAT	-0.310702	9.12102	223.952	1.24275e-50	6.01616e-49
STK17B	0.484963	8.01636	222.95	2.05605e-50	9.93217e-49
COX8A	0.331124	8.39369	221.621	4.00677e-50	1.93143e-48
CHAF1A	0.698241	7.53823	220.95	5.61369e-50	2.70029e-48
BOLA3	0.57265	7.65109	220.859	5.87381e-50	2.81943e-48
RPS2	0.100722	13.5577	220.733	6.25889e-50	2.99791e-48
ATOX1	0.453671	7.92999	220.448	7.22209e-50	3.45198e-48
MRPL4	0.445463	7.92196	219.97	9.17992e-50	4.37853e-48
C9orf142	0.494912	7.81455	219.888	9.56648e-50	4.55332e-48
DHFR	0.730906	7.59328	219.365	1.24439e-49	5.91048e-48
CENPW	0.634204	7.5915	219.178	1.36656e-49	6.47714e-48
HINT1	0.132514	10.9367	218.272	2.15387e-49	1.01875e-47
DPP7	0.388006	8.10168	218.083	2.36848e-49	1.11792e-47
MZT2A	0.316754	8.46922	217.781	2.75749e-49	1.29883e-47
UQCC2	0.477078	7.83327	217.703	2.86674e-49	1.34749e-47
C19orf48	0.432951	8.0146	217.174	3.7404e-49	1.7545e-47
SLIRP	0.419578	7.99103	217.16	3.76544e-49	1.7626e-47
KMT2A	-0.458864	7.97963	216.822	4.4623e-49	2.08449e-47
IP6K2	-0.506005	7.75982	216.527	5.17439e-49	2.41216e-47
PPP1R14B	0.375368	8.24827	216.15	6.25612e-49	2.91044e-47
SHFM1	0.289712	8.50959	215.538	8.50634e-49	3.94917e-47
SOD2	-0.38457	8.61753	215.476	8.77264e-49	4.06448e-47
GTF3A	0.275601	8.85176	215.229	9.93175e-49	4.59212e-47
TMEM147	0.383151	8.06269	214.272	1.60654e-48	7.41297e-47
FEN1	0.689508	7.56908	213.504	2.36322e-48	1.08824e-46
LYSMD2	-0.480867	7.77688	212.582	3.75385e-48	1.72509e-46
SEC61B	0.292917	8.70137	212.326	4.26917e-48	1.95794e-46
MGST1	0.426203	8.3753	211.933	5.20138e-48	2.38066e-46
NDUFA3	0.391533	8.04129	211.444	6.65133e-48	3.03816e-46
POLD2	0.452682	7.88677	211.418	6.73743e-48	3.07129e-46
TK1	0.831967	7.53205	210.994	8.33523e-48	3.79203e-46
RP11-489E7.4	-0.614721	7.71268	210.905	8.71606e-48	3.95734e-46
PSMG4	0.510611	7.71577	210.835	9.02914e-48	4.09128e-46
AVP	0.516278	9.66418	210.825	9.07442e-48	4.10359e-46
TIA1	-0.487361	7.78316	210.325	1.16652e-47	5.26468e-46
CDK6	-0.259135	9.34791	210.214	1.23356e-47	5.55615e-46
ARL4A	-0.547294	7.80552	209.986	1.38329e-47	6.2182e-46
C19orf77	0.279359	8.89266	209.773	1.53957e-47	6.90702e-46
PTTG1IP	-0.413485	8.00269	209.577	1.69875e-47	7.6061e-46
SEC61G	0.300352	8.50511	209.488	1.77659e-47	7.93892e-46
NDUFA2	0.374084	8.11125	209.172	2.0822e-47	9.28627e-46
CELF2	-0.315677	8.79849	208.98	2.2925e-47	1.02041e-45
RALA	-0.416307	7.95326	207.046	6.0581e-47	2.69122e-45
PLXDC2	-0.631966	7.57667	206.926	6.43573e-47	2.85338e-45
PPM1G	0.37576	8.18999	206.701	7.20474e-47	3.1881e-45
EIF3A	0.336846	8.67647	206.521	7.88665e-47	3.48304e-45
MDH2	0.319447	8.37365	205.968	1.04122e-46	4.58949e-45
ATP6V0A2	-0.552278	7.6683	205.643	1.22621e-46	5.39437e-45
PNMT	-0.692345	7.45064	205.389	1.39317e-46	6.11699e-45
PAICS	0.401755	8.0625	205.167	1.55732e-46	6.82451e-45
NEDD8	0.268539	8.63165	204.797	1.87527e-46	8.20196e-45
AKR1B1	0.446325	7.85594	204.28	2.43199e-46	1.06164e-44
ADAMTS1	0.918736	7.46864	203.672	3.30096e-46	1.4382e-44
PIK3IP1	-0.476253	7.87552	203.331	3.91616e-46	1.70296e-44
CD81	0.383219	8.11981	203.081	4.44077e-46	1.9274e-44
GCSH	0.447667	7.87782	202.34	6.44553e-46	2.79216e-44
MLXIP	-0.495295	7.77233	202.259	6.71331e-46	2.90261e-44
LEPROT	-0.373361	8.14813	202.073	7.3696e-46	3.1803e-44
MYC	-0.518394	8.31443	201.772	8.57504e-46	3.69346e-44
DDX3Y	-0.485884	7.83953	201.286	1.09442e-45	4.70496e-44
GBP2	-0.50209	7.77932	201.052	1.2311e-45	5.28255e-44
UPF2	-0.403466	7.98649	201.032	1.24356e-45	5.32592e-44
SLBP	0.478901	7.90683	201.004	1.26136e-45	5.39196e-44
RPL13A	0.103183	12.99	200.99	1.26977e-45	5.41768e-44
ARHGDIA	0.410308	7.9702	200.557	1.57858e-45	6.72263e-44
SFXN1	0.552684	7.76331	200.195	1.89329e-45	8.04771e-44
ATP5J	0.254794	8.75913	199.8	2.30956e-45	9.79874e-44
C20orf27	0.440872	7.83833	199.423	2.79124e-45	1.18202e-43
DCXR	0.459282	7.83975	199.386	2.84311e-45	1.20175e-43
GPX4	0.263155	8.7837	198.898	3.63264e-45	1.53261e-43
EEF2	-0.158944	10.4245	198.509	4.41742e-45	1.86024e-43
MCM5	0.538853	7.78849	198.496	4.44752e-45	1.86944e-43
ZNF292	-0.44696	7.92534	198.334	4.8247e-45	2.02423e-43
UQCRFS1	0.319681	8.29699	198.277	4.96496e-45	2.07922e-43
ZSCAN18	-0.570278	7.60238	197.808	6.28473e-45	2.62706e-43
RBM38	0.60905	7.51793	197.537	7.20122e-45	3.00462e-43
UQCR10	0.299868	8.42045	197.481	7.40693e-45	3.08477e-43
NDUFB8-1	0.312244	8.32536	196.525	1.19743e-44	4.97781e-43
TMEM106C	0.580735	7.62752	196.242	1.38038e-44	5.72782e-43
CREBRF	-0.542655	7.72043	195.248	2.27463e-44	9.42121e-43
SORL1	-0.456231	7.92898	194.756	2.91248e-44	1.20411e-42
MED12L	-0.598889	7.5733	194.522	3.27651e-44	1.35214e-42
POLR2F	0.393233	7.95788	194.483	3.34113e-44	1.3763e-42
TMEM258	0.27666	8.56101	194.313	3.63847e-44	1.49606e-42
ANTXR2	-0.606256	7.53899	193.862	4.56387e-44	1.87317e-42
AMICA1	0.649638	7.49066	193.536	5.37701e-44	2.20292e-42
LRRC26	0.601512	7.43302	193.076	6.7745e-44	2.77045e-42
PSMB2	0.362112	8.07336	192.879	7.481e-44	3.05387e-42
DPPA4	-0.479733	7.8236	192.172	1.0672e-43	4.34863e-42
NUCB2	0.211822	9.6227	191.962	1.18574e-43	4.823e-42
EIF4G2	-0.378221	8.0874	191.575	1.44029e-43	5.8479e-42
ERG	-0.464188	7.82039	191.421	1.55628e-43	6.30751e-42
SF3B14	0.26818	8.59912	190.866	2.05688e-43	8.32153e-42
CD33	0.634496	7.48182	190.468	2.51347e-43	1.01507e-41
CLK1	-0.449994	7.87686	190.055	3.09214e-43	1.24654e-41
FAM211A	0.535116	8.03087	188.49	6.79244e-43	2.73338e-41
LAPTM4B	-0.353293	8.30613	188.312	7.42633e-43	2.98317e-41
AIF1	0.190701	9.58473	187.966	8.83555e-43	3.54298e-41
CAMK1D	-0.636128	7.50798	187.899	9.1423e-43	3.65951e-41
ATP2C1	-0.479191	7.75083	187.454	1.14315e-42	4.56776e-41
HNRNPD	0.296544	8.59206	187.192	1.30418e-42	5.20204e-41
XAF1	-0.544824	7.63947	187.133	1.34356e-42	5.34969e-41
CHCHD10	0.514809	7.70406	186.845	1.55267e-42	6.17144e-41
RMI2	0.638921	7.52408	186.836	1.55945e-42	6.18757e-41
USP1	0.479693	7.82628	186.702	1.66812e-42	6.60714e-41
MCM6	0.572155	7.65093	186.625	1.73416e-42	6.85676e-41
SAP30	0.482103	8.03989	186.443	1.90056e-42	7.50159e-41
RPL23A	0.0999196	12.0243	185.849	2.56157e-42	1.0093e-40
YPEL3	-0.434267	7.87243	185.651	2.82928e-42	1.11285e-40
ATP5G2	0.142797	10.315	185.57	2.94676e-42	1.15548e-40
COX4I1	0.157538	10.0222	185.569	2.94786e-42	1.15548e-40
ZBTB16	-0.561006	7.66965	185.336	3.31418e-42	1.29682e-40
RPS4X	0.102968	13.0784	185.218	3.51649e-42	1.37362e-40
TSPO	0.265824	8.57647	184.886	4.15602e-42	1.62063e-40
UBC	-0.28385	9.59229	184.307	5.55994e-42	2.16437e-40
BIRC5	0.641595	7.44863	183.836	7.04695e-42	2.73852e-40
ZEB2	-0.411153	8.12495	183.641	7.77093e-42	3.0147e-40
PPIH	0.47018	7.78187	183.436	8.61292e-42	3.33563e-40
ZWINT	0.651231	7.50595	183.329	9.09282e-42	3.51548e-40
SMC1A	0.495865	7.76892	183.172	9.83766e-42	3.79697e-40
BRCA2	0.661932	7.54296	182.635	1.2888e-41	4.96584e-40
STRA13	0.488821	7.72402	182.503	1.37678e-41	5.2958e-40
2006-09-01	-0.235376	8.93164	182.105	1.68173e-41	6.45785e-40
TNRC6B	-0.394049	8.06795	181.801	1.95951e-41	7.51179e-40
PSME1	0.202759	9.27997	181.758	2.00304e-41	7.6657e-40
CNST	-0.482272	7.75145	181.691	2.07083e-41	7.91177e-40
S100A8	-0.380536	7.39991	181.655	2.10859e-41	8.04245e-40
MYCN	-0.638913	7.43749	181.329	2.48513e-41	9.46272e-40
STK38	-0.578741	7.54192	180.555	3.66663e-41	1.39381e-39
IL18	-0.349601	8.18074	180.046	4.7349e-41	1.79688e-39
PDIA3	0.315154	8.40148	179.834	5.26695e-41	1.99545e-39
SLC10A5	-0.519344	7.4133	178.739	9.13402e-41	3.45476e-39
ARHGAP15	-0.383598	7.93105	178.559	1.00019e-40	3.77672e-39
VEZF1	-0.544669	7.6281	177.979	1.33894e-40	5.04742e-39
CNBP	0.221027	8.92064	177.821	1.44956e-40	5.45534e-39
METTL7A	-0.494464	7.70662	177.597	1.62203e-40	6.09432e-39
CORO1A	0.374721	8.15449	177.51	1.69511e-40	6.35835e-39
HNRNPU-AS1	-0.569829	7.61432	177.198	1.98301e-40	7.42597e-39
APP	0.418068	7.92614	175.954	3.70662e-40	1.38576e-38
MT-ND2	0.19268	10.7408	175.858	3.88982e-40	1.45186e-38
BSG	0.318074	8.21976	175.728	4.15251e-40	1.54735e-38
CDCA7	0.459675	7.87283	175.528	4.59096e-40	1.70793e-38
BRD2	-0.442156	7.79205	175.477	4.71015e-40	1.7494e-38
SNHG7	-0.243576	9.111	175.111	5.66239e-40	2.09962e-38
ARL2	0.321986	8.20193	174.904	6.28294e-40	2.32592e-38
MBNL1	-0.309506	8.42863	174.887	6.33616e-40	2.3418e-38
C16orf74	0.593677	7.45159	174.435	7.9527e-40	2.93447e-38
NOP58	0.362935	8.07766	174.325	8.40851e-40	3.09761e-38
STOML2	0.319161	8.16591	174.26	8.68623e-40	3.19473e-38
FOXP1	-0.350223	8.20586	173.661	1.17372e-39	4.30986e-38
RBM5	-0.467083	7.74733	173.52	1.25982e-39	4.61852e-38
SNRPC	0.324658	8.14199	173.158	1.51144e-39	5.53203e-38
SNRPD3	0.298145	8.34881	172.805	1.80543e-39	6.59739e-38
RNASEH2C	0.33942	8.1874	172.777	1.83082e-39	6.6794e-38
IMPDH2	0.242757	8.85249	172.378	2.23788e-39	8.15136e-38
SNRPA1	0.416407	7.85617	172.085	2.59251e-39	9.42791e-38
CTNNAL1	0.607938	7.49082	171.625	3.2685e-39	1.18672e-37
ADAM8	-0.579577	7.48463	171.392	3.67491e-39	1.33214e-37
NRGN	0.605874	7.50042	171.133	4.18605e-39	1.515e-37
LGALS3BP	0.624762	7.52006	170.823	4.89209e-39	1.76771e-37
NDUFB7	0.306228	8.20317	170.371	6.14012e-39	2.21514e-37
NLK	-0.58822	7.51363	170.048	7.22253e-39	2.60149e-37
HIPK1	-0.511517	7.69903	169.948	7.59584e-39	2.73161e-37
BANF1	0.291006	8.33289	169.672	8.72556e-39	3.13291e-37
GGCT	0.340785	8.13639	169.282	1.06191e-38	3.80676e-37
DDX46	0.313699	8.28763	167.8	2.23745e-38	8.00815e-37
NAP1L1	0.160921	10.5173	167.701	2.35103e-38	8.40143e-37
MRTO4	0.457956	7.73321	167.502	2.59931e-38	9.27402e-37
RAD51AP1	0.655406	7.47226	167.341	2.81756e-38	1.00369e-36
MBOAT7	-0.302774	8.28122	167.181	3.05404e-38	1.08622e-36
FKBP1A	0.247161	8.61512	166.428	4.46114e-38	1.58419e-36
ZNF638	-0.421397	7.84924	166.23	4.9263e-38	1.74664e-36
YME1L1	-0.407244	7.92095	166.218	4.95656e-38	1.75462e-36
GLUL	-0.291601	8.8794	166.147	5.13662e-38	1.81553e-36
DKC1	0.365971	8.02357	165.796	6.13039e-38	2.1634e-36
MRPS34	0.344827	8.06535	165.764	6.22946e-38	2.19494e-36
C19orf10	0.367898	7.96336	165.383	7.54644e-38	2.65485e-36
SMC2	0.510196	7.7107	165.319	7.79129e-38	2.73674e-36
BLOC1S1	0.394368	7.87873	165.307	7.83746e-38	2.74869e-36
HMGN5	0.491538	7.73738	165.185	8.33526e-38	2.91672e-36
ZFP36L1	-0.526248	7.71391	165.183	8.34231e-38	2.91672e-36
WDR74	-0.424376	7.82481	164.934	9.45465e-38	3.30053e-36
MTPN	-0.267107	8.6175	164.779	1.02239e-37	3.56356e-36
CALR	0.267725	9.17886	164.55	1.14687e-37	3.9913e-36
C11orf54	-0.502578	7.6023	163.942	1.55775e-37	5.41294e-36
ATP1B1	-0.516736	7.62776	163.864	1.62024e-37	5.62146e-36
POLR2J	0.342136	8.02605	163.734	1.72947e-37	5.99126e-36
HIST1H1E	0.432646	8.07635	163.425	2.0198e-37	6.98636e-36
SYPL1	-0.277892	8.34739	163.332	2.11696e-37	7.31126e-36
VPREB1	0.56992	7.43539	162.887	2.648e-37	9.13136e-36
MID1IP1	-0.588215	7.5918	161.756	4.67677e-37	1.61029e-35
CTSG	0.612546	7.54672	161.741	4.71313e-37	1.62034e-35
GSE1	-0.527371	7.58721	161.27	5.9731e-37	2.0504e-35
CTNNBL1	-0.436954	7.77385	161.063	6.62923e-37	2.27219e-35
NDUFC1	0.35021	7.98201	160.848	7.38383e-37	2.52701e-35
ING4	-0.433663	7.70853	160.822	7.48394e-37	2.55741e-35
TRMT1L	-0.561533	7.49017	160.758	7.72618e-37	2.63621e-35
FKBP3	0.340452	8.07081	160.706	7.93113e-37	2.70206e-35
HSH2D	-0.330495	8.16729	160.703	7.94303e-37	2.70206e-35
KCNQ1OT1	-0.709458	7.64941	160.666	8.09519e-37	2.74969e-35
RPL34	0.0885589	12.9348	160.484	8.87103e-37	3.00871e-35
CENPF	0.739237	7.53877	160.309	9.68785e-37	3.28084e-35
LYAR	0.480194	7.67571	160.286	9.79624e-37	3.31259e-35
PARP1	0.27407	8.42939	160.196	1.02537e-36	3.46211e-35
MTHFD2	0.480923	7.77902	160.088	1.08253e-36	3.64967e-35
PDZD8	-0.496482	7.76674	159.704	1.31286e-36	4.41964e-35
ORAI3	-0.459986	7.68485	158.738	2.13537e-36	7.17787e-35
CUTA	0.229825	8.69263	158.576	2.31606e-36	7.77373e-35
NDUFA1	0.274496	8.34926	158.394	2.53802e-36	8.50611e-35
UBXN1	-0.277655	8.38397	158.221	2.76853e-36	9.26498e-35
COX7A2	0.208198	8.89469	158.151	2.868e-36	9.58368e-35
PKD2	-0.525079	7.57886	157.742	3.52364e-36	1.17572e-34
CTD-2562J15.6	-0.488492	7.42708	157.55	3.88166e-36	1.29328e-34
YWHAE	0.220429	8.81085	156.811	5.62965e-36	1.87291e-34
KDM6B	-0.560599	7.53477	156.4	6.92274e-36	2.29973e-34
MEIS1	-0.520568	7.59613	156.187	7.70493e-36	2.55583e-34
JTB	0.272784	8.33298	155.835	9.19972e-36	3.04721e-34
EMR2	-0.514975	7.62374	155.461	1.11011e-35	3.67163e-34
MSRB2	0.407233	7.81316	155.307	1.19972e-35	3.96222e-34
CALM1	0.338578	8.22394	155.156	1.29439e-35	4.26866e-34
TMPO	0.413926	7.83921	154.877	1.48992e-35	4.90636e-34
RPL27A	0.101282	12.3079	154.709	1.62061e-35	5.32897e-34
BMP2K	-0.555928	7.51762	154.275	2.01658e-35	6.6214e-34
CA5B	-0.551479	7.47812	154.166	2.13083e-35	6.98642e-34
TMEM109	0.455498	7.68743	154.042	2.26745e-35	7.42362e-34
RAP1B	-0.286774	8.27262	153.98	2.33949e-35	7.64841e-34
CDC45	0.577212	7.45033	153.66	2.7476e-35	8.96968e-34
MAD2L1	0.4885	7.66412	153.627	2.79386e-35	9.10757e-34
HPGDS	-0.565796	7.63028	153.389	3.14894e-35	1.02503e-33
TIMM13	0.233473	8.64517	153.239	3.39627e-35	1.10396e-33
SSRP1	0.382495	7.91512	153.085	3.66975e-35	1.19114e-33
POLE3	0.395161	7.90676	152.717	4.41681e-35	1.43158e-33
RABGAP1	-0.454843	7.71752	152.504	4.91767e-35	1.59164e-33
PPIL4	-0.445155	7.68747	152.498	4.93229e-35	1.59409e-33
SPN	-0.318404	8.20013	152.364	5.27548e-35	1.70258e-33
EIF4A2	-0.228889	8.8636	151.951	6.49589e-35	2.09347e-33
AIM1	0.579081	7.50987	151.488	8.20031e-35	2.63901e-33
AKR1A1	0.297238	8.16925	151.349	8.79364e-35	2.82594e-33
SHISA2	0.349695	7.41341	151.089	1.00237e-34	3.21667e-33
TCTEX1D2	0.551422	7.52259	150.951	1.07418e-34	3.44224e-33
SLC27A2	-0.545382	7.59519	150.815	1.1501e-34	3.68031e-33
AHCY	0.371618	7.92598	150.743	1.19258e-34	3.81088e-33
ORC6	0.635151	7.52744	150.597	1.28394e-34	4.09704e-33
GADD45GIP1	0.265218	8.40894	150.568	1.30239e-34	4.15005e-33
EEF1D	0.137568	10.0088	150.483	1.35929e-34	4.32528e-33
TRMT112	0.246474	8.51584	150.182	1.58162e-34	5.0257e-33
DBT	-0.559189	7.47441	150.128	1.6255e-34	5.1579e-33
ZNF3	-0.531217	7.53574	149.9	1.82357e-34	5.7783e-33
CCDC167	0.531392	7.56922	149.758	1.95818e-34	6.19615e-33
PSMB1	0.222196	8.68559	149.64	2.07787e-34	6.56573e-33
AGPAT2	0.421209	7.99928	149.559	2.16489e-34	6.83116e-33
TMEM173	-0.300289	8.14395	149.226	2.55972e-34	8.06579e-33
IKZF1	0.339839	8.27209	149.141	2.67096e-34	8.40463e-33
CCT7	0.278786	8.30637	148.943	2.95103e-34	9.27304e-33
RP11-154H23.3	-0.505619	7.42667	148.929	2.97166e-34	9.32492e-33
ITGB2	0.451332	7.70667	148.481	3.7244e-34	1.16708e-32
SRSF7	-0.283279	8.57836	148.128	4.44721e-34	1.39166e-32
ZNF521	-0.509149	7.60656	147.687	5.55405e-34	1.73562e-32
PGAM1	0.415262	7.78811	147.403	6.40568e-34	1.999e-32
SRSF6	-0.371008	7.8675	147.235	6.97313e-34	2.17308e-32
BAZ2B	-0.44055	7.79443	147.149	7.28119e-34	2.26597e-32
FAM45A	0.441714	7.8249	146.843	8.49183e-34	2.63911e-32
HADH	0.42262	7.73959	146.241	1.14996e-33	3.56896e-32
LPIN2	-0.479053	7.62308	146.174	1.18955e-33	3.6868e-32
INTS6	-0.520733	7.59132	146.137	1.21162e-33	3.75008e-32
CREB1	-0.481057	7.62729	145.964	1.32222e-33	4.08679e-32
ARHGEF2	-0.485453	7.59189	145.683	1.52314e-33	4.70138e-32
PNISR	-0.193393	9.18985	145.65	1.54866e-33	4.77368e-32
ST8SIA4	-0.531502	7.52104	145.458	1.70517e-33	5.24895e-32
MT2A	0.58539	7.97249	145.262	1.88261e-33	5.78729e-32
ITM2C	0.289491	8.32884	145.125	2.01699e-33	6.19199e-32
ZNF331	0.570127	7.52068	144.763	2.42032e-33	7.42012e-32
MTHFD1L	0.527971	7.55091	144.746	2.44041e-33	7.47053e-32
CHD2	-0.380268	7.9515	144.744	2.44336e-33	7.47053e-32
PRDX5	0.267763	8.32884	144.605	2.62005e-33	7.99999e-32
SLC7A5	0.50591	7.47536	144.539	2.70919e-33	8.26101e-32
ARID4B	-0.338581	8.03111	144.402	2.90141e-33	8.83525e-32
ERICH1	-0.331376	8.07797	144.318	3.02723e-33	9.20604e-32
CTSD	0.320019	8.05784	144.052	3.46198e-33	1.0514e-31
TNFRSF14	-0.462266	7.65725	144.024	3.51089e-33	1.06483e-31
TPM3	0.203007	9.18158	144.012	3.53211e-33	1.06983e-31
NDUFA11	0.249445	8.44379	143.918	3.70212e-33	1.11983e-31
RNASE2	0.677538	7.48717	143.838	3.85436e-33	1.16432e-31
DDT	0.232918	8.64999	143.799	3.93119e-33	1.18595e-31
MATK	0.387735	7.84676	143.552	4.45075e-33	1.34091e-31
HIST1H2AL	-0.518213	7.43267	143.452	4.68065e-33	1.4083e-31
SIK1	0.519717	7.63505	143.342	4.94783e-33	1.48671e-31
TESC	0.545936	7.46803	142.999	5.88072e-33	1.76468e-31
CST7	0.630957	7.56932	142.989	5.91084e-33	1.77137e-31
PTCH2	-0.507698	7.43799	142.486	7.6127e-33	2.27838e-31
KIN	-0.444594	7.70128	142.183	8.86698e-33	2.65027e-31
PPIF	0.453762	7.6654	142.016	9.64797e-33	2.8799e-31
IRF8	0.477664	7.44143	141.903	1.0214e-32	3.04484e-31
GUCY1A3	-0.416246	7.76959	141.284	1.39451e-32	4.15164e-31
MYEOV2	0.301288	8.10372	141.261	1.411e-32	4.19522e-31
FOXN3	-0.385522	7.83173	141.121	1.51361e-32	4.4944e-31
C10orf54	0.406855	7.85182	140.377	2.20149e-32	6.52839e-31
AURKAIP1	0.313318	8.04559	139.971	2.70103e-32	7.9993e-31
CCNDBP1	-0.374572	7.81471	139.9	2.799e-32	8.27861e-31
JMJD1C	-0.368389	8.00486	139.841	2.88421e-32	8.51953e-31
IFRD2	0.445419	7.65628	139.785	2.9662e-32	8.75028e-31
ALS2	-0.504951	7.58871	139.738	3.03804e-32	8.95057e-31
VPS4B	-0.432205	7.6951	139.621	3.22244e-32	9.48149e-31
LPAR6	0.563992	7.51823	139.282	3.8223e-32	1.12319e-30
NDUFA6	0.363313	7.89629	139.175	4.03318e-32	1.18362e-30
NUDT8	0.519797	7.57959	139.053	4.28752e-32	1.25664e-30
ETFB	0.315677	8.0782	138.838	4.77953e-32	1.39903e-30
CENPK	0.516254	7.58623	138.146	6.77196e-32	1.97881e-30
PRDX6	0.193041	8.93496	138.144	6.7777e-32	1.97881e-30
RPL26	0.087443	12.5133	138.099	6.93387e-32	2.0218e-30
RNF130	-0.305172	8.3574	137.866	7.79768e-32	2.27075e-30
TRIM24	-0.437363	7.84433	137.793	8.08695e-32	2.35196e-30
TTC9C	-0.479461	7.55789	137.733	8.33829e-32	2.42195e-30
SNHG12	-0.407052	7.81224	137.707	8.44599e-32	2.45009e-30
UBE2J1	0.339552	8.09859	137.663	8.63714e-32	2.50234e-30
LYRM5	-0.400546	7.73202	137.542	9.17628e-32	2.65514e-30
MRPS15	0.324498	8.02103	137.421	9.75281e-32	2.81836e-30
MKI67	0.579823	7.44409	137.185	1.09869e-31	3.17093e-30
TRIM58	-0.504571	7.55849	136.444	1.59519e-31	4.59805e-30
2011-09-01	-0.353692	7.949	136.28	1.73257e-31	4.98528e-30
TIMM8B	0.340606	7.92267	136.279	1.73393e-31	4.98528e-30
EIF5B	0.313284	8.17309	135.973	2.0229e-31	5.80872e-30
USP36	0.52179	7.57315	135.918	2.07945e-31	5.96355e-30
CLEC11A	0.373226	8.56671	135.656	2.37278e-31	6.79616e-30
HN1	0.389972	7.8176	135.478	2.59481e-31	7.42272e-30
S100Z	0.562822	7.50418	135.073	3.18206e-31	9.09115e-30
CAPZA2	-0.300256	8.08687	134.987	3.32283e-31	9.48135e-30
CYB5A	0.458144	7.59719	134.955	3.37775e-31	9.62594e-30
RPL7	0.0824954	12.4779	134.698	3.84372e-31	1.09401e-29
DTYMK	0.474693	7.59834	134.437	4.38373e-31	1.24615e-29
TAGAP	-0.536408	7.5017	134.215	4.90187e-31	1.39169e-29
CHMP1B	-0.393828	7.88436	134.202	4.93515e-31	1.39938e-29
C12orf75	0.506224	7.55962	133.305	7.75328e-31	2.19573e-29
PHACTR4	-0.395066	7.87289	132.858	9.71208e-31	2.74703e-29
EPSTI1	-0.459699	7.62429	132.698	1.05251e-30	2.97329e-29
PXMP2	0.44503	7.66339	132.688	1.05777e-30	2.9844e-29
C19orf70	0.298692	8.12877	132.658	1.07393e-30	3.02623e-29
TMF1	-0.410651	7.77968	132.335	1.2641e-30	3.5577e-29
SLC29A1	0.515437	7.51217	132.278	1.30092e-30	3.65677e-29
POLR2E	0.34611	7.89366	132.141	1.39396e-30	3.91345e-29
FAM89A	0.516697	7.48217	132.04	1.46609e-30	4.11086e-29
POLR2H	0.369998	7.81686	131.751	1.69573e-30	4.74888e-29
RPL39L	0.52647	7.46679	131.354	2.07143e-30	5.79387e-29
MPP1	-0.345476	7.86773	131.139	2.30832e-30	6.44849e-29
DONSON	-0.296948	8.06979	131.068	2.3931e-30	6.67711e-29
NDUFS7	0.333666	7.94066	130.611	3.01166e-30	8.39264e-29
HBP1	-0.465352	7.60162	130.556	3.09602e-30	8.61714e-29
PRKCQ	-0.497029	7.49783	130.493	3.19628e-30	8.88528e-29
PRMT1	0.260559	8.30841	130.37	3.40035e-30	9.44098e-29
TPM1	-0.446497	7.69397	130.345	3.44439e-30	9.55155e-29
C19orf53	0.257866	8.31123	129.893	4.3248e-30	1.19783e-28
AP001171.1	-0.449449	7.70766	129.82	4.4861e-30	1.24099e-28
AFF1	-0.414714	7.75187	129.782	4.57262e-30	1.26338e-28
NDUFS8	0.274673	8.17818	129.526	5.20409e-30	1.4361e-28
CITED4	0.53495	7.48329	129.373	5.62106e-30	1.54928e-28
PRDX2	0.227182	8.66606	129.353	5.67674e-30	1.56168e-28
AP1S2	-0.336841	7.92289	129.352	5.67984e-30	1.56168e-28
NXT1	0.390328	7.73515	129.259	5.95286e-30	1.63476e-28
MRPL33	0.337378	7.9352	129.136	6.33132e-30	1.73659e-28
PGP	0.472752	7.59118	129.079	6.51584e-30	1.78504e-28
CAST	-0.353268	7.96354	128.503	8.71173e-30	2.38373e-28
MAPKAPK3	0.345665	7.90603	128.46	8.90063e-30	2.43248e-28
MBP	-0.366596	7.85263	128.313	9.58692e-30	2.61688e-28
CHEK1	0.540296	7.57365	128.309	9.60397e-30	2.61838e-28
TNFRSF1B	0.517466	7.48085	128.265	9.82189e-30	2.67458e-28
CHID1	0.389827	7.73825	128.256	9.86499e-30	2.68309e-28
GOLGB1	-0.393605	7.94867	128.224	1.00275e-29	2.72403e-28
MED21	-0.459211	7.56726	128.133	1.0495e-29	2.84761e-28
BRD1	-0.473322	7.56146	127.977	1.1353e-29	3.07672e-28
RNU11	-0.44092	7.42898	127.971	1.13885e-29	3.08266e-28
NUDC	0.289095	8.20702	127.949	1.15169e-29	3.11368e-28
CD9	-0.519196	7.57455	127.914	1.17216e-29	3.16526e-28
HSPA1B	-0.570329	8.75723	127.676	1.32165e-29	3.56468e-28
CD44	-0.274216	8.31393	127.641	1.34489e-29	3.62305e-28
EPC1	-0.329881	7.96155	127.208	1.67298e-29	4.50156e-28
CNN2	-0.312275	8.02793	127.166	1.70885e-29	4.59262e-28
MYL12A	-0.237587	8.51745	127.069	1.79457e-29	4.81728e-28
SESN1	-0.417303	7.78056	127.053	1.80897e-29	4.85018e-28
CRIP1	-0.503991	7.43164	126.772	2.08406e-29	5.58113e-28
HIST2H4A	-0.319624	7.40057	126.666	2.19866e-29	5.88108e-28
HPGD	-0.534648	7.48902	126.59	2.28456e-29	6.10365e-28
TRIP11	-0.46141	7.62173	125.825	3.35814e-29	8.96136e-28
KIAA1033	-0.424557	7.67469	125.36	4.24534e-29	1.13156e-27
TRAPPC2L	0.380085	7.77666	125.13	4.76582e-29	1.2688e-27
LIMD2	-0.280718	8.216	125.062	4.93283e-29	1.31172e-27
COL24A1	-0.495618	7.5471	124.62	6.16394e-29	1.63717e-27
C16orf54	-0.499249	7.52819	124.024	8.322e-29	2.20777e-27
LIMS1	-0.308134	8.23479	123.884	8.93291e-29	2.36706e-27
N4BP2L2	-0.213793	8.62736	123.874	8.9749e-29	2.37541e-27
CD84	-0.495561	7.59084	123.348	1.1703e-28	3.09385e-27
APOA1BP	0.383998	7.74811	123.322	1.18553e-28	3.13046e-27
ATAD5	0.491888	7.63093	123.314	1.19016e-28	3.13904e-27
EFCAB2	-0.449195	7.60786	123.267	1.21883e-28	3.2109e-27
NBPF1	-0.499453	7.48638	123.204	1.25829e-28	3.31102e-27
IGBP1	-0.285215	8.1714	123.12	1.31264e-28	3.45002e-27
HIST1H2AB	-0.397001	7.40919	123.095	1.32934e-28	3.48985e-27
ZMYND8	-0.411037	7.79077	123.003	1.39238e-28	3.65113e-27
PAPSS1	-0.365708	7.77211	122.611	1.6962e-28	4.44267e-27
DCUN1D5	0.383301	7.74086	122.59	1.71482e-28	4.48626e-27
PTGER2	-0.490691	7.53641	122.427	1.86115e-28	4.86345e-27
LBR	0.33627	8.03869	122.412	1.87568e-28	4.89577e-27
MRPL37	0.369146	7.78564	122.376	1.91001e-28	4.97966e-27
PTBP3	-0.362089	7.88735	121.969	2.34447e-28	6.10197e-27
NCOA7	-0.313637	8.22543	121.968	2.34588e-28	6.10197e-27
FBL	0.201434	8.77103	121.898	2.4307e-28	6.31535e-27
TOMM20	0.188975	8.94143	121.842	2.49954e-28	6.48679e-27
C12orf65	-0.437849	7.63176	121.82	2.52804e-28	6.55323e-27
RNASET2	0.329448	7.99102	121.723	2.65388e-28	6.87157e-27
LMNB1	0.447946	7.65102	121.536	2.91701e-28	7.54426e-27
ST3GAL1	-0.469083	7.65042	121.397	3.12818e-28	8.0812e-27
SLC45A3	-0.498032	7.44073	121.235	3.39415e-28	8.75831e-27
SACS	0.500497	7.52757	121.094	3.64527e-28	9.38657e-27
RPL15	0.0734779	12.5372	121.093	3.64591e-28	9.38657e-27
ARID1A	-0.365668	7.8141	120.711	4.42112e-28	1.13694e-26
MAT2B	-0.407277	7.66356	120.602	4.66997e-28	1.19958e-26
GIMAP8	-0.476231	7.42732	120.571	4.74456e-28	1.21736e-26
ELL2	0.47664	7.50141	120.487	4.94964e-28	1.26854e-26
PBX1	-0.500449	7.55751	120.409	5.14775e-28	1.31782e-26
EIF2S2	0.2428	8.41901	120.381	5.22194e-28	1.33439e-26
HBB	0.393958	7.41533	120.38	5.22425e-28	1.33439e-26
IGSF10	-0.475928	7.56749	120.336	5.34118e-28	1.36272e-26
CYCS	0.272037	8.32778	120.313	5.40354e-28	1.37708e-26
CMSS1	0.392691	7.7559	120.031	6.22803e-28	1.58542e-26
TRABD	0.357909	7.90946	119.644	7.57132e-28	1.92521e-26
FAM214A	-0.480625	7.53164	119.618	7.66894e-28	1.94784e-26
SNX6	-0.317667	7.94388	119.561	7.8933e-28	2.00258e-26
RSAD2	-0.503716	7.51246	119.479	8.22443e-28	2.08426e-26
GNA15	0.259931	8.44415	119.475	8.24294e-28	2.08661e-26
AGPAT4	-0.482874	7.51678	119.362	8.72387e-28	2.20384e-26
ANKRD12	-0.350008	7.9274	119.362	8.72549e-28	2.20384e-26
C19orf60	0.290103	8.06858	119.152	9.70269e-28	2.44793e-26
SMS	0.307257	7.97556	119.133	9.79595e-28	2.46871e-26
NDUFV1	0.3045	7.98273	119.019	1.03705e-27	2.61061e-26
GOLPH3	0.332168	7.94154	118.962	1.06776e-27	2.68492e-26
XRCC5	0.220204	8.6048	118.907	1.09739e-27	2.75637e-26
HSPA6	1.02337	7.63858	118.85	1.12974e-27	2.83449e-26
CLK4	-0.458513	7.54618	118.773	1.17416e-27	2.94267e-26
COTL1	0.420676	7.68527	118.536	1.3233e-27	3.31279e-26
SLC25A39	0.386214	7.71889	118.486	1.35711e-27	3.39367e-26
SDCBP	-0.33732	7.89938	118.406	1.41305e-27	3.52968e-26
ACOT7	0.484333	7.5293	118.308	1.48469e-27	3.70454e-26
DDX17	-0.238378	8.58339	118.268	1.51506e-27	3.77614e-26
NT5DC2	0.492761	7.45429	118.227	1.54629e-27	3.84975e-26
TAOK3	-0.243497	8.54318	118.201	1.56674e-27	3.89639e-26
LIG1	0.502335	7.5335	117.825	1.89418e-27	4.70553e-26
RRP1B	0.392687	7.72844	117.814	1.90413e-27	4.72507e-26
JUND	-0.239442	9.68774	117.645	2.07347e-27	5.13967e-26
EIF1AX	0.234459	8.49332	117.549	2.17694e-27	5.39024e-26
SRRM1	0.210746	8.72907	117.445	2.2943e-27	5.67465e-26
CECR5	0.453181	7.55937	117.276	2.49738e-27	6.17018e-26
FBXL3	-0.472262	7.48789	117.093	2.73893e-27	6.7596e-26
ERLIN1	0.381955	7.72907	116.716	3.3121e-27	8.16529e-26
MRPL3	0.309093	7.94437	116.67	3.38989e-27	8.34797e-26
IMPA2	0.394431	7.68455	116.631	3.45758e-27	8.50543e-26
DYRK1B	-0.472713	7.4505	116.58	3.54797e-27	8.71831e-26
RFX3	-0.498545	7.4798	116.355	3.97438e-27	9.75554e-26
U2SURP	0.269956	8.21851	116.294	4.09733e-27	1.00464e-25
RNASEH2A	0.440662	7.63301	116.291	4.10451e-27	1.00532e-25
HNRNPUL1	-0.318122	7.96557	116.179	4.34224e-27	1.06239e-25
CISD3	0.44793	7.57512	116.158	4.38916e-27	1.07272e-25
GMPR	-0.470347	7.51998	116.151	4.40397e-27	1.07518e-25
ARRB2	0.41856	7.65053	116.095	4.53128e-27	1.10507e-25
HIST1H2AH	-0.496873	7.44764	116.037	4.66578e-27	1.13664e-25
BRCA1	0.53131	7.46916	115.936	4.90909e-27	1.19463e-25
CCT5	0.275436	8.18313	115.853	5.11896e-27	1.24437e-25
OAZ2	-0.389111	7.67348	115.785	5.2979e-27	1.28649e-25
POP5	0.391552	7.67801	115.731	5.44238e-27	1.32016e-25
DTL	0.530881	7.46711	115.674	5.60317e-27	1.35771e-25
HIST1H2BB	-0.328294	7.40294	115.627	5.73714e-27	1.38868e-25
TLE4	-0.381051	7.80346	115.469	6.2129e-27	1.50224e-25
SFPQ	0.238063	8.65951	115.333	6.65362e-27	1.60708e-25
SIGMAR1	0.461095	7.54407	115.116	7.42401e-27	1.79125e-25
IGFBP7	0.204624	8.95615	115.079	7.56288e-27	1.82282e-25
MGST2	0.27765	8.09146	114.737	8.98572e-27	2.16345e-25
TMSB10	0.129641	10.8085	114.719	9.06768e-27	2.18086e-25
ATXN2	-0.38781	7.7071	114.611	9.57455e-27	2.30033e-25
SPARC	0.422085	7.66124	114.585	9.70062e-27	2.32815e-25
DERL3	0.496377	7.45917	114.538	9.93505e-27	2.38189e-25
RP11-154H12.3	0.343028	7.44712	114.526	9.99723e-27	2.39426e-25
GPX1	0.164468	9.50122	114.479	1.02369e-26	2.44908e-25
MND1	0.479485	7.44848	114.228	1.1614e-26	2.7756e-25
RPL23	0.102408	11.7131	114.161	1.20163e-26	2.86871e-25
C11orf31	0.209035	8.51686	113.923	1.35478e-26	3.23093e-25
PSMB8	0.223872	8.45258	113.897	1.37247e-26	3.26969e-25
MAGED2	-0.363051	7.75141	113.662	1.54488e-26	3.67656e-25
FAM195A	0.415711	7.64801	113.637	1.5651e-26	3.72076e-25
MUS81	-0.458626	7.51433	113.572	1.61669e-26	3.83938e-25
WDR49	-0.447327	7.42649	113.514	1.6646e-26	3.94903e-25
NEGR1	0.486474	7.56415	113.476	1.69712e-26	4.02195e-25
E2F1	0.481705	7.44804	113.28	1.87313e-26	4.43444e-25
LINC00685	-0.496414	7.46146	113.076	2.07695e-26	4.91185e-25
TRAK2	-0.472593	7.45618	113.059	2.09448e-26	4.94812e-25
C16orf87	0.404731	7.66013	112.866	2.30831e-26	5.4476e-25
TNFAIP8L2	-0.461128	7.51825	112.83	2.35044e-26	5.54128e-25
EPB41L2	0.491995	7.51228	112.67	2.54851e-26	6.00198e-25
GNL3	0.321436	7.93697	112.351	2.99309e-26	7.04168e-25
NPM1	0.106942	11.274	112.242	3.1624e-26	7.43231e-25
TOMM22	0.258556	8.15051	111.916	3.72746e-26	8.75123e-25
BLZF1	-0.46013	7.51745	111.713	4.12918e-26	9.68433e-25
N4BP2L1	0.375754	7.77144	111.571	4.43529e-26	1.03915e-24
COL4A3BP	-0.424	7.62521	111.409	4.81339e-26	1.12657e-24
ATPIF1	0.211728	8.54209	111.087	5.66371e-26	1.32422e-24
IRS2	0.449616	7.65958	110.831	6.44337e-26	1.50496e-24
P4HB	0.304296	8.04137	110.814	6.50033e-26	1.5167e-24
ITGB3BP	0.396331	7.67677	110.65	7.06079e-26	1.64577e-24
MYBL2	0.369851	7.41506	110.266	8.5685e-26	1.99515e-24
CIB1	0.310936	7.95448	110.196	8.87445e-26	2.06427e-24
ATP1B3	0.29858	8.01802	109.857	1.0532e-25	2.44731e-24
NDUFB9	0.235058	8.29641	109.803	1.08252e-25	2.51286e-24
ITGB1BP1	0.371257	7.7057	109.74	1.11731e-25	2.59096e-24
HIST2H2BF	-0.394042	7.41777	109.661	1.16238e-25	2.69274e-24
PDLIM1	-0.441222	7.59636	109.594	1.20261e-25	2.78307e-24
LRBA	-0.375615	7.76725	109.508	1.25579e-25	2.90318e-24
EXOSC5	0.376211	7.68763	109.481	1.27336e-25	2.9408e-24
FOXO3	-0.407381	7.65275	109.36	1.35302e-25	3.12159e-24
TMEM70	0.369349	7.73925	109.245	1.43451e-25	3.30623e-24
BTG2	-0.347895	8.2372	108.993	1.62823e-25	3.7489e-24
LIMA1	-0.416563	7.64341	108.92	1.69008e-25	3.88736e-24
SMC3	0.296185	8.02937	108.851	1.74919e-25	4.01922e-24
ARHGAP22	-0.423827	7.59251	108.777	1.8158e-25	4.16806e-24
SETD7	0.460501	7.49824	108.692	1.8961e-25	4.34798e-24
SPCS3	0.337096	7.89769	108.425	2.16918e-25	4.96915e-24
HNRNPLL	-0.470302	7.47382	108.422	2.17223e-25	4.97113e-24
BID	0.35428	7.76973	108.33	2.27585e-25	5.203e-24
DAPP1	-0.450391	7.53423	108.035	2.64024e-25	6.02998e-24
GPR126	-0.470347	7.56977	107.966	2.73384e-25	6.23744e-24
AKR7A2	0.310812	7.87786	107.686	3.1491e-25	7.17766e-24
TCEB1	0.290182	7.9533	107.306	3.8143e-25	8.68511e-24
CIR1	-0.323824	7.95484	107.229	3.96627e-25	9.02207e-24
EIF5	-0.241137	8.31315	107.122	4.18582e-25	9.51192e-24
RAB33A	-0.458409	7.50888	106.664	5.27551e-25	1.19761e-23
AP1B1	-0.428214	7.56139	106.474	5.80625e-25	1.31678e-23
COX6A1	0.237929	8.26381	106.442	5.8995e-25	1.33659e-23
TBCA	0.201716	8.63109	106.276	6.41482e-25	1.45189e-23
MTDH	0.194371	8.8005	106.021	7.29511e-25	1.64948e-23
CDCA7L	0.318936	7.88353	105.859	7.91816e-25	1.78857e-23
IPO5	0.38399	7.70067	105.786	8.21362e-25	1.85346e-23
UGP2	-0.2321	8.50824	105.718	8.50223e-25	1.91668e-23
FAM214B	-0.381164	7.41675	105.678	8.67437e-25	1.95354e-23
BTG3	0.399565	7.72773	105.614	8.96149e-25	2.0162e-23
PSMD7	0.25933	8.17671	105.582	9.10642e-25	2.04678e-23
MRPL51	0.234746	8.25693	105.498	9.4988e-25	2.13285e-23
C6orf62	-0.347516	7.78608	105.447	9.74555e-25	2.18609e-23
CHORDC1	-0.377075	7.70302	105.408	9.93988e-25	2.22748e-23
UBR2	-0.416492	7.59703	105.217	1.09447e-24	2.45022e-23
TMEM43	-0.408042	7.58573	105.046	1.19326e-24	2.66875e-23
ZNF766	-0.44214	7.55012	105.036	1.19912e-24	2.67923e-23
YPEL5	-0.316374	8.08191	105.016	1.21159e-24	2.70441e-23
RNPS1	0.245436	8.19406	104.971	1.23964e-24	2.7643e-23
CHIC2	-0.405589	7.61063	104.914	1.27578e-24	2.84209e-23
TRMT10B	-0.465585	7.50755	104.886	1.29342e-24	2.87856e-23
TIPARP	-0.480366	7.46097	104.787	1.36003e-24	3.02383e-23
RPPH1	-0.483127	7.45132	104.762	1.37697e-24	3.0585e-23
PPM1K	-0.411196	7.63022	104.677	1.43755e-24	3.18992e-23
C20orf201	0.467105	7.52906	104.645	1.46067e-24	3.23806e-23
APRT	0.182557	8.85867	104.578	1.51097e-24	3.3463e-23
RPL38	0.0852755	11.0758	104.573	1.51539e-24	3.3528e-23
BRD8	-0.397141	7.62493	104.268	1.7668e-24	3.90522e-23
TRAP1	0.414019	7.6074	104.237	1.79476e-24	3.96316e-23
RPN2	0.250791	8.22336	104.211	1.81877e-24	4.01227e-23
ZNF33A	-0.378501	7.71459	103.917	2.10942e-24	4.64893e-23
ASF1B	0.439402	7.42863	103.885	2.1443e-24	4.72121e-23
EIF3K	0.142307	9.37694	103.686	2.37014e-24	5.2134e-23
PSMD5-AS1	-0.411525	7.61558	103.631	2.43793e-24	5.35729e-23
LCP1	0.238233	8.49407	103.417	2.71525e-24	5.96092e-23
VCL	-0.429204	7.58883	103.407	2.72898e-24	5.98525e-23
SLC38A2	-0.286948	8.13445	103.351	2.80731e-24	6.1511e-23
PNN	0.192507	8.98774	103.283	2.90565e-24	6.36042e-23
CHSY1	0.394256	7.73334	103.25	2.95434e-24	6.46076e-23
FRYL	-0.386002	7.68783	102.976	3.39242e-24	7.41163e-23
RP5-821D11.7	-0.466643	7.47046	102.898	3.52835e-24	7.70119e-23
MACROD1	0.421234	7.58963	102.884	3.55445e-24	7.74628e-23
SSBP1	0.20314	8.55768	102.883	3.55585e-24	7.74628e-23
DAZAP1	0.324512	7.84808	102.814	3.68094e-24	8.01108e-23
TMED9	0.252101	8.13574	102.792	3.72235e-24	8.09343e-23
FAM133B	0.298161	8.07965	102.767	3.76897e-24	8.18138e-23
MAD2L2	0.385462	7.65269	102.767	3.77002e-24	8.18138e-23
C17orf59	-0.439306	7.46428	102.764	3.7755e-24	8.18542e-23
AP1S1	0.407354	7.56365	102.583	4.13752e-24	8.96173e-23
TNFAIP8L1	-0.464483	7.45483	102.448	4.42769e-24	9.58105e-23
SNX2	-0.331629	7.78462	102.412	4.50915e-24	9.74801e-23
RPS4Y1	0.154374	9.49282	102.352	4.64846e-24	1.00396e-22
NMRAL1	0.367072	7.69261	102.128	5.20586e-24	1.12328e-22
LARS	0.259587	8.14593	102.074	5.3488e-24	1.15302e-22
NUSAP1	0.478738	7.52592	102.014	5.51228e-24	1.18713e-22
GSTO1	0.204237	8.53744	102.004	5.54084e-24	1.19215e-22
TRAF5	-0.426208	7.62313	101.975	5.62372e-24	1.20883e-22
VKORC1	0.306713	7.86118	101.914	5.79799e-24	1.24511e-22
NDUFA12	0.258566	8.10802	101.902	5.83268e-24	1.25138e-22
NDUFB10	0.21566	8.37902	101.798	6.14875e-24	1.31794e-22
RANBP2	0.369016	7.81135	101.785	6.18798e-24	1.32509e-22
SCAND1	0.229723	8.29883	101.602	6.78717e-24	1.45203e-22
TIMELESS	0.458034	7.4515	101.513	7.09986e-24	1.51749e-22
IGFBP2	0.404615	7.42544	101.385	7.57428e-24	1.61737e-22
ARHGEF3	-0.447248	7.51237	101.325	7.80748e-24	1.6656e-22
PMF1	0.280176	7.98326	101.198	8.32139e-24	1.77356e-22
HNRNPK	0.160371	9.13245	101.179	8.40368e-24	1.78942e-22
RP11-386G11.10	0.416794	7.43574	101.144	8.55447e-24	1.81981e-22
SPCS1	0.225597	8.33171	101.077	8.84846e-24	1.88059e-22
SKI	0.448193	7.56722	100.98	9.29015e-24	1.97261e-22
QDPR	0.384774	7.63757	100.908	9.63511e-24	2.04394e-22
TPSAB1	-0.373244	7.41672	100.875	9.79541e-24	2.076e-22
TMEM160	0.267621	8.02056	100.85	9.92043e-24	2.10054e-22
ITGA5	-0.448064	7.51256	100.777	1.02945e-23	2.1777e-22
UBE2C	0.453794	7.43646	100.54	1.16034e-23	2.45231e-22
GTF3C6	0.255566	8.08975	100.477	1.19769e-23	2.52887e-22
ODC1	0.399395	7.66052	100.471	1.20155e-23	2.53466e-22
NAMPT	0.434892	7.67083	100.413	1.23704e-23	2.60711e-22
TCF4	0.297691	8.3189	100.031	1.50047e-23	3.15935e-22
TFIP11	-0.433105	7.4503	99.9473	1.5651e-23	3.29238e-22
BPTF	-0.271571	8.18549	99.8586	1.63672e-23	3.43985e-22
MCM2	0.438486	7.59415	99.8003	1.68562e-23	3.53933e-22
ZNF148	-0.380946	7.68362	99.6572	1.81192e-23	3.80101e-22
CALCOCO1	-0.430137	7.51531	99.4101	2.05268e-23	4.30208e-22
KDM3A	-0.45063	7.47539	99.2794	2.19273e-23	4.59135e-22
ST8SIA6	-0.439815	7.53831	99.1674	2.32035e-23	4.8541e-22
LAGE3	0.279586	7.97242	99.0035	2.52053e-23	5.268e-22
SERTAD1	-0.44611	7.5064	98.96	2.5766e-23	5.38022e-22
FAM175A	-0.366065	7.69994	98.9168	2.6333e-23	5.49357e-22
UQCRC1	0.298271	7.88164	98.8201	2.76513e-23	5.76328e-22
GUK1	0.238717	8.19368	98.8024	2.78991e-23	5.80957e-22
TXNDC17	0.336092	7.78091	98.7478	2.86793e-23	5.96656e-22
GGCX	0.408209	7.61944	98.6467	3.01814e-23	6.2733e-22
CTDP1	0.426754	7.59365	98.249	3.6894e-23	7.66152e-22
KCNE1L	0.338625	7.40902	98.1876	3.80567e-23	7.89571e-22
ATP5H	0.225257	8.30495	98.1524	3.87389e-23	8.02991e-22
SAMD9	-0.393982	7.61688	98.1125	3.95276e-23	8.1859e-22
NCK1	-0.347987	7.71684	97.89	4.4229e-23	9.15117e-22
SNAP23	-0.333605	7.7636	97.6563	4.97693e-23	1.02881e-21
C16orf72	-0.422675	7.44824	97.6169	5.07677e-23	1.04849e-21
IDH1	-0.414894	7.5823	97.5004	5.38458e-23	1.11105e-21
ZNF430	-0.414466	7.59953	97.4054	5.64918e-23	1.16458e-21
WEE1	-0.473357	7.49715	97.3637	5.76945e-23	1.1883e-21
ICAM4	-0.436216	7.53816	97.2817	6.01337e-23	1.23741e-21
CCDC174	-0.398403	7.61091	97.2021	6.26002e-23	1.287e-21
HHEX	-0.332133	7.86012	97.0467	6.77101e-23	1.39079e-21
NPR3	-0.301283	7.93168	97.0427	6.78481e-23	1.39236e-21
RGS2	0.480511	7.91018	96.8473	7.48838e-23	1.53536e-21
NDUFB1	0.229205	8.24244	96.6657	8.20801e-23	1.68138e-21
CECR1	0.433114	7.44331	96.5569	8.67151e-23	1.77472e-21
ATP8B4	-0.339178	7.81004	96.5085	8.88621e-23	1.81702e-21
REC8	-0.360787	7.69569	96.487	8.98327e-23	1.83521e-21
HIRIP3	0.450115	7.53157	96.4737	9.04372e-23	1.8459e-21
GAB3	-0.425187	7.5212	96.4521	9.14292e-23	1.86446e-21
KMT2E-AS1	-0.407342	7.58171	96.4278	9.25606e-23	1.88584e-21
SELL	-0.18373	9.03019	96.2158	1.03022e-22	2.09709e-21
RAPGEF2	-0.43562	7.52275	96.0558	1.11692e-22	2.27155e-21
TET2	-0.416818	7.58618	95.9445	1.18152e-22	2.40076e-21
SVIP	0.313525	7.9134	95.7749	1.28718e-22	2.61312e-21
RSF1	-0.28266	8.01156	95.7101	1.32999e-22	2.69761e-21
ZSCAN9	-0.429708	7.45249	95.6884	1.34464e-22	2.72488e-21
IFITM1	0.394168	7.61206	95.4944	1.48309e-22	3.00276e-21
PRPF38B	-0.229983	8.32828	95.1241	1.78817e-22	3.6172e-21
CCS	-0.323509	7.76333	95.0057	1.89836e-22	3.83669e-21
NT5C2	-0.373141	7.64755	95.0007	1.9032e-22	3.84305e-21
TBC1D31	-0.438592	7.48312	94.9394	1.96305e-22	3.96036e-21
MTF2	-0.27017	8.05165	94.8917	2.0109e-22	4.05329e-21
SDF2L1	0.413396	7.63609	94.7838	2.12352e-22	4.27649e-21
PTTG1	0.398369	7.65801	94.7628	2.14623e-22	4.31837e-21
ORAI2	-0.335881	7.81423	94.7178	2.19557e-22	4.41373e-21
TOP2A	0.429938	7.4317	94.6626	2.25764e-22	4.53449e-21
SUV420H1	-0.411138	7.57462	94.6521	2.26965e-22	4.55457e-21
MAX	-0.288208	7.93688	94.23	2.80916e-22	5.63223e-21
THOC6	0.374521	7.61078	94.1658	2.9017e-22	5.81264e-21
CREG1	-0.262935	8.07131	94.1226	2.96579e-22	5.93576e-21
MT-ND3	0.119098	11.0877	94.0661	3.05161e-22	6.10214e-21
CEP70	-0.413001	7.55123	94.0138	3.13328e-22	6.25993e-21
EXOSC6	0.393498	7.59259	93.6714	3.72509e-22	7.43575e-21
ORMDL1	-0.269718	7.97821	93.6243	3.81473e-22	7.60798e-21
ACN9	0.355734	7.65396	93.5628	3.93512e-22	7.84117e-21
HEBP2	0.259226	8.11025	93.5084	4.04471e-22	8.05246e-21
SLC26A2	0.420521	7.66971	93.4974	4.06735e-22	8.09043e-21
ZNF775	-0.422053	7.47149	93.406	4.25955e-22	8.46529e-21
MEIS1-AS2	-0.402351	7.42586	93.3905	4.29308e-22	8.52446e-21
ZMYM5	-0.3908	7.59845	93.3506	4.38053e-22	8.69047e-21
RRM1	0.40321	7.62761	93.2681	4.56695e-22	9.05239e-21
C8orf33	0.345582	7.73341	93.2019	4.72222e-22	9.35198e-21
MYO1G	-0.413299	7.56515	93.1185	4.9256e-22	9.74623e-21
TUBD1	-0.429082	7.46071	93.0194	5.17837e-22	1.02375e-20
BCL3	0.3992	7.60215	92.8225	5.72023e-22	1.12988e-20
NRBF2	-0.425461	7.53629	92.7141	6.04223e-22	1.19244e-20
ARPC5	-0.194754	8.4646	92.6599	6.20999e-22	1.22449e-20
CALM3	0.257714	8.04873	92.5722	6.4912e-22	1.27882e-20
BAALC	-0.293186	8.0004	92.5704	6.49728e-22	1.27891e-20
HMGXB4	0.387813	7.65792	92.4581	6.87657e-22	1.35239e-20
LYN	-0.299666	7.91929	92.34	7.29936e-22	1.4343e-20
SH3BGRL3	-0.154358	9.29807	92.2154	7.7738e-22	1.5262e-20
PGBD2	-0.393641	7.42448	92.1346	8.0977e-22	1.58841e-20
ZNF644	-0.330784	7.74782	92.0552	8.42939e-22	1.65204e-20
MORC3	-0.393919	7.5832	92.0355	8.51356e-22	1.6671e-20
TRAPPC1	0.210739	8.28234	91.9751	8.77737e-22	1.71727e-20
EIF1	-0.0988737	10.7327	91.9652	8.82149e-22	1.72441e-20
EIF3E	-0.108004	10.4105	91.9346	8.95908e-22	1.7498e-20
EEF1E1	0.308985	7.81738	91.9022	9.10685e-22	1.77713e-20
PCNX	-0.395471	7.62376	91.8913	9.15695e-22	1.78537e-20
PCF11	-0.394581	7.58679	91.7047	1.00626e-21	1.96025e-20
PIK3R3	-0.379867	7.41675	91.6153	1.05276e-21	2.04908e-20
DPYSL3	-0.324207	7.40515	91.6091	1.05608e-21	2.05377e-20
CKAP2	-0.347921	7.71477	91.5736	1.07517e-21	2.08911e-20
TRIM4	-0.409274	7.53409	91.4649	1.13587e-21	2.20517e-20
STAT5A	-0.311534	7.80334	91.4254	1.15879e-21	2.24774e-20
UROS	0.326942	7.76296	91.1116	1.35796e-21	2.63183e-20
PCMTD1	-0.303575	7.84728	91.107	1.36108e-21	2.63562e-20
BANP	-0.427261	7.48759	91.0842	1.37688e-21	2.66392e-20
PRR15	-0.414269	7.44233	91.0771	1.38183e-21	2.67122e-20
SERINC3	-0.313397	7.85176	90.9619	1.46468e-21	2.82813e-20
PMAIP1	0.341927	8.1894	90.9608	1.4655e-21	2.82813e-20
TUBA1C	0.326212	7.77261	90.9224	1.49419e-21	2.88104e-20
UBASH3B	0.408819	7.61665	90.8772	1.52868e-21	2.94505e-20
CDC42EP3	-0.424068	7.52342	90.8208	1.57289e-21	3.02766e-20
RP11-196G18.24	-0.327331	7.41128	90.6528	1.71228e-21	3.29317e-20
RFC1	0.29288	7.92983	90.6233	1.73805e-21	3.33988e-20
SAMD9L	-0.408519	7.55278	90.5641	1.79081e-21	3.43835e-20
LRMP	-0.400904	7.56933	90.5516	1.80214e-21	3.45717e-20
SNHG15	0.293237	7.9872	90.4503	1.89678e-21	3.63566e-20
DPM3	0.280168	7.93401	90.3668	1.97861e-21	3.78929e-20
NDUFA13	0.254472	7.98279	90.3557	1.9897e-21	3.80731e-20
AJ006998.2	-0.423776	7.54564	90.2691	2.07871e-21	3.97427e-20
APPBP2	-0.407886	7.52629	90.0776	2.29003e-21	4.37462e-20
NAGK	-0.403037	7.51439	90.0693	2.29959e-21	4.38917e-20
AK2	0.282975	7.92066	89.9616	2.42826e-21	4.63086e-20
MTHFR	-0.432994	7.46879	89.9244	2.47432e-21	4.71473e-20
NGFRAP1	0.180684	8.68098	89.7821	2.65883e-21	5.06205e-20
HNRNPDL	0.15668	9.17429	89.4321	3.17344e-21	6.03673e-20
MTHFD1	0.378141	7.62994	89.4237	3.18695e-21	6.05734e-20
STK4	-0.294816	7.93722	89.4115	3.20668e-21	6.08973e-20
RUVBL1	0.32815	7.75876	89.2518	3.4762e-21	6.59604e-20
CCDC130	-0.404877	7.52314	89.218	3.5362e-21	6.70427e-20
EI24	0.307582	7.79873	89.1378	3.6825e-21	6.97582e-20
CTD-2020K17.1	-0.416072	7.51303	89.1194	3.7168e-21	7.03491e-20
IFRD1	-0.360413	7.73432	89.1018	3.75014e-21	7.09208e-20
IL16	-0.412398	7.51447	89.0906	3.7713e-21	7.12616e-20
FXR1	-0.238653	8.21988	89.0263	3.89603e-21	7.3557e-20
RICTOR	-0.343304	7.78346	89.0245	3.89949e-21	7.3561e-20
YIPF4	-0.335706	7.7483	88.8435	4.27308e-21	8.05414e-20
GGNBP2	-0.283952	7.94886	88.7025	4.5889e-21	8.64224e-20
SENP7	-0.404881	7.55146	88.685	4.62971e-21	8.71184e-20
FTX	-0.414522	7.47125	88.6377	4.74167e-21	8.91514e-20
STUB1	0.277002	7.87473	88.6266	4.76836e-21	8.95787e-20
FANCI	0.431905	7.47103	88.589	4.85993e-21	9.12234e-20
EEF1A1	0.0743905	13.5264	88.5017	5.07902e-21	9.52569e-20
TSPYL2	-0.434311	7.6117	88.4538	5.20362e-21	9.75129e-20
WRNIP1	-0.356762	7.64716	88.4284	5.27099e-21	9.86938e-20
TP53I3	-0.420175	7.49005	88.385	5.38765e-21	1.00795e-19
ATP5B	0.174208	8.81865	88.3247	5.55454e-21	1.03831e-19
CLEC9A	-0.420838	7.56429	88.1656	6.01977e-21	1.12435e-19
CCNI	-0.139864	9.48931	88.1632	6.02694e-21	1.12476e-19
CP	-0.265271	7.39802	88.155	6.05212e-21	1.12853e-19
PPP1CC	0.269612	7.98983	88.1016	6.21777e-21	1.15847e-19
RFC4	0.411524	7.57282	88.0346	6.43183e-21	1.19737e-19
RPIA	0.330876	7.72876	87.8507	7.05871e-21	1.31299e-19
SMIM4	0.385665	7.58337	87.6349	7.87237e-21	1.46314e-19
MCM10	0.41917	7.43278	87.4841	8.49588e-21	1.57773e-19
RGS18	-0.456794	7.4906	87.3468	9.10681e-21	1.6898e-19
CDCA5	0.413849	7.43526	86.8734	1.15692e-20	2.14495e-19
PPDPF	0.175509	8.69889	86.7778	1.21423e-20	2.24935e-19
DPF2	-0.362249	7.59251	86.6715	1.28128e-20	2.37163e-19
HIST2H2AB	-0.317141	7.40751	86.6384	1.30296e-20	2.40978e-19
NEK7	-0.399145	7.5383	86.5946	1.33212e-20	2.46171e-19
HSPB11	0.291565	7.8477	86.4433	1.43801e-20	2.65521e-19
STX7	-0.373526	7.5969	86.395	1.47355e-20	2.71862e-19
FLI1	-0.322717	7.73697	86.3238	1.52757e-20	2.81599e-19
GPSM2	-0.372528	7.59857	86.246	1.58888e-20	2.92664e-19
ASH1L	-0.300734	7.89407	86.2156	1.61354e-20	2.96964e-19
UPF3B	-0.318971	7.77348	86.1697	1.65136e-20	3.03678e-19
NIFK-AS1	-0.375418	7.57884	86.0474	1.7567e-20	3.22788e-19
GPATCH4	0.317706	7.79711	85.968	1.82871e-20	3.35748e-19
RNF8	-0.34321	7.66467	85.9331	1.8613e-20	3.41455e-19
DMC1	0.360795	7.41912	85.7145	2.0788e-20	3.81046e-19
ZNF277	-0.359858	7.63028	85.5121	2.30292e-20	4.21786e-19
SUCNR1	0.375388	7.4127	85.4613	2.36284e-20	4.32412e-19
DDX58	-0.414856	7.44885	85.4046	2.43156e-20	4.44628e-19
DYNLL1	-0.211491	8.51081	85.2428	2.63888e-20	4.82149e-19
ASB8	-0.374524	7.58824	85.1608	2.75067e-20	5.02169e-19
ILF3	0.235428	8.19418	85.053	2.9048e-20	5.29881e-19
ARL4C	-0.441487	7.43783	85.0187	2.95561e-20	5.38715e-19
SLC27A5	0.352932	7.67837	84.9306	3.09028e-20	5.62809e-19
PHF23	-0.404419	7.48791	84.8618	3.19972e-20	5.82272e-19
PLD4	0.419756	7.46474	84.823	3.26308e-20	5.93326e-19
ENPP4	0.402292	7.57596	84.7928	3.31325e-20	6.01965e-19
NUTF2	0.256485	7.97486	84.7709	3.35024e-20	6.07994e-19
HDAC7	-0.383543	7.55726	84.7699	3.3518e-20	6.07994e-19
CDH2	0.424987	7.45105	84.7264	3.42638e-20	6.21025e-19
ARL11	-0.404346	7.501	84.5223	3.79907e-20	6.88024e-19
STAM	-0.397843	7.54849	84.48	3.88124e-20	7.02343e-19
KRI1	-0.379825	7.57017	84.4399	3.96064e-20	7.1614e-19
MEX3B	-0.42174	7.46712	84.4069	4.02749e-20	7.27645e-19
CDK9	-0.371556	7.5794	84.3957	4.05018e-20	7.31161e-19
RFC3	0.434879	7.48439	84.239	4.38433e-20	7.90855e-19
LAMTOR4	0.201479	8.35223	84.188	4.49898e-20	8.10891e-19
GPR183	0.444237	7.44806	84.1714	4.53688e-20	8.1707e-19
RELB	-0.419968	7.47372	84.1663	4.54865e-20	8.1854e-19
BZW2	0.212208	8.27881	84.1251	4.64448e-20	8.34834e-19
AC159540.1	-0.398434	7.56673	84.1242	4.64657e-20	8.34834e-19
CCDC34	0.383156	7.67911	83.9047	5.19219e-20	9.32125e-19
NKTR	-0.246173	8.25365	83.8953	5.21693e-20	9.35826e-19
DBI	0.249804	8.12813	83.7956	5.48673e-20	9.83444e-19
FAM101B	0.318152	7.91764	83.6568	5.88563e-20	1.05411e-18
SLC35E2B	-0.38838	7.54268	83.5847	6.1043e-20	1.09241e-18
DCLRE1C	-0.389817	7.53099	83.4421	6.56114e-20	1.17324e-18
PLAC8	-0.189804	8.70926	83.4347	6.58549e-20	1.17666e-18
SUMO3	0.230238	8.17717	83.3479	6.88122e-20	1.22853e-18
PRIM1	0.358449	7.69068	83.2775	7.13075e-20	1.27208e-18
FRY	-0.398478	7.44555	83.2092	7.38139e-20	1.31576e-18
HIST1H4A	-0.301821	7.406	83.0673	7.93069e-20	1.41256e-18
TTC33	-0.392979	7.45277	83.0485	8.00663e-20	1.42497e-18
GLS	-0.325085	7.76523	82.9329	8.4888e-20	1.50959e-18
GOPC	-0.334642	7.64661	82.8959	8.64911e-20	1.5369e-18
SSU72	0.227887	8.09147	82.6012	1.00397e-19	1.7826e-18
COPRS	0.371603	7.57351	82.5982	1.0055e-19	1.78391e-18
ERO1L	0.37676	7.57953	82.5379	1.03665e-19	1.83775e-18
PTPN1	0.332306	7.79654	82.3568	1.13613e-19	2.01251e-18
ZNF184	-0.404416	7.45297	82.324	1.15511e-19	2.04455e-18
KANSL1L	-0.403223	7.45125	82.3095	1.16363e-19	2.05802e-18
CTBP1	0.327159	7.71307	82.2899	1.17523e-19	2.07692e-18
GNB4	0.348419	7.67411	82.1787	1.24323e-19	2.19538e-18
IL17RE	0.39658	7.43678	81.9794	1.37514e-19	2.42642e-18
USE1	-0.311912	7.74542	81.9763	1.37731e-19	2.42835e-18
GFI1B	-0.409365	7.45748	81.9374	1.40464e-19	2.47461e-18
PKN2	-0.325409	7.73604	81.8559	1.46383e-19	2.57688e-18
DGCR6L	0.320015	7.6899	81.8217	1.48933e-19	2.61975e-18
NDUFAF2	0.317138	7.7999	81.721	1.56717e-19	2.75452e-18
AUP1	0.271089	7.87612	81.4281	1.81759e-19	3.19219e-18
NINJ2	0.405063	7.50043	81.4038	1.84003e-19	3.2291e-18
TPM4	-0.200793	8.90818	81.3204	1.91935e-19	3.36569e-18
CBX3	0.185674	8.50577	80.9397	2.32715e-19	4.07616e-18
COX16	0.23075	8.05838	80.9389	2.32811e-19	4.07616e-18
KMT2E	-0.242835	8.14251	80.8821	2.3959e-19	4.19079e-18
ACAT1	0.328978	7.69231	80.881	2.39727e-19	4.19079e-18
VWA5A	-0.396992	7.46269	80.873	2.40704e-19	4.20462e-18
RNF146	-0.381674	7.52817	80.8536	2.43077e-19	4.24279e-18
RP1-313I6.12	-0.413588	7.6002	80.8498	2.43539e-19	4.24759e-18
FAM46A	-0.427999	7.57765	80.7278	2.59054e-19	4.51472e-18
AKIRIN2	-0.347424	7.6165	80.6	2.76355e-19	4.81252e-18
HAS1	0.219116	7.40756	80.5843	2.78561e-19	4.84723e-18
HOXA6	-0.402533	7.51808	80.5727	2.80205e-19	4.87208e-18
YWHAB	0.180994	8.6217	80.5648	2.81323e-19	4.88777e-18
RPL10	0.0641399	13.5827	80.3964	3.06357e-19	5.31865e-18
ZNF131	-0.311827	7.76665	80.3619	3.11743e-19	5.408e-18
BCL7C	0.335057	7.67291	80.3521	3.133e-19	5.43085e-18
VAV3	-0.339618	7.67156	80.2575	3.28664e-19	5.69283e-18
C19orf24	0.313591	7.72521	80.2438	3.30942e-19	5.7279e-18
RPAP2	-0.346725	7.67841	80.1453	3.47857e-19	6.01606e-18
LSM6	0.262415	7.90199	80.1244	3.51557e-19	6.07542e-18
POLE4	0.344164	7.64789	79.9509	3.83835e-19	6.62817e-18
PIP4K2A	-0.332657	7.6753	79.9163	3.90614e-19	6.7401e-18
VIM-AS1	-0.398759	7.44321	79.6428	4.48609e-19	7.73493e-18
COX17	0.30336	7.77775	79.6273	4.52133e-19	7.78975e-18
EVI2B	-0.307838	7.85655	79.6246	4.52748e-19	7.79442e-18
TMEM238	0.382604	7.59	79.5961	4.59322e-19	7.90159e-18
NUP210	0.384174	7.53991	79.5732	4.64697e-19	7.988e-18
CRIP2	-0.290316	7.40242	79.404	5.06246e-19	8.69562e-18
STAT5B	-0.36698	7.5782	79.3808	5.12222e-19	8.79158e-18
TAL1	-0.39246	7.51979	79.2717	5.41306e-19	9.28375e-18
RALGPS2	-0.378093	7.548	79.1965	5.62305e-19	9.6366e-18
SLTM	0.240912	8.11458	79.0887	5.93834e-19	1.01692e-17
TGFBR1	0.396494	7.47898	78.9594	6.33994e-19	1.08488e-17
PDZD2	-0.368902	7.42624	78.6653	7.35778e-19	1.2581e-17
NOL7	0.21815	8.15095	78.3647	8.56704e-19	1.46376e-17
KRAS	-0.284396	7.86051	78.3298	8.71955e-19	1.4887e-17
JRKL	-0.400003	7.46706	78.2241	9.19914e-19	1.56939e-17
ZNF593	0.285684	7.8177	78.2072	9.27785e-19	1.58163e-17
MRPL41	0.282988	7.8171	78.1765	9.42346e-19	1.60525e-17
REN	-0.417252	7.41448	78.1718	9.4458e-19	1.60784e-17
ETS2	-0.287001	7.91913	78.1471	9.56458e-19	1.62684e-17
SF3B1	-0.216491	8.29031	78.1301	9.64743e-19	1.6397e-17
ATRX	-0.224522	8.24132	78.0807	9.89154e-19	1.67993e-17
FAM200A	-0.357421	7.42018	77.9593	1.05185e-18	1.78507e-17
CHKA	-0.350092	7.6233	77.8103	1.13428e-18	1.92352e-17
THOC7	0.212913	8.18691	77.7906	1.14565e-18	1.94134e-17
CDKN3	0.383464	7.44053	77.6415	1.2355e-18	2.09203e-17
GOLPH3L	-0.386702	7.4853	77.6343	1.23999e-18	2.09807e-17
SLC2A5	0.363094	7.68823	77.5909	1.26751e-18	2.14304e-17
CTC-241F20.3	-0.402377	7.4855	77.581	1.27389e-18	2.15222e-17
PDE7A	-0.344367	7.64494	77.5686	1.28191e-18	2.16416e-17
ELOVL5	-0.298155	7.86717	77.4603	1.3542e-18	2.28449e-17
AHR	-0.402064	7.5157	77.418	1.38351e-18	2.3322e-17
NANS	0.267468	7.97553	77.3813	1.40944e-18	2.37414e-17
ADI1	0.306152	7.78243	77.3534	1.42952e-18	2.40618e-17
GSDMD	0.247622	7.97041	77.34	1.43919e-18	2.42066e-17
PPP1R12A	-0.250981	7.98635	77.2232	1.52686e-18	2.56622e-17
CCNG1	-0.238329	8.11116	77.0894	1.63393e-18	2.74413e-17
TMEM87A	-0.326595	7.65965	77.0557	1.66202e-18	2.78924e-17
CCDC124	0.307334	7.71137	76.9768	1.72979e-18	2.90082e-17
ETF1	0.307118	7.80306	76.8141	1.87831e-18	3.14755e-17
SUPT20H	-0.340724	7.62344	76.8118	1.88054e-18	3.14897e-17
MRPS25	0.289579	7.78888	76.7265	1.96348e-18	3.28543e-17
ANGPT1	-0.324108	7.78975	76.4524	2.25583e-18	3.77181e-17
MAFF	0.414601	7.63952	76.3806	2.33935e-18	3.90858e-17
SRI	0.183285	8.38145	76.3022	2.43414e-18	4.06396e-17
NAA10	0.271023	7.8851	76.297	2.44049e-18	4.07156e-17
CCM2	-0.348676	7.59326	76.1566	2.62039e-18	4.36848e-17
AHSA2	-0.359333	7.58775	76.1218	2.6669e-18	4.44227e-17
LDHB	0.0985611	10.3207	76.1206	2.66858e-18	4.44227e-17
C2orf49	-0.366447	7.55863	76.0666	2.7426e-18	4.56214e-17
SECISBP2L	-0.375693	7.54728	76.0587	2.75358e-18	4.57705e-17
FRMD4B	-0.34334	7.6357	75.9666	2.88511e-18	4.79215e-17
ICAM2	-0.310637	7.69524	75.8866	3.0043e-18	4.98648e-17
TIMP1	0.349742	7.7827	75.7733	3.18182e-18	5.27726e-17
ATL1	-0.392871	7.46349	75.7557	3.21028e-18	5.32056e-17
TRMT10C	0.269359	7.85774	75.7424	3.23194e-18	5.35255e-17
TBC1D10A	-0.375132	7.45403	75.7345	3.24491e-18	5.37009e-17
HEXIM1	-0.391108	7.4791	75.6993	3.3033e-18	5.46275e-17
RTN4	-0.187638	8.45828	75.6801	3.33552e-18	5.512e-17
ASH2L	-0.360316	7.55092	75.6583	3.37253e-18	5.56909e-17
PGLS	0.200996	8.34766	75.6544	3.37925e-18	5.57614e-17
PIR	-0.389417	7.45362	75.6355	3.41175e-18	5.62566e-17
ZKSCAN4	-0.3723	7.43762	75.5872	3.4962e-18	5.76072e-17
CYTH2	-0.359428	7.53812	75.529	3.60087e-18	5.92888e-17
GPATCH2L	-0.321697	7.73361	75.5172	3.62237e-18	5.95995e-17
TRIM13	-0.348644	7.59797	75.4823	3.68702e-18	6.06191e-17
HIST1H3A	-0.27884	7.40534	75.406	3.83232e-18	6.29623e-17
PRPF19	0.303053	7.70808	75.3475	3.94741e-18	6.48062e-17
TRAPPC2P1	-0.360416	7.54143	75.3294	3.9839e-18	6.53579e-17
PRKAG2-AS1	0.3929	7.4913	75.2457	4.15636e-18	6.81378e-17
ZFAND6	-0.28397	7.79904	75.2236	4.20306e-18	6.88536e-17
CTC-246B18.10	-0.362507	7.4364	75.2186	4.21382e-18	6.89799e-17
IGFBP6	0.394306	7.45741	75.146	4.37157e-18	7.15107e-17
NT5C3A	-0.269684	7.90025	75.0118	4.67919e-18	7.64875e-17
FAH	0.331681	7.63143	74.9851	4.74285e-18	7.74723e-17
TRA2B	-0.184984	8.59052	74.9696	4.78026e-18	7.8027e-17
ANAPC15	0.333726	7.66659	74.9499	4.82807e-18	7.87507e-17
USO1	-0.33392	7.62517	74.9438	4.84294e-18	7.89365e-17
RSPRY1	-0.373071	7.52879	74.5945	5.78054e-18	9.41508e-17
POLE2	0.383649	7.44968	74.5308	5.97006e-18	9.71679e-17
GPAA1	0.335161	7.63262	74.4058	6.36033e-18	1.03446e-16
CHRM3	-0.374992	7.5628	74.3931	6.40119e-18	1.03986e-16
DDX39A	0.311388	7.73998	74.3926	6.40272e-18	1.03986e-16
ZNF93	-0.396692	7.46547	74.2123	7.01517e-18	1.13851e-16
CH25H	0.207189	7.39507	74.1516	7.23423e-18	1.17322e-16
GALK1	0.326723	7.63937	74.0381	7.66227e-18	1.24175e-16
HIST1H2AI	-0.287653	7.40634	73.9444	8.03505e-18	1.30123e-16
MBD6	-0.380704	7.47041	73.9078	8.18528e-18	1.32461e-16
PAG1	0.379854	7.44825	73.892	8.25106e-18	1.3343e-16
MALAT1	-0.138961	14.8816	73.8496	8.43018e-18	1.3623e-16
RNF111	-0.377957	7.5	73.8168	8.57124e-18	1.3841e-16
RNMT	0.272148	7.87362	73.8043	8.62588e-18	1.39194e-16
DCAF5	-0.371584	7.53973	73.7415	8.90476e-18	1.43592e-16
LINC00493	-0.195178	8.29225	73.5964	9.58388e-18	1.5434e-16
DHRS7B	-0.373401	7.47358	73.5962	9.58494e-18	1.5434e-16
MRPL14	0.301418	7.68726	73.4158	1.05022e-17	1.68991e-16
TSPAN31	-0.370813	7.53094	73.408	1.05437e-17	1.69537e-16
ARHGAP25	-0.329708	7.65848	73.3974	1.06003e-17	1.70326e-16
TMEM97	0.381476	7.5684	73.351	1.08525e-17	1.74255e-16
GIT2	-0.306645	7.71329	73.2889	1.11995e-17	1.797e-16
PRAM1	0.35174	7.6526	73.2629	1.13483e-17	1.81958e-16
HEATR5B	-0.377732	7.47007	73.2304	1.15367e-17	1.84848e-16
ATP5L	0.104138	9.6616	73.1092	1.22669e-17	1.96409e-16
SUB1	0.145788	8.8778	73.1012	1.23172e-17	1.97075e-16
SLC2A4RG	0.36926	7.56533	73.0776	1.24649e-17	1.99297e-16
CYB5R4	-0.342137	7.62143	73.0482	1.26523e-17	2.02151e-16
AKAP9	-0.242324	8.05286	73.0275	1.27856e-17	2.04137e-16
COPE	0.19232	8.33137	72.8942	1.36792e-17	2.1825e-16
CALCRL	-0.386384	7.47231	72.88	1.37774e-17	2.19663e-16
FHL3	-0.334604	7.63136	72.8386	1.407e-17	2.24169e-16
MYCBP	0.355501	7.55729	72.7702	1.45661e-17	2.31911e-16
GABARAPL1	-0.381653	7.4796	72.6281	1.56535e-17	2.4905e-16
MGAT2	-0.34094	7.56195	72.6019	1.58626e-17	2.52198e-16
ZCCHC6	-0.372541	7.52411	72.5648	1.61637e-17	2.56806e-16
MYLK4	-0.247121	7.40097	72.5481	1.63011e-17	2.58807e-16
NCOA4	-0.263799	7.92011	72.4954	1.67418e-17	2.65619e-16
2005-03-01	-0.328923	7.62841	72.3001	1.84834e-17	2.93044e-16
LTB4R	0.37408	7.45475	72.2155	1.92934e-17	3.05672e-16
CASP6	-0.297227	7.76185	72.2135	1.93126e-17	3.05763e-16
RAB30-AS1	-0.354441	7.56578	72.0423	2.10635e-17	3.3325e-16
TTF2	0.341406	7.62604	71.9403	2.21807e-17	3.50682e-16
LMAN2	0.234598	7.97304	71.8507	2.32109e-17	3.66713e-16
TXNDC9	-0.334383	7.58463	71.7447	2.44919e-17	3.86682e-16
SNX20	-0.37069	7.49882	71.6689	2.54508e-17	4.01541e-16
NCBP2-AS2	0.281182	7.7562	71.6528	2.56592e-17	4.04547e-16
DAPK1	-0.34117	7.61418	71.6392	2.58373e-17	4.07073e-16
IKBKB	-0.358175	7.53774	71.6141	2.6168e-17	4.11996e-16
RBM8A	0.179102	8.35627	71.5888	2.65058e-17	4.17025e-16
KLHL9	-0.379803	7.50072	71.5861	2.65417e-17	4.17299e-16
LAPTM5	-0.173763	8.60357	71.5745	2.66983e-17	4.19471e-16
PSMD8	0.209393	8.12511	71.5343	2.72486e-17	4.27821e-16
DYNC1LI2	-0.356588	7.58646	71.5211	2.7431e-17	4.30386e-16
CBFA2T3	-0.36457	7.54189	71.4949	2.77983e-17	4.35846e-16
SMARCC1	0.219981	8.1508	71.4722	2.81197e-17	4.4058e-16
SNORD3A	-0.358337	7.43885	71.4349	2.86564e-17	4.4868e-16
CD34	-0.223538	8.06228	71.4289	2.87436e-17	4.49734e-16
GAMT	0.291854	7.76079	71.3132	3.04786e-17	4.76552e-16
SUMO1	0.192821	8.22561	71.1504	3.31011e-17	5.17198e-16
VRK1	0.334199	7.64438	71.119	3.36308e-17	5.25113e-16
SMARCD3	0.374588	7.47201	71.1123	3.37453e-17	5.26538e-16
C1orf109	-0.375504	7.4619	71.0415	3.49792e-17	5.45415e-16
JKAMP	-0.330022	7.59565	70.9989	3.57428e-17	5.56939e-16
CDC14A	-0.354766	7.43666	70.99	3.59043e-17	5.5907e-16
SPATA6	-0.386755	7.48911	70.9762	3.61565e-17	5.62611e-16
LRCH3	-0.373358	7.49365	70.7595	4.03546e-17	6.27504e-16
IPO7	0.297018	7.77552	70.6482	4.2696e-17	6.63458e-16
MAN2A2	-0.356689	7.54645	70.6044	4.36551e-17	6.77895e-16
YWHAG	0.259846	7.89539	70.5412	4.50758e-17	6.99478e-16
MRPL24	0.311998	7.64544	70.4655	4.68388e-17	7.26339e-16
LMO4	-0.318131	7.69677	70.4447	4.73359e-17	7.33545e-16
SPTLC2	-0.26312	7.88478	70.3724	4.91014e-17	7.60384e-16
NEU1	-0.381981	7.55624	70.3292	5.01884e-17	7.76687e-16
EIF4A1	0.11276	10.0571	70.3067	5.07649e-17	7.85071e-16
ZSCAN16-AS1	0.298073	7.73713	70.2789	5.14848e-17	7.95662e-16
NUBP2	0.29323	7.69495	70.1075	5.61577e-17	8.67287e-16
ACADVL	0.262686	7.83445	70.0075	5.90805e-17	9.11804e-16
UBE2E2	0.344791	7.42922	69.979	5.994e-17	9.24439e-16
ZNF654	-0.368391	7.49349	69.8172	6.50614e-17	1.00274e-15
TCP11L2	-0.356493	7.43937	69.769	6.66712e-17	1.02685e-15
2007-03-01	-0.278302	7.79651	69.7473	6.74089e-17	1.03751e-15
MAGOH	0.209381	8.09136	69.695	6.92221e-17	1.0647e-15
CTD-2035E11.3	-0.374578	7.4501	69.5588	7.41717e-17	1.14005e-15
RP11-553L6.5	-0.367178	7.44065	69.5451	7.46871e-17	1.14719e-15
TNRC6C	-0.377992	7.47258	69.5114	7.59755e-17	1.16619e-15
TMEM205	0.24464	7.93346	69.5041	7.62551e-17	1.16969e-15
PABPC4	0.272298	7.83255	69.4887	7.68543e-17	1.17809e-15
HPRT1	0.227691	8.02404	69.4789	7.7237e-17	1.18315e-15
ZFYVE16	-0.370593	7.47467	69.4519	7.83008e-17	1.19864e-15
CD38	-0.285406	7.95703	69.4244	7.9399e-17	1.21463e-15
SSBP4	0.233871	7.94568	69.374	8.14544e-17	1.24523e-15
OSTC	0.160694	8.60134	69.3121	8.40516e-17	1.28407e-15
SFXN3	-0.367381	7.4411	69.2974	8.46811e-17	1.29281e-15
CCT3	0.175961	8.44439	69.2832	8.52952e-17	1.30131e-15
REST	-0.266937	7.87034	69.2228	8.79445e-17	1.34083e-15
HOPX	0.18391	8.83887	69.154	9.10685e-17	1.38752e-15
AASDH	-0.350513	7.55391	69.1505	9.12286e-17	1.38898e-15
TRPV2	-0.348487	7.52631	69.1493	9.12865e-17	1.38898e-15
RCOR3	-0.33782	7.61202	69.125	9.2418e-17	1.40525e-15
ARID5B	-0.395708	7.53894	69.0827	9.44185e-17	1.43471e-15
CTD-2037K23.2	-0.338516	7.5714	68.9803	9.94507e-17	1.51016e-15
PLD1	0.331266	7.46566	68.8424	1.06657e-16	1.61849e-15
RBX1	0.185563	8.34556	68.8255	1.07575e-16	1.63134e-15
UBA2	0.257495	7.85408	68.753	1.11602e-16	1.69127e-15
RNF217	-0.364304	7.46306	68.7391	1.12391e-16	1.70209e-15
YPEL2	-0.367054	7.47269	68.6531	1.17398e-16	1.77673e-15
ATP6V0B	0.208089	8.17914	68.6477	1.1772e-16	1.78041e-15
ATXN7L3B	-0.223394	8.10353	68.6336	1.18564e-16	1.79199e-15
TTLL12	0.364059	7.50228	68.5072	1.26413e-16	1.90935e-15
NOL8	-0.27914	7.80285	68.4276	1.31626e-16	1.98675e-15
TMEM260	-0.373196	7.48156	68.365	1.35868e-16	2.04942e-15
MGST3	0.218292	8.0386	68.3152	1.3934e-16	2.10039e-15
ZBTB38	-0.373418	7.49492	68.2551	1.43651e-16	2.16394e-15
CUEDC2	0.2483	7.8941	68.223	1.46015e-16	2.19808e-15
FAM96A	0.254511	7.83077	68.0878	1.56379e-16	2.35254e-15
RNF24	-0.276625	7.76666	67.9993	1.63556e-16	2.45887e-15
DNAJC8	0.192372	8.2754	67.9901	1.64315e-16	2.46864e-15
DUSP10	-0.350924	7.60533	67.9278	1.69595e-16	2.54629e-15
GAS2L1	-0.333167	7.41795	67.8444	1.76918e-16	2.65447e-15
HIST1H4B	-0.26192	7.40292	67.8214	1.78992e-16	2.68381e-15
AFTPH	-0.330678	7.62178	67.7994	1.81006e-16	2.71222e-15
SF3B2	0.19519	8.26503	67.6648	1.93796e-16	2.90195e-15
POLG2	-0.356166	7.50426	67.6571	1.9455e-16	2.91132e-15
SAP30BP	-0.309239	7.6415	67.612	1.99051e-16	2.9767e-15
NBEAL1	0.161047	8.66807	67.599	2.00365e-16	2.99438e-15
NFKB2	-0.362446	7.4414	67.5776	2.02552e-16	3.02506e-15
CYBRD1	-0.354934	7.51641	67.5419	2.06256e-16	3.07835e-15
RAB20	0.289283	7.40876	67.5256	2.07972e-16	3.10192e-15
MBOAT1	-0.367512	7.47269	67.4934	2.11392e-16	3.15086e-15
GPT2	0.33682	7.42569	67.4257	2.18778e-16	3.2588e-15
MED30	0.29525	7.71952	67.3817	2.23716e-16	3.33017e-15
TMPRSS9	-0.300292	7.41092	67.3207	2.30751e-16	3.43263e-15
VIPAS39	-0.356712	7.49073	67.3088	2.32139e-16	3.45101e-15
RBM6	-0.299709	7.70699	67.2993	2.33264e-16	3.46546e-15
ACTR3	-0.208971	8.107	67.2668	2.37143e-16	3.52079e-15
P2RX5	-0.372017	7.45102	67.2301	2.41596e-16	3.58454e-15
JADE2	-0.362564	7.49004	67.1675	2.49388e-16	3.69773e-15
HADHB	-0.223041	7.97781	67.1263	2.54661e-16	3.77344e-15
WDR43	0.259826	7.89455	67.1103	2.56733e-16	3.80166e-15
CLIP3	-0.33512	7.42494	67.1031	2.57676e-16	3.81313e-15
LRRFIP2	-0.311771	7.67969	67.0145	2.69517e-16	3.98576e-15
HSP90AA1	0.139155	10.7824	66.9526	2.78119e-16	4.11028e-15
SMIM15	-0.295221	7.67098	66.9356	2.80527e-16	4.14317e-15
ATAD3A	0.361299	7.52461	66.9337	2.80798e-16	4.14415e-15
B3GNT5	0.380263	7.51403	66.9325	2.80959e-16	4.14415e-15
UBE2M	0.275892	7.78356	66.8531	2.9251e-16	4.31172e-15
FIBP	0.229716	7.95578	66.8363	2.95014e-16	4.3458e-15
PSMC5	0.201111	8.13125	66.7367	3.10311e-16	4.56816e-15
RNPC3	-0.333308	7.60357	66.7055	3.15248e-16	4.63783e-15
RPS29	0.0556443	12.0568	66.6569	3.23125e-16	4.75063e-15
NRIP1	-0.234933	8.35119	66.5753	3.3678e-16	4.94817e-15
SOS1	-0.343116	7.55694	66.5239	3.45679e-16	5.07564e-15
RRAGA	-0.321894	7.59929	66.4844	3.5268e-16	5.17508e-15
DOCK1	0.366372	7.46427	66.4589	3.57264e-16	5.23895e-15
RABL6	0.308383	7.67369	66.4511	3.58676e-16	5.25625e-15
SLC50A1	-0.272045	7.75792	66.3026	3.86752e-16	5.66402e-15
SP100	-0.224057	8.07012	66.2782	3.9157e-16	5.73089e-15
GOSR1	-0.311866	7.63679	66.2561	3.95988e-16	5.7918e-15
THRB	-0.355631	7.44022	66.2001	4.07386e-16	5.95466e-15
MRPS12	0.268304	7.76532	66.1612	4.15509e-16	6.06949e-15
RAB13	-0.213501	8.1049	66.0906	4.30655e-16	6.28668e-15
PPFIBP1	-0.340468	7.5439	66.0824	4.32462e-16	6.30899e-15
KLHL28	-0.359819	7.48295	66.0179	4.46848e-16	6.51466e-15
NOP16	0.330632	7.59363	65.9652	4.58966e-16	6.68704e-15
LITAF	0.250483	8.08477	65.9498	4.62558e-16	6.73503e-15
CHCHD3	0.268868	7.77228	65.9453	4.63612e-16	6.74604e-15
HIPK2	-0.353832	7.5632	65.8708	4.81484e-16	7.0016e-15
TPT1	0.0581901	12.7513	65.8338	4.90597e-16	7.12955e-15
ZMIZ1	-0.308479	7.69599	65.7597	5.09384e-16	7.39783e-15
MSRB1	-0.342858	7.52097	65.6865	5.28677e-16	7.6731e-15
PSMA4	0.153402	8.63434	65.6505	5.38406e-16	7.80929e-15
DNTTIP2	0.240554	7.90486	65.5952	5.53739e-16	8.02656e-15
UBXN7	-0.334028	7.61558	65.5644	5.62458e-16	8.14773e-15
PHYH	-0.327426	7.58979	65.5612	5.63377e-16	8.15583e-15
C1orf162	0.280955	7.7917	65.5506	5.66408e-16	8.19448e-15
WDR48	-0.320529	7.60894	65.3223	6.35976e-16	9.19506e-15
HIVEP1	-0.359332	7.48483	65.2954	6.44705e-16	9.31533e-15
PGM2L1	-0.371782	7.48951	65.2781	6.50401e-16	9.39164e-15
NMI	-0.219319	7.98325	65.2673	6.53974e-16	9.43722e-15
HIST1H4H	-0.33689	7.43016	65.2381	6.63749e-16	9.57218e-15
SLC12A6	-0.353761	7.45678	65.1585	6.91095e-16	9.96021e-15
ABHD14A	0.325141	7.58753	65.1279	7.01898e-16	1.01095e-14
ARID4A	-0.290287	7.76644	65.1203	7.0461e-16	1.01421e-14
TMEM230	0.183391	8.20002	65.107	7.09388e-16	1.02044e-14
DNASE1	-0.341777	7.43407	65.0864	7.16839e-16	1.0305e-14
VASP	-0.266549	7.767	65.0325	7.36746e-16	1.05845e-14
CLNS1A	0.160678	8.52019	65.0161	7.4287e-16	1.06657e-14
TEFM	-0.355449	7.4869	64.9732	7.59234e-16	1.08937e-14
SAT2	-0.276397	7.74971	64.8486	8.08791e-16	1.15975e-14
ACAP1	-0.237767	7.91286	64.7375	8.55726e-16	1.22627e-14
SYTL4	-0.369966	7.4879	64.658	8.90941e-16	1.27593e-14
PYURF	0.171653	8.34977	64.5429	9.44548e-16	1.35184e-14
SS18L2	0.260241	7.78073	64.5242	9.53516e-16	1.36382e-14
LENG1	-0.352094	7.49853	64.4816	9.7439e-16	1.39279e-14
RPP38	-0.349293	7.52859	64.3497	1.04186e-15	1.48829e-14
SCYL3	-0.353942	7.46467	64.329	1.05287e-15	1.50307e-14
RHPN1	0.348797	7.51619	64.2919	1.07284e-15	1.53063e-14
RP11-284N8.3	-0.327366	7.42717	64.2149	1.11564e-15	1.59069e-14
P2RX1	-0.330781	7.58347	64.1742	1.13892e-15	1.62285e-14
CPNE2	0.358283	7.46728	64.1205	1.1704e-15	1.66666e-14
LRRC8D	-0.351906	7.4841	64.0399	1.21926e-15	1.73514e-14
NXF1	-0.342706	7.51862	64.0278	1.22675e-15	1.74471e-14
AKR1C3	-0.199364	8.40444	63.9413	1.28184e-15	1.82191e-14
COPS6	0.222526	7.95834	63.9298	1.28934e-15	1.83142e-14
RPL35A	0.0577272	12.2276	63.9169	1.29781e-15	1.8423e-14
MBTD1	-0.332571	7.5669	63.9044	1.30607e-15	1.85287e-14
DDB1	0.301677	7.67146	63.9026	1.30727e-15	1.85341e-14
AGPS	-0.277028	7.77919	63.7908	1.3836e-15	1.96041e-14
DDX59	-0.356274	7.48674	63.7584	1.40653e-15	1.99165e-14
MXD4	-0.293311	7.83043	63.7224	1.43246e-15	2.0271e-14
FARSB	0.318968	7.60611	63.6387	1.49461e-15	2.11372e-14
DIP2A	-0.345439	7.54054	63.5841	1.53667e-15	2.17185e-14
ZNF302	-0.311478	7.63097	63.5731	1.54523e-15	2.1826e-14
PLEKHJ1	0.267582	7.72899	63.5505	1.56308e-15	2.20642e-14
CASP10	-0.327838	7.59653	63.511	1.59477e-15	2.24976e-14
BRI3BP	0.351895	7.57896	63.4064	1.68167e-15	2.37087e-14
C11orf68	-0.348177	7.46726	63.333	1.74558e-15	2.45944e-14
ZNF622	-0.330839	7.54954	63.3159	1.76076e-15	2.47928e-14
SLC35E1	0.354779	7.55003	63.2856	1.78804e-15	2.51615e-14
TST	0.342311	7.43599	63.1969	1.87046e-15	2.63049e-14
APOLD1	-0.345539	7.43848	63.1759	1.89051e-15	2.65703e-14
FCER1A	-0.527077	7.45629	63.1371	1.92812e-15	2.70821e-14
SULT1C4	-0.362361	7.48946	63.1023	1.96246e-15	2.753e-14
EBPL	-0.128665	8.86904	63.1017	1.96306e-15	2.753e-14
PTGS1	-0.378984	7.47401	63.1011	1.96365e-15	2.753e-14
CCDC175	-0.363804	7.46958	63.0677	1.99727e-15	2.79841e-14
IMPA1	-0.336599	7.54873	63.0222	2.04393e-15	2.86201e-14
PSMC3	0.246318	7.87287	62.9854	2.08249e-15	2.9142e-14
TMUB2	-0.337156	7.52031	62.9781	2.09013e-15	2.92309e-14
PHF1	-0.348475	7.46176	62.9756	2.09287e-15	2.92511e-14
MEPCE	-0.353431	7.49125	62.9572	2.11243e-15	2.95062e-14
TMEM261	0.227253	7.94428	62.9319	2.13977e-15	2.98697e-14
TOR3A	0.323411	7.55729	62.9031	2.17128e-15	3.0291e-14
RPL26L1	0.280677	7.72651	62.853	2.22727e-15	3.1053e-14
LAG3	-0.370172	7.46804	62.8398	2.24226e-15	3.12427e-14
CTA-29F11.1	0.323498	7.68762	62.7314	2.3691e-15	3.29897e-14
SRP9	0.160872	8.52825	62.7105	2.39439e-15	3.33215e-14
APITD1	0.355094	7.45303	62.5737	2.56661e-15	3.56962e-14
TNRC18	-0.322825	7.60582	62.553	2.59371e-15	3.60476e-14
RSL24D1	0.129745	9.01944	62.552	2.59506e-15	3.60476e-14
TXK	-0.332961	7.4298	62.5422	2.60796e-15	3.62046e-14
GALNT14	0.326319	7.42872	62.4968	2.66879e-15	3.70264e-14
RSRC1	0.282003	7.71762	62.4584	2.72132e-15	3.77321e-14
FNBP1	-0.20571	8.18427	62.4062	2.79448e-15	3.87228e-14
IER3IP1-1	0.281978	7.68692	62.3993	2.80429e-15	3.8835e-14
IARS	0.294221	7.67683	62.356	2.86663e-15	3.96741e-14
PTGES3	0.1445	8.82683	62.2309	3.05452e-15	4.22486e-14
CDK19	-0.327573	7.56936	62.1421	3.19539e-15	4.41701e-14
TMBIM1	-0.339066	7.51789	62.1103	3.24744e-15	4.48622e-14
S100A9	-0.304894	7.41289	62.0896	3.28178e-15	4.5309e-14
KNOP1	0.319393	7.62778	62.0546	3.34073e-15	4.60947e-14
CDC5L	-0.250287	7.85309	61.8687	3.67147e-15	5.06274e-14
TMEM57	-0.330442	7.57141	61.8586	3.69032e-15	5.08564e-14
EZR	0.271056	7.88991	61.8448	3.71617e-15	5.11815e-14
MTHFD2L	0.256296	7.83588	61.7808	3.83908e-15	5.28422e-14
SNX5	-0.260183	7.81407	61.752	3.89547e-15	5.35571e-14
RTN3	-0.193639	8.13914	61.7519	3.89575e-15	5.35571e-14
LAMTOR5	0.167904	8.29252	61.7116	3.97623e-15	5.46303e-14
ARHGAP5	-0.306778	7.66983	61.6216	4.16237e-15	5.71532e-14
RP11-145M9.4	0.347529	7.49909	61.597	4.21465e-15	5.78359e-14
SRPK1	0.253773	7.8398	61.5829	4.24479e-15	5.82143e-14
C17orf80	-0.348725	7.4544	61.5659	4.28178e-15	5.8686e-14
TNRC6A	-0.326995	7.59685	61.484	4.46366e-15	6.11419e-14
RFC5	0.353422	7.49472	61.4435	4.55625e-15	6.23724e-14
HIST1H2AK	-0.321857	7.42666	61.4317	4.58369e-15	6.27102e-14
MATR3	0.157138	8.64256	61.4205	4.60995e-15	6.30313e-14
JAK1	-0.212651	8.06061	61.4069	4.64192e-15	6.34302e-14
NEK6	0.340418	7.43763	61.3889	4.68432e-15	6.39711e-14
ALAS1	-0.348027	7.48109	61.3362	4.81151e-15	6.56527e-14
POC5	-0.348281	7.4553	61.3355	4.81325e-15	6.56527e-14
BAX	0.213756	8.06111	61.2766	4.95942e-15	6.76057e-14
CD99	0.154701	9.48096	61.2713	4.97278e-15	6.7747e-14
NOL11	-0.299749	7.61399	61.2165	5.113e-15	6.96154e-14
TGFB1I1	-0.295707	7.41324	61.0713	5.50452e-15	7.49012e-14
WDR34	0.338964	7.52558	60.9608	5.82233e-15	7.91781e-14
LCP2	-0.263982	7.74983	60.9359	5.89627e-15	8.01355e-14
CD300A	0.315359	7.5928	60.921	5.94127e-15	8.06987e-14
RPS6KC1	-0.344955	7.47203	60.8862	6.04721e-15	8.20885e-14
FDPS	0.225922	7.96253	60.8846	6.05198e-15	8.21039e-14
FAM43A	-0.335767	7.42077	60.7858	6.36352e-15	8.62789e-14
KLF12	-0.352787	7.45958	60.7604	6.44621e-15	8.73477e-14
BZRAP1	0.329204	7.42472	60.7548	6.46453e-15	8.75436e-14
ASRGL1	0.355075	7.50938	60.6511	6.81406e-15	9.22218e-14
FGD3	-0.344864	7.47902	60.6457	6.83308e-15	9.24241e-14
CENPN	0.353731	7.49041	60.6318	6.88136e-15	9.30216e-14
EPHA1-AS1	0.357944	7.4617	60.6301	6.88724e-15	9.30455e-14
TGIF1	-0.334424	7.56095	60.6256	6.9031e-15	9.32042e-14
ZBTB1	-0.335381	7.54817	60.6126	6.94889e-15	9.37666e-14
ESCO1	-0.312149	7.58805	60.5634	7.12469e-15	9.60815e-14
SRSF2	0.15865	8.69203	60.5452	7.19084e-15	9.69159e-14
PRSS57	0.123412	9.57406	60.5272	7.25701e-15	9.77495e-14
PSMB9	0.199308	8.08268	60.4516	7.54088e-15	1.01513e-13
COPB2	-0.296199	7.6482	60.4257	7.64102e-15	1.028e-13
RNASEL	-0.31706	7.42294	60.3855	7.79852e-15	1.04857e-13
CHMP5	-0.241444	7.81195	60.3756	7.83767e-15	1.0532e-13
SNAPC3	-0.342597	7.47922	60.3686	7.86563e-15	1.05634e-13
PRDX3	0.204105	8.0441	60.3645	7.88215e-15	1.05793e-13
C14orf119	-0.300812	7.58488	60.321	8.05837e-15	1.08094e-13
PLRG1	-0.302654	7.59942	60.2727	8.2585e-15	1.10713e-13
ZSCAN21	-0.326092	7.42757	60.2372	8.40863e-15	1.12659e-13
ALDH1A1	0.249787	8.36583	60.1583	8.75259e-15	1.17198e-13
NCAPG2	0.323752	7.4329	60.1332	8.86508e-15	1.18634e-13
CAPN1	-0.279859	7.66261	60.131	8.87514e-15	1.18698e-13
PSMD2	0.252387	7.8134	60.0731	9.13973e-15	1.22165e-13
EIF3J	0.203547	8.1319	60.045	9.27126e-15	1.2385e-13
CCDC171	-0.309449	7.64718	59.9918	9.52528e-15	1.27168e-13
LMAN1	0.213072	8.04604	59.9718	9.62265e-15	1.28393e-13
TES	-0.286371	7.71032	59.8922	1.00198e-14	1.33613e-13
C10orf118	-0.329061	7.60374	59.8166	1.04119e-14	1.3876e-13
WDR61	0.256335	7.7618	59.793	1.05378e-14	1.40356e-13
CXorf21	-0.357096	7.52001	59.7337	1.08603e-14	1.44491e-13
KDM4A	-0.349347	7.48188	59.7335	1.08611e-14	1.44491e-13
MKRN1	-0.294775	7.62938	59.7296	1.08829e-14	1.44697e-13
EHD2	-0.346787	7.45697	59.6591	1.12796e-14	1.49883e-13
YIPF3	-0.260551	7.73253	59.6158	1.15309e-14	1.53132e-13
GALNT3	0.283261	7.42304	59.6	1.16233e-14	1.5427e-13
BASP1	0.364417	7.52336	59.5924	1.16684e-14	1.54777e-13
FYB	0.396003	7.48564	59.5656	1.18287e-14	1.56811e-13
MT-ND4L	0.182508	8.37834	59.5028	1.22119e-14	1.61797e-13
FNIP1	-0.312197	7.65458	59.4252	1.27029e-14	1.68204e-13
IER3	-0.397008	7.47452	59.4076	1.28175e-14	1.69622e-13
FAM160A2	-0.314671	7.42602	59.299	1.35444e-14	1.79137e-13
CCL3L1	-0.364527	7.41422	59.2812	1.36675e-14	1.8066e-13
IRAK4	-0.323472	7.5536	59.2633	1.37926e-14	1.82207e-13
C19orf66	-0.292916	7.61828	59.2609	1.38091e-14	1.82319e-13
SCN9A	-0.339291	7.54223	59.2552	1.38492e-14	1.82742e-13
DENND3	0.347367	7.52812	59.2414	1.39466e-14	1.8392e-13
AIG1	0.318313	7.5961	59.233	1.40067e-14	1.84605e-13
AC006129.2	0.315715	7.69254	59.2259	1.40568e-14	1.85158e-13
YEATS4	0.287858	7.70297	59.1686	1.44727e-14	1.90525e-13
TBC1D23	-0.341992	7.48944	59.166	1.44917e-14	1.90664e-13
TMEM106A	-0.336953	7.50176	59.1347	1.47242e-14	1.93611e-13
USP33	-0.307728	7.60558	59.1238	1.48061e-14	1.94575e-13
CBLB	-0.345051	7.48233	59.0735	1.51892e-14	1.99493e-13
TAF9	0.212788	8.24243	59.0107	1.56816e-14	2.05841e-13
GBP3	-0.339069	7.4854	59.0028	1.57449e-14	2.06553e-13
PRRC2C	0.152464	8.69519	58.994	1.58156e-14	2.07359e-13
WBP1L	-0.325975	7.43652	58.9456	1.62088e-14	2.12393e-13
RBM7	-0.276873	7.66966	58.9215	1.64086e-14	2.14886e-13
PIKFYVE	-0.311278	7.62054	58.9033	1.65614e-14	2.16762e-13
RSBN1	-0.270997	7.74037	58.8643	1.68929e-14	2.20974e-13
VTA1	-0.312999	7.55589	58.8491	1.70237e-14	2.22556e-13
FIP1L1	-0.256916	7.75984	58.811	1.73572e-14	2.26784e-13
SF3B5	0.1513	8.55297	58.7882	1.7559e-14	2.29289e-13
KRT10	0.220936	7.91254	58.7582	1.78285e-14	2.32674e-13
POC1A	0.325338	7.43279	58.7516	1.78888e-14	2.33327e-13
TBC1D17	-0.312769	7.42775	58.7418	1.7978e-14	2.34355e-13
GCNT1	-0.339592	7.49767	58.7129	1.8244e-14	2.37686e-13
PELI2	-0.338294	7.48682	58.5008	2.03209e-14	2.64593e-13
DDX18	0.218839	7.96624	58.479	2.05468e-14	2.6738e-13
SEPW1	0.205886	8.05881	58.4495	2.08577e-14	2.71269e-13
RP11-182L21.6	-0.340751	7.51867	58.441	2.09481e-14	2.7229e-13
IFI6	0.258804	7.99467	58.3869	2.15324e-14	2.79724e-13
SRP72	0.167104	8.44615	58.3327	2.21332e-14	2.87363e-13
PRPF38A	-0.25628	7.76275	58.3179	2.23006e-14	2.89371e-13
ALG3	0.279757	7.66575	58.3061	2.24344e-14	2.90941e-13
PLEKHO2	-0.30677	7.42399	58.24	2.32009e-14	3.00709e-13
GTF2E1	-0.32264	7.43258	58.2357	2.32517e-14	3.01196e-13
TM7SF3	-0.214062	7.98717	58.2234	2.33981e-14	3.02918e-13
CENPV	0.335492	7.57278	58.1965	2.37202e-14	3.06913e-13
CD244	-0.33369	7.50831	58.1731	2.40044e-14	3.10413e-13
TARSL2	-0.332778	7.54872	58.0398	2.56865e-14	3.31976e-13
NINJ1	0.334944	7.5287	58.0376	2.57151e-14	3.32156e-13
LNPEP	-0.276661	7.72577	58.0189	2.59613e-14	3.35145e-13
GLRX5	0.247713	7.78613	58.0074	2.61134e-14	3.36917e-13
RNF168	-0.320267	7.60032	58.0013	2.61949e-14	3.37776e-13
MRPL36	0.271968	7.7052	57.9889	2.63599e-14	3.3971e-13
PRPF8	0.270658	7.72892	57.9751	2.65454e-14	3.41906e-13
POLA2	0.333081	7.45406	57.9576	2.67835e-14	3.44776e-13
VAMP8	0.121355	9.26618	57.9522	2.6856e-14	3.45514e-13
FERMT3	-0.231402	7.88876	57.9403	2.70197e-14	3.47422e-13
DMTF1	-0.311205	7.60897	57.8746	2.79366e-14	3.59008e-13
SPC25	0.258408	7.4073	57.8702	2.79996e-14	3.59614e-13
C16orf59	0.298755	7.41955	57.7659	2.95244e-14	3.78982e-13
SYNRG	-0.311303	7.56751	57.7511	2.9748e-14	3.81637e-13
VCPIP1	-0.335756	7.49524	57.6513	3.12962e-14	4.01271e-13
UBN2	-0.334585	7.53661	57.645	3.13954e-14	4.02316e-13
ZBED5	-0.318647	7.57027	57.6413	3.14548e-14	4.02849e-13
DNAJB2	-0.325869	7.44806	57.579	3.24669e-14	4.15577e-13
EIF3B	0.268247	7.74636	57.5257	3.33599e-14	4.26765e-13
ATP5O	0.125655	8.89352	57.5179	3.34915e-14	4.28207e-13
PDCD6	0.184396	8.1077	57.5127	3.35807e-14	4.29106e-13
CISD1	0.298733	7.61677	57.4652	3.44008e-14	4.39338e-13
C1orf131	-0.304195	7.6104	57.4428	3.47957e-14	4.4413e-13
BCL2L1	-0.325196	7.49874	57.4262	3.50908e-14	4.47645e-13
USP11	-0.293046	7.61831	57.3899	3.57446e-14	4.55729e-13
DLGAP4	-0.332197	7.48737	57.3764	3.59891e-14	4.58588e-13
CTDSP2	-0.298856	7.6001	57.328	3.68871e-14	4.69766e-13
GALR2	0.147515	7.39414	57.3108	3.72099e-14	4.73611e-13
CSGALNACT2	0.313143	7.64823	57.3036	3.73467e-14	4.75086e-13
BUB1B	0.264541	7.40929	57.2162	3.90448e-14	4.96407e-13
SSR3	0.205217	8.06605	57.163	4.01149e-14	5.09727e-13
SLAIN2	-0.312081	7.58744	57.1581	4.02155e-14	5.10719e-13
ATXN7	-0.319585	7.58579	57.043	4.26396e-14	5.41145e-13
RNF126	0.273145	7.68389	57.0421	4.26591e-14	5.41145e-13
SSB	0.154386	8.51466	56.9973	4.36402e-14	5.53281e-13
ZMAT1	-0.338873	7.54273	56.9826	4.39679e-14	5.57123e-13
RNFT1	-0.333007	7.45552	56.9758	4.41216e-14	5.58758e-13
LCORL	-0.338781	7.48313	56.9123	4.55691e-14	5.76767e-13
TBCC	-0.296985	7.64085	56.8727	4.6495e-14	5.88158e-13
PFKL	0.275929	7.67022	56.8287	4.75477e-14	6.01139e-13
ITPR2	-0.295272	7.67839	56.8184	4.77964e-14	6.03946e-13
AKAP10	-0.333091	7.47006	56.7411	4.97137e-14	6.27822e-13
EGLN3	-0.336826	7.43277	56.7261	5.00946e-14	6.32281e-13
FAM65C	-0.24039	7.40241	56.7024	5.07028e-14	6.396e-13
PPM1H	-0.333854	7.45184	56.6266	5.26953e-14	6.64366e-13
NIFK	-0.201345	8.06805	56.5692	5.42538e-14	6.83634e-13
CD63	-0.14866	8.55332	56.5353	5.5198e-14	6.95145e-13
RABGGTB	0.280641	7.70038	56.513	5.58285e-14	7.02694e-13
BLVRB	0.284192	7.67206	56.5069	5.6002e-14	7.04487e-13
PIK3C2A	-0.325608	7.55561	56.4754	5.69056e-14	7.15457e-13
ATP2B1	-0.300243	7.69926	56.4675	5.71363e-14	7.17959e-13
TRAPPC6A	0.204214	8.01629	56.4143	5.87028e-14	7.37235e-13
CWC25	-0.293036	7.63944	56.3538	6.05374e-14	7.59854e-13
MSI2	-0.168805	8.56892	56.3427	6.08781e-14	7.63706e-13
EXOC1	-0.306283	7.59575	56.2174	6.48853e-14	8.13526e-13
CAD	0.33891	7.46324	56.1964	6.55828e-14	8.21817e-13
GNG5	0.166736	8.3705	56.1483	6.72056e-14	8.41686e-13
HERC4	-0.315088	7.55691	56.1018	6.88156e-14	8.61374e-13
RP11-1275H24.1	-0.308651	7.4298	56.0542	7.05021e-14	8.81997e-13
IPO11	-0.307702	7.56876	55.9596	7.3976e-14	9.24945e-13
GOLGA2	-0.317451	7.57457	55.9563	7.41009e-14	9.25996e-13
RP11-141B14.1	-0.296013	7.41932	55.9488	7.43847e-14	9.2903e-13
GPBP1	-0.19743	8.08472	55.9401	7.47119e-14	9.32602e-13
LRIF1	-0.315581	7.55471	55.919	7.55177e-14	9.42141e-13
RAC3	0.331271	7.56297	55.8988	7.62996e-14	9.51373e-13
CTTNBP2NL	-0.310508	7.42641	55.8735	7.72893e-14	9.63183e-13
PEAK1	-0.322877	7.43685	55.8714	7.73697e-14	9.63579e-13
KIAA0040	-0.322858	7.51361	55.8705	7.74062e-14	9.63579e-13
ZNF546	-0.265243	7.40867	55.8096	7.98396e-14	9.93326e-13
ZSCAN16	-0.305015	7.42858	55.7514	8.22403e-14	1.02263e-12
ATP5A1	0.128018	8.89471	55.7493	8.23263e-14	1.02314e-12
NDUFB5	-0.17382	8.20448	55.73	8.31419e-14	1.03271e-12
STXBP3	-0.254308	7.74553	55.6691	8.57568e-14	1.06461e-12
MED18	-0.286866	7.41747	55.6274	8.75956e-14	1.08684e-12
RGPD5	0.312741	7.44197	55.5995	8.88448e-14	1.10173e-12
HDGF	0.217565	8.01377	55.5881	8.93609e-14	1.10753e-12
WDR4	0.322948	7.44359	55.5472	9.12435e-14	1.13024e-12
RAB8A	-0.204462	7.96796	55.5134	9.28254e-14	1.14921e-12
CAMTA1	0.215102	7.93564	55.5027	9.33291e-14	1.15481e-12
MED13	-0.306011	7.61052	55.4686	9.49646e-14	1.17441e-12
RASGRP4	-0.219582	7.40014	55.4415	9.62804e-14	1.19003e-12
ZC3H7A	-0.295049	7.64466	55.4025	9.82097e-14	1.21271e-12
NCOA3	-0.324656	7.56863	55.4023	9.82219e-14	1.21271e-12
U2AF1	0.133505	8.83541	55.2835	1.04338e-13	1.28752e-12
SRRT	0.296402	7.63426	55.1691	1.10596e-13	1.364e-12
TRIM38	-0.31136	7.6149	55.1246	1.13127e-13	1.39446e-12
COLGALT1	0.325223	7.51415	54.9996	1.20557e-13	1.48523e-12
NRM	0.326845	7.53244	54.9647	1.22716e-13	1.511e-12
PDAP1	0.204912	7.9619	54.9581	1.23127e-13	1.51524e-12
TRAF3IP3	-0.318629	7.55358	54.9496	1.23659e-13	1.52097e-12
PRDM2	-0.293402	7.64825	54.9278	1.2504e-13	1.53712e-12
TAX1BP1	-0.216185	7.99531	54.9062	1.26421e-13	1.55324e-12
PSEN1	-0.323507	7.49687	54.9009	1.26762e-13	1.5566e-12
HIST1H4F	-0.228402	7.40299	54.8548	1.29771e-13	1.59268e-12
ERI3	0.277328	7.64143	54.8243	1.31803e-13	1.61674e-12
VAT1	-0.318331	7.56068	54.7678	1.35648e-13	1.66301e-12
AP001816.1	-0.333724	7.46152	54.6818	1.41712e-13	1.73641e-12
MT1M	0.201864	7.39699	54.6653	1.42907e-13	1.75011e-12
GPR56	-0.284774	7.63385	54.6228	1.46029e-13	1.78737e-12
PAQR4	0.329836	7.45307	54.6047	1.47382e-13	1.80297e-12
VPS25	0.278608	7.62566	54.5952	1.48094e-13	1.8107e-12
SERPINB9	-0.314747	7.61997	54.4922	1.56067e-13	1.90715e-12
DCAF6	-0.320651	7.52408	54.4733	1.57573e-13	1.92452e-12
NEURL1	0.335828	7.47835	54.3771	1.65479e-13	2.0191e-12
TMEM107	-0.314284	7.6013	54.3769	1.65495e-13	2.0191e-12
GIN1	-0.265798	7.40964	54.3697	1.66101e-13	2.0254e-12
GON4L	-0.287155	7.62429	54.3177	1.70557e-13	2.07861e-12
PRKG2	-0.335379	7.44628	54.3099	1.71233e-13	2.08573e-12
RNASEH1-AS1	0.323837	7.51298	54.3066	1.71523e-13	2.08814e-12
TGIF2	-0.301776	7.58245	54.2782	1.74019e-13	2.11739e-12
WDR18	0.272172	7.65662	54.2547	1.76116e-13	2.14175e-12
AL139099.1	-0.312372	7.42492	54.2138	1.79822e-13	2.18565e-12
ARG2	-0.323843	7.45263	54.163	1.84529e-13	2.24166e-12
ANP32E	0.235437	7.89104	54.1301	1.87647e-13	2.27831e-12
KIAA1551	-0.317138	7.5665	54.116	1.89e-13	2.29351e-12
CD74	0.111606	10.5193	54.1047	1.90082e-13	2.30541e-12
ATP1A1	0.271321	7.68259	54.0481	1.95641e-13	2.37156e-12
C12orf23	-0.287528	7.63239	54.047	1.95747e-13	2.37157e-12
CDC6	0.328193	7.43513	54.0106	1.99411e-13	2.41467e-12
SDK2	0.320754	7.44517	53.997	2.00797e-13	2.43016e-12
ZNF24	-0.268628	7.68973	53.9276	2.08013e-13	2.51615e-12
PALD1	0.231704	7.41176	53.8784	2.13288e-13	2.57857e-12
ERP29	0.137686	8.64454	53.8646	2.14796e-13	2.59542e-12
HELZ	-0.280893	7.687	53.8631	2.14954e-13	2.59595e-12
RASA1	-0.328777	7.47503	53.8609	2.15194e-13	2.59747e-12
CCNE1	0.29537	7.42235	53.8537	2.15983e-13	2.6056e-12
CDKN1B	-0.295948	7.65816	53.8339	2.18175e-13	2.63064e-12
TKT	-0.115468	9.2654	53.767	2.25735e-13	2.72035e-12
REV3L	-0.30548	7.59163	53.6907	2.34672e-13	2.82655e-12
STX12	0.311859	7.58871	53.6791	2.3606e-13	2.84175e-12
ANKRD36C	-0.2613	7.77853	53.6505	2.39528e-13	2.88197e-12
ANKRD35	0.306843	7.42781	53.6233	2.42868e-13	2.9206e-12
TIMM50	0.285276	7.61454	53.6138	2.44043e-13	2.93318e-12
RP4-666F24.3	-0.226191	7.40147	53.6092	2.4461e-13	2.93844e-12
KCNN4	-0.3129	7.5143	53.5375	2.53698e-13	3.04598e-12
TMED10	0.21938	7.95266	53.5214	2.55794e-13	3.06953e-12
EBP	0.242038	7.80042	53.4628	2.63538e-13	3.16078e-12
CCDC28A	-0.266325	7.67374	53.4558	2.64476e-13	3.17035e-12
FAM13B	-0.31281	7.55728	53.4379	2.66895e-13	3.19765e-12
LATS1	-0.3179	7.51508	53.4138	2.70192e-13	3.23545e-12
IFI27L1	0.30039	7.57527	53.3535	2.78608e-13	3.33446e-12
GCC2	-0.23485	7.89744	53.3447	2.7987e-13	3.3478e-12
ZNRF1	-0.193868	8.0642	53.3428	2.80141e-13	3.34928e-12
CLN6	0.313991	7.52252	53.314	2.84269e-13	3.39661e-12
BCAP31	0.180844	8.1375	53.3131	2.844e-13	3.39661e-12
PHAX	-0.285416	7.60225	53.3038	2.85753e-13	3.41097e-12
FAM111A	-0.277617	7.65897	53.3009	2.86177e-13	3.41423e-12
RP11-215G15.5	-0.28272	7.41854	53.2837	2.88697e-13	3.44249e-12
TCEA1	0.164706	8.36367	53.2066	3.00249e-13	3.57767e-12
WBSCR22	0.247594	7.72318	53.2059	3.0035e-13	3.57767e-12
TOP1MT	0.307774	7.59307	53.2012	3.01082e-13	3.58451e-12
EIF3J-AS1	-0.296864	7.5933	53.1676	3.06263e-13	3.64427e-12
RP11-51J9.5	-0.319651	7.59478	53.1658	3.06557e-13	3.64585e-12
SPON2	0.340637	7.55107	53.1322	3.11833e-13	3.70666e-12
PHB2	0.152017	8.49658	53.1096	3.15452e-13	3.74771e-12
MPST	0.233071	7.85085	53.1036	3.16415e-13	3.75718e-12
SLC18A2	-0.333184	7.44073	53.0488	3.25359e-13	3.86136e-12
ABTB1	-0.31553	7.49509	53.034	3.27823e-13	3.88856e-12
TCF19	0.30447	7.42842	52.9466	3.42737e-13	4.06334e-12
NLN	0.335208	7.46867	52.9366	3.44485e-13	4.08193e-12
RAD54L	0.232415	7.40447	52.9343	3.4489e-13	4.08459e-12
LINC00909	-0.31385	7.5328	52.9332	3.45084e-13	4.08475e-12
SETD5	-0.277574	7.68989	52.9298	3.45676e-13	4.08963e-12
PPP2R5C	0.278707	7.78072	52.9105	3.49092e-13	4.12789e-12
RBBP7	0.205764	7.9896	52.8689	3.56574e-13	4.21415e-12
TAF7	-0.169409	8.29931	52.7985	3.69579e-13	4.36558e-12
CDKN2D	-0.325293	7.50848	52.772	3.74606e-13	4.42266e-12
RP11-350N15.5	-0.29636	7.42475	52.7017	3.88246e-13	4.5813e-12
DNAJC4	-0.218438	7.92444	52.6895	3.90667e-13	4.60747e-12
MVP	-0.313443	7.51695	52.648	3.99021e-13	4.70355e-12
UBA3	-0.28311	7.60049	52.5387	4.21859e-13	4.97018e-12
MIR146A	-0.189825	7.39715	52.5248	4.24839e-13	5.00267e-12
ACSM3	-0.304339	7.56858	52.5156	4.26852e-13	5.02377e-12
ZNF181	-0.320532	7.4479	52.4897	4.32515e-13	5.08778e-12
RBM48	-0.307044	7.52808	52.46	4.39091e-13	5.16245e-12
GAPT	-0.270135	7.6779	52.4416	4.43243e-13	5.20857e-12
TMEM14C	0.166522	8.25739	52.4198	4.48186e-13	5.26392e-12
SAMSN1	0.295872	7.65636	52.3546	4.6332e-13	5.43884e-12
CCND3	-0.223474	7.86135	52.3369	4.67514e-13	5.48524e-12
ZNF555	-0.284213	7.41928	52.3121	4.73448e-13	5.55199e-12
ZNF574	-0.312726	7.44572	52.2854	4.79938e-13	5.62518e-12
CARD6	-0.31646	7.4399	52.2652	4.84883e-13	5.6802e-12
RBFA	0.259192	7.68909	52.2486	4.89009e-13	5.72557e-12
ATP6V0E2	0.302861	7.54028	52.1996	5.0137e-13	5.86727e-12
SPCS2	0.159132	8.30315	52.1878	5.04382e-13	5.89947e-12
TSC22D4	-0.240262	7.75821	52.1769	5.07186e-13	5.92921e-12
GALNT12	0.284331	7.41944	52.0338	5.4553e-13	6.37418e-12
HADHA	-0.148344	8.528	51.9405	5.72075e-13	6.68089e-12
ANKIB1	-0.311687	7.53405	51.8813	5.89603e-13	6.88204e-12
LAS1L	0.289642	7.59731	51.8412	6.01763e-13	7.02036e-12
PGPEP1	-0.315596	7.53596	51.8081	6.11998e-13	7.13609e-12
MIR181A1HG	-0.215285	8.15597	51.7841	6.195e-13	7.21986e-12
STAP1	0.297431	7.43064	51.7163	6.41276e-13	7.4698e-12
ISOC2	0.258425	7.68259	51.6936	6.48727e-13	7.55271e-12
CCDC50	0.333511	7.49088	51.6486	6.6379e-13	7.7241e-12
SUSD3	0.323734	7.47671	51.635	6.68398e-13	7.77373e-12
NRXN2	0.303791	7.42663	51.6078	6.77725e-13	7.87817e-12
ECE2	0.317167	7.49135	51.6029	6.79406e-13	7.89365e-12
MRPL55	0.244881	7.73638	51.5983	6.81018e-13	7.90833e-12
WAC	-0.215135	8.0085	51.571	6.90528e-13	8.01466e-12
CTD-2186M15.3	-0.318251	7.53289	51.533	7.04025e-13	8.16712e-12
PTBP1	0.228856	7.82989	51.5102	7.12272e-13	8.25857e-12
SMARCA2	-0.244445	7.86023	51.4932	7.18464e-13	8.3261e-12
AEN	0.321781	7.45346	51.4362	7.3963e-13	8.567e-12
RC3H1	-0.311696	7.56054	51.4117	7.48917e-13	8.67014e-12
TSPAN7	0.220138	7.4047	51.3642	7.67242e-13	8.87774e-12
LRPPRC	0.249658	7.78184	51.2463	8.14727e-13	9.42239e-12
CD200	-0.320043	7.51098	51.2428	8.16204e-13	9.43465e-12
PRSS1	0.43203	7.43377	51.2192	8.26088e-13	9.54403e-12
LRP10	-0.320861	7.4684	51.1951	8.36258e-13	9.65661e-12
GTF2H1	-0.299298	7.53766	51.1419	8.59229e-13	9.91681e-12
SELK	0.219375	7.93103	51.1259	8.66259e-13	9.99286e-12
TRPS1	-0.276897	7.74141	51.1214	8.68244e-13	1.00107e-11
ARSD	-0.317629	7.50694	51.1193	8.692e-13	1.00166e-11
ZNF37A	-0.303611	7.6094	51.1054	8.75388e-13	1.00828e-11
TNFRSF18	0.323204	7.4416	51.0707	8.90987e-13	1.02572e-11
RAD23A	0.179456	8.14747	51.0337	9.07942e-13	1.04471e-11
AC025171.1	-0.287382	7.42533	50.9985	9.24363e-13	1.06306e-11
ARL14EP	-0.247048	7.73636	50.9774	9.34339e-13	1.07399e-11
H2AFY	-0.0947201	9.75773	50.9726	9.36638e-13	1.07609e-11
SNIP1	-0.31201	7.45942	50.9544	9.45386e-13	1.08559e-11
GLO1	0.221212	7.87219	50.8422	1.00098e-12	1.14884e-11
MYSM1	-0.300846	7.56848	50.8346	1.00486e-12	1.15272e-11
SKP1	0.111843	9.04405	50.8334	1.00547e-12	1.15283e-11
YWHAQ	0.15281	8.40122	50.8028	1.02126e-12	1.17035e-11
RBM17	0.195804	8.07684	50.7919	1.02698e-12	1.1763e-11
LEPROTL1	0.216654	7.90261	50.7873	1.02938e-12	1.17846e-11
SYNCRIP	0.191104	8.10482	50.7837	1.03128e-12	1.18003e-11
INSIG2	-0.309208	7.50759	50.7471	1.05066e-12	1.2016e-11
RFTN1	0.28826	7.63328	50.6404	1.10935e-12	1.26809e-11
AKAP13	-0.216605	8.06776	50.5466	1.16369e-12	1.32953e-11
GGPS1	-0.270418	7.63607	50.4958	1.19417e-12	1.36367e-11
HSPA1A	0.381434	9.16169	50.4688	1.21074e-12	1.38188e-11
CACYBP	0.194755	8.16106	50.451	1.22179e-12	1.39381e-11
ARPC1B	0.136689	8.59826	50.4493	1.22286e-12	1.39432e-11
TINF2	-0.291702	7.54099	50.4459	1.22496e-12	1.39602e-11
ILK	-0.270103	7.60615	50.4363	1.23094e-12	1.40212e-11
SFXN4	0.263054	7.68213	50.3559	1.28243e-12	1.46004e-11
HDAC6	-0.311099	7.47004	50.2786	1.33398e-12	1.51796e-11
USP47	-0.275777	7.66817	50.2526	1.35172e-12	1.53738e-11
TOPORS-AS1	-0.272979	7.69376	50.2276	1.36907e-12	1.55633e-11
RWDD1	0.168781	8.3247	50.2143	1.37837e-12	1.56612e-11
NOP10	0.164073	8.28057	50.2069	1.38359e-12	1.57126e-11
CLUH	0.31445	7.44667	50.1472	1.42632e-12	1.61897e-11
NTMT1	0.293827	7.58573	50.0824	1.47424e-12	1.67253e-11
DNAJA1	-0.179872	8.34007	50.0593	1.49169e-12	1.69148e-11
F2RL1	-0.318462	7.47607	50.0509	1.49807e-12	1.69786e-11
[truncated: 20,657 more rows]

## Sheet: d) MyP_BMvsPB
gene	logFC	logCPM	LR	PValue	FDR
VIM	-1.2014	10.4229	941.299	1.03303e-206	2.4048e-202
SERPINB1	-0.692691	10.4101	896.22	6.51024e-197	7.57759e-193
EEF2	-0.441947	10.4301	884.542	2.25008e-194	1.74599e-190
ANXA1	-1.03488	9.8942	828.587	3.28774e-182	1.91338e-178
RPS21	0.346872	11.7972	759.831	2.92344e-167	1.3611e-163
RPL17	-0.577591	9.18355	737.636	1.95769e-162	7.5955e-159
TSPAN2	-1.61504	8.00143	714.074	2.60171e-157	8.65219e-154
RPL37A	0.270177	12.3214	657.924	4.22413e-145	1.22917e-141
HSPA1B	2.53285	8.3478	627.889	1.43859e-138	3.721e-135
PABPC1	-0.393329	10.1201	599.637	2.00817e-132	4.67482e-129
SOCS3	1.15872	8.18327	551.485	5.98416e-122	1.26641e-118
PBXIP1	-1.17342	8.13978	530.806	1.8867e-117	3.66004e-114
FHL1	-1.07686	8.22886	528.076	7.40663e-117	1.3263e-113
EIF3E	-0.354167	10.2718	516.422	2.54144e-114	4.22587e-111
TMEM66	-0.594643	8.84063	501.34	4.857e-111	7.53774e-108
H2AFZ	0.671854	9.24101	471.011	1.93056e-104	2.80885e-101
TAGLN2	-0.638923	9.48491	469.137	4.93886e-104	6.76305e-101
S100A10	-1.56237	8.53468	435.361	1.10699e-96	1.43165e-93
HNRNPA1	-0.274315	11.1292	418.909	4.21673e-93	5.16639e-90
TUBA1B	0.657869	9.67268	413.551	6.18243e-92	7.19604e-89
UCP2	-0.869228	8.39656	412.888	8.61749e-92	9.55269e-89
MYADM	-1.05127	8.17481	410.887	2.34949e-91	2.48608e-88
RPL35	0.209771	11.9711	372.475	5.41274e-83	5.4784e-80
SRSF5	-0.379734	9.34956	351.511	1.98692e-78	1.92723e-75
PTPRC	-0.604003	8.79681	347.566	1.43618e-77	1.33732e-74
RPL41	0.177623	13.3483	344.774	5.82378e-77	5.2143e-74
CXCL2	1.5817	7.94026	339.772	7.15427e-76	6.16831e-73
TUBB	0.549632	8.96935	339.591	7.83269e-76	6.51204e-73
DONSON	-0.46493	8.21978	337.002	2.86921e-75	2.30318e-72
TYMS	0.969867	8.15375	334.182	1.18027e-74	9.1585e-72
RPL22L1	0.517121	9.14738	333.139	1.99077e-74	1.49494e-71
DNAJB1	1.30911	8.13809	331.024	5.75195e-74	4.18436e-71
RPLP2	0.175649	12.1901	330.837	6.31582e-74	4.45533e-71
C10orf10	1.46952	7.81196	330.408	7.83317e-74	5.36318e-71
RPL38	0.223753	11.3942	326.531	5.47416e-73	3.64094e-70
RPL39	0.175391	13.193	321.954	5.43588e-72	3.51505e-69
HLA-C	-0.332528	9.54319	321.167	8.06625e-72	5.07498e-69
IER5	1.19432	7.84152	318.684	2.80204e-71	1.71654e-68
LEPROT	-0.694631	8.37006	315.766	1.21133e-70	7.23041e-68
KIAA0101	1.02318	8.19289	314.467	2.32341e-70	1.35217e-67
HLA-E	-0.448451	9.18818	312.88	5.15084e-70	2.92455e-67
UQCRQ	0.477192	8.72926	312.599	5.93046e-70	3.28703e-67
TMA7	0.379394	9.33701	309.48	2.83509e-69	1.53484e-66
HSD17B11	-0.555114	8.59689	307.971	6.04268e-69	3.19699e-66
NBEAL1	-0.535285	8.89048	304.714	3.09578e-68	1.60148e-65
RANBP1	0.532301	8.72052	301.358	1.66674e-67	8.43479e-65
CLIC1	-0.323228	9.9042	299.398	4.45581e-67	2.20695e-64
TSC22D3	-0.604987	9.67128	296.259	2.15152e-66	1.04344e-63
STMN1	0.462929	9.53281	294.821	4.42756e-66	2.10345e-63
CAPZA2	-0.565707	8.30131	290.907	3.15487e-65	1.46884e-62
RPL37	0.180948	12.7022	290.829	3.28015e-65	1.49723e-62
DDX5	-0.388537	9.47575	288.79	9.12474e-65	4.0849e-62
HMGN2	0.472426	9.39298	288.32	1.15494e-64	5.02234e-62
POLR2L	0.524343	8.57337	288.303	1.16503e-64	5.02234e-62
GINS2	1.04151	7.87116	286.167	3.40183e-64	1.43984e-61
RPL36	0.18604	12.0448	284.317	8.60755e-64	3.57813e-61
DDAH2	-0.570655	8.7037	282.665	1.97208e-63	8.05405e-61
CCNI	-0.349775	9.55625	276.738	3.85863e-62	1.54871e-59
CAT	-0.47811	9.16788	273.359	2.10269e-61	8.29637e-59
H3F3A	-0.231596	10.9939	271.015	6.82011e-61	2.64609e-58
RPS29	0.169618	12.3792	270.031	1.11744e-60	4.26441e-58
CIRBP	-0.340281	9.43353	263.82	2.5231e-59	9.47342e-57
HSPA1A	1.34951	8.77514	258.62	3.43035e-58	1.26754e-55
HSPE1	0.492096	8.9331	257.677	5.50764e-58	2.00332e-55
TFPI	-0.763255	8.23685	256.84	8.38331e-58	3.00239e-55
ATP5J2	0.419154	8.78176	255.009	2.10168e-57	7.41287e-55
CD82	-0.728849	8.17591	252.779	6.43599e-57	2.23617e-54
ATP5G1	0.483533	8.58227	252.233	8.46511e-57	2.89793e-54
PCNA	0.846842	8.05421	251.56	1.18682e-56	4.00407e-54
PTPN6	-0.659753	8.15599	246.215	1.73623e-55	5.77396e-53
LAPTM4A	-0.417747	8.64763	243.615	6.40565e-55	2.10024e-52
LMNA	-1.18611	7.88303	241.587	1.77325e-54	5.73326e-52
SNRPF	0.390168	8.85534	241.542	1.81344e-54	5.78288e-52
ZFP36L2	-0.383673	10.2702	235.423	3.91467e-53	1.23148e-50
EIF1	-0.209223	10.7138	233.877	8.5069e-53	2.64043e-50
HNRNPA1L2	-0.652891	7.95724	233.822	8.74875e-53	2.67977e-50
SOCS2	-0.644239	8.31841	228.56	1.22862e-51	3.71443e-49
SNRPE	0.306995	9.05442	227.575	2.01504e-51	6.01387e-49
LSM4	0.521117	8.31069	227.248	2.37364e-51	6.99444e-49
CKS1B	0.766289	7.975	225.697	5.17399e-51	1.50557e-48
AHNAK	-0.886887	8.11506	225.538	5.60307e-51	1.6103e-48
CCNG1	-0.505821	8.29462	224.122	1.14089e-50	3.23889e-48
RPS28	0.156365	12.6608	223.535	1.53192e-50	4.29657e-48
JUNB	0.556424	8.75831	223.432	1.61323e-50	4.47077e-48
RPS16	0.177483	11.6331	217.461	3.23728e-49	8.86595e-47
EMP3	-0.675775	8.40877	216.649	4.86726e-49	1.3175e-46
ATP5I	0.434789	8.7993	215.168	1.02433e-48	2.74084e-46
CD37	-0.359409	9.11189	215.133	1.04221e-48	2.75699e-46
MCM7	0.675609	8.12793	214.511	1.42456e-48	3.72611e-46
SDCBP	-0.619729	8.17433	213.562	2.29473e-48	5.93544e-46
SLIRP	0.496104	8.21993	212.361	4.19535e-48	1.07323e-45
ARHGDIB	-0.235589	9.8658	210.637	9.9765e-48	2.52438e-45
RP11-354E11.2	-1.04708	8.0637	210.12	1.29295e-47	3.23641e-45
USMG5	0.402251	8.74575	209.473	1.78989e-47	4.43264e-45
HELLS	0.857361	7.94293	207.785	4.17875e-47	1.02397e-44
DUT	0.448426	8.90667	206.788	6.89707e-47	1.67247e-44
RP11-620J15.3	-0.403896	9.49563	205.85	1.10502e-46	2.65193e-44
SNRPG	0.421269	8.46242	204.184	2.55166e-46	6.06124e-44
RPS26	0.220251	11.015	203.547	3.51391e-46	8.26265e-44
SELL	-0.360869	9.07473	203.249	4.08255e-46	9.50376e-44
2006-09-01	-0.377945	8.98076	203.115	4.36619e-46	1.00634e-43
CENPM	0.921538	7.77304	201.589	9.39971e-46	2.14525e-43
RAN	0.326886	9.21028	201.086	1.21036e-45	2.73553e-43
TK1	1.11404	7.80308	200.935	1.30563e-45	2.92248e-43
ATP5E	0.275331	9.78594	200.828	1.37757e-45	3.05413e-43
NDUFA3	0.487615	8.38426	200.521	1.60768e-45	3.53067e-43
HLA-A	-0.235015	10.2169	198.119	5.37427e-45	1.16923e-42
FEN1	0.833771	7.83603	197.218	8.45385e-45	1.8222e-42
CALCOCO2	-0.700343	8.23532	196.19	1.41676e-44	3.02576e-42
RPS23	0.13337	13.3477	193.951	4.36458e-44	9.23664e-42
SRSF6	-0.572819	8.14902	192.802	7.77549e-44	1.63068e-41
TPM4	-0.451014	8.84336	191.994	1.16711e-43	2.42582e-41
CRIP1	-0.866744	7.90357	191.656	1.38301e-43	2.84913e-41
LIMS1	-0.542946	8.38525	190.401	2.59909e-43	5.30739e-41
RNF130	-0.511683	8.60602	189.866	3.40109e-43	6.88468e-41
UBL5	0.341929	8.85154	188.168	7.98577e-43	1.60259e-40
SLC2A3	0.797911	7.94508	187.342	1.20902e-42	2.40554e-40
RPL27	0.157395	11.1704	186.107	2.25011e-42	4.43902e-40
H2AFY	-0.253766	9.80989	185.61	2.88765e-42	5.64888e-40
DUSP2	0.989255	7.88445	184.132	6.07228e-42	1.17797e-39
FABP5	0.456768	8.66213	183.839	7.03508e-42	1.35347e-39
PPIA	0.25888	10.0833	183.609	7.89554e-42	1.50656e-39
MYL12A	-0.362246	8.71278	181.137	2.73646e-41	5.17903e-39
GMNN	0.768682	7.83957	181.013	2.91226e-41	5.4673e-39
ZFAS1	-0.248048	10.5759	179.135	7.4873e-41	1.39437e-38
HSPA5	0.656364	9.13012	178.759	9.04291e-41	1.67071e-38
CDT1	0.729944	7.91492	178.144	1.23188e-40	2.25803e-38
C6orf48	-0.282117	9.24837	177.234	1.94667e-40	3.54035e-38
SERF2	0.218944	10.1353	176.509	2.80326e-40	5.05869e-38
RPSAP58	-0.418842	8.1681	176.1	3.44381e-40	6.16681e-38
NASP	0.434506	8.6384	175.935	3.74142e-40	6.64859e-38
UQCRH	0.226036	9.8645	174.951	6.13501e-40	1.08195e-37
UQCR11-1	0.353347	8.69508	174.513	7.64907e-40	1.33882e-37
SRGN	-0.430932	9.89983	173.945	1.01785e-39	1.76825e-37
FDX1	-0.583176	8.09317	172.604	1.99781e-39	3.44496e-37
FAM117A	-0.550476	8.47015	172.333	2.28916e-39	3.91833e-37
GSTP1	0.276139	9.9931	171.738	3.08727e-39	5.24588e-37
CKS2	0.543732	8.33847	170.248	6.53261e-39	1.10198e-36
RAP1B	-0.423066	8.5031	169.52	9.41915e-39	1.57747e-36
SNRPB	0.33296	8.85911	167.966	2.05791e-38	3.42186e-36
ELMO1	-0.583458	8.13166	167.892	2.13561e-38	3.52588e-36
MINOS1	0.497732	8.13988	167.846	2.18586e-38	3.58342e-36
UNG	0.673331	7.92652	167.401	2.73376e-38	4.4503e-36
DNMT1	0.595845	8.08798	167.192	3.03788e-38	4.91103e-36
TMEM59	-0.317618	8.67407	166.024	5.46473e-38	8.77334e-36
NUDT1	0.526768	8.19664	166.008	5.50901e-38	8.78386e-36
TMEM173	-0.403563	8.34241	165.934	5.71851e-38	9.05586e-36
NCL	0.327515	9.62752	164.884	9.69857e-38	1.52549e-35
NDUFS6	0.38509	8.44666	164.306	1.29677e-37	2.02601e-35
DEK	0.376233	8.81092	163.622	1.82957e-37	2.83937e-35
MCM6	0.695391	7.87999	163.556	1.89173e-37	2.9164e-35
ZWINT	0.8198	7.79222	163.409	2.03635e-37	3.1187e-35
DHFR	0.825476	7.8445	163.253	2.20311e-37	3.35204e-35
PTMS	-0.556689	8.32824	162.86	2.68446e-37	4.0579e-35
RPL15	-0.115195	12.4651	162.637	3.00275e-37	4.50974e-35
DCTPP1	0.479211	8.1616	161.962	4.21661e-37	6.29221e-35
PA2G4	0.338419	8.93193	161.211	6.15364e-37	9.12425e-35
EBPL	-0.256636	9.02669	160.02	1.12005e-36	1.65023e-34
GBP2	-0.585524	8.00717	159.761	1.27595e-36	1.86811e-34
COX7B	0.326012	8.80831	159.109	1.77137e-36	2.57724e-34
SNHG9	0.610023	8.14142	158.914	1.95359e-36	2.8247e-34
MCM3	0.591497	8.05047	158.741	2.13132e-36	3.06266e-34
CLSPN	0.863841	7.78813	158.072	2.98498e-36	4.26303e-34
SNRPD1	0.302822	8.89498	156.797	5.66814e-36	8.04565e-34
ATP2B1	-0.694024	7.99862	155.908	8.86857e-36	1.25122e-33
FTH1	-0.25446	12.0322	155.3	1.20387e-35	1.68824e-33
NME1	0.37947	8.56725	155.244	1.23847e-35	1.72637e-33
CHCHD2	0.233385	9.70989	153.824	2.52984e-35	3.50549e-33
MCM5	0.606612	8.01372	153.065	3.70767e-35	5.10715e-33
CKLF	0.496086	8.16299	152.906	4.01666e-35	5.50023e-33
COX7C	0.192194	10.0442	151.52	8.06814e-35	1.09835e-32
ID1	-0.772056	8.26807	151.152	9.70803e-35	1.31391e-32
CYBA	0.307245	9.25212	150.629	1.26314e-34	1.69969e-32
MZT2B	0.294773	9.34378	150.443	1.38727e-34	1.85599e-32
TMEM258	0.31139	8.87683	148.78	3.20399e-34	4.26204e-32
PNISR	-0.283213	9.1668	147.903	4.98081e-34	6.58797e-32
MPP1	-0.480168	8.18918	147.29	6.7808e-34	8.91809e-32
EIF3D	-0.292122	8.93097	147.233	6.97879e-34	9.12692e-32
ELOVL5	-0.581155	8.12757	147.201	7.09377e-34	9.22547e-32
ITM2B	-0.273606	9.22281	146.672	9.25572e-34	1.19702e-31
SHFM1	0.311083	8.72845	146.243	1.14872e-33	1.47741e-31
C19orf48	0.459695	8.23757	145.457	1.70616e-33	2.18229e-31
MAFF	0.7355	7.87006	144.318	3.02785e-33	3.85166e-31
DNAJB6	-0.36108	8.83368	144.145	3.30214e-33	4.17775e-31
SH3BGRL	-0.306256	8.90672	142.661	6.97144e-33	8.77234e-31
C14orf2	0.263273	9.12642	142.595	7.20881e-33	9.02225e-31
TKT	-0.263428	9.38238	142.501	7.55618e-33	9.40643e-31
C1orf186	-0.730169	7.95855	141.561	1.21328e-32	1.50234e-30
CDC42SE2	-0.516203	8.1719	141.515	1.24139e-32	1.52901e-30
SSBP2	-0.468844	8.24597	141.354	1.34652e-32	1.64977e-30
CHCHD10	0.576439	7.96919	140.985	1.62091e-32	1.97555e-30
DPF1	-0.567605	7.75132	140.641	1.92774e-32	2.33728e-30
ROMO1	0.447649	8.39828	140.531	2.03787e-32	2.45801e-30
EIF4EBP1	0.436391	8.24292	139.787	2.96329e-32	3.5558e-30
ARL6IP5	-0.347879	8.61564	139.564	3.31601e-32	3.95863e-30
NDUFA1	0.338741	8.64164	139.051	4.29337e-32	5.09926e-30
BNIP3L	-0.492557	8.17375	138.923	4.57808e-32	5.4098e-30
ATAD5	0.706283	7.85526	138.863	4.71893e-32	5.54808e-30
PKM	0.35729	8.61213	138.628	5.31274e-32	6.21484e-30
RPLP1	0.116966	13.9905	137.958	7.44343e-32	8.66379e-30
ANXA2	-0.814028	7.92364	137.943	7.50133e-32	8.68773e-30
ACTG1	-0.212008	11.04	136.999	1.20622e-31	1.39008e-29
STRA13	0.554559	7.98824	136.955	1.23338e-31	1.41437e-29
CASP3	-0.691052	7.86341	136.826	1.31653e-31	1.50233e-29
EIF2S3	-0.386683	8.61675	136.745	1.37133e-31	1.55723e-29
KMT2E	-0.440525	8.33505	136.382	1.64615e-31	1.86023e-29
SYPL1	-0.351108	8.57726	136.274	1.73812e-31	1.95285e-29
CDC42	-0.360637	9.01981	136.266	1.74489e-31	1.95285e-29
ATF3	0.723812	7.9399	135.991	2.00453e-31	2.23271e-29
MRPS26	0.504998	8.04375	135.784	2.22448e-31	2.46589e-29
PCBP2	-0.268461	9.36772	135.657	2.37212e-31	2.61709e-29
KDM5B	-0.625346	7.98156	134.902	3.46846e-31	3.8086e-29
COX6C	0.251253	9.22467	134.892	3.48597e-31	3.80985e-29
IGBP1	-0.410478	8.35356	134.815	3.62429e-31	3.94252e-29
NCOA4	-0.535251	8.17375	134.64	3.95881e-31	4.28638e-29
COX5A	0.270926	8.98815	134.47	4.31288e-31	4.64812e-29
CARHSP1	0.514529	8.00398	134.2	4.94076e-31	5.30027e-29
EIF5A	0.360941	8.8074	133.843	5.91447e-31	6.31573e-29
EIF3L	-0.22193	9.33938	133.586	6.73141e-31	7.15528e-29
LRRFIP1	-0.382421	8.95873	133.535	6.90454e-31	7.30595e-29
SPINT2	-0.296933	8.64203	132.885	9.58248e-31	1.00937e-28
RFC4	0.648645	7.83742	132.621	1.09422e-30	1.14741e-28
AMD1	-0.345145	8.73453	131.401	2.02285e-30	2.11165e-28
TCEB2	0.271715	9.0072	131.039	2.4275e-30	2.52275e-28
MCM4	0.678144	7.89749	130.578	3.06221e-30	3.16823e-28
MT-ND4	0.184906	11.8787	129.325	5.75805e-30	5.93105e-28
SIVA1	0.423015	8.26726	129.176	6.20663e-30	6.36494e-28
MZB1	0.585084	8.31161	128.605	8.27626e-30	8.45013e-28
MBOAT7	-0.341123	8.4625	128.59	8.33971e-30	8.47773e-28
S1PR4	-0.44518	8.0992	127.124	1.7456e-29	1.76678e-27
RAD51AP1	0.748245	7.7623	126.267	2.68767e-29	2.7085e-27
RMI2	0.680564	7.80017	126.113	2.90482e-29	2.91471e-27
SRM	0.410678	8.34224	125.632	3.70188e-29	3.69854e-27
CXCL3	1.03143	7.82629	124.975	5.15452e-29	5.12786e-27
LRRC26	0.730027	7.75173	124.67	6.01019e-29	5.95367e-27
EEF1A1	-0.116534	13.5212	124.285	7.2979e-29	7.19864e-27
HMGA1	0.242566	9.1703	124.115	7.94914e-29	7.80794e-27
LAPTM4B	-0.365869	8.45976	123.961	8.59119e-29	8.40312e-27
ARPC5	-0.325826	8.53768	123.903	8.84616e-29	8.6163e-27
ACTB	-0.195447	11.382	123.403	1.1381e-28	1.10391e-26
UBE2C	0.69306	7.74117	123.127	1.30776e-28	1.26321e-26
WSB1	-0.48199	8.17911	123.047	1.3616e-28	1.30978e-26
AAED1	-0.588474	7.98824	122.256	2.02916e-28	1.9439e-26
CDCA7	0.54287	8.03664	122.163	2.12593e-28	2.02826e-26
SPN	-0.417859	8.37374	122.099	2.19589e-28	2.08645e-26
PRDX1	0.308048	9.47689	122.021	2.28462e-28	2.16193e-26
EIF2A	-0.400059	8.29174	121.909	2.4166e-28	2.27757e-26
MAGED2	-0.475607	8.05799	121.662	2.73717e-28	2.5693e-26
GADD45B	0.641422	7.99137	121.545	2.90283e-28	2.71386e-26
RAB37	-0.568158	8.07512	121.445	3.0535e-28	2.84329e-26
SNX3	-0.247333	8.8394	121.048	3.73051e-28	3.45987e-26
RPA3	0.464909	8.11099	120.839	4.14337e-28	3.82752e-26
MYC	0.590208	8.16592	120.808	4.21038e-28	3.87405e-26
CRHBP	-0.547079	8.40106	120.68	4.49119e-28	4.11616e-26
NDUFB2	0.343684	8.49449	120.195	5.73327e-28	5.23391e-26
IL18	-0.472287	8.32805	119.999	6.33064e-28	5.75668e-26
HPGD	-0.699584	7.86973	119.539	7.98299e-28	7.23098e-26
MTURN	-0.621823	8.10129	119.397	8.57393e-28	7.73614e-26
MYL12B	-0.24968	9.02533	119.062	1.01487e-27	9.12171e-26
TOMM40	0.472576	8.00451	118.109	1.6411e-27	1.46935e-25
BIRC5	0.710954	7.75114	117.996	1.73771e-27	1.54989e-25
SNRNP25	0.56377	7.90395	117.561	2.16369e-27	1.92246e-25
MYEOV2	0.368562	8.31706	117.397	2.34972e-27	2.07981e-25
PMAIP1	0.524996	8.29832	117.262	2.51578e-27	2.21836e-25
NPW	0.574061	8.2449	117.024	2.83619e-27	2.49146e-25
ST13	-0.245112	9.15966	116.849	3.09818e-27	2.71137e-25
EPSTI1	-0.528992	7.9358	116.272	4.14414e-27	3.61316e-25
FHL2	-0.636233	7.80448	115.599	5.81833e-27	5.05391e-25
IDS	-0.439307	8.25856	115.34	6.63065e-27	5.7381e-25
CCNDBP1	-0.429407	8.0743	115.223	7.03383e-27	6.06446e-25
MT-ATP6	0.176631	12.0961	115.153	7.28486e-27	6.25772e-25
GLUL	-0.353868	8.7272	115.115	7.42772e-27	6.35698e-25
LSM7	0.224992	9.4186	114.948	8.07939e-27	6.88938e-25
RPS18	0.102151	13.8169	113.979	1.31678e-26	1.11874e-24
ORAI3	-0.51856	8.04874	113.953	1.33429e-26	1.12949e-24
SNAP23	-0.489546	8.00665	113.532	1.64971e-26	1.39143e-24
LSMD1	0.335797	8.73876	113.399	1.7643e-26	1.48271e-24
RPL36A	0.185847	9.93547	113.171	1.97992e-26	1.65793e-24
TESPA1	-0.520739	8.02957	113.123	2.02842e-26	1.69246e-24
LAMTOR1	-0.284397	8.64039	113.054	2.09963e-26	1.74562e-24
NUCKS1	0.318437	8.83657	112.889	2.28252e-26	1.89092e-24
UBXN1	-0.32743	8.60357	112.795	2.39285e-26	1.97529e-24
TM4SF1	-0.5853	7.8815	112.47	2.8195e-26	2.31926e-24
C9orf142	0.470405	8.05709	111.888	3.78017e-26	3.09854e-24
RTN4	-0.306016	8.59278	111.622	4.32434e-26	3.53215e-24
HIST1H1C	0.522265	8.54831	111.501	4.59677e-26	3.74155e-24
MLLT3	-0.454622	8.29362	111.329	5.01349e-26	4.06652e-24
HLA-B	-0.181002	10.1852	110.953	6.05962e-26	4.89798e-24
GGH	0.572237	7.87827	110.919	6.16233e-26	4.96377e-24
ZBTB16	-0.578674	7.94568	110.906	6.20418e-26	4.98025e-24
C16orf54	-0.58681	7.91477	110.845	6.39818e-26	5.11832e-24
CDC45	0.66057	7.7505	110.032	9.64379e-26	7.68828e-24
MRPL12	0.384648	8.15046	109.991	9.84258e-26	7.81998e-24
C7orf73	-0.332706	8.58008	109.738	1.1183e-25	8.85471e-24
MCM2	0.586945	7.84576	109.324	1.3779e-25	1.08732e-23
OS9	-0.401031	8.10215	108.66	1.92648e-25	1.51509e-23
PRDX4	0.386282	8.14048	108.651	1.93577e-25	1.51727e-23
HSPB1	0.368636	9.11909	108.46	2.13128e-25	1.6649e-23
COX5B	0.23464	9.09885	108.427	2.1673e-25	1.68737e-23
LSM5	0.295404	8.58118	108.405	2.19112e-25	1.70024e-23
CDK6	-0.293352	9.21325	108.054	2.61567e-25	2.02293e-23
VPREB1	0.615075	7.7441	107.839	2.91554e-25	2.24738e-23
ORC6	0.724417	7.79975	107.808	2.96126e-25	2.27509e-23
RPS15	0.0985152	12.7375	106.845	4.81334e-25	3.68584e-23
HLA-DRA	-0.236025	10.0353	106.476	5.79784e-25	4.42518e-23
CENPW	0.570974	7.87468	105.959	7.52764e-25	5.72666e-23
CDK4	0.338943	8.27492	105.563	9.19321e-25	6.97097e-23
ATP8B4	-0.498361	8.09836	105.498	9.49891e-25	7.17938e-23
PSMA7	0.260925	9.04043	105.043	1.19485e-24	9.00162e-23
PHGDH	0.454959	8.03277	104.268	1.76754e-24	1.32731e-22
MIR142	-0.510661	8.18912	104.128	1.89693e-24	1.4199e-22
EIF3F	-0.203062	9.3664	103.821	2.21477e-24	1.65249e-22
TM7SF3	-0.366619	8.20783	103.71	2.34262e-24	1.74229e-22
C1QBP	0.249425	8.93761	103.607	2.46736e-24	1.82923e-22
ARID5A	-0.482637	8.01985	103.394	2.74763e-24	2.03054e-22
ORAI2	-0.474586	8.06582	103.188	3.04735e-24	2.24491e-22
MPO	1.07252	8.28679	103.07	3.23458e-24	2.37532e-22
ID3	-0.765454	7.74107	102.718	3.86451e-24	2.82899e-22
USP1	0.462718	8.01282	102.545	4.21736e-24	3.07761e-22
UBE2T	0.616811	7.77884	102.523	4.26401e-24	3.10193e-22
NPM1	-0.140053	11.1494	101.801	6.14036e-24	4.453e-22
MVP	-0.558711	7.82756	101.724	6.38309e-24	4.61466e-22
CAPN1	-0.450491	7.97587	101.244	8.13113e-24	5.8602e-22
DTL	0.611567	7.75712	100.817	1.00863e-23	7.24687e-22
DTYMK	0.523973	7.86995	100.77	1.03292e-23	7.39859e-22
SPNS3	0.57189	7.96101	100.138	1.42149e-23	1.01506e-21
SNRPD2	0.200512	9.66198	100.083	1.46125e-23	1.04025e-21
CENPH	0.508558	7.9664	99.5585	1.90453e-23	1.3517e-21
SLBP	0.430889	8.08677	99.4716	1.98999e-23	1.40805e-21
PFN1	0.200272	9.8058	99.199	2.28363e-23	1.61093e-21
SNX2	-0.423461	8.11688	99.1049	2.3948e-23	1.68424e-21
RPL28	0.100827	12.929	99.0871	2.4164e-23	1.69432e-21
CHAF1A	0.614148	7.81468	98.799	2.79473e-23	1.95371e-21
NHP2	0.281215	8.70539	98.343	3.51841e-23	2.45225e-21
FAM175A	-0.511559	7.97953	97.8811	4.44284e-23	3.08731e-21
IQGAP2	-0.341427	8.50688	97.8489	4.51549e-23	3.12846e-21
RCSD1	-0.361734	8.43209	97.8088	4.6079e-23	3.18301e-21
PAIP2	-0.265405	8.80215	97.5198	5.33192e-23	3.67224e-21
CYTIP	0.51354	8.05256	97.3097	5.92891e-23	4.07136e-21
TMEM43	-0.527043	7.88225	97.1552	6.41e-23	4.38878e-21
SNHG7	-0.290767	9.32091	96.6784	8.15535e-23	5.5674e-21
GNB2L1	-0.10881	12.0505	96.5555	8.67776e-23	5.90672e-21
CD9	-0.633774	7.89336	96.5487	8.70752e-23	5.90969e-21
WDR49	-0.478463	7.74799	95.8019	1.26972e-22	8.59239e-21
CCDC167	0.55719	7.84374	95.5392	1.44993e-22	9.78343e-21
CRIP2	-0.457251	7.74537	95.4649	1.50539e-22	1.01283e-20
RPS27	0.0926249	12.8657	95.3194	1.62016e-22	1.08691e-20
TPI1	0.222047	9.30672	94.6525	2.26922e-22	1.51796e-20
SMC2	0.524939	7.92387	94.4495	2.51431e-22	1.6771e-20
BNIP2	-0.434739	8.08469	94.1349	2.94739e-22	1.96035e-20
CMTM6	-0.423051	8.09353	94.1122	2.98137e-22	1.9773e-20
CHMP1B	-0.402182	8.11036	94.0593	3.06217e-22	2.02512e-20
TMEM106C	0.485686	7.9016	93.8369	3.42624e-22	2.25947e-20
PFDN2	0.310015	8.3636	93.5952	3.87129e-22	2.53884e-20
NFKBIA	0.391805	8.87665	93.595	3.87168e-22	2.53884e-20
NKG7	0.549349	7.93789	93.4622	4.14023e-22	2.70731e-20
VPS37B	-0.510803	7.94798	93.4504	4.16512e-22	2.71596e-20
CSDE1	-0.314148	8.57249	93.148	4.85257e-22	3.15539e-20
ACVR2B	-0.489017	7.79694	92.981	5.27977e-22	3.42361e-20
ANAPC11	0.350846	8.33625	92.6083	6.37401e-22	4.12168e-20
CPPED1	-0.592813	7.9107	92.4053	7.06264e-22	4.55433e-20
CTNNBL1	-0.442716	8.08158	92.3404	7.29783e-22	4.69299e-20
ETS2	-0.465746	8.16136	92.3347	7.3188e-22	4.69351e-20
RAD51	0.587191	7.7415	91.7457	9.85613e-22	6.30332e-20
LYN	-0.426168	8.12131	91.6666	1.0258e-21	6.54236e-20
HSP90AA1	0.229677	10.5819	91.573	1.07549e-21	6.84053e-20
NR2C2AP	0.56469	7.77086	91.519	1.10525e-21	7.01068e-20
SLC40A1	-0.55792	8.04332	91.513	1.10862e-21	7.01294e-20
HADHB	-0.335876	8.2064	91.0867	1.37515e-21	8.67536e-20
SLC27A2	-0.546934	7.89073	90.2332	2.11676e-21	1.33179e-19
CHEK1	0.594776	7.8268	90.0483	2.32415e-21	1.45832e-19
E2F1	0.582737	7.74962	89.9183	2.48199e-21	1.55318e-19
VCP	-0.356754	8.13176	89.8451	2.5756e-21	1.60743e-19
BTF3	-0.109071	11.1654	89.7861	2.65355e-21	1.65166e-19
ARHGAP15	-0.35985	8.13793	89.3997	3.22586e-21	2.00253e-19
NDUFB1	0.310643	8.49866	89.016	3.91639e-21	2.42473e-19
UQCR10	0.266991	8.64237	88.968	4.01257e-21	2.47768e-19
UQCC2	0.397107	8.10031	88.9086	4.13476e-21	2.54638e-19
PAPSS1	-0.415733	7.98986	88.7792	4.41437e-21	2.7114e-19
HNRNPH1	-0.372398	8.66549	88.5412	4.97875e-21	3.05001e-19
DNTT	1.07583	7.83934	88.2257	5.83949e-21	3.56791e-19
PSAP	-0.331568	8.21068	88.0178	6.48682e-21	3.95305e-19
CA5B	-0.557862	7.80944	87.9377	6.75473e-21	4.10557e-19
CAMK1D	-0.571234	7.83666	87.8059	7.22039e-21	4.37717e-19
IL8	1.0866	8.25166	87.4321	8.7222e-21	5.27387e-19
HSPB11	0.377322	8.06677	87.021	1.07374e-20	6.47554e-19
MALAT1	-0.187374	14.7852	86.8802	1.15297e-20	6.9354e-19
WTAP	-0.342597	8.18667	86.8507	1.17032e-20	7.02164e-19
CDC42SE1	-0.505448	7.92172	86.8202	1.18848e-20	7.11222e-19
PDZD8	-0.524662	8.0273	86.8094	1.19499e-20	7.13288e-19
PRELID1	0.265536	8.57151	86.4492	1.43371e-20	8.53589e-19
YBX1	0.164086	10.3995	86.2835	1.55903e-20	9.25832e-19
GNA15	-0.288619	8.52306	85.7462	2.04575e-20	1.21178e-18
TUBA4A	0.574012	7.83626	85.5492	2.26013e-20	1.33537e-18
APLP2	-0.329645	8.56502	85.3979	2.43981e-20	1.43788e-18
LYRM5	-0.409598	8.02622	85.1685	2.7399e-20	1.61066e-18
AP1S2	-0.383684	8.19196	84.9917	2.99617e-20	1.75687e-18
HIRIP3	0.554937	7.80898	84.9221	3.10356e-20	1.81527e-18
ZNF385D	-0.552406	7.8867	84.8862	3.16045e-20	1.84391e-18
MAD2L1	0.487259	7.90792	84.6034	3.64632e-20	2.12207e-18
NACA	-0.113903	11.9876	84.517	3.80933e-20	2.2114e-18
FNBP1	-0.35021	8.34322	84.4691	3.90257e-20	2.2599e-18
ARRDC3	-0.510627	8.03013	84.2749	4.30537e-20	2.48697e-18
ISG20	-0.448695	8.14696	84.2604	4.33715e-20	2.49912e-18
POLR2I	0.33717	8.24241	84.1164	4.66496e-20	2.68137e-18
TMEM109	0.393331	7.95078	84.0056	4.93372e-20	2.82887e-18
THEMIS2	-0.494573	7.88531	83.9421	5.09476e-20	2.91403e-18
HSPA8	0.272222	9.13471	83.8712	5.28087e-20	3.01307e-18
COX8A	0.285322	8.61607	83.7177	5.70722e-20	3.24837e-18
CENPK	0.546338	7.83844	83.3704	6.80331e-20	3.86279e-18
RFC1	0.411615	8.07784	83.1368	7.65667e-20	4.33673e-18
TRIM58	-0.516414	7.83757	83.116	7.73786e-20	4.37208e-18
CD48	0.55774	7.8805	83.0788	7.88472e-20	4.44427e-18
HNRNPAB	0.331185	8.43165	83.0348	8.06216e-20	4.53331e-18
PMPCB	-0.353177	8.19093	82.9978	8.21466e-20	4.60793e-18
H1F0	-0.481721	8.53604	82.8639	8.79023e-20	4.91894e-18
AKR1C3	-0.317138	8.44715	82.8106	9.03061e-20	5.04133e-18
RPL36AL	-0.177824	9.54484	82.6251	9.91887e-20	5.52396e-18
CD320	0.515824	7.83051	82.3968	1.11337e-19	6.1857e-18
MRPS34	0.322688	8.23416	82.3766	1.12479e-19	6.23429e-18
HBB	0.477759	7.7301	82.2347	1.20851e-19	6.68241e-18
BEX4	-0.338134	8.28776	82.1667	1.25078e-19	6.89975e-18
RHOG	-0.319406	8.2975	82.0834	1.30466e-19	7.17992e-18
KCNQ1OT1	-0.604736	8.02101	82.0106	1.35357e-19	7.43154e-18
NUSAP1	0.563197	7.79663	81.9934	1.36543e-19	7.47904e-18
RGS2	0.59454	8.05735	81.8907	1.43827e-19	7.85949e-18
DNPH1	0.338675	8.22523	81.6369	1.63535e-19	8.91554e-18
MT-CO1	0.133496	12.7443	81.5621	1.6984e-19	9.23761e-18
PDLIM1	-0.483275	7.95151	81.3285	1.91148e-19	1.03723e-17
PTGER2	-0.498599	7.84474	81.2924	1.94677e-19	1.05393e-17
REC8	-0.42003	8.00623	80.891	2.3852e-19	1.28829e-17
CYCS	0.277764	8.47891	80.7024	2.6241e-19	1.41404e-17
RAB13	-0.330959	8.307	80.5982	2.76612e-19	1.48712e-17
BRCA1	0.561433	7.75833	80.3621	3.11716e-19	1.67199e-17
GAPDH	0.148095	11.7531	80.1768	3.42366e-19	1.83217e-17
CAST	-0.447143	8.1426	80.101	3.55752e-19	1.89944e-17
SERINC3	-0.415122	8.04442	79.9297	3.87974e-19	2.06674e-17
RALA	-0.352966	8.08119	79.9236	3.89168e-19	2.06836e-17
THEM6	0.502367	7.77721	79.9006	3.93721e-19	2.0878e-17
MT-ND4L	0.28142	8.76156	79.8506	4.03816e-19	2.13646e-17
LAPTM5	-0.235451	8.74872	79.6743	4.41509e-19	2.33059e-17
ITGB3BP	0.456079	7.93785	79.6311	4.51274e-19	2.37674e-17
AKAP13	-0.401965	8.1819	79.6205	4.53692e-19	2.38409e-17
NDUFA2	0.305707	8.3481	79.3037	5.32609e-19	2.79248e-17
RNASEH2A	0.467105	7.8998	79.0894	5.93612e-19	3.10532e-17
TAOK3	-0.279312	8.65576	78.8727	6.62427e-19	3.45754e-17
PSME2	0.239053	8.69861	78.4579	8.17218e-19	4.25593e-17
SH3BGRL3	-0.216994	9.61525	78.3478	8.64075e-19	4.48991e-17
PGM2L1	-0.537919	7.79467	78.3224	8.75234e-19	4.53777e-17
ZBTB20	-0.503009	7.91244	78.2118	9.25618e-19	4.78832e-17
IL1RAP	-0.503773	7.80913	78.084	9.87509e-19	5.09716e-17
PIK3IP1	-0.408785	8.02651	77.9961	1.03244e-18	5.3173e-17
ASF1B	0.554327	7.73669	77.8665	1.10243e-18	5.66523e-17
EMP1	-0.604248	7.78358	77.6527	1.22846e-18	6.29895e-17
KHDRBS1	-0.2457	8.73016	77.6225	1.2474e-18	6.38201e-17
PTMA	0.109905	12.2963	77.6123	1.25388e-18	6.40111e-17
LYSMD2	-0.380046	8.07445	76.9731	1.73305e-18	8.82794e-17
AMICA1	0.54953	7.78071	76.8532	1.84152e-18	9.35997e-17
EXOSC5	0.397293	7.95012	76.7553	1.93512e-18	9.81432e-17
C16orf59	0.46923	7.73063	76.3242	2.40712e-18	1.21816e-16
ATOX1	0.360796	8.19082	76.151	2.62788e-18	1.32699e-16
CDCA5	0.519281	7.73908	75.9419	2.92132e-18	1.47198e-16
XRCC2	0.510671	7.74694	75.9283	2.94152e-18	1.47895e-16
MT-ND5	0.200442	10.2861	75.9084	2.97141e-18	1.49076e-16
MSH6	0.471143	7.91577	75.5912	3.48909e-18	1.74672e-16
PDCD5	0.313286	8.2851	75.5167	3.62338e-18	1.81006e-16
LYPLA1	-0.329041	8.19586	75.5044	3.64602e-18	1.81747e-16
FGFR1OP2	-0.329961	8.28958	75.4484	3.75078e-18	1.86569e-16
TRPV2	-0.47334	7.8421	75.1647	4.33045e-18	2.14944e-16
RPS12	0.0885228	13.7117	75.0616	4.56254e-18	2.25982e-16
NDUFS5	0.196689	9.15704	75.0225	4.65378e-18	2.30011e-16
MCM10	0.513845	7.73705	74.8653	5.03961e-18	2.48553e-16
CMSS1	0.397602	7.98792	74.7719	5.28359e-18	2.60035e-16
CFLAR	-0.384243	8.08525	74.7627	5.30838e-18	2.60704e-16
TMEM123	-0.266956	8.52855	74.5646	5.8685e-18	2.87606e-16
PRKX	-0.481909	7.84272	74.5378	5.94885e-18	2.90931e-16
ATP1B1	-0.466379	7.94676	74.2579	6.85491e-18	3.34314e-16
OAZ2	-0.378026	7.9622	74.2551	6.86464e-18	3.34314e-16
TMBIM4-1	-0.309901	8.28797	74.186	7.10944e-18	3.45513e-16
ACYP1	0.431098	7.93855	74.1451	7.25794e-18	3.51995e-16
NDUFB11	0.211753	9.0731	73.9453	8.03123e-18	3.88688e-16
RUNX1	0.332898	8.30074	73.4092	1.05375e-17	5.08925e-16
LRP10	-0.499151	7.7949	73.3489	1.08645e-17	5.23634e-16
C17orf89	0.31332	8.21473	73.0216	1.28241e-17	6.16801e-16
SOX4	-0.295129	9.96762	72.8743	1.38177e-17	6.63222e-16
MEX3B	-0.507173	7.76811	72.8359	1.40889e-17	6.74847e-16
MND1	0.482401	7.753	72.8155	1.42357e-17	6.80476e-16
HADHA	-0.273741	8.64206	72.7055	1.50515e-17	7.17998e-16
RPL23	0.111693	11.5531	72.6751	1.52853e-17	7.27663e-16
CMPK1	-0.339156	8.10833	72.5985	1.58899e-17	7.54901e-16
MIR24-2	-0.486632	8.06339	72.3303	1.82028e-17	8.6302e-16
PHPT1	0.320315	8.32722	72.1929	1.9516e-17	9.23398e-16
BOLA3	0.412345	7.92614	72.1048	2.04062e-17	9.63561e-16
NOLC1	0.394512	7.9871	71.9929	2.15975e-17	1.01775e-15
TRA2B	0.243955	8.68877	71.6644	2.5509e-17	1.19965e-15
GIMAP7	-0.431562	7.9472	71.6307	2.59487e-17	1.21786e-15
NPR3	-0.353973	8.16549	71.5258	2.73663e-17	1.28181e-15
PPM1G	0.313141	8.30753	71.3867	2.93645e-17	1.37264e-15
DERL3	0.516293	7.75775	71.3647	2.96939e-17	1.38526e-15
ITGA4	-0.374237	8.3822	71.2905	3.08314e-17	1.43545e-15
C1orf228	-0.273474	8.79254	71.0829	3.4252e-17	1.59152e-15
ANTXR2	-0.49903	7.82346	71.0768	3.43582e-17	1.59328e-15
EIF1B	-0.308821	8.46753	71.0473	3.48767e-17	1.61411e-15
HBEGF	0.541802	7.78162	70.9285	3.70408e-17	1.71086e-15
ARG2	-0.512761	7.77374	70.7501	4.05467e-17	1.86908e-15
TOMM5	0.434057	7.9611	70.74	4.07552e-17	1.87498e-15
KLF6	-0.327965	9.17148	70.7155	4.12639e-17	1.89464e-15
LY6E	0.227636	8.57246	70.681	4.19915e-17	1.92425e-15
COX17	0.386628	8.00432	70.6245	4.32109e-17	1.97624e-15
GPATCH4	0.39229	7.98185	70.5433	4.50263e-17	2.05523e-15
SUPT16H	0.348411	8.13916	70.2477	5.23062e-17	2.38285e-15
RPL10	-0.0813878	13.7691	70.2002	5.35822e-17	2.43621e-15
ANKRD28	-0.243407	9.41509	70.14	5.52402e-17	2.5067e-15
RPL39L	0.50734	7.76626	70.043	5.80258e-17	2.62798e-15
C16orf13	0.287639	8.37533	69.998	5.93649e-17	2.68341e-15
ATP6V1G1	-0.209335	8.90675	69.9792	5.99331e-17	2.70384e-15
KNOP1	0.463683	7.87409	69.9376	6.12097e-17	2.7561e-15
ZSCAN18	-0.443696	7.93923	69.8662	6.34672e-17	2.85222e-15
FKBP11	0.369067	8.06495	69.7922	6.58922e-17	2.9555e-15
SLC39A8	-0.410074	7.93015	69.7324	6.79228e-17	3.04072e-15
NPM3	0.273893	8.18713	69.6156	7.20636e-17	3.2199e-15
CTSF	-0.451578	7.87847	69.5351	7.50679e-17	3.34771e-15
ACOT7	0.470873	7.84299	69.5247	7.54627e-17	3.35888e-15
RNF125	-0.456081	7.92139	69.4326	7.90722e-17	3.51283e-15
RP11-386G11.10	0.473278	7.746	69.4288	7.92239e-17	3.51286e-15
IFITM1	-0.422359	7.87737	69.4155	7.9758e-17	3.52982e-15
NME4	0.259779	8.56726	68.7723	1.10516e-16	4.88179e-15
MRPL24	0.379176	7.91878	68.7669	1.10818e-16	4.88585e-15
RPL21	0.0826504	12.3539	68.7344	1.12658e-16	4.95759e-15
IGLL1	0.450517	8.93537	68.6148	1.197e-16	5.25754e-15
UBE2D3	-0.197312	8.76741	68.4069	1.3301e-16	5.83115e-15
MARCKSL1	-0.377034	8.21362	68.2828	1.41655e-16	6.19846e-15
FANCI	0.46919	7.76338	68.2683	1.42698e-16	6.23237e-15
LIMD2	-0.279073	8.49168	68.1848	1.4887e-16	6.48977e-15
RPS20	0.0924109	11.7245	68.1627	1.5055e-16	6.55074e-15
PSMB3	0.213613	8.61399	68.1301	1.53054e-16	6.64727e-15
KRAS	-0.392865	8.05002	68.0707	1.57735e-16	6.83781e-15
2011-09-01	-0.360316	8.19677	67.7774	1.83037e-16	7.9199e-15
GMFG	-0.152418	9.71482	67.7172	1.88712e-16	8.15032e-15
HMGB1	0.150752	10.5937	67.6007	2.00196e-16	8.6303e-15
TAX1BP1	-0.344994	8.18376	67.5763	2.02694e-16	8.72185e-15
HIPK1	-0.476845	7.95633	67.3309	2.29552e-16	9.85931e-15
PPIH	0.368624	8.03623	67.2551	2.38554e-16	1.02271e-14
S100Z	0.491958	7.78654	67.1635	2.49899e-16	1.06937e-14
ADAM8	-0.47654	7.80306	67.0283	2.67642e-16	1.1432e-14
RFC3	0.500312	7.77951	67.012	2.6986e-16	1.15056e-14
MZT2A	0.248161	8.65824	66.8092	2.99097e-16	1.27289e-14
FXR1	-0.320934	8.38375	66.7402	3.09759e-16	1.31585e-14
POLD3	0.496013	7.80944	66.6342	3.26873e-16	1.38603e-14
CDC6	0.499334	7.73985	66.4336	3.6188e-16	1.53167e-14
CD44	-0.290734	8.58382	66.4204	3.64321e-16	1.53921e-14
SORL1	-0.397912	8.10054	66.2922	3.88785e-16	1.63959e-14
CEBPB	0.349275	8.71345	66.233	4.00642e-16	1.68653e-14
AGPS	-0.41683	7.93906	66.135	4.21066e-16	1.76931e-14
CRBN	-0.302204	8.21478	65.7457	5.13031e-16	2.15186e-14
SLC29A1	0.471794	7.79722	65.6677	5.33737e-16	2.23469e-14
TPPP3	-0.367988	7.73397	65.6467	5.39464e-16	2.25461e-14
SGOL1	0.457086	7.73921	65.413	6.07376e-16	2.53389e-14
LSM3	0.246831	8.43849	65.3597	6.24005e-16	2.59861e-14
RP11-349A22.5	-0.356181	8.13111	65.3433	6.29249e-16	2.61577e-14
CORO1A	0.3001	8.35344	65.2933	6.45418e-16	2.6782e-14
SVIP	0.335604	8.14017	65.2614	6.55952e-16	2.71707e-14
LAGE3	0.285905	8.19962	65.1571	6.91581e-16	2.85956e-14
TIMM8B	0.296719	8.16821	64.7453	8.52345e-16	3.51804e-14
CD55	-0.401602	7.97813	64.5836	9.25202e-16	3.812e-14
TNFRSF14	-0.427908	7.95875	64.5182	9.56431e-16	3.9337e-14
IER3	0.52786	7.74716	64.3996	1.01577e-15	4.17037e-14
CLK1	0.381071	8.04093	64.3233	1.05591e-15	4.32756e-14
TRAF5	-0.472558	7.8849	64.2988	1.06908e-15	4.37385e-14
HIST3H2A	-0.351254	7.72634	64.286	1.07607e-15	4.39472e-14
PDCD4	-0.351895	8.19392	63.9772	1.25868e-15	5.1315e-14
RFX2	-0.468344	7.80628	63.8218	1.36196e-15	5.54283e-14
LTA4H	-0.270704	8.24601	63.7278	1.42857e-15	5.80377e-14
ASAH1	-0.302387	8.2424	63.7201	1.43412e-15	5.81618e-14
SNRPD3	0.252852	8.48149	63.4072	1.68102e-15	6.80566e-14
SUCNR1	0.368125	7.72571	63.3766	1.70733e-15	6.90017e-14
FUS	0.248687	8.70123	63.2495	1.82112e-15	7.34728e-14
ARPC3	-0.150537	9.56978	63.2324	1.83699e-15	7.39849e-14
BTG2	0.367029	8.24181	63.0222	2.0439e-15	8.2176e-14
NEDD8	0.198878	8.76988	62.9933	2.07408e-15	8.32456e-14
RELB	-0.478898	7.79634	62.7707	2.32223e-15	9.30449e-14
MKI67	0.484272	7.744	62.6027	2.52902e-15	1.01156e-13
EIF3H	-0.154978	9.3604	62.5898	2.54567e-15	1.01648e-13
CD63	-0.222643	8.92392	62.3807	2.83087e-15	1.12842e-13
RPS25	0.0783274	12.1412	62.3432	2.88525e-15	1.14813e-13
MICAL1	-0.457317	7.81813	62.3333	2.89975e-15	1.15193e-13
GIMAP2	-0.357369	7.97879	62.3093	2.93533e-15	1.16408e-13
ZNF277	-0.423027	7.91015	62.2451	3.03264e-15	1.20063e-13
FOXN3	-0.389214	8.11376	62.1558	3.17325e-15	1.25416e-13
TSPYL1	-0.396392	8.00891	61.9357	3.54863e-15	1.40014e-13
ATP5G3	0.176743	9.23377	61.8735	3.66237e-15	1.44258e-13
FOXP1	-0.320132	8.33029	61.6724	4.05628e-15	1.59504e-13
AKIRIN2	-0.409949	7.91567	61.6644	4.07271e-15	1.5988e-13
ARF5	-0.324306	8.16979	61.6095	4.18792e-15	1.64126e-13
EIF2S2	0.245479	8.53193	61.3928	4.67517e-15	1.82913e-13
TFDP1	0.390718	7.95722	61.3163	4.86027e-15	1.89836e-13
SUPT4H1	-0.253118	8.3678	61.3054	4.88745e-15	1.90578e-13
RRM1	0.425544	7.87324	61.2646	4.98971e-15	1.9424e-13
TNFAIP8L2	0.443614	7.78749	61.193	5.17454e-15	2.01099e-13
GDI2	-0.192137	8.73256	61.188	5.1877e-15	2.01274e-13
TMPO	0.405074	8.00692	60.7824	6.37451e-15	2.46909e-13
QARS	-0.262053	8.23593	60.6923	6.67295e-15	2.58039e-13
IDH2	0.244289	8.38792	60.6288	6.89183e-15	2.66061e-13
RNASEH2C	0.259635	8.39783	60.5887	7.03358e-15	2.71084e-13
PTGS2	0.576758	7.77597	60.5128	7.31e-15	2.81272e-13
RPA2	0.363919	7.92555	60.4604	7.50752e-15	2.88395e-13
HLA-DMA	-0.249465	8.4536	60.4513	7.54221e-15	2.89251e-13
MRPL11	0.277329	8.30185	60.4361	7.60045e-15	2.91005e-13
IRF8	0.331776	7.74334	60.4297	7.62543e-15	2.91482e-13
RNF24	-0.365209	8.00607	60.4218	7.65613e-15	2.92175e-13
TPM1	-0.422943	7.93217	60.3747	7.84133e-15	2.98386e-13
TSPAN31	-0.444242	7.83359	60.3739	7.8445e-15	2.98386e-13
NRM	0.444703	7.82635	60.1696	8.70253e-15	3.30483e-13
CYC1	0.259644	8.26566	59.992	9.52436e-15	3.61104e-13
GLTSCR2	-0.137925	9.59599	59.9759	9.60275e-15	3.63484e-13
NARF	-0.339469	8.04566	59.9597	9.68214e-15	3.65894e-13
SMC3	0.29271	8.19349	59.9065	9.94738e-15	3.75308e-13
AKIRIN1	-0.389659	7.98338	59.8604	1.0183e-14	3.83577e-13
RNF7	-0.259207	8.41132	59.8452	1.02622e-14	3.85934e-13
TMEM97	0.451877	7.84073	59.7658	1.06845e-14	4.01167e-13
LRCH4	-0.393288	7.90118	59.7301	1.08798e-14	4.07845e-13
MDM4	-0.3861	8.17474	59.7245	1.09108e-14	4.08346e-13
NHP2L1	0.199825	8.70742	59.6538	1.13098e-14	4.22603e-13
ANXA7	-0.266182	8.21511	59.6146	1.15378e-14	4.30432e-13
WDR45B	-0.398357	7.9391	59.4913	1.22837e-14	4.57525e-13
UBE2F	-0.368773	7.93932	59.3597	1.31329e-14	4.88373e-13
TXNIP	-0.302586	9.05106	59.3338	1.33073e-14	4.94068e-13
C1orf35	0.396176	7.90383	59.3257	1.33617e-14	4.95299e-13
XAF1	-0.402869	7.92754	59.2027	1.42236e-14	5.26409e-13
IPO11	-0.410812	7.85124	59.1638	1.45081e-14	5.36086e-13
ARID4B	-0.300183	8.19299	59.1532	1.45864e-14	5.38125e-13
MT-CO2	0.119049	12.3922	58.632	1.90101e-14	7.00217e-13
SPINK2	0.164902	9.83582	58.0008	2.62015e-14	9.63578e-13
CDKN2D	-0.432894	7.81241	57.9383	2.70475e-14	9.93122e-13
VIM-AS1	-0.453071	7.76615	57.9199	2.73005e-14	1.00083e-12
TUBB6	-0.424195	7.76584	57.8295	2.85855e-14	1.04629e-12
FUT7	0.472321	7.76201	57.6108	3.19466e-14	1.16748e-12
SLC10A5	-0.344554	7.74074	57.5985	3.21472e-14	1.17297e-12
NOP16	0.405284	7.84105	57.3701	3.61047e-14	1.31531e-12
IL1B	-0.366449	8.14001	57.1969	3.94302e-14	1.43421e-12
MYL6	-0.153125	9.70872	57.1597	4.01815e-14	1.45926e-12
BANF1	0.22076	8.47263	56.6994	5.07799e-14	1.84046e-12
EIF4H	-0.232165	8.32707	56.6972	5.08363e-14	1.84046e-12
CREG1	-0.270718	8.26048	56.5344	5.52236e-14	1.99485e-12
WDR34	0.42491	7.81728	56.5327	5.5272e-14	1.99485e-12
HNRNPH2	-0.315476	8.03477	56.4416	5.78916e-14	2.08616e-12
TRMT112	0.190271	8.68096	56.3091	6.19284e-14	2.22818e-12
POLE2	0.436396	7.75328	56.0939	6.90921e-14	2.48209e-12
PHB	0.214599	8.4968	56.0174	7.18335e-14	2.5766e-12
HPGDS	-0.4483	7.93531	56.0051	7.22818e-14	2.58869e-12
DDIT4	0.360054	8.50314	55.9709	7.35506e-14	2.63008e-12
DYRK1B	-0.428562	7.774	55.9309	7.50618e-14	2.68e-12
EIF4G2	-0.287718	8.21865	55.8484	7.82817e-14	2.79069e-12
PSMC3IP	0.419696	7.7354	55.8412	7.85693e-14	2.79666e-12
INSIG2	-0.425952	7.80612	55.8085	7.98853e-14	2.83916e-12
GIMAP1	-0.420389	7.83352	55.7151	8.37713e-14	2.97273e-12
HLA-DRB1	-0.236627	9.17071	55.7094	8.40138e-14	2.9768e-12
MRPL41	0.320251	8.05416	55.6726	8.56022e-14	3.02847e-12
HLA-DQA2	-0.361111	7.89092	55.6106	8.83477e-14	3.12086e-12
DNAJC4	-0.30705	8.26759	55.5095	9.30099e-14	3.28057e-12
ATP5C1	-0.165148	8.96614	55.4905	9.39121e-14	3.30738e-12
RPL27A	0.07984	12.2688	55.4499	9.58703e-14	3.37125e-12
DPYSL3	-0.3208	7.7422	55.3324	1.01775e-13	3.5735e-12
NOP58	0.262145	8.22587	55.3218	1.02328e-13	3.5875e-12
SPC25	0.355348	7.72263	55.2528	1.05983e-13	3.71004e-12
NDUFA5	-0.265975	8.23479	55.1683	1.10637e-13	3.86713e-12
AIF1	0.142866	9.85023	55.0918	1.15029e-13	4.01464e-12
SMIM4	0.41219	7.91802	54.9521	1.23502e-13	4.30391e-12
GABARAPL2	-0.237374	8.30908	54.7205	1.3895e-13	4.83502e-12
POLR3K	0.380699	7.84859	54.6906	1.41078e-13	4.89988e-12
HIST1H2AC	-0.473227	8.00782	54.6884	1.41236e-13	4.89988e-12
EPB41L4A-AS1	-0.239031	8.70833	54.5007	1.55393e-13	5.38302e-12
GIMAP5	-0.436067	7.76226	54.4853	1.56618e-13	5.41741e-12
CALM1	0.27363	8.37756	54.4449	1.59867e-13	5.52158e-12
COX7A2	0.15417	9.10413	54.2743	1.74371e-13	6.0136e-12
PHYKPL	-0.364953	7.93373	54.2095	1.80217e-13	6.20603e-12
CFL1	0.134027	9.86891	54.2053	1.80603e-13	6.21012e-12
MRPL20	0.257472	8.28638	54.184	1.82568e-13	6.26844e-12
TIMM13	0.193267	8.79097	54.1524	1.85523e-13	6.36051e-12
PRKDC	0.324787	8.24131	54.0992	1.9062e-13	6.52564e-12
BRCA2	0.463079	7.80481	53.9924	2.01265e-13	6.87995e-12
C20orf201	0.450742	7.83574	53.9689	2.03689e-13	6.9526e-12
HSPA6	1.38013	7.84726	53.9092	2.09969e-13	7.15647e-12
ATAD2	0.435514	7.82515	53.9015	2.108e-13	7.17428e-12
PITHD1	0.311023	7.99281	53.8587	2.15443e-13	7.32159e-12
KPNB1	0.26937	8.39958	53.7643	2.26041e-13	7.67057e-12
RP1-241P17.4	-0.413452	7.76342	53.5479	2.52363e-13	8.55131e-12
UQCRC2	-0.198843	8.43108	53.5096	2.5733e-13	8.70696e-12
CA2	-0.525557	7.88744	53.3607	2.77599e-13	9.37913e-12
YIPF3	-0.322487	8.01855	53.2481	2.93968e-13	9.91781e-12
PSMC3	0.280827	8.12841	53.2361	2.95773e-13	9.96426e-12
SLC43A3	0.435502	7.76982	53.1929	3.02342e-13	1.01708e-11
MRPL33	0.295735	8.14517	52.9516	3.41865e-13	1.14838e-11
PTPLA	-0.31928	8.00987	52.8586	3.58455e-13	1.20237e-11
IL17RE	0.4222	7.74896	52.7201	3.84629e-13	1.28831e-11
CTNNAL1	0.445786	7.78429	52.6595	3.96697e-13	1.32682e-11
RP11-1275H24.3	-0.409003	7.79111	52.6375	4.01155e-13	1.33981e-11
ADAM17	-0.422617	7.85757	52.4887	4.32735e-13	1.44321e-11
SEC61G	0.192524	8.7483	52.4787	4.34929e-13	1.44846e-11
ARL6IP1	-0.302014	8.09079	52.3892	4.55225e-13	1.51388e-11
YEATS4	0.355713	7.93703	52.2928	4.78129e-13	1.58778e-11
ARPC5L	0.310512	8.12362	52.2335	4.92784e-13	1.63412e-11
PBX1	-0.430556	7.85922	52.22	4.96171e-13	1.64301e-11
ALDH1A1	-0.301591	8.44759	52.1532	5.13358e-13	1.69751e-11
FAM211A	-0.442359	8.57953	52.1444	5.15661e-13	1.7027e-11
CAPZA1	-0.301422	8.24497	52.0615	5.37899e-13	1.77362e-11
HIST1H2BG	0.496902	7.80345	52.0364	5.44799e-13	1.79383e-11
CEP70	-0.409467	7.84663	51.8521	5.98412e-13	1.96758e-11
CBX6	-0.403083	7.84496	51.8488	5.99422e-13	1.96812e-11
ZFAND1	-0.291026	8.19621	51.7458	6.31707e-13	2.0712e-11
EIF5B	0.277477	8.28006	51.695	6.48287e-13	2.12257e-11
HLA-DPB1	-0.188964	9.20538	51.6426	6.65827e-13	2.17694e-11
WDR13	-0.364154	7.93694	51.6261	6.71435e-13	2.19219e-11
OSTF1	-0.38291	7.91218	51.4388	7.38655e-13	2.40828e-11
APITD1	0.430701	7.76023	51.3961	7.54865e-13	2.45769e-11
PKMYT1	0.352207	7.72447	51.3781	7.61839e-13	2.47693e-11
CD33	0.423098	7.78629	51.2971	7.93942e-13	2.57771e-11
TBCA	0.188236	8.85618	51.2583	8.09763e-13	2.62541e-11
HNRNPD	0.238152	8.64126	51.2401	8.1731e-13	2.6462e-11
TCP11L2	-0.349407	7.78023	51.1995	8.34398e-13	2.69777e-11
NOA1	-0.344822	7.96881	50.96	9.42689e-13	3.04367e-11
BSPRY	-0.360247	7.92363	50.9362	9.54181e-13	3.07651e-11
ZKSCAN1	-0.348002	8.06111	50.9074	9.68295e-13	3.1177e-11
GGCT	0.243362	8.28514	50.8266	1.00897e-12	3.24418e-11
DSCC1	0.421716	7.75049	50.8181	1.01336e-12	3.2538e-11
COTL1	0.347477	7.97337	50.6768	1.08901e-12	3.49189e-11
TOP2A	0.375254	7.73631	50.6336	1.11323e-12	3.56464e-11
POLE3	0.308991	8.10027	50.6096	1.12692e-12	3.6035e-11
EEF1B2	0.0981045	11.7095	50.561	1.1552e-12	3.68887e-11
CD3EAP	0.437217	7.75768	50.4793	1.20429e-12	3.84036e-11
LAG3	-0.444357	7.78064	50.4011	1.25321e-12	3.99091e-11
MRPL10	-0.332945	7.96531	50.2779	1.33445e-12	4.24381e-11
PPIG	0.244413	8.38765	50.2315	1.3664e-12	4.33949e-11
PGP	0.406486	7.86146	50.2089	1.38221e-12	4.38372e-11
SMDT1	-0.227232	8.74228	50.1972	1.39048e-12	4.40395e-11
FAM111B	0.409054	7.73162	50.1522	1.42273e-12	4.49996e-11
PAQR4	0.429218	7.7623	49.9646	1.56548e-12	4.94474e-11
PET100	0.307228	8.17495	49.923	1.59899e-12	5.04375e-11
BRIX1	0.322378	7.92564	49.8887	1.6272e-12	5.12578e-11
HIST2H2AC	0.411559	7.9016	49.544	1.93974e-12	6.10207e-11
XBP1	-0.206899	8.83817	49.486	1.99797e-12	6.27675e-11
UGP2	-0.251879	8.36496	49.4665	2.01789e-12	6.3308e-11
C1QTNF4	0.319807	8.86503	49.448	2.03699e-12	6.3821e-11
CERS2	-0.330504	7.96412	49.4035	2.08373e-12	6.51977e-11
HIST2H2BE	-0.405163	7.96353	49.3697	2.11997e-12	6.62427e-11
PARK7	0.163302	8.96546	49.3029	2.19341e-12	6.84454e-11
MSRB1	-0.374685	7.8118	49.2601	2.24171e-12	6.9859e-11
SNX14	-0.391437	7.84055	49.2368	2.26857e-12	7.06015e-11
SNHG15	0.314617	8.17062	49.2086	2.30138e-12	7.15271e-11
DDX39A	0.309164	7.99601	49.1902	2.32314e-12	7.21071e-11
FRMD4B	-0.383357	7.92145	49.0523	2.49226e-12	7.72534e-11
CYTH2	-0.369066	7.85204	49.0206	2.53288e-12	7.84081e-11
MRPL4	0.270301	8.13471	48.979	2.58723e-12	7.99284e-11
LGALS3BP	0.443288	7.81444	48.9777	2.58886e-12	7.99284e-11
ANKRD35	0.403869	7.7398	48.929	2.65395e-12	8.18295e-11
PEBP1	0.159225	9.18841	48.9147	2.67345e-12	8.23216e-11
PLXDC2	-0.421987	7.87561	48.8562	2.75439e-12	8.4702e-11
PAICS	0.253954	8.23952	48.8135	2.81499e-12	8.63955e-11
FTX	-0.388239	7.78307	48.8122	2.81688e-12	8.63955e-11
POLA2	0.406974	7.76411	48.6637	3.03834e-12	9.3065e-11
BEX2	-0.242028	8.47132	48.4936	3.31365e-12	1.01365e-10
PRKACB	-0.333858	8.12758	48.4641	3.36388e-12	1.02766e-10
OPTN	-0.396018	7.87252	48.4192	3.44188e-12	1.05011e-10
NUCB1	-0.257549	8.14677	48.311	3.63699e-12	1.10819e-10
CCT5	0.230003	8.31327	48.2422	3.7669e-12	1.14627e-10
MEF2C	0.336746	8.05662	48.2378	3.77541e-12	1.14736e-10
TAB2	-0.405499	7.87855	48.1384	3.97173e-12	1.20545e-10
AP1B1	-0.386565	7.84355	48.0905	4.06996e-12	1.23365e-10
AC016629.8	0.412924	7.75422	48.0492	4.15666e-12	1.25829e-10
CNIH1	-0.279261	8.1317	47.9431	4.38766e-12	1.3253e-10
NDFIP1	-0.285408	8.06728	47.9423	4.3894e-12	1.3253e-10
PFDN5	-0.10863	10.352	47.9239	4.43091e-12	1.3361e-10
SLU7	-0.305132	8.09656	47.9102	4.46195e-12	1.34372e-10
ATF6B	-0.29936	8.01261	47.866	4.56368e-12	1.37258e-10
AP2S1	0.225738	8.36219	47.792	4.73919e-12	1.42353e-10
APOBEC3G	-0.375725	7.83764	47.7512	4.83877e-12	1.45157e-10
LIG1	0.420427	7.80746	47.6935	4.98347e-12	1.49305e-10
VASP	-0.298368	8.03179	47.6521	5.08973e-12	1.52293e-10
WDR1	-0.260771	8.0932	47.607	5.20823e-12	1.55639e-10
EIF3M	-0.159591	8.94444	47.4856	5.54089e-12	1.65367e-10
B2M	-0.0856844	11.8562	47.3977	5.79513e-12	1.72733e-10
MAX	-0.290318	8.18133	47.3657	5.89053e-12	1.75353e-10
MEST	-0.258431	8.11921	47.3318	5.99323e-12	1.78182e-10
CD97	-0.407109	7.88049	47.2501	6.24822e-12	1.85526e-10
CSNK1A1	-0.24707	8.3901	47.0163	7.03975e-12	2.08762e-10
DPM3	0.279071	8.18309	47.0103	7.0614e-12	2.09138e-10
TBXAS1	-0.311727	7.98846	46.9688	7.21265e-12	2.13346e-10
MMADHC	-0.243351	8.1957	46.9491	7.28531e-12	2.15222e-10
ARID5B	-0.424515	7.86852	46.923	7.38315e-12	2.17836e-10
POLR2F	0.244428	8.18254	46.7185	8.19522e-12	2.41489e-10
TM7SF2	-0.402049	7.80663	46.6047	8.6853e-12	2.55607e-10
NME1-NME2	-0.368381	7.84269	46.5849	8.77356e-12	2.57878e-10
POLD2	0.256933	8.11837	46.5208	9.06496e-12	2.66107e-10
ITM2A	-0.249074	8.38624	46.4549	9.37536e-12	2.74873e-10
HDAC5	-0.390804	7.84863	46.3708	9.78647e-12	2.86565e-10
EEF1E1	0.276966	8.0446	46.3663	9.80877e-12	2.86857e-10
GPSM3	-0.245573	8.27871	46.3326	9.97883e-12	2.91464e-10
ERGIC3	-0.203628	8.44786	46.3066	1.01121e-11	2.94987e-10
HIST1H4C	0.245245	8.73463	46.3	1.01465e-11	2.9562e-10
RPS19	0.0698911	12.8931	46.1943	1.07086e-11	3.11606e-10
PLIN3	-0.27822	8.18334	46.1353	1.10363e-11	3.20741e-10
RAB1A	-0.295163	7.99174	46.1194	1.11259e-11	3.22942e-10
PLEKHJ1	0.296116	7.98961	45.982	1.19342e-11	3.45973e-10
ATG16L2	-0.345512	7.93193	45.9718	1.19969e-11	3.47357e-10
LPIN2	-0.383188	7.86857	45.9605	1.2066e-11	3.48925e-10
CCDC34	0.392469	7.92795	45.9533	1.21104e-11	3.49774e-10
DCTN2	-0.267051	8.1918	45.9212	1.23109e-11	3.55126e-10
CNN2	-0.269599	8.24461	45.8394	1.28358e-11	3.69807e-10
PPIF	0.347441	7.88692	45.7585	1.33768e-11	3.84919e-10
CP	-0.204332	7.72865	45.6182	1.43698e-11	4.12981e-10
KLF10	-0.354325	7.96477	45.6125	1.44118e-11	4.13677e-10
ATRX	-0.246793	8.3222	45.5217	1.50959e-11	4.3278e-10
RBBP7	0.244383	8.18413	45.5007	1.52583e-11	4.36897e-10
GPX4	0.180195	8.9719	45.3963	1.60937e-11	4.60252e-10
PRKAR1A	-0.32982	8.09857	45.3601	1.63942e-11	4.68269e-10
PRMT2	-0.306147	8.09256	45.3355	1.66014e-11	4.73609e-10
DDX46	0.244554	8.36096	45.1762	1.80082e-11	5.13113e-10
UNC45A	-0.342774	7.86966	45.1425	1.83204e-11	5.2137e-10
PIM2	-0.353842	8.02969	45.1216	1.85168e-11	5.26315e-10
RFC2	0.325295	7.91106	45.0788	1.89262e-11	5.37298e-10
ADPRM	-0.342658	7.89258	45.0703	1.90086e-11	5.38979e-10
COX11	-0.294596	7.97243	45.0042	1.96608e-11	5.56794e-10
LSM6	0.254839	8.14087	44.8818	2.09296e-11	5.92005e-10
CLEC9A	-0.393107	7.83949	44.7873	2.19642e-11	6.20516e-10
SUMO2	-0.121087	9.4539	44.7696	2.21638e-11	6.25396e-10
ACSM3	-0.360206	7.85926	44.7217	2.27128e-11	6.4011e-10
WDR45	-0.355823	7.87948	44.5237	2.51298e-11	7.07371e-10
KATNBL1	-0.327221	7.96276	44.5189	2.51917e-11	7.08257e-10
KIN	-0.357555	7.91607	44.4412	2.62115e-11	7.36039e-10
CYB5R4	-0.366196	7.90936	44.3544	2.73991e-11	7.68462e-10
C4orf3	-0.187401	8.45902	44.2697	2.86116e-11	8.01503e-10
REN	-0.651414	7.73233	44.2648	2.86828e-11	8.02531e-10
RBM3	-0.16022	9.24119	44.2103	2.94929e-11	8.24207e-10
RPL5	-0.0719026	12.5103	44.1903	2.97957e-11	8.31671e-10
CTSS	-0.270414	8.12587	44.1552	3.03339e-11	8.4568e-10
LYAR	0.325687	7.91763	44.0212	3.24836e-11	9.04296e-10
IFI44L	-0.355872	7.87012	44.0194	3.25141e-11	9.04296e-10
NDUFA6	0.268464	8.14114	43.9894	3.30161e-11	9.17163e-10
PLEKHF2	-0.383584	7.80504	43.8899	3.4737e-11	9.63818e-10
REST	-0.297735	8.10356	43.8322	3.5777e-11	9.91251e-10
LMNB1	0.369286	7.88154	43.8303	3.58109e-11	9.91251e-10
COX14	0.241593	8.20078	43.7222	3.78454e-11	1.04632e-09
ETV6	-0.299835	8.26409	43.637	3.95295e-11	1.09159e-09
ALS2	-0.397229	7.80388	43.6328	3.9614e-11	1.09262e-09
GPSM2	-0.360033	7.91226	43.6223	3.9828e-11	1.09723e-09
IGFBP2	0.407555	7.74257	43.5464	4.1402e-11	1.13924e-09
CACYBP	0.228642	8.32586	43.4456	4.35914e-11	1.19807e-09
TPSAB1	-0.362427	7.95758	43.4277	4.39918e-11	1.20765e-09
RPS14	0.0582653	13.2442	43.3358	4.61063e-11	1.2642e-09
MRPL27	0.3056	7.90798	43.3227	4.64162e-11	1.2712e-09
VRK1	0.346293	7.89674	43.2737	4.75936e-11	1.30159e-09
SCP2	-0.219659	8.22476	43.2719	4.76374e-11	1.30159e-09
KLF3	-0.326927	8.16452	43.2681	4.77291e-11	1.30256e-09
LRBA	-0.321646	8.00703	43.2652	4.78002e-11	1.30298e-09
SAT2	-0.317986	7.99971	43.2492	4.81938e-11	1.31217e-09
PTTG1	0.350339	7.93406	43.0886	5.23168e-11	1.42276e-09
GUCY1B3	-0.372058	7.88812	42.9781	5.53567e-11	1.50368e-09
RSL24D1	-0.148551	9.14989	42.9484	5.62018e-11	1.52485e-09
SP100	-0.249131	8.19583	42.8569	5.88928e-11	1.596e-09
ANKRD12	-0.308753	8.08931	42.79	6.09433e-11	1.64965e-09
CD83	0.404415	7.7431	42.7653	6.17172e-11	1.66831e-09
RPL34	0.0650711	13.1045	42.7634	6.17759e-11	1.66831e-09
RTN3	-0.219141	8.2981	42.7143	6.33479e-11	1.70878e-09
PAK1IP1	0.358491	7.86315	42.706	6.36182e-11	1.71408e-09
RNF168	-0.371855	7.88873	42.6854	6.42893e-11	1.73016e-09
ARL2BP	-0.296278	7.98273	42.6524	6.53841e-11	1.75682e-09
CDK1	0.331772	7.73006	42.651	6.54309e-11	1.75682e-09
HLA-DPA1	-0.163233	9.30815	42.6399	6.58027e-11	1.76477e-09
NUP210	0.376533	7.81996	42.5135	7.01967e-11	1.88045e-09
RGS19	0.32638	7.91131	42.5035	7.05559e-11	1.8879e-09
LEPROTL1	-0.268164	8.18351	42.4116	7.39496e-11	1.97643e-09
SERPINB6	-0.187303	8.52774	42.3546	7.61358e-11	2.03253e-09
NDUFAB1	0.20786	8.3572	42.3395	7.67268e-11	2.04596e-09
C16orf74	0.365648	7.75904	42.3053	7.80826e-11	2.07973e-09
MRPL17	0.360776	7.83533	42.2832	7.89672e-11	2.10089e-09
MRPL23	0.203417	8.49901	42.168	8.37585e-11	2.22581e-09
CFD	0.455661	7.78257	42.1625	8.39942e-11	2.22953e-09
POLR2E	0.233968	8.16414	42.157	8.42316e-11	2.23329e-09
CD74	-0.143143	10.5559	42.1012	8.6672e-11	2.29538e-09
VCL	-0.382244	7.86611	42.0867	8.73137e-11	2.30974e-09
BAALC	-0.274081	8.20636	42.0437	8.92584e-11	2.35851e-09
RP11-589C21.6	0.401588	7.75587	42.0034	9.11164e-11	2.40487e-09
TMEM147	0.208479	8.25758	41.9589	9.32137e-11	2.45744e-09
RAP1A	-0.271094	8.03667	41.8904	9.65368e-11	2.54217e-09
NR4A2	0.420513	7.75904	41.8688	9.76097e-11	2.56752e-09
POLR3GL	-0.258561	8.14067	41.8182	1.00164e-10	2.63175e-09
EPC1	-0.259777	8.18325	41.8123	1.0047e-10	2.63635e-09
CCDC85B	0.199434	8.4849	41.8104	1.00566e-10	2.63635e-09
CTNNB1	-0.350379	7.98552	41.7832	1.01974e-10	2.67024e-09
DDX21	0.251523	8.42204	41.7371	1.04411e-10	2.73098e-09
NUP98	-0.351341	7.95028	41.5463	1.15113e-10	3.00753e-09
POC1A	0.353617	7.7422	41.541	1.15423e-10	3.01225e-09
CALCOCO1	-0.371849	7.81397	41.5228	1.16505e-10	3.0371e-09
SMC1A	0.326805	7.9681	41.4726	1.19534e-10	3.11257e-09
KLHDC2	-0.281965	8.00012	41.4532	1.20725e-10	3.14005e-09
HNRNPUL1	-0.274784	8.17765	41.4364	1.21767e-10	3.16364e-09
LXN	-0.332542	7.87346	41.3234	1.29014e-10	3.34817e-09
CITED4	0.33176	7.79573	41.3212	1.29162e-10	3.34828e-09
BRK1	-0.155739	8.62214	41.2334	1.35094e-10	3.49818e-09
EZR	-0.322543	8.061	41.2276	1.35499e-10	3.50476e-09
ATAD3A	0.360565	7.81471	41.2046	1.371e-10	3.54222e-09
SAT1	0.277649	9.73832	41.0892	1.45435e-10	3.75341e-09
STK4	-0.299224	8.12901	41.074	1.46571e-10	3.77854e-09
KIAA0125	0.23598	9.12873	41.0428	1.48929e-10	3.83508e-09
YIPF4	-0.325956	7.98475	40.9834	1.53525e-10	3.94908e-09
RPL8	0.072073	12.1289	40.8488	1.64476e-10	4.22608e-09
PPRC1	0.352628	7.75278	40.8437	1.64905e-10	4.23245e-09
AGTRAP	0.365841	7.84416	40.814	1.67432e-10	4.29257e-09
TP53INP1	-0.396428	7.92472	40.8108	1.67703e-10	4.29478e-09
TOMM7	0.136583	9.44813	40.6778	1.79517e-10	4.59228e-09
RAD54L	0.307204	7.72225	40.6667	1.80541e-10	4.61342e-09
RP11-25K19.1	-0.34615	7.94198	40.6085	1.85993e-10	4.74575e-09
ELP5	0.267196	7.99896	40.6071	1.86128e-10	4.74575e-09
YPEL3	-0.339726	8.17185	40.5934	1.87438e-10	4.77393e-09
EBNA1BP2	0.266622	8.05806	40.5482	1.9183e-10	4.88044e-09
CENPF	0.481465	7.82475	40.4291	2.0388e-10	5.18136e-09
NRGN	0.386317	7.79811	40.4255	2.04259e-10	5.18532e-09
KIAA0020	0.329462	7.91623	40.3833	2.08718e-10	5.29275e-09
CCND3	-0.272575	8.02492	40.3551	2.11756e-10	5.36394e-09
TP53I3	-0.368834	7.83238	40.336	2.1383e-10	5.41058e-09
ING4	-0.290419	8.00282	40.3038	2.17389e-10	5.49468e-09
NUDT8	0.380602	7.86063	40.3012	2.17678e-10	5.49602e-09
SAE1	0.31671	7.8648	40.2933	2.18556e-10	5.51219e-09
ARHGEF6	-0.317149	8.01607	40.2883	2.19119e-10	5.52042e-09
MANF	0.30709	8.00506	40.2782	2.20252e-10	5.54297e-09
HIST1H4B	0.19008	7.72264	40.2586	2.2247e-10	5.58754e-09
FHL3	-0.317602	7.91922	40.2564	2.22725e-10	5.58754e-09
TRAPPC2L	0.293165	8.02671	40.2562	2.22743e-10	5.58754e-09
MBNL1	-0.243385	8.49827	40.193	2.30073e-10	5.7652e-09
ING3	-0.342002	7.89908	40.1732	2.32415e-10	5.81761e-09
NCOR1	-0.23188	8.19663	40.1541	2.34693e-10	5.86833e-09
ABT1	-0.324411	7.85898	40.1381	2.36631e-10	5.91043e-09
NOB1	-0.243151	8.17832	40.1256	2.38145e-10	5.94187e-09
SERPINB9	-0.37565	7.84621	40.0788	2.43921e-10	6.07948e-09
TMBIM6	-0.166977	8.5721	40.071	2.44902e-10	6.0974e-09
YBX3	-0.163282	9.0843	40.0688	2.45175e-10	6.09767e-09
C6orf62	-0.336455	8.01528	40.0658	2.45555e-10	6.10061e-09
TRAF2	0.359704	7.75883	40.0016	2.53755e-10	6.29762e-09
NOG	-0.355575	7.77204	39.9965	2.54423e-10	6.30747e-09
LPIN1	0.359642	7.93164	39.8498	2.74269e-10	6.79223e-09
GIMAP6	-0.358862	7.78467	39.7852	2.83492e-10	7.01319e-09
R3HDM4	-0.28362	8.05145	39.7307	2.91506e-10	7.20379e-09
ENSA	-0.17746	8.55378	39.7113	2.94414e-10	7.26794e-09
TALDO1	-0.113177	9.48848	39.6337	3.06352e-10	7.5534e-09
ICAM3	-0.163473	8.7973	39.6319	3.06627e-10	7.5534e-09
COL4A3BP	-0.357154	7.85453	39.6159	3.09161e-10	7.60777e-09
KIF5B	-0.250818	8.10185	39.6128	3.09644e-10	7.61161e-09
SHCBP1	0.289804	7.72432	39.593	3.12803e-10	7.68116e-09
CHMP3	-0.32455	7.9633	39.5769	3.15391e-10	7.73655e-09
SBDS	-0.288561	8.03436	39.5168	3.25241e-10	7.96977e-09
CHCHD1	0.270538	8.02368	39.1574	3.90981e-10	9.57061e-09
LETMD1	-0.281992	8.09949	39.131	3.963e-10	9.69062e-09
EXOSC3	0.327156	7.8251	39.0808	4.0662e-10	9.93253e-09
S100A8	-0.175366	7.71551	39.0527	4.12508e-10	1.00658e-08
HAMP	0.206824	7.75597	39.0343	4.16434e-10	1.0151e-08
ICAM4	-0.363427	7.85924	39.0247	4.18472e-10	1.019e-08
DECR1	-0.250378	8.1242	38.9997	4.23864e-10	1.03105e-08
PSMG1	0.245335	8.05582	38.9622	4.32087e-10	1.04958e-08
F2R	-0.349168	7.88773	38.9609	4.32385e-10	1.04958e-08
XRCC3	0.332833	7.7332	38.923	4.40864e-10	1.06905e-08
GAS2L1	-0.306043	7.7285	38.8723	4.52453e-10	1.09553e-08
NTMT1	0.344059	7.84865	38.8711	4.52726e-10	1.09553e-08
TMPRSS9	-0.248944	7.73849	38.8301	4.6234e-10	1.11763e-08
VEZF1	-0.360044	7.87995	38.6784	4.99718e-10	1.20674e-08
COPRS	0.346069	7.87681	38.5511	5.33385e-10	1.2867e-08
SHMT1	0.366596	7.76241	38.5484	5.34127e-10	1.28716e-08
PAFAH1B2	-0.337339	7.95929	38.4361	5.65767e-10	1.36199e-08
C11orf83	0.319519	7.91233	38.4163	5.7152e-10	1.37442e-08
HIST1H2AG	0.333295	7.80534	38.4004	5.76201e-10	1.38425e-08
KIF20B	0.386284	7.80974	38.3809	5.81996e-10	1.39673e-08
DCAF11	-0.313232	7.91172	38.3335	5.9629e-10	1.42956e-08
CDKN1A	0.380558	7.76112	38.3103	6.0344e-10	1.44521e-08
MAMDC2	-0.2099	7.73704	38.2991	6.06905e-10	1.45202e-08
ATP5J	0.145654	9.00249	38.2515	6.2188e-10	1.48632e-08
CKAP2L	0.247561	7.7187	38.2304	6.28643e-10	1.50094e-08
ICA1	-0.328734	7.90734	38.1978	6.39244e-10	1.52469e-08
PAG1	0.302548	7.75021	38.105	6.70369e-10	1.59729e-08
UBA7	-0.324851	7.86169	38.101	6.71748e-10	1.59894e-08
LAMP2	-0.275924	8.06748	37.9775	7.15655e-10	1.70171e-08
VPS26A	-0.288567	7.96162	37.9284	7.33882e-10	1.74327e-08
NXT1	0.27439	7.98119	37.9181	7.37774e-10	1.75073e-08
OAZ1	-0.112382	9.55811	37.7654	7.97843e-10	1.89134e-08
IFNGR1	-0.324999	7.92651	37.7604	7.99896e-10	1.89347e-08
TMSB4X	-0.106055	11.1013	37.7592	8.00369e-10	1.89347e-08
SMIM15	-0.302101	7.9202	37.5908	8.72533e-10	2.0621e-08
NDUFB3	0.210874	8.19687	37.5861	8.74643e-10	2.06499e-08
TNFSF10	-0.308653	7.88499	37.4686	9.28974e-10	2.19104e-08
TMEM167A	-0.264389	8.05533	37.4547	9.35592e-10	2.20442e-08
C1orf56	-0.364064	7.84491	37.4139	9.55407e-10	2.24883e-08
CREB3L4	-0.336424	7.85744	37.3865	9.68883e-10	2.27825e-08
ZNF487	-0.295786	7.75542	37.3553	9.84547e-10	2.31274e-08
CITED2	-0.354989	8.10315	37.3487	9.87849e-10	2.31816e-08
PRKAG2-AS1	0.362637	7.78557	37.3086	1.00841e-09	2.36404e-08
IGFBP7	-0.166029	8.93763	37.2888	1.01868e-09	2.3857e-08
STX7	-0.341867	7.87283	37.2867	1.0198e-09	2.38592e-08
HNRNPLL	-0.361357	7.79166	37.2811	1.02272e-09	2.39035e-08
CC2D1B	-0.262588	7.73458	37.2204	1.05503e-09	2.46341e-08
IMPA2	0.302769	7.94028	37.1935	1.06969e-09	2.49511e-08
LINC00116	0.346943	7.84185	37.1407	1.09903e-09	2.561e-08
CBX5	0.3044	8.0143	37.0997	1.12238e-09	2.61279e-08
MT-ND3	0.102313	11.4415	37.0348	1.16037e-09	2.69852e-08
CCBL2	-0.325855	7.87808	37.0205	1.16894e-09	2.71574e-08
CENPJ	0.367764	7.79195	36.9576	1.20727e-09	2.802e-08
RRM2	0.270932	7.72237	36.8375	1.28395e-09	2.97699e-08
FAM195A	0.300513	7.92943	36.7911	1.31492e-09	3.04576e-08
DRAM1	-0.309827	7.92134	36.7094	1.37115e-09	3.17286e-08
CD164	-0.169933	8.86654	36.7044	1.37467e-09	3.17785e-08
MIR181A1HG	-0.266002	8.24432	36.649	1.41433e-09	3.26629e-08
CDCA8	0.250161	7.72446	36.5719	1.47138e-09	3.39467e-08
PXMP2	0.311165	7.94002	36.5503	1.48774e-09	3.42902e-08
ESCO2	0.172797	7.71563	36.4284	1.58379e-09	3.64679e-08
MTPN	-0.215418	8.62638	36.272	1.71611e-09	3.94755e-08
MYO1G	-0.348679	7.87908	36.2562	1.73013e-09	3.97588e-08
PRIM1	0.311697	7.92458	36.1684	1.80979e-09	4.15485e-08
PDCL	-0.327513	7.90291	36.1233	1.85215e-09	4.24791e-08
CHP1	-0.338465	7.9085	36.1106	1.86431e-09	4.27159e-08
PRR13	-0.169181	8.47423	35.9789	1.99469e-09	4.56582e-08
HILPDA	0.353682	7.74824	35.9483	2.02618e-09	4.63238e-08
SDF2L1	0.321292	7.91057	35.9467	2.02794e-09	4.63238e-08
RPL3	-0.0589282	12.7916	35.9436	2.03112e-09	4.63238e-08
DCXR	0.240215	8.09037	35.943	2.03173e-09	4.63238e-08
DEPTOR	-0.311725	7.91506	35.853	2.12782e-09	4.84673e-08
RBM22	-0.26873	8.07079	35.7437	2.25055e-09	5.12127e-08
MTMR14	-0.32013	7.85104	35.7197	2.27844e-09	5.17966e-08
AP001171.1	-0.329398	8.2363	35.7104	2.28934e-09	5.19936e-08
REPIN1	-0.293766	7.92256	35.7051	2.29556e-09	5.20842e-08
SESN3	-0.350406	7.91509	35.5646	2.4673e-09	5.59262e-08
COL24A1	-0.354844	7.80495	35.5475	2.48901e-09	5.63635e-08
METTL9	-0.197707	8.26297	35.4983	2.55278e-09	5.77513e-08
NFATC1	-0.343772	7.76855	35.4944	2.55784e-09	5.78096e-08
MAGOHB	0.293142	7.88386	35.4332	2.63953e-09	5.95808e-08
TRIM28	0.31428	8.05084	35.4318	2.64133e-09	5.95808e-08
COX19	-0.321932	7.87227	35.4101	2.67092e-09	6.01901e-08
CDC20	0.267272	7.7214	35.3682	2.72903e-09	6.14401e-08
ALDH6A1	-0.346835	7.82597	35.3555	2.74696e-09	6.17841e-08
MAD2L2	0.290129	7.91517	35.2537	2.89426e-09	6.50342e-08
NCAPG	0.242452	7.72115	35.2369	2.91933e-09	6.55344e-08
RFC5	0.351351	7.78932	35.1797	3.00642e-09	6.74244e-08
WIPI2	-0.268464	8.03495	35.1623	3.0334e-09	6.79639e-08
RARRES3	-0.242861	8.19527	35.16	3.03698e-09	6.79788e-08
UBE2D2	-0.176032	8.54703	35.1544	3.04579e-09	6.81103e-08
SURF6	0.342695	7.8152	35.1249	3.09229e-09	6.90838e-08
ARPC2	-0.123862	9.26132	35.1113	3.11388e-09	6.94995e-08
ID2	-0.330595	8.30198	35.0689	3.1824e-09	7.09609e-08
CD244	-0.338356	7.81849	35.0522	3.20981e-09	7.15034e-08
VAMP2	-0.198725	8.30084	34.9972	3.30181e-09	7.34826e-08
SPTLC2	-0.293503	8.05101	34.9873	3.31855e-09	7.37847e-08
HEMGN	-0.320709	8.01178	34.9154	3.44342e-09	7.64879e-08
TACC3	-0.275977	7.97228	34.912	3.44948e-09	7.65496e-08
SIGMAR1	0.326692	7.83631	34.9077	3.45715e-09	7.66467e-08
MSRB2	0.260311	8.04339	34.808	3.63872e-09	8.05955e-08
SHKBP1	-0.26264	7.95181	34.7814	3.68877e-09	8.16264e-08
GADD45GIP1	0.16701	8.56367	34.7742	3.70254e-09	8.18144e-08
CTDSP2	-0.321888	7.87668	34.7732	3.7043e-09	8.18144e-08
XXbac-BPG252P9.9	0.281449	7.72326	34.7607	3.72829e-09	8.22662e-08
C2orf68	-0.330309	7.82564	34.7057	3.83506e-09	8.4542e-08
U2AF1	0.139258	8.91971	34.6723	3.9015e-09	8.59253e-08
MOB4	-0.311335	7.87053	34.5535	4.14686e-09	9.12426e-08
PSMD9	-0.330193	7.81352	34.5071	4.24694e-09	9.33564e-08
ALKBH7	-0.218603	8.51149	34.4928	4.27841e-09	9.39595e-08
GPR171	-0.276026	7.74518	34.4775	4.31198e-09	9.46074e-08
NTHL1	0.294532	7.89323	34.437	4.40267e-09	9.65063e-08
NCAPH2	0.335307	7.78437	34.4077	4.46949e-09	9.7879e-08
DNAJC9	0.269649	7.99301	34.3424	4.62211e-09	1.01126e-07
SRPK1	0.268047	8.01701	34.3069	4.70698e-09	1.02886e-07
ABCF1	0.283524	7.97609	34.2802	4.77209e-09	1.04212e-07
TROVE2	-0.269217	8.0251	34.2734	4.78887e-09	1.0448e-07
DFNB31	0.288065	7.73027	34.2635	4.81318e-09	1.04912e-07
ANXA11	-0.229946	8.13219	34.22	4.92202e-09	1.07184e-07
UBE2B	-0.237227	8.24895	34.2018	4.96823e-09	1.08089e-07
FBXO7	-0.23794	8.06429	34.1938	4.98866e-09	1.08432e-07
DAZAP2	-0.223273	8.29539	34.1848	5.01181e-09	1.08834e-07
RASD1	0.222891	7.72804	34.1719	5.04525e-09	1.09458e-07
CPNE1	-0.233952	8.19201	34.1509	5.10005e-09	1.10454e-07
EBP	0.244602	8.05564	34.1506	5.10065e-09	1.10454e-07
PPIL4	-0.292685	7.93243	34.1243	5.17013e-09	1.11854e-07
MFAP1	0.316759	7.8625	34.1214	5.17783e-09	1.11917e-07
HIST1H2AE	0.361295	7.90069	34.1023	5.22905e-09	1.12919e-07
MT-CO3	0.0885329	12.3924	34.0833	5.2803e-09	1.1392e-07
CYB5A	0.290588	7.87232	34.057	5.3521e-09	1.15362e-07
RBX1	0.164052	8.50313	33.9846	5.55511e-09	1.19628e-07
TM9SF2	-0.289095	7.97795	33.9825	5.56097e-09	1.19643e-07
SNRPA	0.225607	8.26689	33.9789	5.57123e-09	1.19753e-07
TBC1D31	-0.339629	7.77354	33.9763	5.57877e-09	1.19805e-07
CYTL1	-0.223347	8.4621	33.9661	5.60796e-09	1.20321e-07
CCS	-0.280683	8.00721	33.8313	6.01051e-09	1.28838e-07
TUBG1	0.345914	7.76495	33.7913	6.13526e-09	1.31392e-07
COX6A1	0.171789	8.56347	33.7308	6.3292e-09	1.3542e-07
SYTL1	-0.26844	8.0217	33.7141	6.38377e-09	1.36429e-07
RPL6	-0.0662567	12.3584	33.7127	6.38807e-09	1.36429e-07
SSRP1	0.228326	8.1058	33.6731	6.51965e-09	1.39112e-07
KB-431C1.4	-0.337031	7.83672	33.6457	6.61206e-09	1.40954e-07
MRM1	0.308383	7.73705	33.5772	6.84919e-09	1.45876e-07
HIST1H2AM	0.306453	7.89765	33.5152	7.0709e-09	1.5046e-07
ERH	0.141199	8.80129	33.5021	7.11883e-09	1.51342e-07
IFITM3	0.178649	8.56242	33.4318	7.38054e-09	1.56762e-07
GMPR	-0.329323	7.84084	33.4174	7.43551e-09	1.57786e-07
SLFN13	0.304947	7.74773	33.373	7.60716e-09	1.61281e-07
METTL7A	-0.317877	7.8976	33.3617	7.65171e-09	1.62078e-07
IKZF2	-0.293644	7.77066	33.3395	7.73951e-09	1.63789e-07
ABCB7	-0.310952	7.88113	33.322	7.8096e-09	1.65122e-07
DNA2	0.257069	7.73245	33.3182	7.82478e-09	1.65293e-07
PCTP	-0.327668	7.76615	33.245	8.12471e-09	1.71465e-07
DMC1	0.292528	7.73506	33.2434	8.13168e-09	1.71465e-07
CCNG2	-0.332475	7.80464	33.233	8.17525e-09	1.72101e-07
HEATR5B	-0.309728	7.78251	33.2326	8.17662e-09	1.72101e-07
PHAX	-0.297351	7.86561	33.2064	8.28753e-09	1.74278e-07
CST3	0.24862	8.22752	33.2001	8.31462e-09	1.7469e-07
FBXL5	-0.31801	7.87358	33.1803	8.39968e-09	1.76318e-07
PPP1R11	-0.288492	7.8729	33.1366	8.59078e-09	1.80166e-07
SEPW1	0.228505	8.28155	33.0713	8.88401e-09	1.86148e-07
SLC25A19	0.328352	7.78942	33.0589	8.94073e-09	1.87168e-07
STUB1	0.219456	8.12551	33.0253	9.09689e-09	1.90266e-07
CENPN	0.342168	7.78587	32.9877	9.27447e-09	1.93806e-07
P2RX1	-0.327114	7.88873	32.9488	9.46201e-09	1.97548e-07
NDUFS2	-0.27289	8.11163	32.9211	9.59754e-09	2.00198e-07
SAMD9	-0.306086	7.91201	32.9049	9.67813e-09	2.01698e-07
JAGN1	-0.236478	8.0356	32.859	9.90913e-09	2.06328e-07
CAMLG	-0.191519	8.54117	32.7423	1.0522e-08	2.18894e-07
SH3BP5	0.338705	7.82445	32.7331	1.05724e-08	2.19745e-07
SYNCRIP	0.223035	8.19468	32.7292	1.05933e-08	2.19984e-07
USP10	-0.286457	7.94164	32.6832	1.08472e-08	2.25056e-07
CREBRF	-0.328728	7.95142	32.6747	1.08944e-08	2.25833e-07
IGSF10	-0.327383	7.95343	32.6244	1.11804e-08	2.31555e-07
ATP6V0E2	0.297201	7.83517	32.5958	1.13458e-08	2.34773e-07
MGAT2	-0.28957	7.84144	32.5233	1.17772e-08	2.43483e-07
CMC1	0.290024	7.91111	32.4752	1.20724e-08	2.49363e-07
MYCT1	-0.334362	7.93661	32.4715	1.20955e-08	2.4962e-07
EXOC7	-0.30025	7.87666	32.4384	1.23029e-08	2.53675e-07
DSN1	0.343676	7.76438	32.397	1.25678e-08	2.58908e-07
MCMBP	0.330689	7.79705	32.3639	1.27836e-08	2.63121e-07
FDPS	0.212292	8.18729	32.3448	1.29102e-08	2.65491e-07
TXNDC9	-0.285592	7.86853	32.3415	1.29323e-08	2.65712e-07
GATA2	-0.285181	8.14258	32.3286	1.30186e-08	2.67249e-07
CENPQ	0.322027	7.7401	32.2907	1.32747e-08	2.72266e-07
AUNIP	0.255209	7.72051	32.2695	1.34201e-08	2.75007e-07
LY96	0.360983	7.82358	32.2538	1.35294e-08	2.77002e-07
OST4	0.122135	9.09297	32.2516	1.35443e-08	2.77062e-07
ARHGAP9	-0.280482	7.94673	32.2195	1.37701e-08	2.81434e-07
FAM43A	-0.362018	7.73605	32.1781	1.40665e-08	2.8724e-07
RSRC1	0.28776	7.95836	32.1431	1.43221e-08	2.92204e-07
HIST1H1B	0.271623	7.84526	32.1247	1.44587e-08	2.94732e-07
NDUFA4	0.113275	9.3766	32.1181	1.45079e-08	2.95477e-07
TTC14	-0.268645	8.01372	32.0862	1.47481e-08	3.00105e-07
ST3GAL1	-0.322697	7.88843	31.9936	1.54683e-08	3.14334e-07
GMPS	0.257863	8.01106	31.9921	1.54804e-08	3.14334e-07
ACTR3	-0.19305	8.25653	31.9911	1.54878e-08	3.14334e-07
C19orf81	0.338426	7.78647	31.9264	1.60127e-08	3.24703e-07
ATP6AP1	-0.264208	7.99049	31.8994	1.62364e-08	3.28953e-07
BTG1	-0.197973	8.86352	31.8764	1.643e-08	3.32586e-07
MTFR2	0.228124	7.72005	31.8516	1.66409e-08	3.36563e-07
MT-ND2	-0.0972657	11.0299	31.841	1.67322e-08	3.38115e-07
OXA1L	-0.21546	8.15027	31.8106	1.69961e-08	3.43151e-07
C11orf57	-0.305765	7.9363	31.7194	1.7813e-08	3.59333e-07
SPRY1	0.303887	8.0554	31.6808	1.81713e-08	3.66229e-07
LSP1	0.20279	8.39178	31.6792	1.81864e-08	3.66229e-07
TCEAL2	0.339152	7.72807	31.5939	1.9003e-08	3.82343e-07
AGPAT4	-0.331861	7.81113	31.5768	1.91702e-08	3.85374e-07
CISD3	0.298054	7.86689	31.5726	1.92122e-08	3.85886e-07
ZNF521	-0.329945	7.88317	31.5447	1.94904e-08	3.91135e-07
HTATSF1	-0.244672	8.06259	31.4987	1.99578e-08	4.0017e-07
TOPBP1	0.325214	7.85896	31.4937	2.00092e-08	4.00856e-07
SNRNP70	0.189857	8.25671	31.4389	2.0582e-08	4.11976e-07
LMBR1L	-0.320383	7.79062	31.3698	2.13274e-08	4.2653e-07
[truncated: 22,115 more rows]

## Sheet: e) SAM0-vs-1_all_ODs
gene_name	scores	logfoldchanges	pvals	pvals_adj
[truncated: 24,332 more rows]

## Sheet: f) SAM0-vs-1_OD1
gene_name	logFC	logCPM	LR	PValue	FDR
[truncated: 24,332 more rows]

[truncated: 11 more sheets: g) SAM0-vs-1_OD2, h) SAM0-vs-1_OD4, i) DEP_SAM0vsSAM1, j) SS2_SPLvsBM_HSPC_subsets, k) DEGpattern_BM_PB_SPL, l) DEGpattern_BM_mPB_PB, m) HSCMPP_HSvsOD, n) CD71posvsneg, o) EryP_AgedvsYoung, p) MEP_AgedvsYoung, q) HSC_ODPBvsLDPB]
