# Supplementary material for: Unique molecular and functional features of extramedullary hematopoietic stem and progenitor cell reservoirs in humans
Source: Blood. Author manuscript; Available in PMC 2022 Jun 11. (PMC7612845; doi:10.1182/blood.2021013450)
Supplement: Table S4 [file EMS145429-supplement-Table_S4.xlsx]

## Sheet: overview
	worksheet name	info	donors used	Gene set used
a	gene_sets	all gene sets used for GSEAs and scores
b	MEP_BMvsSPL_MSigDB_Hallm.	MEPs BMvs SPL	all ODs and LD-PB	MSigDB hallmark
c	MEP_BMvsPB_MSigDB_Hallm.	MEPs BMvs PB	all ODs and LD-PB	MSigDB hallmark
d	MyP_BMvsSPL_MSigDB_Hallm.	MyP BM vs SPL	all ODs and LD-PB	MSigDB hallmark
e	MyP_BMvsPB_MSigDB_Hallm.	MyPs BMvs PB	all ODs and LD-PB	MSigDB hallmark
f	SAM0-vs-1_HSPC_subsets	SAM0-med vs SAM1-extramed	OD1,OD2,OD4 combined	HSPC subsets (Laurenti et al. and unpublished)
g	SAM0-vs-1_lin-priming_modules	SAM0-med vs SAM1-extramed	OD1,OD2,OD4 combined	Lineage-priming modules (Velten et al.)
h	SAM0-vs-1_MSigDB_C2CP	SAM0-med vs SAM1-extramed	OD1,OD2,OD4 combined	MSigDB C2CP
i	SS2_SPLvsBM_HSPC_subsets	SS2 BM vs SPL HSC/MPPs	OD1, OD2 combined	HSPC subsets (Laurenti et al. and unpublished)
j	SS2_SPLvsBM_lin-priming_modules	SS2 BM vs SPL HSC/MPPs	OD1, OD2 combined	Lineage-priming modules (Velten et al.)
k	Overlap_med_extramed	overlap medullary and extramedullary HSC/MPP signature with DEGs BMvsSPL other progenitors		BM-type + SPL-type signature
l	CD71posvsneg_HSPC_subsets	SS2 CD71+ vs CD71-	NA	HSPC subsets (Laurenti et al.)
m	CD71posvsneg_lin-priming_modules	SS2 CD71+ vs CD71-	NA	Lineage-priming modules (Velten et al.)
n	HSC_ODPBvsLDPB_HSPC_subsets	HSC/MPP OD-PB vs LD-PB	all ODs and LD-PB	HSPC subsets (Laurenti et al. and unpublished)
o	HSC_ODPBvsLDPB_mobilisation	HSC/MPP OD-PB vs LD-PB	all ODs and LD-PB	mobilisation

## Sheet: a) gene_sets
lin-priming modules (Velten et al. 2017)
Velten_AIF1_PKM_1_Pan	Velten_BTG2_HOXA6_1_HSC-Ly	Velten_CBFA2T3_STAT3_1_Meg	Velten_CD47_MCM3_1_nonHSC	Velten_CEBPA_CEBPD_C_Neutro	Velten_CITED2_KDM5B_1_Meg-Ery	Velten_CPA3_CD84_1_Neutro-Eosino	Velten_E2F2_E2F7_1_Mono	Velten_EAF2_KLF4_1_Neutro-Mono	Velten_EBF1_ID3_C_Ly	Velten_EIF2A_POLR2B_1_nonHSC	Velten_FLI1_ETS2_1_Meg	Velten_FLT3_SATB1_SCL2A5_C_Ly-Mono-Neutro_HSC	Velten_FOS_KLF5_1_Eosino	Velten_FOXJ1_1_Meg-ERy	Velten_GATA1_KLF1_C_Ery	Velten_GATA2_NFE2_C_HSC-Ery-Meg	Velten_GMPR_MINPP1_1_Ery-Meg	Velten_GP1BB_PBX1_C_Meg	Velten_HDC_LMO4_1_Eosino	Velten_HLF_ZFP36L2_MECOM_C_HSC	Velten_HOXA3_HOXB6_1_HSC	Velten_HOXA9_CSRNP1_1_HSC	Velten_IRF1_CASP1_1_Ly	Velten_IRF5_TFEC_1_HSC-Neutro-Meg	Velten_IRF7_IRF8_E2F2_C_Mono	Velten_LEF1_CSF1_NRC3_C_Ery	Velten_MYB_NFKB1_1_Ery-Neutro	Velten_NRF1_1_Mono-Ly	Velten_PCNA_TYMS_1_nonHSC	Velten_PFN1_1_Ery-Meg	Velten_PPARA_HCFC1_1_nonHSC	Velten_RCAN1_1_Ery	Velten_RERE_BCL6_1_Neutro-Mono-Eosino-Ly	Velten_RREB1_PA2G4_+_nonHSC	Velten_SPI1_GFI1_1_Neutro	Velten_SPINK2_SELL_C_HSC	Velten_SUB1_UBN1_1_nonHSC	Velten_TAL1_HSF1_1_Ery	Velten_TRIM28_YBX1_1_Neutro	Velten_UBE2C_EIF4E_1_Meg	Velten_UBE2L6_1_HSC-Meg-Ly	Velten_CD99_CD53_2_Ly	Velten_ENO1_MYC_2_Neutro	Velten_HMGB1_FOXK2_2_nonHSC	Velten_IRF4_2_Mono	Velten_MS4A3_PRG2_2_Eosino	Velten_MYCN_MEIS1_2_HSC	Velten_MYL5_SYP_2_Eosino	Velten_OCT11_IKZF4_2_HSC
AIF1	C10orf54	PTGS1	CD47	MPO	LYL1	CPA3	TUBB	MIS18BP1	DNTT	MLEC	FLI1	TMSB4X	ITGB8	?	APOC1	MT-CO1	GMPR	FCER1A	HDC	CD34	PIK3IP1	LAPTM5	SH3TC1	ZYX	IRF8	PLIN2	RPS7	PSMB9	PCNA	PFN1	SNRPG	GPT	SMIM24	GYPC	C1QTNF4	CD52	PTMA	FHL2	MT-ND6	MRPL16	UBE2L6	CD99	CAT	PTMA	AMICA1	MS4A3	HOPX	MYL5	CCDC141
PKM	HLA-F	CLU	ACAA2	RNASE2	EMID1	CD84	CLSPN	CDCA7	VPREB1	OAZ1	PTAFR	ITM2C	SERPINE3	LIMD2	KLF1	SLC40A1	MINPP1	GP1BB	CLC	PRDX1	IL12RB2	HOXA9	SLC38A1	?	?	SMIM1	RPS27A	GSN	TYMS	SLC25A6	UGGT1	GAL	AIM1	RPL4	NAP1L1	SPINK2	PPP1R14B	MTSS1	IGLL1	CORO1C	LY6E	CD53	IL6R	HMGB1	IRF4	PRG2	MLLT3	SYP	DSP
SERPINB1	PRSS3	2005-09-01	RMDN1	RNASE3	CITED2	FYB	USP1	SSRP1	MZB1	UQCR10	GCSAML	FLT3	TCEAL3	ACSS1	GATA1	FTH1	ITGA2B	PLEK	ALOX5AP	GUCY1A3	NKX2-3	TMBIM6	ARHGAP25	C1orf162	BLNK	CSF1	MIF-AS1	PPP1R18	GMNN	P2RX1	DSTN	HBA2	PHGDH	EIF3A	RPS29	SELL	COX8A	PIP4K2A	RPS8	DAZAP2	SNX20	AIM1	PRSS57	ACTB	NUSAP1	ALOX5AP	ADAM28	OGT	SCN1A
SERPINB6	MSI2	CAPZA2	MCM3	CSTA	NUP98	NAA38	KNTC1	ERP29	LAT2	GNB2	C5orf66	LSP1	KNG1	SQSTM1	PKLR	GATA2	TPM1	RGS18	AKAP12	RPL3	SKAP1	SLC9A3R1	EMP1	LRRFIP1	LGMN	HBQ1	SRM	HLA-DMA	MAD2L1	SLC38A2	TXNDC5	AGFG2	KCNAB2	TESC	ST3GAL6	HOPX	PTP4A2	LXN	RPS24	ILK	GMFG	RHPN1	PYGL	PIK3AP1	ADGRG5	MS4A2	RPL9	GDPD5	LRP2BP
CELF2	CD200	CPPED1		CSF3R	USP15	ZEB2	E2F7	FABP5	DDIT4	RBM25	PHLDB2	SPNS3	ANTXR2	SLC44A2	CNRIP1	UROD	DLC1	TMEM246	TPSB2	ICAM3	NKAIN2	UBC	SIGLEC17P	CD302	CCDC50	PPP1R14A	HNRNPA1	ADGRG5	TUBA1B	NLK	RPL36AL	PALM	ANXA6	MIF	SPI1	CD74	UQCRQ	MARCKSL1	TMSB10	ELMSAN1	MLLT11	RCSD1	NPM1	HSPA8	NEIL3	SRGN	ANGPT1		TMEM125
EREG	PRSS1	ESYT1	MCM6	AZU1	ZMYND8	CERKL	RPL39L	HELLS	MME	GNG5	INPP4B	PRAM1	LYPD6B	PIGH	APOE	MT-CYB	PDLIM1	AOAH	PRG2	LRRC70	C16orf45	ITM2B	TRAF5	C4orf48	FAM129C	MPC2	EEF1B2	TUBA1A	ASF1B	HIPK2	ATP5I	LRG1	P2RY8	RREB1	C16orf74	CRHBP	ATP5J2	ICAM4	MT-ND1	CDKN2C	COMMD7	NAP1L1	TALDO1	CD38	IGFLR1	ALOX5	MSRB3		OR51J1
NOTCH2	SPTBN1	ATP6V0A2	MCM5	PRTN3	CTDSPL	GPI	GABARAP	MS4A7	FCMR	ATP6V0B	GPR141	CORO1A	CXCL3	DCAF4	CA1	NFE2	CTNNBL1	SOD2	ANGPT2	MFAP2	TFPI	ATP6V1G1	NEK6	WAS	RNASE6	FAM83D	NPW	ARHGAP27	ZWINT	HYAL3	MAP2K2	YBX2	TMIGD2	CTNNAL1	SPARC	KIAA0125	SEC61B	CD82	RPL37A	HAUS8	CEP41	PALLD	APLP2	IDH2	ANLN	BACE2	MYCN		MBLAC1
?	JAK3	STAM	MDH1	MS4A3	SNX5	COTL1	DIAPH3	DMXL2	LTB	ARPC4	DYTN	CAPG	LTC4S	ATG9A	TFR2	TESPA1	CSF2RB	TIMP3	BACE2	NOG	DNASE2	TMEM59	CALHM2	RSPO1	UGCG	TST	EIF4A1	RASGEF1B	UBE2T	RASGRP3	HSP90B1	PC	ITGB2	PUM3	CECR1	ARHGDIB	BAZ1A	SLC39A8	RPS4X	SMARCE1	GLYATL2	SDK2	ENO1	IQGAP1	KIAA1524	FAM83F	CD37		SORBS1
	PHACTR1	LEPROT	ZNF706	CFD	AZIN1	ASRGL1	DEK	APBB1IP	CD79A	TBCA	CNST	2001-09-01	TPM2	FAM117A	LMNA	CYTL1	PKIG	C6orf25	CXCR4	SYPL1	HOXA3	?	RGS19	FRY	PLAC8	FBXO7	SERBP1	DAB2	CENPM	?	GOLGA4	IFNAR1	LST1	MINOS1	CD81	AVP	CALM1	TPGS2	RPS21	UFD1L	TTC5	AHDC1	ERLIN1	STMN1	NEK2	IL5RA	SNTB1		SH3BGR
	GRINA	PRSS23	PSMA5	TSPOAP1	MLC1	AFF2	BRCA1	NDUFB2	EBF1	NDUFS6	YPEL3	HLA-A	IER5L	TP53INP1	RHAG	TSC22D1	ABCC4	SELP	MS4A2	BEX2	ACE	CCM2	SNX10	IRF5	HS3ST1	CASP3	MYB	GNB5	CDKN3	PLXNC1	RAB11FIP1	RAB3IL1	EVI2B	NUCB2	RPL23A	HLA-E	CCDC88A	TAL1	RPL38	UBE2C	SRRM5	BMF	EIF4A1	IGFBP7	CDK1	SLC45A3	PABPC3		C15orf52
	CARD19	ICAM2	POMP	SRGN	KDM5B	UBR4	E2F2	EAF2	CD99	RBM3	SCARF1	HLA-B	CCDC144NL	NOL4L	BLVRB	GFI1B	RYR3	ST6GAL2	TPSD1	PRKCH	C10orf10	RHOH	HDAC9	MROH6	TGFBI	MPST	GNAQ	CYSLTR1	CALM2	CMTM6	ZBTB7A	TOB1	PLEKHO1	NOP58	SIRPB2	CD164	ATP5J	DNAJC9	RPLP0	GLO1	?	PLK2	COTL1	SLC25A5	ANAPC13	HOMER1	MEIS1		GPR173
	CD300A	PRKCQ	POLD1	LYST	SPNS1	ACTN1	DHFR	RNASEH2C	CYFIP2	SCAF11	ETS2	SLC2A5	IKZF2	FOXJ1	CD36	IL1B	RNF130	PLXDC2	TPSAB1	SSBP2	PRDM16	LYN	CASP1	WASF1	JCHAIN	TMEM14C	CPVL	PPP1R16B	TK1	POTEE	UBE2M	MT-ATP6	CLDN10	FBL	MRC2	MDK	TLN1	TMEM14B	RPL7A	CDC20	MYO1G	EVL	RPLP0	IL2RG	EXO1	DHRS9	CD34		CP
	RABAC1	NT5C3A	NUP37	CEBPA		PLD1	TUBB6	MAP3K2	UMODL1	ITGAE	VWF	VAMP5	MYL9	2002-09-01	KCNH2	ALDH1A1	C2orf88	ARHGAP6	LMO4	ABLIM1	GIMAP6	MAP1LC3B	TRAF3IP3	ATP8A1	PTPRS	STRADB	RACK1	DPYSL2	RRM2	STK4	NDUFB9	HCN3	SPTAN1	MRPL51	DIAPH2	JAML	WHSC1	ISOC1	BRI3BP	COPS6	GJA4	MYO5C	MRPL3	ODC1	CRABP1		C3orf80		MANSC1
	PBXIP1	PRKACB	PSMB2	MNDA		EIF4G3	NCAPG	SVIP	CYGB	GALNT1	LYSMD2	GSTP1	CDRT4	HK1	AHSP	ST8SIA6	PSTPIP2	ACTB	LTBP1	DAPK1	CASC10	OSBPL3	TNFRSF10C	ARHGEF6	KIAA0226L	HMBS	EEF2	ALDH2	EZH2		MYDGF	NAGA	RHPN1	NOP16	RPL10A	RCSD1	COX7C	TXNL1	RPS23	TMEM106C	CDK6	FCMR	MYC	CDT1			TCTEX1D1		CLDN5
	SMIM3	ARHGAP22	PPIL1	ELANE		PPP1R12C	LSM4	B3GNT7	KCNK17	RBM17	ELMO1	SASH3	SGIP1	SNX15	EPCAM	RAP1B	FAM65C	DEPTOR	ENPP3	CTSF	ADAM8	?	DENND1C	SIRPA	CYBB	CXADR	TRAPPC5	ARPC5	RAD51AP1		PRC1	PTGR1	RASSF2	PRKDC	TLR2	HEMGN	TRA2B	HNRNPLL	RPS16	?	PAIP2	MN1	EIF3B	UCHL5			AGPAT9		GPC5
	STAG3L3	FAM19A2	NDUFB3	SERPINB10		VAT1	NASP	FAM105A	CLNK	HNRNPU	ATP2A3	SH3BGRL3	PRKCA	PLD3	FAM178B	GUCY1B3	GAS2L1	FERMT3	SLC45A3	PREX2	SRPX2	PNRC2	CXXC5	DST	NGFR	ELOVL6	NSA2	SPATS2L	ILF2		KIF20B	FAM188B	S100A11	MRPL12	RPS25	GLIPR1	SEC61G	MYH10	RPL6	DEPDC1B	?	CYTH4		LAT2			ROBO4		PANX1
	TCEA2	CBFA2T3	BSG	F13A1			ATAD5	PAK1	SH2D3C	NDUFA3	HDAC5	SORL1	WASF3	TMC6	ANK1	SPINT2	PDZD8	ZBTB16	ETS1	COL5A1	ROBO4	CSRNP1	ZAP70	BST1	RASD1	AKR1C1	C20orf27	CAP1	BIRC5		EIF4G1	DENND2D	IFI27L2	POLE3	CD33	HLA-DRA	PCBP1	NUDT19	SERF2	EIF4E	BEND5	ARHGEF18		EIF4G2			IL18		DUOX2
	H3F3C	PTK2	GINS2	KBTBD11			RBL1	UBP1	CCR7	PTRHD1	RHOC	ITGAL	DUSP15	EPGN	CA2	PTRF	?	DDAH2	HPGD	ATP1B1	VWA5A	DDX5	AKR1A1	C9orf43	PLD4	NECAB1	CCND2	AXL	SKA3		ATP13A3	SNX9	FLNB	SUPT16H	RPL14	LAPTM4B	RIF1	FADS2	TRIM28			NPY		DCK			IDS		C9orf9
	MICAL1	B3GNT2	ETFA	CEBPD			IQGAP3	SLC36A4	IL7R	C11orf31	DNM3	SATB1	PTGS2	COQ9	KEL	EGFL7	MPP1	GP1BA	NR4A3	GIMAP7	CFH	YPEL5	UBASH3B	TFEC	SHD	S100A4	SPN	MYO1E	CKS1B		GGA2	ALG2	LILRA2	BOLA3	MAP3K8	HLA-DRB1	TMA7	ARV1	RPL36			PRSS1		?			NFIA		PRR15
	TMEM200A	SVOPL	EZR	RPLP2			BRCA2	CNTRL	?	DCTN1	H1F0	HLA-DQB1	BHLHE40	TM2D3	FAM89A	TALDO1	DAD1	MED12L	NTRK1	F2RL1	NT5C3B	FAM103A1	OAS2	CCDC171	SEL1L3	ALAD	PDE3B	SMCO4	RRM1		SLC26A2	IPP	SYK	POLR2F	APPL1	PTPRCAP	H2AFV	NET1	TNFSF13B			LRRC26		GLUL			MMRN1		ABCC6
	TNFSF4	DTD1	SF3A3	LPO			FAM96A	CERS6	LRRC26	SMARCA4	ARL6IP5	LCP1	?	TNIK	ADD2	MEST	MYO16	PBX1	ALOX5	ABCB1	ARHGEF35		TTC24	ZFP36	MPEG1	EMP3	NACA	SLC23A1	MND1		TOPBP1	TRIM32	RNF213	TXN	SLC22A4	PROM1	C14orf2	PIR	HDGF			TMSB4X		CFL1			GOLGA8A		BCL2L14
	FCRL1	PPM1H	MCMBP	ANKRD18A			FANCD2	HERC5	CD79B	GLYR1	NRGN	FNBP1	TRIM34	PEF1	TRIB2	AKR1C3	HACD1	FREM1	SEMA3C	SEPP1	FGF16		TNFSF13	SV2A	IRF7	RBPMS2	EIF4EBP1	ERICH6	NEIL3		SPECC1	RCAN1	S100Z	COLGALT1	MT-ND4L	ANGPT1	ATP5H	DNAJC6	RPS20			PRSS3		PSMD6			ABCB1		RUNDC3B
	MCTP1	CKB	PRPS2	CLEC12A			SNRNP25	PDE7A	CD22	TGOLN2	STAC	LAIR1	MOCS1	SDHD	CDH1	RSU1	CRYM	SERPINB9	SLC18A2	LDOC1	LIMCH1		NINJ1	PYGL	ACTG1	SPTBN2	LRPPRC	DBNDD2	RFC4		NCAPH		ARHGAP30	MCM2	RPL19	HLA-DRB5	METAP2	CISD2	RPS13			FXYD2		CDK4			ITGA9		MAGI2
	HPCAL1	LAMTOR1	LIG1	RPL28			CDC25C	IGSF6	ARL5C	DYNLRB1	NFIB	CD53	C16orf46	PIM2	SELENBP1	ADGRG1	BMP2K	P2RY14	TPCN1	EHD2	SLC7A8		PAN3	EVA1B	ADAM19	P2RX5	ILF3	TIAM1	DTYMK		NKTR		?	AP2S1	LARP1	IFITM3	CD38	TP53RK	SYNGR1			CECR1		TOP2B			SYTL4		?
	LPIN1	RAB37	SRD5A3	HGF			ANAPC11	PHF19	LCK	POTEI	BEST1	GAPT	?	SLC2A4	TGM2	LIMS1	YWHAZ	CCND3	EPX	HLF	DOK4		DOCK1	SGK3	LGALS1	PDCD4	ATP11A	ANK3	MYBL2		SDF2L1		RGL4	ATP5G3	LRRC8C	MEIS1	SYNCRIP	APOBEC3B	RPL35			NEIL1		GNAS			NRIP1		NAALADL2
	ARRDC3	MTURN	SRSF4	MT-ND3			TBC1D8	PRRG4	LGALS3BP	MED13	EGLN3	SDK2	SLC6A16	PDLIM7	MFSD2B	MAGED2	VSTM1	H3F3B	ERN1	SERPING1	AP1G2		IRF1	BCAT1	ADA	SLC2A14	PIEZO1	SGCB	HMGB3		VPS29		MYO5C	ASAP1	RPL13A	NRIP1	P4HB	IL7	YBX1			AFF1		BCL2			CLDN15		SPAG8
	SCML4	ZFAND6		ATP8B4			DERL3	NACC1	TP53I11	NDUFA12	MAX	TPM4	MTMR3		PNMT	MYCT1		ABHD4	CD63	LAPTM4A	MCF2L		IGFBP6	RUNX3	HCST	GNG2	GSE1	MYLK	PSMC3		SMCHD1		PDE4B	NME1	CLEC11A	HLA-DPB1	SLC25A5	STON2	MAZ					POLE3			DSE		ADAM22
	KIAA0087	CAPN1		MT-ND2			PSME2	COPS9	SLC43A2	HINT2	SNRPN	ARPC2	FOS		SCPEP1	TAGLN2		TC2N	H3F3A	GPAT3	SAMD12		TRIM47	?	LILRA4	ST6GALNAC1	NT5DC3	TMSB15A	RFC3		POLQ		AREG	SRPK1	DENND3	MMRN1	SLIRP	CREG1	RPSA					MED13L			CLIC2		AIFM2
	TBXA2R	RAB8A		LYZ			ARPC3	CEP295	STAP1	EPS15	LCP2	HLX	KLF5		HES6	CNBP		HPGDS	ATP10D	ZFP36L2	SFXN3		HS3ST3B1	MCMDC2	PCED1B	CD320	QARS	ZNF252P-AS1	CENPK		PPARA		DENND5A	TOMM5	C9orf139	IFITM2	ANP32B	VAPA	RPL26					STK24			CCDC144A		CEP131
	PADI4	ASAH1		KIAA0930			GINS4	BEND6	DFNA5	NUDT5	PTPN6	RNASET2			MYC	EIF3C		VCL	SOX4	CNN3	ARID5A		STX3	RGS3	LIME1	HBS1L	FKBP11	SLC35F6	CDK1		MBD2		C17orf97	HSP90AA1	CHSY1	MPL	SMC1A	ITGB1	DDX21					ANXA11			LPP		?
	LPCAT2	ZNF385D		RPL27A			WDR76	SNRPD2	ID3	ANAPC15	ITGA5	NEGR1			HBB	PIM1		DCK	RGS2	BEX1	GIMAP1		SGPL1	?	HMGN2	MTCL1	LRRC58	LY96	PTTG1		CANX		DOCK10	PA2G4	CAPNS1	ENO1	MT1X	UBE2F	UBA52					PCNA			GFI1B		POU2F3
	EFNA1	NT5M		HRH2			RACGAP1	MAP4K4	DUSP4	NDUFA4	TSC22D3	CD44			EPOR	OCIAD2		ADRA2A	?	KRT18	FAM174B		ADGRE2	PLCB2	SCT	STEAP3	ITPR2	CDH23	H2AFX		HCFC1		MYO18A	NUP210	SLC31A2	BAALC	MZT2B	DECR1	NUCKS1					PPP1CA			BEST1		GIMAP5
	TBC1D10C	DMTN		CTSG			FAM111B	CNPY3	HHIP	NAA10	SLC37A1	TNFSF8			S100A6	SDPR		STXBP5	ITGA4	OXT	ARHGEF5		ACP5	?	CYTH4	TNFRSF25	RPS4Y1	FAM64A	NUSAP1		SIVA1		ARHGAP9	SNHG16	RPS15A	BST2	DDX46	FAM46C	FLNA					PPP1R14B			GATA3		TNFAIP8L1
	BTG2	LRRFIP2		CST7			KIAA1524	NPC2	SH2D1A	LBHD1	SLC44A1	BCL11A			TMEM56	HSP90AB1		TRPC6	TTLL7	?	CYB561		ABCG1	ADAMTSL4	TCF4	EIF5A	RCC1	TMEM71	TUBB4B		CNIH4		ANPEP	MCM4	BCR	FTL	DNAJC15	CCDC69	TMEM258					CCT5			IL1B		MOB3C
	ATP6V0E2	ZFYVE21		TPT1			POLD3	PTPRJ	ISG20	SMC3	MAPRE2	STK17B			TFRC	ATP5B		MEF2C	RGS1	SRSF5	HSPA1B		COBLL1	IKBKB	SAMHD1	RCL1	IPO5	TIGAR	TUBG1		WDR5		RERE	POLR2L	PLCB1	PCDH9	USMG5	KCNN4	SRRM2					ID2			SOCS3		SLC16A9
	VAMP2	CTNNA1		MAPKAPK2			NUDT1	CCDC189	CD96	PAK2	NECTIN2	MAP1A			?	STAT5A		RAC2	TTC27	TMEM123	RPS27		ARAP2	HTT	FCER1G	ECE1	PDCD11	RTKN2	CENPW		PGP		PIK3R1	RANBP1	TBC1D1	ADGRG6	CENPF	PRDX3	KHSRP					ELAVL1			EIF3E		C1orf146
	?	GSTM3		RPLP1			CENPH	TBL1XR1	MMP11	GAB3	ZBTB20	LITAF			HBD	SLC48A1		NAT6		UCHL1	LSR		ADD3	A2M	PTPRE	DDI2	NFKB1	TMIGD3	CACYBP		ANLN		ABCA2	MGST2	MKNK2	HLA-DPA1	OSTC	CMAS	GNB1					ILF2			HEMGN		SLC11A1
	BCAS4	RTN3		FAM107B			CALCOCO2	SLC1A4	SH3BP5	PGLS	ARPC1B	C1QTNF4			REXO2	SLC39A3		SLC9A9		PTPRC	EPS8L2		ISCU	NT5C2	LY86	LEF1	EIF3E	AP1S2	PKMYT1		ATM		CMTM7	EIF3J	RPL27	IFITM1	HNRNPD	NHLRC1	CBX3					CASP3			FAM43B		?
	NLRP1	GTDC1		?			BARD1	HCK	CHST15	FIBP	CD37	TNFSF13B			UBXN10	SDHA		STXBP6		EMCN	TRPM4		GBP1	ARHGEF40	DTX4	SGPP1	EIF3H	SIGLEC5	TOP2A		TMEM138		MAPKAPK3	EIF3B	CENPB	B2M	HIGD2A	YARS	EIF5B					GYPC			ANK2		KLRB1
	HOXA6	SNAP23		CYBA			CCDC167	NXT2	BLNK	DCTN3	?	PLAC8			TMOD1	YWHAQ		MGLL		AASS	LIPA		NCALD	ZNF185	TNNI2	CDC42BPA	RHOG	ZNF737	MCM7		PNP		PTK2B	NDUFB11	RPS5	MLLT3	TIMM8B	SLC43A3	MRPL33					CAPZA1			TFEC		PRX
	GBP2	ATP2C1		VIM			CUZD1	SHFM1	RAG1	THOP1	TRO	B2M			ATPIF1	UBB		ITGB3		ABCA13	MAPK12		RNF125	SPATA6	C12orf75	ORC4	TAF1D	TAP1	HIST1H1B		CHCHD2		PSMB8	MRPS25	IPO7	MBOAT7	DDX39A	SLBP	RPL8					MCM2			DSG2		LRRC27
	SQRDL	CLIC1		IL6R			TICRR	OSCAR	IGLL1	COMMD8	UBBP4	PPT1			FECH	MT-CO3		ITPKA		GPR146	SDR42E1		FAM134B	?	TMSB4XP4	SMIM10	RNF24	SESN2	CENPL		ROCK2		GOLGA8M	ANKRD26	CHD3	RBPMS	COX6B1	VPS37B	RPL22					PKIG			KIAA1468		MUC16
	RHOF	SNCA		FAM101B			PPIH	ARHGDIA	FAM129C	COMMD1	GRAP	TOP1MT			FAM45A	REC8		PDZD8		TM4SF1	PRX		SDR39U1	DGKD	VAMP8	?	ENOSF1	PQLC3	ARL6IP6		GCN1		COL24A1	UQCRH	CEACAM4	SOCS2	HMGN1	CHP1	NDUFS5					RANBP1			SLC25A27		HSD17B14
	CEACAM21	CDC42SE1		PABPC1			ALDH7A1	SAMD1	PAG1	SPCS1	FER1L6	HCST			GRTP1	TPST2		FAM65C		RIC3	KIF5A		RAP1GAP2	IL18	KCNE5	HDAC7	PRKAR2A	NRF1	SPC25		SRSF10		CTSD	RPL22L1	C9orf66	BIN1	SMC2	SARS	SNX22					KDELR2			DNAH14		SYT1
	NDRG2	STAT3		IL17RA			INAFM1	KLF4	RAG2	CDC5L	TPST1				NFIA	TMBIM1		FAM19A2		HLA-DOA	C21orf62-AS1		PALD1	TRIM7	FCRLA	PLEKHG1	CIB1	PSMB10	WDR34		GABPB2		SYTL1	SNRPD1	RASGRP2	PRKG2	DAZAP1	MBOAT1	SSR3					ACTR3			ZNF594		IKZF4
	SVIL	HIST1H2BN		FNDC3B			FOXM1	AKAP9	JCHAIN	SNRNP27	TMEM173				HIGD1A	ARL2		2005-09-01		AVPR1B	CALCRL		PFKFB2	LRRC37B	IL3RA	AMMECR1	POLR1A		AURKB		INSR		UBE2J1	MRPL14	RPL30	RPS18	EFHD2	PYCR1	MTDH					HCLS1			TMEM98		ZNF16
	C16orf54	KLHDC3		RPL37				IMPA2	FBXW7	KTN1	SLC8A3				SLC25A21	MFNG		DNAJC6		CHRM3	AIF1L		DENND6B	EIF4E3	STMN1	SERPINE2	ATXN7L1		DLGAP5		OSBP		NLRP3	PHB2	FAM129A	HSPB1	BDP1	RPA2	PPIB					MCM7			TMEM204		PPP1R16A
	DEF6	FADS1		FAM46A				RBM47	SCN3A	GTF3C6	TMEM98				ZFP36L1	LDHB		CYTL1		HHEX	CYSLTR2		LILRB1	MAST4	DBI	PCYT2	CCDC58		KIF2C		SETD5		PLXNB2	SLC25A3	TLE4	HLA-G	SRSF3	DAAM1	EFCAB2					PHB			RAPGEF2		WARS2
	SPOCK2	PSAP		RAB32				RFC1	UBASH3B	DYNC1I2	SIGLEC10				RFESD	YBX3		PRKG2		GSTM2	CNKSR1		FAM180B	DOCK2	RAB31	TTLL12	MTR		NUF2		TCEB2		DAPP1	C17orf89	RPS10	HLA-C	SNRPF	SLC1A5	DNMT1					NRM			MLLT4		ONECUT2
	VNN2	AP1B1		SERPINB8				CREBBP	CD48	MAPRE1	SLA2				PRDX2	ITM2A		PTGS1		HSPA1A	SLC1A6		PDE9A	EMILIN1	SIGLEC6	CENPU	TOMM7		CCNB2		HMMR		CRYGD	ROGDI	SLCO3A1	H2AFY	PCM1	PIP5K1B	DENND1A					NREP			PDE4DIP		INTU
	C5orf56	MEX3B		RPS19				ADCY3	ZCCHC7	SMARCA5	PLS3				CTTN	TPI1		TESPA1		GATA3	PPFIA3		FKBP1A	PITPNC1	BTLA	PCCB	CTSA		E2F8		LSM3		CMTM3	NOP56	ALCAM	NPR3	CS	ANXA7	ARID1A					SRSF10			PCBD1		ZFYVE21
	FAM110A	GABARAPL2		RGCC				USF2	CXCR4	MRPS10	RNF11				SLC25A15	CD164		GMPR		LAG3	CPB2		CRLF2	CHRNB1	LILRB4	BLVRA	ARL4A		HNRNPA2B1		ARHGAP35		CKLF	MRPS34	AHNAK	?	REEP5	HLTF	GNAS					PPIB			NFATC2		DACT1
	MAP4K1	TWSG1		RPL13				KRTCAP2	P2RY14	EIF2A	SYTL4				HBA1	MTURN		C2orf88		ITGA9	FAM219B		SPON2	DGKZ	ATP5E	FAM118A			BUB3		SFPQ		DPYD	TOMM20	RAB44	IL16	CHD4	TSPAN4						PCBP1			FGD5		TSSK6
	JAM2	VANGL1		PLPPR3				DENND4B	MYLK	POLR2B	DNAJB6				PMP22	LAPTM4B		STON2		FAM26F	MAP1S		IFI35	?	PPIA	RAP2B			UQCRC1		CRLS1		ARRB2	RSRC1	BTBD2	GNAI1	BLOC1S1	GOSR2						SRSF2			LOX		PRR16
	JAKMIP2	ZNF711		NDRG1				MIF4GD	TP53INP1	MICU1	JAK1				HNRNPAB	TAL1		LEPROT		HTR1F	TNK1			DENND1B	TTC7A	PPT2			CDCA3		USP32		RPS6KA4	MZT2A	PCNX1	JUP	SUB1	ASL						RNASEH2B			CAPN2		CYP4F22
	ARHGAP45	LEPR		RPS12				UBE2W	SH3TC1	BAG1	CDH7				UBASH3A	SERPINB1		ZFAND6		RARRES3	AADAT			MBNL1	RUNX2	SULT1A3			CDCA8		C9orf40		EVI2A	MT2A	ERO1B	ADAM28	PPIF	NECAP2						CTNNBL1			GSTM5		ZXDB
	APOL2	ARHGEF12		RPS28				KDELR1	GAS7	HNRNPUL1	SPX				LPCAT3	LYN		ATP6V0A2		CALN1	FGD3			FOXP4	SLAMF7	LYAR			ESCO2		UBE2K		HAAO	CDT1	GAPDH	DUSP6	TIMM10	C5orf30						COPE			ESAM		RABGAP1
	ATHL1	DOK2		CALR				BRD9	LDLRAD4	DNAJC8	KIF2A				EPB42			LIMS1		OPTN	CACNA2D2			DZIP1	KIF17	B9D1			HIST1H4C		COX7B		UTRN	WDR74	SERTAD2	SCHIP1	PRRC2C	FLOT2						TMPO			RPL22		GLS2
	PTGER4	PDLIM5		RPL9				EPN1	XPNPEP2	TTLL5	ITGA6				SPTA1			ARHGEF12		F2R	PSPN			C15orf39	TYROBP	HAGH			CENPE		PLK4		ANKRD44	MPHOSPH6	ZBTB44	IFI6	RPN1	NARF						TAF11			FHOD1		FBP1
	RAB27B	BCL2L1		PRSS57				GPR65	PAX5	PTBP1	C21orf91				A4GALT			SLC39A3		ZNF521	DDX60			?	NKG7	NOLC1			CDC45		RRP12		ADGRE5	PPA1	CD48	GBP4	SPCS3	HNRNPK						RASGRP2			MBOAT7		ALOX12-AS1
	FRMD4B	KLHDC2		RPL39				STAG2	TTC7A	CHCHD1	CD9				SEC14L2			TNFAIP8		HOXB-AS3	HOXB6			MAP7D3	HMGB1	EPSTI1			KIF11		ARHGAP11A		BCL6	NANS	LRRC37A2	DLK1	XPO1	SKP1						PPIF			GLIPR1L1		DZIP3
	IL24	ALOX12		B4GALT5					POU2AF1	UBE2L3	CLEC3B				DHRS3			CPPED1		ELK3	PXDC1			RNASEK	SULF2	HOOK1			SGO1		KPNA2		CAMK2G	ETFB	GFI1	BIN2	TMED10	CCT3						UBE2L3			TMEM163		CCDC8
	CCNG2	CD40		RPS11					VPREB3	STX8	CLSTN3				ALAS2			FHL2		SULT1C4	ERMP1			ATP8B1	PRKCB	FXN			CIT		LTV1		SEMA4A	MRPS26	CTBP1	GNG11	PABPN1	NDUFA8						DHX15			F2RL1		TNFRSF6B
	PDE4DIP	UNC13D		MGST1					GLRX	TIMM17B	FMNL3				SLC10A4			EREG		MX1	NUDT16			MYO15B	KIAA0101	FAM210B			TPX2		ABCB10		OCLN	MRPL17	MAN2B1	TRIM22	SRRM1	CCDC86						HNRNPA1			AHNAK		RAD52
	LOX	VASP		MEF2D					LPXN	INIP	TNFRSF14				CTSL			TLN1		MMP2	?			RUSC2	HLA-DMB	PNPO			MCM10		NOCT		NUDT7	FARSA	DOCK5	CCDC175	EIF4EBP2	MAT2B						NAA10			ICAM3		AMN1
	S1PR1	DBN1		RPL23					FAM134B	C19orf43	ELOVL7				NMNAT3			ZNF385D		CDCP1	NHSL1			ARGLU1	HERPUD1	RFX7			GGH		MSL1		SIGLEC14	SNRPA	FAU	ERG	ATP5EP2	ATP5A1						FOXK2			NFKB2		CNTNAP4
	FBXO44			HAL					COBL	CSNK2B	RASAL3				TUBB2A			MPP1		KLF10	KLHDC8B			GIT2	KLF6	ANKRD27			TRIP13		POLE4		MTMR1	PARK7	GPT2	FHL1	NDUFB1	MRPL13						VKORC1L1			ANKRD28		DNM1
	TTI2			RFX8					CD74	NDUFS7	ATP6V0C				CAST			?		TAPBP	VSIG10			SH3D21	IQGAP1	PRKAB1			TIMELESS		POLE		PNISR	YWHAB	MAFK	RPS2	RPA3	RBBP4						GRSF1			ZFHX3		NR3C2
	ACOT11			PRKCD					2009-09-01	TMA16	UBA7				MBOAT2			CRLS1		C3orf80	?			COL5A3	NCF1	PSMG1			OIP5		INTS1		GOLGA8O	PTRH2	TNRC18	SORBS3	SYVN1	CASP6						WASF2					TMTC2
	CNTNAP2			RPL31						PGAM1	MSN				GLRX			TAGLN2		RGMA	FAM110B			ST7-OT4	AHNAK2	TFDP1			KIF20A		PTS		TNFRSF1A	TUFM	ARHGAP26	TAOK3	ATAD2	ARMC8						H2AFZ					C1orf216
	BAALC-AS2			MT-ND4							CDH9				APOBEC3C			WRNIP1		TCTEX1D1	IGSF22			TAB2	ARL4C	GRPEL1			SPC24		MCTS1		PAWR	NAA15	?	PDLIM2	EIF3K	FAM213B						PSMB4					TMEM117
	CTSO			FOSL2							SLA				PRKAR2B			PRKACB		BEX5	KHDRBS2			ZMIZ1	CD2	CBLL1			KIF23		KMT5A		MYPOP	GGCT	UGT3A2	NPDC1	TOP2B	WBP11						FAM168B					?
	RGL2			C1orf228							TIE1				MXD1			ST8SIA6		CCDC42	IL11RA			USP41	FUT7	CCT6A			KIF15		AP5B1		CLSTN1	WARS	IL1RAP	RPS3	TM9SF3	HIST1H1D						SIVA1					CAPN12
	TNFAIP3			PABPC3							AHR				G0S2			MT-ND6		HLA-DQB2	CLDN5			DCLK2	MYL6	FSCN1			SAE1		HJURP		PIK3CD	TOMM22	ATP5G2	IDS	NDUFAB1	TMEM109						NUP93					HUNK
	CHRDL1			MED13L							EFHC2				SUCLG2			FAM117A		IL27RA	PGM5			?	HMGB2	AK6			CDCA2		SMC6		SCMH1	HMGA1	CPNE2	HLA-DQA1	BAZ1B	HPRT1						RHOA					TMEM99
	RNPC3			RPS6							NME8				NEDD4L			GUCY1B3		FAM127C	CYBRD1				ANXA2	RAN			CKS2		CDK11A		TNFAIP2	HMGN5	IRAK3	TMEM91	SIAH2	HSPA8						EDEM1					ZFP30
	LILRB2			CSF1R							RAMP1				MYL4			PSTPIP2		C10orf95	STS				CST3	TMEM141			?		USP14		FAAH	EPRS	CEBPE	MSRB3	FKBP2	KIFAP3						ETS2					LFNG
	TRIM74			EEF1G							SPOCK3				CDC42EP4			TAOK3		CAPN2	TRIM46				SERINC2	GLRX3			KIF22		MAGT1		HVCN1	POLR2I	MYO9B	HLA-DQA2	UQCRB	ASH2L						RBBP4					XRCC4
	TOX			RPS14							CARD8				LAT			MT-ND2		C1orf21	PLCB4				MKI67	GDPD1			ATP6V0D1		SND1		APOLD1	PRPF8	SPNS2	SCN9A	HNRNPA3	ACO2						DDX39A					PROS1
	PLCH1			TLR4							MVP				NDFIP2			S100A6		TBXAS1	PHC1				PAG1	HDHD3			MXD3		GLRX5		GNG7	PPM1G	ESYT2	IFI16	C12orf57	RBBP7						ACTR2					ZNF331
	HOXA5			TIMP2							SYT11				DNAJA4			PDLIM1		CLEC2B	SMPDL3B				MYL12A	CD40LG			ADRM1		CSE1L		GMIP	NLN	HUWE1	STOM	UBL5	CCDC28B						DDX5					SLC25A16
	SUN2			RPL12							TGFB1I1				OAT			MBOAT2		2006-09-01	TSPYL5				CD180	ABCB6			RNASEH2A		HNRNPUL2		PIK3R5	PPRC1	ITPRIPL2	RPL15	ABCF1	SLC27A2						PLIN2					RMND5B
	FKBP1C			RPL41							NUDT17				ATP1B2			NLK		SPINT1	COL6A2				ACY3	UBAC1			PSMA6		ORC6		CDH2	HDLBP	TXLNGY	CIITA	PDIA3	THOC3						PA2G4					MRPS18A
	MN1			RPL11							RFTN1				TLE1			BTBD2		CD69	TEPP				CARD11	PAICS			GINS1		ZC3H13		TCF7L2	PHPT1	MFSD10	PTTG1IP	RABL6	BRIX1						ATXN10					CRYGD
	AGPAT2			IGFBP2							ELF1				FAM129B					TMEM140	CIRBP				TLR7	HSPD1			SHCBP1		LMNB1		JDP2	TKT	RAPGEF1	TSPAN32	OST4	VDAC3						USP14					ZNF710
	SYNE1			SLC17A9							PROS1				AK1					ROBO3	ADAMTS10				FGD2	FN3K			HAUS1		HECTD1		MB21D1	MAP3K13	MACF1	EEF1A1	BCLAF1	FAM149B1						VRK1					ST3GAL5
	CBX6			PARVG							SUSD3				SLC38A5					STMN3	CRYZ				BCL2	ANKLE1			TROAP		QKI		LKAAEAR1	U2SURP	RPL10	RPS3A	TNPO2	ERAL1						CDCA7					ADGRV1
	XBP1			SLC15A2							SH3GL3				WIPF3					NFKBIA	SLC35G2				CXorf21	FEN1			?		?		MGST3	AURKAIP1	GOLGA8N		MDM4	HDAC3						CENPU					FUK
	PGLYRP2			RPL35A							ALPP				FCGRT					TPBG	TCEAL5				PIK3AP1	TIMP1			NDC80		PDSS1		A1BG	AHCY	RCC2		SUZ12	ACSM3						SMARCB1					FAM43A
	PPP2R2B			2001-03-01							CRABP1				HSD3B7					TUBB4A	ETV5				H2AFZ	ATP5G1			CDK2		DHX9		IFI30	TP53	SMG1		SF3B5	VBP1						TCP1					ORC5
	DGKA			GRK2							TMEM136				YIF1B					PLOD2	GABBR1				ID2	EPHB4			RFC2		SREK1IP1		CBL	GSTO1	IGFBP7		PHIP	TRIM58						YWHAQ					ACBD4
	ARVCF			RUNX1							RTN2				ENG					BEX3	CARD16				CCR2	C1QBP			NEK2		CLTC		NOTCH1	MTAP	KCNE3		NDUFA1	ACTL6A						LRRC59
	TSPAN7			MS4A6A							KLHL13				SAT1					GNA15	PTGDR2				CDKN2D	KCNK5			RAD51C		EP400		PSTPIP1	UCHL3	PIKFYVE		ZFP91	BTK						NME1
	C10orf128			NT5DC2							SLC10A5				RPS6KL1					FAM171B	C1RL				UBE2E2	CCT5			HAT1		MFSD14B		GNAI2	C20orf24	TMEM170B		FCGR2A	HNRNPF						UBE2S
	IL15			RPS26							PTGER2				GAD1					EFCC1	NKIRAS1				LY9	XK			NCAPG2		SNRPE		CYLD	LRRCC1	NRXN2		HN1	PLGRKT						SSU72
	HHAT			RPS9							GABPB1				PBK					DUSP10	C19orf57				WDFY4	CAT			CCNB1		MCM8		MVB12B	PDCD5	VPS13C		STAU2	EIF4G2						DYM
	OBSL1			RPL32							MFSD4A				NMU					FAM212A	SETBP1				SMIM14	G3BP1			SKA1		SH2B3		FRG1BP	IMP3	BIRC6		GATAD2A	PHF6						DNAJC5
	HIST2H2BE			NPIPB3							TGFB1				MGAT3					ENO2	HFM1				IL2RG	TOMM40			PIN1		SMIM4		CTSS		RAB27A		TOP1	MICAL2						RNF130
	EVL			NPIPB11							ANKRD6				C1orf198					ARHGEF3	SLC37A3				CSF2RA	SIGMAR1			CCNA2		PER1		CORO2A		PLEKHA2		DYNLL1	C1orf174						GLRX5
	?			NTSR1							IL18R1				SPTB					FAM69B	C11orf45				KCNA5	CDC6			CDCA5		SYCP2L		CHCHD7		CLPTM1L		LRRC59	PDCD10						AZIN1
	PLK2			TOP1MT							PRKD2				APOL4					TAGAP	ASGR1				AFF3	GALNT10			POLA2		POLR2A		LPCAT1		KMT2D		PET100	SERINC3						HNRNPM
	P2RX4			NAIP							STARD9				PLA2G12A					TSPYL1	ZNF667-AS1				CLEC4A	GSPT1			LRR1		GM2A		LRRC37A		MLXIP		JARID2	MRPL15						TRIM28
	AKAP13			RPL34							CAPZB				ACHE					CHST13	RBFOX2				APP	PLA2G6			BUB1B		LSM5		SEC61A2		C10orf11		NIPBL	NIPSNAP3A						ZEB2
	PPDPF			RPL29							SSPN				CNKSR3					TSPYL2	KLHL3				PREX1	ACAT1			ERH		MICALL2		MMP25		NRG4		HNRNPL	WBSCR22						CPNE1
	OR2A7			HOMER3							TNNC2				CSF2RB					XIRP2	CFP				MS4A4A	GUCD1			BUB1		IQSEC1		?		PRPF19		HNRNPH1	METTL21A						ARHGDIA
	GPSM3			FAM120A							INSIG1				GP1BB					CLDN15	NUDT14				CFL1	DLD			SKA2		NUP205		SAP25		RPS15		NDUFA6	DEXI						AP2M1
	SH3BP4			APLP2							C1orf204				FCER1A					SESN1	FAM106A				IGLL5	GYG2P1			SMC4		NECTIN1		SLC7A6		CHCHD10		TMPO	SDCBP						MAPRE1
	LUC7L3			IRF2BP2							GPSM2				MINPP1					ISYNA1	C19orf18				PLP2	UTP4			RPA1		NCBP1		PACS2		TRH		SKAP2	CYC1						ALYREF
	TNC			RPL18							CDKN1C				GATA1					RIN3	EMP2				2009-09-01	SMIM5			EIF1AY		FANCI		ARHGAP4		CEP350		NSD1	EPDR1						ACTG1
	CYTIP			PYCARD							HIST1H2AD				ABCC4					OAS1	LYRM1				LDLRAD4	DTL			EXOC5		KIF4A		TRPM2		ANKRD13D		PPHLN1	CCNDBP1						RALY
	TNFSF10			HYOU1							?				CNRIP1					ESAM	KHDC1				GPX1	ITGB4					NCOR2		SPDYE2B		AK4		COX17	AMHR2
	GIPC3			MYCBP2							DNAJB2				PRKAR2B					NOXA1	KCNH3				TNFRSF21	ODC1					USP48		FYN		ZNF609		SLTM	KIAA1211
	NBPF3			NPIPB5							IL6ST				TFRC					DPF2	?				GPR183	COPS3					SP1		NAV1		RETN		ETF1	EPS15L1
	IL2RA			NAALADL1							ZNF594				PLEK					DTX3	TMEM253				SRP14	MRPS15					SOAT1		PSME1		XYLT1		ATP5L	PFKM
	MLLT4			SSR4							ZSCAN18				FREM1					TMEM163	ZNF776				CDK2AP2	NCL					HAUS3		SLC12A2		SNX29		HSPB11	CDCA4
	CERS4			MYO1F							GDI1				ADRA2A					ULK3	HYI				IGF2R	CYP2E1					CHD1		LRRC37A3		EMC10		SREK1	GNAI3
	UPK3B			HIPK1							NOMO3				DLC1					ACOX2	C1R				CD300C	UROS					SSBP1		ATP2B1		CEP128		MRPL41	TRAPPC4
	TMEM154			ANKRD11							PDZK1IP1				CD84					GCHFR	PRCP				CRIP1	CAPRIN2					ATP2A2		PPM1F		ATG16L2		CUL3	TCP1
	ALOX12-AS1			SEPN1							RALB				ITGA2B					CYB5R3	RPP25				MDFIC	MAP7					CHAF1A		BMF		ARID1B		PBRM1	SH3BGRL
	GPRC5C			ALYREF							EFNB2				TIMP3					CD244	RAPGEF3				CASC5	GNL3					ANKRD12		NAGK		RHOU		SFT2D1	MED8
	LRAT			WDR49							RASSF9				HBD					BNIP3L	PLBD2				SIT1	SLC25A39					TCF3		CRIM1		ARRDC1		DHX15	PCMT1
	SHF			RPL5							CMTM5				TPM1					CD300LF	DTNB				TIFAB	HSPB6					TTK		KIF28P		SCAPER		KMT2C	ABHD16A
	CPED1			SLC22A15							LRCH4				DNM3					C19orf66	C12orf76				NREP	TIMM13					SH3GLB2		GRAMD1C		MLLT1		UBE3C	GHITM
	C15orf52			HSH2D							LGALSL				KEL					MYOZ3	SUGT1P3				CEP55	TMEM97					GTSE1		ADCY9		AGO4		CCAR1	PSMC4
	TACC3			SLC2A4RG							EHD3				KLF1					ARID5B	BTBD3				AKNA	COX5A					YY1		SYT1		?		PTBP3	MRPL22
	PTPRD			FOSB							PHYKPL				STXBP5					ELN	TCAF2				LPXN	SLC25A37					KDELR2		TIAF1		MDN1		HSPA5	CDKN2AIP
	CLIP2			PABPC4							DYNLT3				MICAL2					SLC22A17	PPM1N				ADRB2	GMPS					RBBP6		TRIB1		AHDC1		XRCC2	SNX3
	FOXA3			SLC1A3							STARD10				AOAH					B3GNT8	HDX				COBL	CMBL					SLC25A20		TGFBR1		PXK		CCNJ	PRELID1
	NUDT10			EMB							KIFC3									ENPP5	GLTSCR2				ST14	PPA2					CARM1		SPG20-AS1		DOPEY2		TIMM17A	NDUFA9
	BTG1			FAM201A							PRKG1									MFAP4	GAL3ST3				RNASEH2B	MTHFD1					APEX1		CERK		PRRT4		SUGP2	B3GALNT1
	ECHDC2			FUT4							PTK7									LOXL1	JAM3				PIK3CG	PTRH1					EIF5		NDST1		MAP3K1		CHKA	TMEM14A
	SLC2A6			CITED4							FAM53C									TSPAN3	SPIN3				CIB2	ABCC5					PRR11		APOBR		KIAA0368		KPNA6	TUBA1C
	SYT15			NPIPB4							LRP10									NDN	HOXB2				ASPM	ATP7B					FAM72D		DAGLB		LARP1B		ATOX1	AP2M1
	STYK1			H1FX							CCDC3									PRKCZ	ZNF572				CCR1	RRP9					BTAF1		UBTD2		KPNB1		LNPEP	ELOVL5
	TFAP2E			RPL18A							ABTB1									EPB41L3	?				IDH3A	IFRD2					FBXO18		ZBTB18		KLF16		COX6C	PSME3
	APOA1			EMILIN2							KRT1									PAQR7					SMPD3	STK25					ANP32E		PRG4		TMED8		GFPT1	PLEKHF2
	AKTIP			RRBP1							CNOT6L									ZNF662					BCAR3	CDK4					IBTK		?		DESI1		PRPF4B	PSMC2
	MPZ			EGR1							SLC9A7									SOCS3					TLR10	GPX4					STT3A		ATP10A		TRIM25		UBE2S	ATP5C1
	ARHGAP24			ROMO1																MYCN					S100A10	NPM1					AXIN1		SLC12A9		TRIM14		TAOK1	AK7
	RGS10			GAS7																RTKN					MEF2A	SLC39A4					YWHAG		POMT1		GNPTAB		SEC63	NUDC
	TMC8			AAK1																APOL3					ITGB7	PRKAR1B					ALDH4A1		ST3GAL5		LTB4R		LMNB2	CCT8
	ERGIC1			MTRNR2L8																CAPN12					KCTD5	DKC1					DOT1L		CSGALNACT2		BOD1L1		TMEM126A	VPS26A
	SAMD3			DUS1L																TNFSF12					ST6GALNAC4	PSMD14					USO1		SH3RF1		DHX33		ANP32A	CRBN
	?			SFMBT2																TRIM73					ZNRF2	MT-CO2					CHMP4B		LDLRAD2		UBXN6		PNN	UCP2
	ATP1A3			CDV3																DSG2					TSHR	SEMA4C					SRA1		GPR160		ANAPC1		MPC1	SDHB
	SLC2A3			ARID3A																SPTLC3					CD300LB	ECH1					UHRF1BP1		ULK1		BAZ2A		TRIP12	SUN1
	DOK3			P2RY2																PDK2					SH3KBP1	SORD					COX7A2		PIK3C2B		RPL7AP66		AHI1	SAR1A
	?			ANXA1																AGBL3					IRF4	GBGT1					KLHL18		CACNB4		FASN		AKAP2	EIF2AK1
	BICC1			BPTF																SAT2					HMGN2P15	RNH1					CMIP		ZNF608		NUFIP2		NDUFA2	TSG101
	?			DGKG																PPT1					ZDHHC17	HDAC2					NUP160		RHBDF2		LIN7A		DDT	ADCK3
	NANOS3			CD93																FGFR1OP2					ABHD15	NOP10					CFDP1		FBLN5		UBN2		R3HDM1	PGAP2
	LRRC14B			RASSF4																ALDOC					UBE2C	AMD1					?		SLC8B1		SPAG9		PSME4	BCAP29
	PYCARD-AS1			ARHGEF18																IQGAP2					RRM2	FAM124B					HSD17B10		SBF2		ERLIN1		DNAJB11	XRCC5
	RSRP1			LRP3																ZC2HC1A					TOP2A	ATIC					TTC39C		KCNMB1		PCBP2		SNRPA1	GSKIP
	BLK			MTA1																NBL1					AURKB	NPL					LAP3		GCSAM		CPD		SNRPD3	ADIPOR1
	?			RPL21																BSPRY					CDCA2	POMGNT2					RFWD3		?		SOX12		BRD4	NDFIP1
	APOL6			COL23A1																CD109					BIRC5	LDB1					MTFP1		PADI2		?		NCAPD2	FLOT1
	PNMAL2			MCL1																PDGFD					CENPA	SNRPB					ABCB8		KIF7		HDAC4		TDG	PSMD9
	OPRL1			FCGR1A																CRYL1					TP53I11	TBRG4					DBF4		ABHD12B		SPDYE1		ATXN2L	INO80C
	ERICH1			UVRAG																RABGAP1					PKMYT1	TPCN2					TCERG1		TDRD7		URI1		NUP153	SLC12A6
	SESN3			FAM168A																ANXA5					KIF11	MTHFD2					RBBP8		LTB4R2		DOCK8		DCAF7	CNDP2
	OLFML1			DDX17																STBD1					TYMS	NME4					OTULIN		SYCE1L		PKP4		TEX2	NAE1
	AFAP1L2			CLEC5A																ETNK2					E2F2	HSPE1					USP7		KCTD12		THBS4		NBAS	PSMD8
	PAM			RAB3D																CCDC115					NDC80	ATAD3A					MRPL23		VPS8		IRS2		SOS1	PSMA4
	BMPR1B			CSGALNACT1																FGD5					KIF23	UNG					AURKA		CCDC154		B4GALT6		ENY2	EIF4E2
	PLEKHG4B			CTDNEP1																MANSC1					ESCO2	CDC27					GPATCH11		HSD17B13		RCOR1		TOMM6	STOML2
	?			TMEM205																MAMSTR					TUBB	PAK1IP1					DCP2		?		TRIO		SSR2	UBE2J2
	UBL3			IKZF1																SWAP70					E2F8	FKBP4					SF1		MEGF6		?		TIAL1	SGTA
	SLC39A13			SLPI																SCAMP2					ETS1	FARSB					C9orf142		C19orf71		AGTPBP1		SPPL3	CENPV
	CP			ETV6																FAM198B					CD3E	TGIF1					ORC1		MAP7D1		NFAM1		CDK12	MRPL50
	ZKSCAN1			MANF																OBFC1					MAPKAPK2	MRPL3					SPTLC2		SIRPB1		GALNT3		COX4I1	PSMB1
	SHISA2			MAN1A1																OAS3					ARHGAP11A	SLC29A1					TACC1		HCLS1		EIF4B		USP3	HARS
	CYSTM1			CPA3																TCN2					CDKN3	FZD5					KIF14		TERT		KMT2A		ROCK1	FUT1
	NTN1			GAPDH																PNMA1					ASF1B	WDR12					ASXL2				VEGFB		SRP72	DOLPP1
	KLF7			LGALS1																NPM2					CDCA5	SMS					EEF2K				SPDYE2		ASXL1	FADS3
	TAS2R14			C16orf74																BEX4					DLGAP5	MPDU1					PAXBP1				NF1		UBN1	TBC1D7
	STK10			PXK																PDZRN4						SRSF7					RNF181				GPR18		NFATC2IP	BNIP3
	LURAP1			BRI3BP																LRRC63						COCH					WHSC1L1				EIF2S2		LMAN1	PRMT1
	NIPAL2																			NCOA7						DNPH1					ASB1				?		SLF1	TMX2
	DNAH10																			EIF4EBP3						DUT					HAUS6				AKT1		IRAK1	ATF7IP2
	PRUNE2																			FXYD6						POLE2					AGAP6				PRRC2B		DHX36	SCCPDH
	SLC27A1																			DUSP1						SAMM50					HMGXB4				C16orf13		PRPF40A	MRPL42
	?																			GATM						PSMD6					UQCR11				CBX4		TXNL4A	MSH2
	TRPS1																			CLEC9A						GBAS					ICE1				SOGA1		ERGIC3	AK3
	CDKN1B																			ACAP1						IMPDH2					CCP110				SACS		ATF4	EIF4H
	DLG2																			FAM43A						LGALS12					HAUS2				HNRNPDL		MRPL47	NQO2
	RIMBP3C																			TTC23L						ZDHHC2					TMEM165				NUP214		PPP4R2	TMX1
	IQSEC2																			LECT1						WDR43					TMEM183A				PABPC1L		?	HADH
	RASGEF1A																			USP11						MRPL52					NDUFS1				BRI3		SMARCC1	ELOVL1
	ECT2L																			RTP4						PRUNE1					MYL5				UPF2		SRF	RNPS1
	SMARCD3																			SIPA1						TRAP1					AP3D1				DSE		ESF1	MGME1
	HOXA4																			NAALAD2						PSMD12					PSMD7				ZNF106		SGO2	HNRNPC
	C11orf80																			CPXM1						PUS7					VIMP				GPR12		FAM133B	RILP
	CHRFAM7A																			PNRC1						NOP2					TCEB1				DISC1		FBXO9	NUDT4
	SIDT1																			ADPRM						MRPS24					STIL				ODF3B		CKAP5	PEPD
	ZNF208																			FAM184B						WEE1					SNRNP70				WDR82		SRP19	SRI
	ARHGEF1																			RASA4B						PMPCA					MELK				EDEM3		JUND	TMEM50A
	IBA57-AS1																			MPPED2						TOLLIP					FAM49B				RAD23B		JADE1	ILKAP
	C11orf63																			LRRC16A						PXMP2					CCNE1				ABL2		RNF43	PSMF1
	SNTB1																			TTC22						RHOBTB3					ARF4				QSOX1		NONO	TRAPPC6B
	GIMAP4																			CBX2						DCAF6					THOC2				CLEC1B		KDM5A	GTF3C5
	GOLGA8H																			L3HYPDH						CYCS					SERPINB2				ITGAX		FOXN2	EWSR1
	ARHGAP44																			IDNK						BSDC1					CSNK1G1				NFE2L1		MGA	NDEL1
	PMEPA1																			C6orf141						GADD45GIP1					VPS13A				NSRP1		TXNDC17	PSMD4
	PLPPR2																			THRB						MRPL37					FAM35A				RPL24		SPEN	PRPS1
	IFITM10																			METTL24						EBNA1BP2					UBE3A				CEP83		B3GALT6	C7orf49
	PRELID3A																			PTMS						DPH2					ARHGAP11B				TREM1		IDH2	SUMO1
	VN1R1																			TMEM159						SYNGR2					MTFR2				SH3BP1		ING5	CIAPIN1
	TCEB1P28																			MPDZ						BCL2L11					CCDC59				PRRC2A		USP12	SPTLC1
	CASP4																			TSPAN13						ADSL					SLC25A13				PLXND1		KIF5B	NIPA2
	HIST1H2AC																			APOL1						PLEKHJ1					FAM208A				GIT1		QSER1	PHYH
																				AGAP2						GAR1					ARSB				ZBED3		BASP1	CPQ
																				RRAS						CHAC2									AGTRAP		GRSF1	USP5
																				PRR16						WRN									CAPN3		NFATC3	ECI2
																				CYYR1						C19orf48									GRAMD1B		UBE2A	XRCC6
																				MAP4K2						MRTO4									NTNG2		CENPJ	HACD3
																				RPL7						RPF2									NIN		ACTR3	PSMA2
																				SLC16A2						NMI									PHC2		NCOA1	VTA1
																				ATP1A1-AS1						POP7									PDE4D		ATP11B	ASF1A
																				FAM213A						SFXN4									CNNM3		RBM33	PPP2R1A
																				CD59						DPM2									SLC4A7		CMC1	DHX32
																				MPZL2						RITA1									ALMS1		PPIL3	PPME1
																				ANXA4						NDUFAF2									TBC1D16		COA1	SERPINI1
																				NFKB2						C6orf89									USP34		TPR	ARL2BP
																				GPC5						PARVB									KCNG2		FAM72B	HSF1
																				HSD17B14						NDUFV2									IREB2		SEC13	DDX1
																				IL12A						EIF2S1									NCF2		GRAMD4	MAGED1
																				GPRASP2						MACROD1									MARVELD1		USP33	SOD1
																				RAB33A						MRPS35									TTN		STK24	TANGO2
																				IQSEC3						TSFM									TYMP		LARP4B	NRBP1
																				PTP4A3						GUSB									TBC1D2B		SLC7A5	SDHC
																				TMEM204						DAG1									UBR5		TRA2A	MED20
																				PDE6G						NIP7									MRPL57		SLC31A1	WDR1
																				TANC1						HSPBP1									CCNY		BLM	SH3BGRL2
																				HOXA10						GPATCH4									TARBP1		WDR4	RAB11A
																				LY6G5C						POLR2H									CDK13		ARF6	RBM42
																				NUDT11						PPIE									EPHB6		CEBPZ	VTI1B
																				ZNF436-AS1						PDK3									U2AF2		MRPL19	ACOT2
																				ZNF334						EIF3I									TTC3		SERP1	GLOD4
																				GLUD2						GTF3A									SON		MYO9A	HDAC1
																				LRP6						PFAS									DNAJC5		COX6A1	NDUFS2
																				PXN						RBX1									ARF3		YME1L1	GRWD1
																				ME3						PHB									TRIM38		FXR1	NELFCD
																				MFGE8						ACY1									FGFR1		SLFN11	PAIP1
																				DHRS12						CCND1									SSH2		SRSF11	NF2
																				PRR15						RNASE1									KAT6B		PRPF38B	DRAP1
																				ZFAND2B						CHST2									RRAGD		SNRPB2	TFG
																				EFNB1						VKORC1L1									STAR		DCXR	APBA2
																				TRAPPC6A						STRA13									KCNQ5		USP9X	SNW1
																				PLAG1						VRK1									DNAJC21		HERC2	LCN2
																				CLIC2						SUSD1									ZMAT1		IER2	THOC6
																				PEA15						KLF3									SNX30		CCDC73	NGRN
																				GNG10						RUVBL2									RNF187		ERBIN	MTX1
																				GGT7						MRPS2									P2RY11		PDCD7	SHARPIN
																				TMEM150A						NXT1									CSNK1G2		NCLN	MED28
																				LOXL3						SLC14A1									SETD7		TSNAX	?
																				SLC25A30						RRP1									PRKACA		RANGAP1	SHMT1
																				TSPAN2						RPUSD3									FAM193B		CHD8	PSMD2
																				TMEM92						PLD6									DNAJC13		PSMB4	DHRS13
																				GIPC2						AFAP1L1									GRIP1		DCLRE1C	ALG11
																				ATL1						PNO1									RPTOR		LAMTOR2	PSMD3
																				DMKN						MRPS12									SERPINI2		PICALM	FOPNL
																				RSAD2						C1orf109									RHOQ		E2F1	YTHDF2
																				TPD52						N4BP2L1									ZXDC		FAM53B	AAMP
																				BCKDK						PAFAH1B3									HEATR1		KLF13	HOMER2
																				HOXA7						NUP62CL									ARL11		RNMT	CD55
																				MPG						SLC25A42									FRYL		SET	UCHL5
																				BCKDHA						YPEL4									FAM78A		FRAT2	WDR18
																				APBB1						ATG3									FBRSL1		ZMYM4	ZC3H14
																				OR2L13						GTF2A2									CNOT1		RBM34	ESD
																				KLHL10						HEBP1									ARFGEF1			LYPLA1
																				CROCC						MTCH2									SMARCA2			ZNF574
																				TMEM35B						PLTP									RYBP			SPAG7
																				PDE2A						KBTBD12									UBE2Q1			RBM14
																				IFIH1						TBL3									FBXO41			TUBGCP4
																				FUT2						AGPAT5									PPP1R27
																				TMEM25						VARS									CREB3L2
																				CLIP3						NDUFS8									UPF1
																				COMT						MCUR1									ACIN1
																				CAMK1D						IVNS1ABP									KDM2A
																				MPI						PES1									INPP5A
																				ANKRD65						CDC16									SDCCAG8
																				TLR3						KLF11									FAF1
																				MPZL3						NADK2									ZMIZ2
																				TRIP6						METTL5									MANBA
																				SLC25A27						TMEM9B									?
																				HTATIP2						TSPAN14									ZZEF1
																				TMEM150C						RRS1									SUCNR1
																				STAMBPL1						MYBBP1A									C19orf35
																				ACP2						TNFAIP6									WDFY3
																				ABCB9						DSN1									MTSS1L
																				RAB3A						TNFRSF12A									NCR3LG1
																				ASB13						CR1									MTMR11
																				SAMD10						TIMM50									SIGLEC12
																				CLDN7						CTPS1									CELA1
																				ORAI3						SURF6									HIPK3
																				RAB11FIP4						POLR2E									RAB11FIP2
																				GOLGA8B						HSPH1									PDE7B
																				PLEKHF1						EIF2B3									MYH9
																				GBP5						TXN2									ACAP2
																				TMOD2						CCT2									SLC38A4
																				LCN10						EIF6									WIZ
																				LYRM9						RMDN3									DLG4
																				MLF2						HDDC3									PPP1R12B
																				TMEM2						MRPL2									STAB1
																				IGF2BP3						ERI3									ZNF787
																				MAPRE3						APEH									CEMIP
																				SERINC1						ATP23									MIDN
																				IFIT1						COL6A5									TRERF1
																				RHBDF1						PTGES3									PATZ1
																				SLC5A5						CCDC34									COL8A2
																				EID1						YWHAH									ACPP
																				FAM133A						C15orf57									WASF2
																				PCBD1						KIAA1586									TMEM156
																				PLSCR4						ADAMTS3									ASCL2
																				KCNA6						RFT1									GRN
																				LTBP4						PSMA7									IDH1
																				PRAF2						ATP11C									LSM11
																				RASSF6						TMEM164									GHRL
																				SGCZ						ST13									?
																				CSRP1						RGS16									RHOBTB1
																				TOR1AIP1						ATP5O									LY75
																				RNF220						RRN3									BRD1
																				HOXB5						GALE									RTN4R
																				TCTA						SMYD5									MEGF9
																				NOMO2						GCLC									MGRN1
																				CRELD1						TDP1									ABHD17C
																				CDH4						ERMAP									PGAP1
																				SLC52A3						RFK									CABIN1
																				IFIT5						PTGES3L-AARSD1									PHF21A
																				CCPG1						PTGES2									DLG1
																				TCEAL4						GCAT									CLOCK
																				PCMTD2						LCA5									ZNF516
																				TP53I3						RBFA									GOLGA2
																				VSIG8						RCN3									LAYN
																				BIRC3						HPS1									TRIM66
																				LDHAL6A						PNPT1									KIAA2013
																				MECOM						METTL13									EPG5
																				GLTP						MLX									DOCK11
																				CYP4F22						NUP62									BAZ2B
																				L3MBTL4						SEH1L									OSBPL5
																				FGF7						EIF3M									UBE2E1
																				BCL2A1						PRIM1									C6orf48
																				CLCN1						IMP4									SEC16A
																				DUSP3						EEF1E1									NACA2
																				TTC9						DAP3									CEP170
																				NR1H3						ACD									SEC31B
																				ASB3						PSMB5									TBC1D10B
																				ABI3BP						UQCC2									?
																				CRHR1						GOT2									RASSF3
																				FSTL1						MKS1									MYH3
																				FAM84B						MTERF2									2001-03-01
																				GSTO2						GART									GTF3C4
																				TLDC1						MRPL24									RANBP2
																				SNAP25						POLD2									LRRK1
																				CEP126						PDHA1									AKAP10
																				FBXO32						NDUFAF4									LAMTOR4
																				TRIM68						OSBPL8									LRRC43
																				LAMP2						MRPL28									SLC24A1
																				FUT6						RALBP1									CDA
																				PEAR1						TRAK2									HELZ
																				PACRG						NFE2L2									ASCC3
																				C17orf67						HSPA9									MSH5
																				ZSCAN23						MTHFS									MPRIP
																				MERTK						SLC11A2									HEATR3
																				BIVM						UBL4A									PDK1
																				SCRN2						ALG3									ZFYVE16
																				TRPV2						RABEPK
																				ZNF423						GNL2
																				TAPBPL						DLEU1
																				GYPE						IMMT
																				AMN1						CCT7
																				CLN5						RNF123
																				STK32B						FAHD1
																				OAZ2						SSSCA1
																				DCTD						ANKRD9
																				SHISA5						DLGAP2
																				GPR21						ACOT4
																				GOLGA8A						MECR
																				TRIB3						MIIP
																				CHMP4C						PTCD3
																				NAP1L3						FAM60A
																				PYCR2						ALG1
																				DDO						ELAVL1
																				BCAM						BCS1L
																				THTPA						CCDC112
																				DRAM1						MRPS18B
																				FAM65B						DNAAF2
																				TRIM69						CLUH
																				MOV10						MRPL4
																				PLA2G4C						NT5C
																				MDGA2						MRPS23
																				CDC14B						ADAT2
																				C12orf66						IRF6
																				RIT1						CPOX
																				GABARAPL1						DCTPP1
																				MUC20						E2F4
																				PATJ						SUV39H2
																				PIAS3						P2RY1
																				GOLT1A						RUVBL1
																				PCLO						AFMID
																				BMP4						ISOC2
																				MAPK3						COQ3
																				ALS2CL						SH3PXD2A
																				ZC3H12C						DRG1
																				NSUN7						ECE2
																				EPHX2						FH
																				TCEAL2						KEAP1
																				SLC9A3R2						WAPL
																				FOXD2						PYURF
																				LYNX1						TKFC
																				FAM134A						UQCRC2
																				CBR3						ECI1
																				IFIT2						SRRD
																				ACTL10						MPV17L
																				LRRN1						MRPL35
																				GPRASP1						LRWD1
																				PLEKHA5						BTF3
																				MACC1						AGPS
																				DOCK3						ADA
																				TMEM130						REEP5
																				EDARADD						FYB
																				PTPN13						CCND3
																				WWTR1						PRKCE
																				SATL1						NEGR1
																				IFI44						PMAIP1
																				NARFL						C12orf75
																				PPFIBP1						FAM107B
																				AEBP1						PSMA6
																				HBP1						NR3C1
																				TMEM38B						GINS2
																				GALNT11						SIAH2
																				PHLDA3						BZRAP1
																				CNPPD1						GAB2
																				DCHS1						RBM38
																				TNFAIP8L2						CCDC69
																				DHCR24						DCP2
																				C19orf38						RNF152
																				KCND1						IDH3G
																				FERMT1						KIAA0101
																				C22orf15						PSME3
																				NLGN1						LCK
																				CMTM8						YWHAZ
																				KIT						GRAMD4
																				IFT140						CMTM7
																				GIPC1						SASH3
																				HIP1R						CYFIP2
																				ZFP2						MXD3
																				PRRT3						ARF1
																				MAP3K14						SCML2
																				TCTE3						SRM
																				FDFT1						YOD1
																				TMEM256-PLSCR3						UBE2E2
																				DNAJB1						SMAP2
																				CEACAM1						RNF43
																				SYDE1						KLF6
																				DIDO1						SHMT2
																				NAP1L2						CMTM2
																				CCDC136						ADRM1
																				FSD2						IMP3
																				SPRY1						RBBP8
																				ST8SIA4						AGTPBP1
																				MOAP1						CLTC
																				LRFN3						STRBP
																				ST3GAL4						SH3KBP1
																				MIXL1						SLBP
																				ZNF20						DCPS
																				C10orf55						EIF2AK1
																				VWA2						IL17RA
																				EDA2R						ABL1
																				PAIP2B						SRSF4
																				RCN1						NCAPD2
																				CACNA1C						TNPO2
																				HTR1B						ATG4D
																				CISH						TMEM39B
																				CRHBP						CSGALNACT1
																				AVP						IER2
																				ADGRG6						CHORDC1
																				RBPMS						ARHGEF7
																				LRRC75A						THAP11
																				RPL41						ARRDC2
																				RPL39						KPNA6
																				RPS27						DYNLRB1
																				SPTBN1						GTPBP1
																				RPL38						CNDP2
																				RPS29						SMARCA4
																				NACA2						POLG
																				HSPB1
																				PROM1
																				RPL36
																				RPL34
																				NPDC1
																				SKAP1
																				RPL35A
																				RPL35
																				BST2
																				TPT1
																				MAST4
																				RPS21
																				CFH
																				RPS3A
																				MT-ATP8
																				FBXW12
																				RPL11
																				S100A2
																				KLF5
																				TPM2
																				NAP1L6
																				SLC9A3
																				MT-ND3
																				LIMCH1
																				RPL30
																				RPS15A
																				RPL37
																				ADGRG1
																				RPS24
																				CA11
																				RPL27
																				RPL31
																				CEP70
																				MDK
																				PDE6C
																				SLC5A4
																				SCN9A
																				PCDH9
																				GBP2
																				RAPGEF3
																				FOXO1
																				AIF1
																				RPGRIP1
																				HINT1
																				RPL37A
																				HOXA3
																				RPL24
																				GIMAP6
																				NXNL2
																				USP6
																				CCDC30
																				SLITRK5
																				TRIM45
																				CXorf58
																				RPS10
																				RPL12
																				PTGER4
																				SGCE
																				ABCA2
																				ANO9
																				TCF7L2
																				RPL23
																				VWDE
																				GIMAP1
																				IL15
																				HOXB3
																				TRIM74
																				ZBTB7B
																				SDCBP2
																				ARAP2
																				HOXB6
																				EPB41L1
																				PTPRM
																				HMGA2
																				EIF4A2
																				RPL26
																				RS1
																				PGLYRP2
																				RPS25
																				FAU
																				PFKFB4
																				ASIC3
																				NCAM2
																				MYO7B
																				ADGRL3
																				AKT3
																				CHRNA7
																				INPP4B
																				DNAH9
																				GIPC3
																				ADAM8
																				SIM2
																				ZNF483
																				CCDC42B
																				APC2
																				SPNS2
																				WDFY3
																				ARFGEF3
																				AMT
																				ACTN2
																				CACNA2D2
																				DYNLRB2
																				REC8
																				LGI2
																				SH3PXD2B
																				NIPAL2
																				UNC80
																				RPP14
																				TMPRSS11D
																				FBXO24
																				TP73
																				PRDM16
																				DST
																				TTC12
																				DLG3
																				FARP1
																				S100A9
																				CTAGE8
																				RPL32
																				SRPX2
																				SAG
																				CCDC173
																				TRIML2
																				DENND2D
																				FAM184A
																				TMCC2
																				NLGN3
																				ANK3
																				ARSD
																				RAD51B
																				RPS28
																				CSAD
[truncated: 24 more columns]

## Sheet: b) MEP_BMvsSPL_MSigDB_Hallm.
NAME	GS<br> follow link to MSigDB	GS DETAILS	SIZE	ES	NES	NOM p-val	FDR q-val	FWER p-val	RANK AT MAX	LEADING EDGE
HALLMARK_OXIDATIVE_PHOSPHORYLATION	HALLMARK_OXIDATIVE_PHOSPHORYLATION	Details ...	182	0.81291	2.14575	0	0	0	1856	tags=46%, list=9%, signal=50%
HALLMARK_E2F_TARGETS	HALLMARK_E2F_TARGETS	Details ...	195	0.776568	2.09794	0	0	0	1898	tags=51%, list=9%, signal=56%
HALLMARK_MYC_TARGETS_V1	HALLMARK_MYC_TARGETS_V1	Details ...	194	0.77654	2.06961	0	0	0	1301	tags=55%, list=6%, signal=58%
HALLMARK_G2M_CHECKPOINT	HALLMARK_G2M_CHECKPOINT	Details ...	187	0.67667	1.83245	0.00179856	0.0165754	0.055	1587	tags=36%, list=8%, signal=38%
HALLMARK_DNA_REPAIR	HALLMARK_DNA_REPAIR	Details ...	146	0.695379	1.79524	0.0056926	0.0201455	0.082	1789	tags=32%, list=9%, signal=35%
HALLMARK_MTORC1_SIGNALING	HALLMARK_MTORC1_SIGNALING	Details ...	194	0.613069	1.67059	0.0077821	0.05359	0.25	1903	tags=31%, list=9%, signal=34%
HALLMARK_PANCREAS_BETA_CELLS	HALLMARK_PANCREAS_BETA_CELLS	Details ...	24	0.798387	1.62301	0.0257426	0.0622253	0.325	1135	tags=17%, list=5%, signal=18%
HALLMARK_HYPOXIA	HALLMARK_HYPOXIA	Details ...	181	-0.651505	-1.75449	0	0.0734194	0.169	646	tags=13%, list=3%, signal=14%
HALLMARK_UV_RESPONSE_UP	HALLMARK_UV_RESPONSE_UP	Details ...	146	-0.62454	-1.65723	0.0179372	0.0829824	0.334	606	tags=10%, list=3%, signal=11%
HALLMARK_UV_RESPONSE_DN	HALLMARK_UV_RESPONSE_DN	Details ...	127	-0.630812	-1.62818	0.0182556	0.0839885	0.402	1629	tags=19%, list=8%, signal=20%
HALLMARK_APOPTOSIS	HALLMARK_APOPTOSIS	Details ...	157	-0.601334	-1.59778	0.0237581	0.0858979	0.466	774	tags=15%, list=4%, signal=16%
HALLMARK_TNFA_SIGNALING_VIA_NFKB	HALLMARK_TNFA_SIGNALING_VIA_NFKB	Details ...	195	-0.608063	-1.66796	0.00607287	0.100536	0.309	402	tags=17%, list=2%, signal=18%
HALLMARK_UNFOLDED_PROTEIN_RESPONSE	HALLMARK_UNFOLDED_PROTEIN_RESPONSE	Details ...	106	0.608192	1.50479	0.0258964	0.117331	0.56	1910	tags=31%, list=9%, signal=34%
HALLMARK_MYOGENESIS	HALLMARK_MYOGENESIS	Details ...	167	0.553425	1.46729	0.0277778	0.120544	0.645	1783	tags=16%, list=9%, signal=18%
HALLMARK_ANGIOGENESIS	HALLMARK_ANGIOGENESIS	Details ...	29	0.675427	1.42822	0.0907336	0.120617	0.747	2031	tags=24%, list=10%, signal=27%
HALLMARK_P53_PATHWAY	HALLMARK_P53_PATHWAY	Details ...	181	-0.558167	-1.50488	0.0319149	0.123446	0.652	260	tags=7%, list=1%, signal=7%
HALLMARK_PI3K_AKT_MTOR_SIGNALING	HALLMARK_PI3K_AKT_MTOR_SIGNALING	Details ...	97	0.570335	1.43256	0.0508475	0.127368	0.737	1297	tags=19%, list=6%, signal=20%
HALLMARK_FATTY_ACID_METABOLISM	HALLMARK_FATTY_ACID_METABOLISM	Details ...	143	0.553708	1.44323	0.0399274	0.128955	0.71	1963	tags=27%, list=9%, signal=29%
HALLMARK_ADIPOGENESIS	HALLMARK_ADIPOGENESIS	Details ...	180	0.544275	1.46933	0.0272232	0.131944	0.641	1889	tags=31%, list=9%, signal=33%
HALLMARK_INFLAMMATORY_RESPONSE	HALLMARK_INFLAMMATORY_RESPONSE	Details ...	179	-0.662094	-1.76188	0.00662252	0.137064	0.157	643	tags=12%, list=3%, signal=12%
HALLMARK_REACTIVE_OXYGEN_SPECIES_PATHWAY	HALLMARK_REACTIVE_OXYGEN_SPECIES_PATHWAY	Details ...	47	0.60843	1.38046	0.0980769	0.151031	0.852	1176	tags=34%, list=6%, signal=36%
HALLMARK_TGF_BETA_SIGNALING	HALLMARK_TGF_BETA_SIGNALING	Details ...	54	-0.606339	-1.40571	0.0847784	0.180547	0.829	1557	tags=20%, list=7%, signal=22%
HALLMARK_INTERFERON_GAMMA_RESPONSE	HALLMARK_INTERFERON_GAMMA_RESPONSE	Details ...	195	-0.495763	-1.34069	0.0978261	0.196959	0.91	837	tags=15%, list=4%, signal=15%
HALLMARK_WNT_BETA_CATENIN_SIGNALING	HALLMARK_WNT_BETA_CATENIN_SIGNALING	Details ...	40	-0.562398	-1.27693	0.166667	0.20041	0.968	3305	tags=23%, list=16%, signal=27%
HALLMARK_IL2_STAT5_SIGNALING	HALLMARK_IL2_STAT5_SIGNALING	Details ...	186	-0.481412	-1.30162	0.0989247	0.212228	0.952	651	tags=10%, list=3%, signal=10%
HALLMARK_KRAS_SIGNALING_UP	HALLMARK_KRAS_SIGNALING_UP	Details ...	160	-0.492658	-1.27928	0.146186	0.21454	0.964	2030	tags=16%, list=10%, signal=18%
HALLMARK_HEDGEHOG_SIGNALING	HALLMARK_HEDGEHOG_SIGNALING	Details ...	29	-0.628029	-1.3413	0.143434	0.218254	0.91	2155	tags=17%, list=10%, signal=19%
HALLMARK_COAGULATION	HALLMARK_COAGULATION	Details ...	107	-0.472997	-1.17828	0.189076	0.285078	0.997	664	tags=6%, list=3%, signal=6%
HALLMARK_INTERFERON_ALPHA_RESPONSE	HALLMARK_INTERFERON_ALPHA_RESPONSE	Details ...	95	-0.445657	-1.12262	0.265795	0.336592	1	2110	tags=24%, list=10%, signal=27%
HALLMARK_KRAS_SIGNALING_DN	HALLMARK_KRAS_SIGNALING_DN	Details ...	129	-0.431284	-1.10115	0.304825	0.344214	1	3345	tags=18%, list=16%, signal=21%
HALLMARK_EPITHELIAL_MESENCHYMAL_TRANSITION	HALLMARK_EPITHELIAL_MESENCHYMAL_TRANSITION	Details ...	167	0.453171	1.18339	0.180915	0.364896	0.995	1007	tags=8%, list=5%, signal=9%
HALLMARK_CHOLESTEROL_HOMEOSTASIS	HALLMARK_CHOLESTEROL_HOMEOSTASIS	Details ...	69	0.488432	1.16499	0.231638	0.376233	0.995	1439	tags=16%, list=7%, signal=17%
HALLMARK_ALLOGRAFT_REJECTION	HALLMARK_ALLOGRAFT_REJECTION	Details ...	175	0.442092	1.18416	0.194991	0.386615	0.995	1486	tags=18%, list=7%, signal=20%
HALLMARK_ESTROGEN_RESPONSE_LATE	HALLMARK_ESTROGEN_RESPONSE_LATE	Details ...	169	0.449382	1.18803	0.179024	0.405583	0.994	1048	tags=16%, list=5%, signal=17%
HALLMARK_NOTCH_SIGNALING	HALLMARK_NOTCH_SIGNALING		31	0.527475	1.11434	0.348008	0.40665	1	389	tags=6%, list=2%, signal=7%
HALLMARK_ESTROGEN_RESPONSE_EARLY	HALLMARK_ESTROGEN_RESPONSE_EARLY	Details ...	176	0.416756	1.11926	0.239006	0.417342	1	1048	tags=9%, list=5%, signal=9%
HALLMARK_IL6_JAK_STAT3_SIGNALING	HALLMARK_IL6_JAK_STAT3_SIGNALING	Details ...	84	-0.414619	-1.0197	0.403259	0.417516	1	837	tags=11%, list=4%, signal=11%
HALLMARK_ANDROGEN_RESPONSE	HALLMARK_ANDROGEN_RESPONSE		93	0.440444	1.09416	0.322702	0.422613	1	1766	tags=20%, list=8%, signal=22%
HALLMARK_HEME_METABOLISM	HALLMARK_HEME_METABOLISM	Details ...	187	-0.365667	-1.00078	0.389247	0.424908	1	1982	tags=19%, list=9%, signal=20%
HALLMARK_GLYCOLYSIS	HALLMARK_GLYCOLYSIS	Details ...	186	0.421143	1.12546	0.262646	0.426425	1	2189	tags=25%, list=10%, signal=27%
HALLMARK_BILE_ACID_METABOLISM	HALLMARK_BILE_ACID_METABOLISM	Details ...	94	-0.415677	-1.02971	0.383838	0.427206	1	2139	tags=17%, list=10%, signal=19%
HALLMARK_PROTEIN_SECRETION	HALLMARK_PROTEIN_SECRETION		93	0.42109	1.04531	0.368209	0.436832	1	2191	tags=23%, list=10%, signal=25%
HALLMARK_APICAL_JUNCTION	HALLMARK_APICAL_JUNCTION		169	0.39535	1.03433	0.365672	0.440231	1	3257	tags=24%, list=16%, signal=28%
HALLMARK_XENOBIOTIC_METABOLISM	HALLMARK_XENOBIOTIC_METABOLISM		164	0.389085	1.0202	0.391466	0.448439	1	1797	tags=18%, list=9%, signal=19%
HALLMARK_COMPLEMENT	HALLMARK_COMPLEMENT		182	0.395688	1.04723	0.335106	0.450501	1	1821	tags=16%, list=9%, signal=17%
HALLMARK_APICAL_SURFACE	HALLMARK_APICAL_SURFACE		37	0.485653	1.05754	0.372093	0.450623	1	2265	tags=14%, list=11%, signal=15%
HALLMARK_MYC_TARGETS_V2	HALLMARK_MYC_TARGETS_V2		58	0.453403	1.06225	0.382066	0.461713	1	1956	tags=36%, list=9%, signal=40%
HALLMARK_PEROXISOME	HALLMARK_PEROXISOME		93	0.378213	0.936639	0.545455	0.55066	1	1010	tags=15%, list=5%, signal=16%
HALLMARK_MITOTIC_SPINDLE	HALLMARK_MITOTIC_SPINDLE		196	0.355823	0.953265	0.5	0.556398	1	2983	tags=27%, list=14%, signal=31%
HALLMARK_SPERMATOGENESIS	HALLMARK_SPERMATOGENESIS		108	0.373534	0.940373	0.544555	0.562455	1	2502	tags=18%, list=12%, signal=20%

## Sheet: c) MEP_BMvsPB_MSigDB_Hallm.
NAME	GS<br> follow link to MSigDB	GS DETAILS	SIZE	ES	NES	NOM p-val	FDR q-val	FWER p-val	RANK AT MAX	LEADING EDGE
HALLMARK_TNFA_SIGNALING_VIA_NFKB	HALLMARK_TNFA_SIGNALING_VIA_NFKB	Details ...	194	0.769448	2.32285	0	0	0	468	tags=23%, list=2%, signal=23%
HALLMARK_E2F_TARGETS	HALLMARK_E2F_TARGETS	Details ...	195	0.752413	2.24056	0	0	0	2025	tags=58%, list=9%, signal=63%
HALLMARK_UV_RESPONSE_UP	HALLMARK_UV_RESPONSE_UP	Details ...	148	0.743621	2.13619	0	0	0	542	tags=18%, list=2%, signal=18%
HALLMARK_G2M_CHECKPOINT	HALLMARK_G2M_CHECKPOINT	Details ...	186	0.713511	2.11043	0	0	0	1159	tags=37%, list=5%, signal=38%
HALLMARK_PEROXISOME	HALLMARK_PEROXISOME	Details ...	94	-0.668407	-1.73767	0.00302115	0.0259208	0.097	1950	tags=24%, list=9%, signal=27%
HALLMARK_HEME_METABOLISM	HALLMARK_HEME_METABOLISM	Details ...	188	-0.636422	-1.80775	0.00150376	0.0261665	0.048	3023	tags=33%, list=14%, signal=38%
HALLMARK_BILE_ACID_METABOLISM	HALLMARK_BILE_ACID_METABOLISM	Details ...	94	-0.638461	-1.66628	0.010687	0.0318415	0.173	1878	tags=16%, list=9%, signal=17%
HALLMARK_INTERFERON_ALPHA_RESPONSE	HALLMARK_INTERFERON_ALPHA_RESPONSE	Details ...	95	-0.626719	-1.6279	0.00745157	0.0341523	0.241	2871	tags=37%, list=13%, signal=42%
HALLMARK_HYPOXIA	HALLMARK_HYPOXIA	Details ...	175	0.585545	1.72895	0	0.0383592	0.095	1252	tags=15%, list=6%, signal=16%
HALLMARK_MTORC1_SIGNALING	HALLMARK_MTORC1_SIGNALING	Details ...	194	0.552659	1.62817	0.00324675	0.0757098	0.203	1252	tags=24%, list=6%, signal=25%
HALLMARK_MYC_TARGETS_V2	HALLMARK_MYC_TARGETS_V2	Details ...	58	0.620023	1.58755	0.0331325	0.09102	0.27	2162	tags=48%, list=10%, signal=53%
HALLMARK_COMPLEMENT	HALLMARK_COMPLEMENT	Details ...	178	0.520886	1.55931	0.00330033	0.095359	0.314	809	tags=10%, list=4%, signal=10%
HALLMARK_FATTY_ACID_METABOLISM	HALLMARK_FATTY_ACID_METABOLISM	Details ...	145	-0.526471	-1.43125	0.0333333	0.113905	0.736	3146	tags=30%, list=14%, signal=34%
HALLMARK_XENOBIOTIC_METABOLISM	HALLMARK_XENOBIOTIC_METABOLISM	Details ...	165	-0.522045	-1.44486	0.0337243	0.123647	0.702	2405	tags=24%, list=11%, signal=26%
HALLMARK_OXIDATIVE_PHOSPHORYLATION	HALLMARK_OXIDATIVE_PHOSPHORYLATION	Details ...	183	0.494572	1.46116	0.0362538	0.138546	0.514	850	tags=16%, list=4%, signal=16%
HALLMARK_ALLOGRAFT_REJECTION	HALLMARK_ALLOGRAFT_REJECTION	Details ...	181	-0.500592	-1.38105	0.0429185	0.141735	0.867	1965	tags=23%, list=9%, signal=25%
HALLMARK_REACTIVE_OXYGEN_SPECIES_PATHWAY	HALLMARK_REACTIVE_OXYGEN_SPECIES_PATHWAY	Details ...	47	0.567842	1.4354	0.0735695	0.147988	0.569	415	tags=19%, list=2%, signal=19%
HALLMARK_APOPTOSIS	HALLMARK_APOPTOSIS	Details ...	155	0.491194	1.42064	0.0364238	0.150667	0.606	756	tags=17%, list=3%, signal=18%
HALLMARK_P53_PATHWAY	HALLMARK_P53_PATHWAY	Details ...	181	0.502838	1.46403	0.0266667	0.151668	0.509	1173	tags=18%, list=5%, signal=19%
HALLMARK_APICAL_SURFACE	HALLMARK_APICAL_SURFACE	Details ...	37	0.562299	1.3379	0.159091	0.192719	0.781	13	tags=3%, list=0%, signal=3%
HALLMARK_IL6_JAK_STAT3_SIGNALING	HALLMARK_IL6_JAK_STAT3_SIGNALING	Details ...	82	0.49857	1.34224	0.097561	0.203034	0.78	771	tags=9%, list=4%, signal=9%
HALLMARK_INFLAMMATORY_RESPONSE	HALLMARK_INFLAMMATORY_RESPONSE	Details ...	177	0.450379	1.35714	0.0383387	0.20313	0.761	696	tags=10%, list=3%, signal=10%
HALLMARK_ANDROGEN_RESPONSE	HALLMARK_ANDROGEN_RESPONSE	Details ...	92	-0.496911	-1.30093	0.11252	0.208764	0.971	2417	tags=25%, list=11%, signal=28%
HALLMARK_UNFOLDED_PROTEIN_RESPONSE	HALLMARK_UNFOLDED_PROTEIN_RESPONSE	Details ...	105	0.450988	1.26344	0.149296	0.257386	0.903	729	tags=14%, list=3%, signal=15%
HALLMARK_IL2_STAT5_SIGNALING	HALLMARK_IL2_STAT5_SIGNALING	Details ...	191	0.413148	1.22886	0.126984	0.259676	0.936	1099	tags=13%, list=5%, signal=13%
HALLMARK_ANGIOGENESIS	HALLMARK_ANGIOGENESIS	Details ...	28	0.529704	1.23429	0.235294	0.265334	0.933	2769	tags=32%, list=13%, signal=37%
HALLMARK_PROTEIN_SECRETION	HALLMARK_PROTEIN_SECRETION	Details ...	92	-0.472902	-1.24032	0.151703	0.265552	0.994	4837	tags=40%, list=22%, signal=51%
HALLMARK_MITOTIC_SPINDLE	HALLMARK_MITOTIC_SPINDLE	Details ...	196	0.416864	1.26813	0.0920245	0.266588	0.899	2191	tags=21%, list=10%, signal=24%
HALLMARK_CHOLESTEROL_HOMEOSTASIS	HALLMARK_CHOLESTEROL_HOMEOSTASIS		68	0.453316	1.18719	0.196481	0.273659	0.969	2212	tags=22%, list=10%, signal=24%
HALLMARK_GLYCOLYSIS	HALLMARK_GLYCOLYSIS	Details ...	183	0.414365	1.23564	0.11315	0.278021	0.932	1453	tags=13%, list=7%, signal=13%
HALLMARK_MYC_TARGETS_V1	HALLMARK_MYC_TARGETS_V1		194	0.39541	1.1883	0.148867	0.284952	0.968	2290	tags=44%, list=10%, signal=49%
HALLMARK_PI3K_AKT_MTOR_SIGNALING	HALLMARK_PI3K_AKT_MTOR_SIGNALING		99	0.421904	1.16569	0.222222	0.289364	0.979	807	tags=11%, list=4%, signal=11%
HALLMARK_TGF_BETA_SIGNALING	HALLMARK_TGF_BETA_SIGNALING		54	0.477203	1.18884	0.233618	0.297986	0.968	35	tags=4%, list=0%, signal=4%
HALLMARK_ESTROGEN_RESPONSE_LATE	HALLMARK_ESTROGEN_RESPONSE_LATE		171	0.380871	1.1298	0.223837	0.326763	0.99	1269	tags=16%, list=6%, signal=17%
HALLMARK_ADIPOGENESIS	HALLMARK_ADIPOGENESIS		177	0.381353	1.11132	0.246334	0.338722	0.995	988	tags=12%, list=5%, signal=13%
HALLMARK_COAGULATION	HALLMARK_COAGULATION		106	0.399444	1.09015	0.319018	0.359625	0.996	1780	tags=20%, list=8%, signal=21%
HALLMARK_INTERFERON_GAMMA_RESPONSE	HALLMARK_INTERFERON_GAMMA_RESPONSE		195	0.369169	1.07448	0.309446	0.37343	0.997	642	tags=10%, list=3%, signal=10%
HALLMARK_DNA_REPAIR	HALLMARK_DNA_REPAIR		146	0.355921	1.0209	0.374269	0.432051	1	1087	tags=17%, list=5%, signal=18%
HALLMARK_EPITHELIAL_MESENCHYMAL_TRANSITION	HALLMARK_EPITHELIAL_MESENCHYMAL_TRANSITION		175	0.341799	1.02249	0.375394	0.443316	1	1974	tags=17%, list=9%, signal=18%
HALLMARK_KRAS_SIGNALING_UP	HALLMARK_KRAS_SIGNALING_UP	Details ...	159	-0.404544	-1.1223	0.243832	0.446217	1	1367	tags=15%, list=6%, signal=16%
HALLMARK_HEDGEHOG_SIGNALING	HALLMARK_HEDGEHOG_SIGNALING	Details ...	32	-0.491078	-1.09707	0.335987	0.45967	1	2056	tags=16%, list=9%, signal=17%
HALLMARK_SPERMATOGENESIS	HALLMARK_SPERMATOGENESIS		109	0.351977	0.981964	0.46319	0.488769	1	2295	tags=18%, list=11%, signal=20%
HALLMARK_WNT_BETA_CATENIN_SIGNALING	HALLMARK_WNT_BETA_CATENIN_SIGNALING	Details ...	40	-0.452789	-1.05418	0.387247	0.510015	1	2056	tags=18%, list=9%, signal=19%
HALLMARK_MYOGENESIS	HALLMARK_MYOGENESIS		167	0.317017	0.920651	0.583333	0.591085	1	1550	tags=13%, list=7%, signal=14%
HALLMARK_ESTROGEN_RESPONSE_EARLY	HALLMARK_ESTROGEN_RESPONSE_EARLY	Details ...	179	-0.347928	-0.973603	0.49486	0.64669	1	3504	tags=23%, list=16%, signal=28%
HALLMARK_UV_RESPONSE_DN	HALLMARK_UV_RESPONSE_DN	Details ...	132	-0.346481	-0.949025	0.536732	0.656779	1	1943	tags=17%, list=9%, signal=18%
HALLMARK_APICAL_JUNCTION	HALLMARK_APICAL_JUNCTION	Details ...	173	-0.323424	-0.898289	0.65303	0.721887	1	2540	tags=14%, list=12%, signal=16%
HALLMARK_NOTCH_SIGNALING	HALLMARK_NOTCH_SIGNALING	Details ...	31	-0.376429	-0.849648	0.668285	0.776373	1	7290	tags=42%, list=33%, signal=63%
HALLMARK_PANCREAS_BETA_CELLS	HALLMARK_PANCREAS_BETA_CELLS	Details ...	23	-0.34054	-0.72888	0.829822	0.919647	1	2889	tags=17%, list=13%, signal=20%
HALLMARK_KRAS_SIGNALING_DN	HALLMARK_KRAS_SIGNALING_DN		134	0.250073	0.706583	0.963303	0.945072	1	142	tags=2%, list=1%, signal=2%

## Sheet: d) MyP_BMvsSPL_MSigDB_Hallm.
NAME	GS<br> follow link to MSigDB	GS DETAILS	SIZE	ES	NES	NOM p-val	FDR q-val	FWER p-val	RANK AT MAX	LEADING EDGE
HALLMARK_MYC_TARGETS_V1	HALLMARK_MYC_TARGETS_V1	Details ...	193	0.884937	1.94856	0	0	0	1079	tags=62%, list=5%, signal=64%
HALLMARK_E2F_TARGETS	HALLMARK_E2F_TARGETS	Details ...	195	0.86355	1.89805	0	0	0	1548	tags=57%, list=7%, signal=61%
HALLMARK_OXIDATIVE_PHOSPHORYLATION	HALLMARK_OXIDATIVE_PHOSPHORYLATION	Details ...	182	0.836029	1.79835	0	0	0	1507	tags=43%, list=7%, signal=46%
HALLMARK_G2M_CHECKPOINT	HALLMARK_G2M_CHECKPOINT	Details ...	187	0.761314	1.6388	0	0.00149481	0.007	1458	tags=36%, list=7%, signal=39%
HALLMARK_MYC_TARGETS_V2	HALLMARK_MYC_TARGETS_V2	Details ...	58	0.812335	1.58908	0.0066778	0.00745192	0.04	1024	tags=36%, list=5%, signal=38%
HALLMARK_DNA_REPAIR	HALLMARK_DNA_REPAIR	Details ...	147	0.728817	1.54443	0	0.0178366	0.112	1114	tags=26%, list=5%, signal=27%
HALLMARK_UNFOLDED_PROTEIN_RESPONSE	HALLMARK_UNFOLDED_PROTEIN_RESPONSE	Details ...	107	0.731744	1.52628	0.00597907	0.0198916	0.143	1524	tags=26%, list=7%, signal=28%
HALLMARK_MTORC1_SIGNALING	HALLMARK_MTORC1_SIGNALING	Details ...	195	0.679971	1.47777	0	0.0429773	0.311	1591	tags=33%, list=7%, signal=36%
HALLMARK_UV_RESPONSE_DN	HALLMARK_UV_RESPONSE_DN	Details ...	134	-0.722216	-1.64624	0.00298507	0.051428	0.046	1879	tags=19%, list=9%, signal=21%
HALLMARK_UV_RESPONSE_UP	HALLMARK_UV_RESPONSE_UP	Details ...	149	-0.60654	-1.39742	0.0260116	0.154936	0.551	978	tags=17%, list=4%, signal=17%
HALLMARK_TGF_BETA_SIGNALING	HALLMARK_TGF_BETA_SIGNALING	Details ...	54	-0.684003	-1.37696	0.0973872	0.155921	0.606	1381	tags=22%, list=6%, signal=24%
HALLMARK_APOPTOSIS	HALLMARK_APOPTOSIS	Details ...	157	-0.619716	-1.43965	0.00892857	0.164158	0.436	1040	tags=20%, list=5%, signal=21%
HALLMARK_TNFA_SIGNALING_VIA_NFKB	HALLMARK_TNFA_SIGNALING_VIA_NFKB	Details ...	194	-0.592022	-1.40669	0.0373832	0.176182	0.534	554	tags=20%, list=3%, signal=20%
HALLMARK_COAGULATION	HALLMARK_COAGULATION	Details ...	110	-0.660065	-1.49682	0.0137741	0.20147	0.296	817	tags=5%, list=4%, signal=5%
HALLMARK_INFLAMMATORY_RESPONSE	HALLMARK_INFLAMMATORY_RESPONSE	Details ...	182	-0.601083	-1.44477	0.0228013	0.211768	0.428	862	tags=13%, list=4%, signal=14%
HALLMARK_GLYCOLYSIS	HALLMARK_GLYCOLYSIS	Details ...	187	0.610172	1.33181	0.0520059	0.217833	0.887	1613	tags=21%, list=7%, signal=22%
HALLMARK_PANCREAS_BETA_CELLS	HALLMARK_PANCREAS_BETA_CELLS	Details ...	22	0.761081	1.30633	0.165067	0.245278	0.94	894	tags=14%, list=4%, signal=14%
HALLMARK_KRAS_SIGNALING_UP	HALLMARK_KRAS_SIGNALING_UP	Details ...	163	-0.523825	-1.25208	0.0903614	0.255233	0.903	945	tags=9%, list=4%, signal=10%
HALLMARK_REACTIVE_OXYGEN_SPECIES_PATHWAY	HALLMARK_REACTIVE_OXYGEN_SPECIES_PATHWAY	Details ...	47	0.686874	1.28025	0.154104	0.255479	0.973	532	tags=26%, list=2%, signal=26%
HALLMARK_HYPOXIA	HALLMARK_HYPOXIA	Details ...	181	-0.540849	-1.28465	0.0728291	0.260746	0.838	521	tags=12%, list=2%, signal=12%
HALLMARK_ADIPOGENESIS	HALLMARK_ADIPOGENESIS	Details ...	180	0.590433	1.28635	0.0863095	0.264647	0.965	1889	tags=29%, list=9%, signal=31%
HALLMARK_HEDGEHOG_SIGNALING	HALLMARK_HEDGEHOG_SIGNALING	Details ...	30	-0.657364	-1.25586	0.1841	0.277626	0.895	3601	tags=27%, list=16%, signal=32%
HALLMARK_ALLOGRAFT_REJECTION	HALLMARK_ALLOGRAFT_REJECTION	Details ...	175	0.565789	1.21792	0.119048	0.373858	0.995	1148	tags=13%, list=5%, signal=13%
HALLMARK_EPITHELIAL_MESENCHYMAL_TRANSITION	HALLMARK_EPITHELIAL_MESENCHYMAL_TRANSITION	Details ...	170	-0.486635	-1.1457	0.217105	0.412101	0.989	532	tags=6%, list=2%, signal=6%
HALLMARK_HEME_METABOLISM	HALLMARK_HEME_METABOLISM	Details ...	187	-0.450399	-1.07925	0.285266	0.446865	0.998	1465	tags=20%, list=7%, signal=21%
HALLMARK_PI3K_AKT_MTOR_SIGNALING	HALLMARK_PI3K_AKT_MTOR_SIGNALING	Details ...	96	0.575094	1.17615	0.204214	0.448098	0.999	1580	tags=19%, list=7%, signal=20%
HALLMARK_KRAS_SIGNALING_DN	HALLMARK_KRAS_SIGNALING_DN	Details ...	135	-0.482776	-1.11218	0.256024	0.449114	0.994	3532	tags=16%, list=16%, signal=19%
HALLMARK_ANGIOGENESIS	HALLMARK_ANGIOGENESIS	Details ...	32	0.667402	1.16303	0.305842	0.451668	1	3384	tags=34%, list=15%, signal=41%
HALLMARK_P53_PATHWAY	HALLMARK_P53_PATHWAY	Details ...	184	-0.460287	-1.09262	0.277228	0.454026	0.998	997	tags=14%, list=5%, signal=15%
HALLMARK_COMPLEMENT	HALLMARK_COMPLEMENT	Details ...	181	-0.420792	-1.02142	0.369186	0.477639	1	1752	tags=13%, list=8%, signal=14%
HALLMARK_ESTROGEN_RESPONSE_LATE	HALLMARK_ESTROGEN_RESPONSE_LATE	Details ...	173	-0.418109	-1.00456	0.403846	0.483508	1	749	tags=8%, list=3%, signal=8%
HALLMARK_MYOGENESIS	HALLMARK_MYOGENESIS	Details ...	166	0.527958	1.13809	0.254731	0.48606	1	1642	tags=11%, list=8%, signal=12%
HALLMARK_FATTY_ACID_METABOLISM	HALLMARK_FATTY_ACID_METABOLISM	Details ...	145	0.524272	1.12591	0.263636	0.486409	1	2022	tags=23%, list=9%, signal=26%
HALLMARK_IL6_JAK_STAT3_SIGNALING	HALLMARK_IL6_JAK_STAT3_SIGNALING	Details ...	81	-0.478557	-1.02541	0.395522	0.49908	1	301	tags=9%, list=1%, signal=9%
HALLMARK_WNT_BETA_CATENIN_SIGNALING	HALLMARK_WNT_BETA_CATENIN_SIGNALING	Details ...	39	-0.52382	-1.02682	0.423423	0.529132	1	3877	tags=33%, list=18%, signal=40%
HALLMARK_ESTROGEN_RESPONSE_EARLY	HALLMARK_ESTROGEN_RESPONSE_EARLY	Details ...	177	-0.411453	-0.966508	0.509494	0.530568	1	1146	tags=9%, list=5%, signal=9%
HALLMARK_SPERMATOGENESIS	HALLMARK_SPERMATOGENESIS	Details ...	102	0.525286	1.07604	0.353211	0.580651	1	1674	tags=17%, list=8%, signal=18%
HALLMARK_APICAL_SURFACE	HALLMARK_APICAL_SURFACE	Details ...	38	0.575957	1.02821	0.462766	0.665229	1	1788	tags=13%, list=8%, signal=14%
HALLMARK_PEROXISOME	HALLMARK_PEROXISOME	Details ...	94	0.491449	0.998667	0.471246	0.706656	1	1225	tags=20%, list=6%, signal=21%
HALLMARK_NOTCH_SIGNALING	HALLMARK_NOTCH_SIGNALING		31	0.539597	0.968347	0.539286	0.749071	1	1581	tags=16%, list=7%, signal=17%
HALLMARK_XENOBIOTIC_METABOLISM	HALLMARK_XENOBIOTIC_METABOLISM		171	0.396709	0.868191	0.718141	0.781335	1	2365	tags=23%, list=11%, signal=25%
HALLMARK_ANDROGEN_RESPONSE	HALLMARK_ANDROGEN_RESPONSE		93	0.432445	0.8703	0.68612	0.807451	1	1093	tags=15%, list=5%, signal=16%
HALLMARK_CHOLESTEROL_HOMEOSTASIS	HALLMARK_CHOLESTEROL_HOMEOSTASIS		69	0.429405	0.837804	0.718601	0.812699	1	1269	tags=13%, list=6%, signal=14%
HALLMARK_APICAL_JUNCTION	HALLMARK_APICAL_JUNCTION	Details ...	170	-0.340213	-0.816698	0.909639	0.81733	1	3057	tags=19%, list=14%, signal=22%
HALLMARK_MITOTIC_SPINDLE	HALLMARK_MITOTIC_SPINDLE		197	0.396318	0.874575	0.732006	0.830436	1	2010	tags=18%, list=9%, signal=20%
HALLMARK_IL2_STAT5_SIGNALING	HALLMARK_IL2_STAT5_SIGNALING		191	0.413946	0.903065	0.657353	0.83767	1	1278	tags=14%, list=6%, signal=15%
HALLMARK_INTERFERON_ALPHA_RESPONSE	HALLMARK_INTERFERON_ALPHA_RESPONSE		95	0.433698	0.886025	0.645733	0.838473	1	992	tags=13%, list=5%, signal=13%
HALLMARK_INTERFERON_GAMMA_RESPONSE	HALLMARK_INTERFERON_GAMMA_RESPONSE		194	0.417117	0.913801	0.647577	0.849041	1	1057	tags=12%, list=5%, signal=13%
HALLMARK_BILE_ACID_METABOLISM	HALLMARK_BILE_ACID_METABOLISM		95	0.38119	0.786203	0.812808	0.875122	1	1590	tags=13%, list=7%, signal=14%
HALLMARK_PROTEIN_SECRETION	HALLMARK_PROTEIN_SECRETION		92	0.369448	0.74429	0.875421	0.905744	1	2054	tags=22%, list=9%, signal=24%

## Sheet: e) MyP_BMvsPB_MSigDB_Hallm.
NAME	GS<br> follow link to MSigDB	GS DETAILS	SIZE	ES	NES	NOM p-val	FDR q-val	FWER p-val	RANK AT MAX	LEADING EDGE
HALLMARK_E2F_TARGETS	HALLMARK_E2F_TARGETS	Details ...	195	0.872563	2.2067	0	0	0	1349	tags=66%, list=6%, signal=69%
HALLMARK_G2M_CHECKPOINT	HALLMARK_G2M_CHECKPOINT	Details ...	187	0.818239	2.07497	0	0	0	1466	tags=49%, list=7%, signal=52%
HALLMARK_MYC_TARGETS_V2	HALLMARK_MYC_TARGETS_V2	Details ...	58	0.864055	1.89517	0	0	0	1085	tags=53%, list=5%, signal=56%
HALLMARK_MYC_TARGETS_V1	HALLMARK_MYC_TARGETS_V1	Details ...	194	0.739065	1.87132	0	0.00019	0.001	1093	tags=47%, list=5%, signal=49%
HALLMARK_HEME_METABOLISM	HALLMARK_HEME_METABOLISM	Details ...	190	-0.715814	-1.75204	0	0.0148892	0.013	1788	tags=27%, list=8%, signal=30%
HALLMARK_OXIDATIVE_PHOSPHORYLATION	HALLMARK_OXIDATIVE_PHOSPHORYLATION	Details ...	182	0.62963	1.58302	0.002331	0.0268017	0.138	1451	tags=29%, list=7%, signal=30%
HALLMARK_MTORC1_SIGNALING	HALLMARK_MTORC1_SIGNALING	Details ...	195	0.615406	1.54063	0.00721154	0.0392226	0.232	1500	tags=31%, list=7%, signal=33%
HALLMARK_DNA_REPAIR	HALLMARK_DNA_REPAIR	Details ...	146	0.613026	1.51045	0.0138249	0.0461249	0.306	971	tags=25%, list=4%, signal=26%
HALLMARK_UV_RESPONSE_UP	HALLMARK_UV_RESPONSE_UP	Details ...	150	0.60321	1.47859	0.0169082	0.0544463	0.39	1067	tags=20%, list=5%, signal=21%
HALLMARK_TNFA_SIGNALING_VIA_NFKB	HALLMARK_TNFA_SIGNALING_VIA_NFKB	Details ...	194	0.569174	1.45215	0.00934579	0.0611825	0.458	1315	tags=20%, list=6%, signal=21%
HALLMARK_GLYCOLYSIS	HALLMARK_GLYCOLYSIS	Details ...	185	0.549495	1.39171	0.0407674	0.0913676	0.656	1767	tags=18%, list=8%, signal=19%
HALLMARK_BILE_ACID_METABOLISM	HALLMARK_BILE_ACID_METABOLISM	Details ...	96	-0.589815	-1.33974	0.0786713	0.169487	0.927	1722	tags=15%, list=8%, signal=16%
HALLMARK_APOPTOSIS	HALLMARK_APOPTOSIS	Details ...	157	-0.563287	-1.32505	0.0792254	0.174625	0.946	1504	tags=25%, list=7%, signal=26%
HALLMARK_XENOBIOTIC_METABOLISM	HALLMARK_XENOBIOTIC_METABOLISM	Details ...	173	-0.569441	-1.35435	0.0481928	0.179866	0.91	2191	tags=17%, list=10%, signal=18%
HALLMARK_INFLAMMATORY_RESPONSE	HALLMARK_INFLAMMATORY_RESPONSE	Details ...	182	-0.551864	-1.3411	0.0616438	0.180229	0.925	1561	tags=16%, list=7%, signal=18%
HALLMARK_HEDGEHOG_SIGNALING	HALLMARK_HEDGEHOG_SIGNALING	Details ...	31	-0.682282	-1.31044	0.146429	0.18087	0.964	177	tags=6%, list=1%, signal=6%
HALLMARK_PROTEIN_SECRETION	HALLMARK_PROTEIN_SECRETION	Details ...	92	-0.657992	-1.4487	0.0388693	0.182875	0.65	2096	tags=28%, list=9%, signal=31%
HALLMARK_KRAS_SIGNALING_UP	HALLMARK_KRAS_SIGNALING_UP	Details ...	167	-0.57435	-1.3555	0.0586207	0.193569	0.907	2374	tags=23%, list=11%, signal=25%
HALLMARK_PEROXISOME	HALLMARK_PEROXISOME	Details ...	97	-0.639701	-1.45991	0.0485612	0.20498	0.62	440	tags=8%, list=2%, signal=8%
HALLMARK_ALLOGRAFT_REJECTION	HALLMARK_ALLOGRAFT_REJECTION	Details ...	179	-0.567877	-1.35605	0.065	0.21005	0.905	1257	tags=16%, list=6%, signal=17%
HALLMARK_SPERMATOGENESIS	HALLMARK_SPERMATOGENESIS	Details ...	103	0.538824	1.25258	0.139024	0.215901	0.942	1436	tags=18%, list=6%, signal=20%
HALLMARK_APICAL_JUNCTION	HALLMARK_APICAL_JUNCTION	Details ...	173	-0.567435	-1.36178	0.060449	0.222116	0.894	2890	tags=22%, list=13%, signal=25%
HALLMARK_UV_RESPONSE_DN	HALLMARK_UV_RESPONSE_DN	Details ...	132	-0.601467	-1.40031	0.0531732	0.235514	0.794	3260	tags=28%, list=15%, signal=33%
HALLMARK_EPITHELIAL_MESENCHYMAL_TRANSITION	HALLMARK_EPITHELIAL_MESENCHYMAL_TRANSITION	Details ...	170	-0.568465	-1.36477	0.0623946	0.241217	0.889	948	tags=6%, list=4%, signal=7%
HALLMARK_COAGULATION	HALLMARK_COAGULATION	Details ...	109	-0.639301	-1.46337	0.0415913	0.249052	0.609	1710	tags=14%, list=8%, signal=15%
HALLMARK_TGF_BETA_SIGNALING	HALLMARK_TGF_BETA_SIGNALING	Details ...	54	-0.589451	-1.2429	0.191972	0.253392	0.992	2701	tags=37%, list=12%, signal=42%
HALLMARK_ANDROGEN_RESPONSE	HALLMARK_ANDROGEN_RESPONSE	Details ...	92	-0.607228	-1.36909	0.0804794	0.261623	0.873	2242	tags=28%, list=10%, signal=31%
HALLMARK_INTERFERON_ALPHA_RESPONSE	HALLMARK_INTERFERON_ALPHA_RESPONSE	Details ...	95	-0.651079	-1.47825	0.044905	0.291091	0.562	2610	tags=41%, list=12%, signal=46%
HALLMARK_FATTY_ACID_METABOLISM	HALLMARK_FATTY_ACID_METABOLISM	Details ...	148	-0.640965	-1.508	0.0196078	0.331641	0.468	1725	tags=19%, list=8%, signal=20%
HALLMARK_IL2_STAT5_SIGNALING	HALLMARK_IL2_STAT5_SIGNALING	Details ...	189	-0.477526	-1.16235	0.192042	0.366936	0.998	2005	tags=21%, list=9%, signal=23%
HALLMARK_IL6_JAK_STAT3_SIGNALING	HALLMARK_IL6_JAK_STAT3_SIGNALING	Details ...	78	0.501459	1.12964	0.286957	0.395764	0.999	195	tags=4%, list=1%, signal=4%
HALLMARK_REACTIVE_OXYGEN_SPECIES_PATHWAY	HALLMARK_REACTIVE_OXYGEN_SPECIES_PATHWAY	Details ...	47	0.521513	1.09534	0.348315	0.400445	1	1092	tags=30%, list=5%, signal=31%
HALLMARK_INTERFERON_GAMMA_RESPONSE	HALLMARK_INTERFERON_GAMMA_RESPONSE	Details ...	195	-0.468618	-1.13174	0.246281	0.40186	0.999	1710	tags=24%, list=8%, signal=26%
HALLMARK_ESTROGEN_RESPONSE_LATE	HALLMARK_ESTROGEN_RESPONSE_LATE	Details ...	179	0.430669	1.06825	0.325926	0.423427	1	1871	tags=20%, list=8%, signal=22%
HALLMARK_MITOTIC_SPINDLE	HALLMARK_MITOTIC_SPINDLE	Details ...	197	0.41403	1.03926	0.364303	0.426906	1	1236	tags=15%, list=6%, signal=15%
HALLMARK_UNFOLDED_PROTEIN_RESPONSE	HALLMARK_UNFOLDED_PROTEIN_RESPONSE	Details ...	107	0.472588	1.0957	0.331018	0.430472	1	1015	tags=20%, list=5%, signal=20%
HALLMARK_APICAL_SURFACE	HALLMARK_APICAL_SURFACE	Details ...	38	0.511309	1.04644	0.413146	0.440237	1	968	tags=11%, list=4%, signal=11%
HALLMARK_ADIPOGENESIS	HALLMARK_ADIPOGENESIS		181	-0.442263	-1.06717	0.315881	0.507154	0.999	1306	tags=16%, list=6%, signal=17%
HALLMARK_PI3K_AKT_MTOR_SIGNALING	HALLMARK_PI3K_AKT_MTOR_SIGNALING	Details ...	97	0.411392	0.945412	0.537931	0.577642	1	1006	tags=11%, list=5%, signal=12%
HALLMARK_MYOGENESIS	HALLMARK_MYOGENESIS		170	-0.414296	-0.988036	0.459866	0.659409	1	1438	tags=7%, list=6%, signal=7%
HALLMARK_COMPLEMENT	HALLMARK_COMPLEMENT		186	-0.37666	-0.911123	0.616438	0.722305	1	2635	tags=22%, list=12%, signal=24%
HALLMARK_P53_PATHWAY	HALLMARK_P53_PATHWAY		186	-0.392761	-0.942649	0.568333	0.736711	1	1417	tags=13%, list=6%, signal=14%
HALLMARK_HYPOXIA	HALLMARK_HYPOXIA		179	-0.377803	-0.912459	0.606365	0.748079	1	1723	tags=18%, list=8%, signal=19%
HALLMARK_ESTROGEN_RESPONSE_EARLY	HALLMARK_ESTROGEN_RESPONSE_EARLY		181	-0.381581	-0.924326	0.622673	0.751058	1	2861	tags=17%, list=13%, signal=19%
HALLMARK_CHOLESTEROL_HOMEOSTASIS	HALLMARK_CHOLESTEROL_HOMEOSTASIS		68	-0.391363	-0.833673	0.711538	0.864335	1	1609	tags=19%, list=7%, signal=21%
HALLMARK_WNT_BETA_CATENIN_SIGNALING	HALLMARK_WNT_BETA_CATENIN_SIGNALING		39	-0.391071	-0.7971	0.728873	0.907822	1	3023	tags=28%, list=14%, signal=33%
HALLMARK_KRAS_SIGNALING_DN	HALLMARK_KRAS_SIGNALING_DN		137	-0.31756	-0.732276	0.916808	0.977711	1	1617	tags=8%, list=7%, signal=9%
HALLMARK_PANCREAS_BETA_CELLS	HALLMARK_PANCREAS_BETA_CELLS	Details ...	22	0.343003	0.636349	0.870614	0.981973	1	4986	tags=41%, list=22%, signal=53%
HALLMARK_NOTCH_SIGNALING	HALLMARK_NOTCH_SIGNALING		31	-0.348082	-0.677588	0.873524	0.993335	1	3273	tags=29%, list=15%, signal=34%
HALLMARK_ANGIOGENESIS	HALLMARK_ANGIOGENESIS		30	-0.27521	-0.522526	0.98741	0.997293	1	4279	tags=20%, list=19%, signal=25%

## Sheet: f) SAM0-vs-1_HSPC_subsets
NAME	GS<br> follow link to MSigDB	GS DETAILS	SIZE	ES	NES	NOM p-val	FDR q-val	FWER p-val	RANK AT MAX	LEADING EDGE
CB_LT-HSC CORE	LT-HSC CORE	Details ...	114	0.685572	2.57586	0	0	0	1535	tags=45%, list=6%, signal=48%
BM LT_HSC	LT_HSC_TOP100	Details ...	86	0.57332	2.24268	0	0	0	1754	tags=45%, list=7%, signal=49%
LSC_KE_NATMED	LSC_KE_NATMED	Details ...	32	-0.677588	-1.50761	0.00105152	0.000428571	0.001	7299	tags=88%, list=30%, signal=125%
CB_ST-HSC CORE	ST-HSC CORE	Details ...	73	-0.558977	-1.33853	0.00914634	0.014044	0.048	3765	tags=29%, list=15%, signal=34%
CB_MLP_NOHSC	MLP_NOHSC	Details ...	95	-0.535252	-1.30958	0.00701403	0.0161374	0.073	5139	tags=63%, list=21%, signal=80%
CB_MLP	MLP	Details ...	211	-0.507174	-1.27702	0	0.0260176	0.142	6823	tags=59%, list=28%, signal=82%
CB_EARLYB	EARLYB	Details ...	185	-0.496579	-1.23395	0.011011	0.0485054	0.291	7911	tags=42%, list=33%, signal=61%
BM ST_HSC	ST_HSC_TOP100	Details ...	87	-0.451357	-1.09274	0.303644	0.268923	0.921	8047	tags=36%, list=33%, signal=53%
LSC_STAN	LSC_STAN	Details ...	135	-0.425202	-1.05798	0.343719	0.502561	0.997	5771	tags=37%, list=24%, signal=48%
CB_ETP	ETP	Details ...	222	-0.426562	-1.07049	0.285	0.506329	0.991	8724	tags=43%, list=36%, signal=66%
CB_GMP	GMP	Details ...	222	-0.411956	-1.03195	0.394	0.555935	1	4080	tags=29%, list=17%, signal=35%
CB_MEP	MEP	Details ...	233	-0.389179	-0.974459	0.627	0.729961	1	5983	tags=34%, list=25%, signal=45%
CB_HSC	HSC	Details ...	227	-0.324622	-0.81498	0.956	0.918948	1	4921	tags=30%, list=20%, signal=37%
CB_PROB	PROB	Details ...	217	-0.247055	-0.614784	0.999	0.919375	1	6703	tags=28%, list=28%, signal=38%
CB_CMP	CMP	Details ...	231	-0.335512	-0.836847	0.932	0.978645	1	7065	tags=40%, list=29%, signal=56%
CB_LT-ST_DIFFEXPRESSED	LT-ST_DIFFEXPRESSED	Details ...	187	0.328609	---	---	1	0	1535	tags=30%, list=6%, signal=32%

## Sheet: g) SAM0-vs-1_lin-priming_module
NAME	GS<br> follow link to MSigDB	GS DETAILS	SIZE	ES	NES	NOM p-val	FDR q-val	FWER p-val	RANK AT MAX	LEADING EDGE
TRIM28_YBX1_1_NEUTRO	TRIM28_YBX1_1_NEUTRO	Details ...	51	0.633506	2.17604	0	0.00151515	0.001	494	tags=45%, list=2%, signal=46%
HMGB1_FOXK2_2_NONHSC	HMGB1_FOXK2_2_NONHSC	Details ...	108	-0.675225	-1.64701	0	0.00292308	0.003	4772	tags=65%, list=20%, signal=80%
HOXA9_CSRNP1_1_HSC	HOXA9_CSRNP1_1_HSC	Details ...	17	-0.727093	-1.50613	0.00429185	0.00878108	0.037	847	tags=47%, list=3%, signal=49%
EIF2A_POLR2B_1_NONHSC	EIF2A_POLR2B_1_NONHSC	Details ...	67	-0.63639	-1.51272	0	0.0101479	0.032	6431	tags=70%, list=26%, signal=95%
CD47_MCM3_1_NONHSC	CD47_MCM3_1_NONHSC	Details ...	24	-0.714621	-1.53205	0.00213675	0.0105177	0.022	6059	tags=79%, list=25%, signal=105%
SPINK2_SELL_C_HSC	SPINK2_SELL_C_HSC	Details ...	83	0.485213	1.72882	0	0.0107955	0.009	534	tags=37%, list=2%, signal=38%
IRF1_CASP1_1_LY	IRF1_CASP1_1_LY	Details ...	51	-0.628748	-1.46016	0	0.0137595	0.082	6850	tags=67%, list=28%, signal=93%
SUB1_UBN1_1_NONHSC	SUB1_UBN1_1_NONHSC	Details ...	264	-0.583132	-1.47016	0	0.0138156	0.071	6674	tags=63%, list=27%, signal=85%
CEBPA_CEBPD_C_NEUTRO	CEBPA_CEBPD_C_NEUTRO	Details ...	173	0.415424	1.64367	0	0.0145202	0.017	647	tags=24%, list=3%, signal=25%
CD99_CD53_2_LY	CD99_CD53_2_LY	Details ...	24	-0.669554	-1.44657	0.00848356	0.0149031	0.102	4128	tags=50%, list=17%, signal=60%
TAL1_HSF1_1_ERY	TAL1_HSF1_1_ERY	Details ...	272	-0.575017	-1.43876	0	0.0151606	0.118	5317	tags=57%, list=22%, signal=72%
IRF5_TFEC_1_HSC-NEUTRO-MEG	IRF5_TFEC_1_HSC-NEUTRO-MEG	Details ...	66	-0.578306	-1.3657	0.00307377	0.0403312	0.311	7296	tags=58%, list=30%, signal=82%
GMPR_MINPP1_1_ERY-MEG	GMPR_MINPP1_1_ERY-MEG	Details ...	23	-0.592896	-1.27916	0.0702875	0.0796929	0.743	6528	tags=57%, list=27%, signal=77%
FOS_KLF5_1_EOSINO	FOS_KLF5_1_EOSINO	Details ...	26	-0.589175	-1.28001	0.0675105	0.0838683	0.739	1258	tags=15%, list=5%, signal=16%
NRF1_1_MONO-LY	NRF1_1_MONO-LY	Details ...	40	-0.54493	-1.26201	0.0786749	0.0847098	0.825	5363	tags=45%, list=22%, signal=58%
HDC_LMO4_1_EOSINO	HDC_LMO4_1_EOSINO	Details ...	33	-0.57424	-1.28244	0.0538543	0.0870126	0.728	2519	tags=27%, list=10%, signal=30%
EAF2_KLF4_1_NEUTRO-MONO	EAF2_KLF4_1_NEUTRO-MONO	Details ...	57	-0.545899	-1.26798	0.0440123	0.0874783	0.801	7965	tags=61%, list=33%, signal=91%
GATA2_NFE2_C_HSC-ERY-MEG	GATA2_NFE2_C_HSC-ERY-MEG	Details ...	55	-0.541377	-1.26253	0.037037	0.0886239	0.822	1906	tags=47%, list=8%, signal=51%
LEF1_CSF1_NRC3_C_ERY	LEF1_CSF1_NRC3_C_ERY	Details ...	476	-0.504815	-1.28388	0	0.0919522	0.722	7320	tags=51%, list=30%, signal=72%
FLT3_SATB1_SCL2A5_C_LY-MONO-NEUTRO_HSC	FLT3_SATB1_SCL2A5_C_LY-MONO-NEUTRO_HSC	Details ...	43	-0.545033	-1.25134	0.0681115	0.0939148	0.869	1674	tags=42%, list=7%, signal=45%
FOXJ1_1_MEG-ERY	FOXJ1_1_MEG-ERY	Details ...	24	-0.595438	-1.28535	0.0701381	0.0977155	0.716	4784	tags=46%, list=20%, signal=57%
IRF7_IRF8_E2F2_C_MONO	IRF7_IRF8_E2F2_C_MONO	Details ...	170	-0.518405	-1.28789	0.00100301	0.103397	0.707	2743	tags=24%, list=11%, signal=27%
CBFA2T3_STAT3_1_MEG	CBFA2T3_STAT3_1_MEG		65	-0.518802	-1.23538	0.0675537	0.109143	0.917	6985	tags=66%, list=29%, signal=93%
PPARA_HCFC1_1_NONHSC	PPARA_HCFC1_1_NONHSC	Details ...	200	-0.516364	-1.28949	0	0.111922	0.703	7439	tags=58%, list=31%, signal=84%
GP1BB_PBX1_C_MEG	GP1BB_PBX1_C_MEG		81	-0.493575	-1.19482	0.112008	0.169377	0.982	3923	tags=38%, list=16%, signal=45%
RREB1_PA2G4_+_NONHSC	RREB1_PA2G4_+_NONHSC		94	-0.455565	-1.11784	0.212336	0.369306	1	7366	tags=49%, list=30%, signal=70%
UBE2C_EIF4E_1_MEG	UBE2C_EIF4E_1_MEG		15	-0.531108	-1.07449	0.377297	0.517884	1	5448	tags=47%, list=22%, signal=60%
OCT11_IKZF4_2_HSC	OCT11_IKZF4_2_HSC		80	-0.442262	-1.0628	0.380808	0.542714	1	9722	tags=61%, list=40%, signal=102%
SPI1_GFI1_1_NEUTRO	SPI1_GFI1_1_NEUTRO		351	-0.41491	-1.04839	0.294	0.575901	1	7587	tags=56%, list=31%, signal=81%
RERE_BCL6_1_NEUTRO-MONO-EOSINO-LY	RERE_BCL6_1_NEUTRO-MONO-EOSINO-LY		161	-0.413847	-1.02685	0.445	0.615644	1	8089	tags=61%, list=33%, signal=91%
CPA3_CD84_1_NEUTRO-EOSINO	CPA3_CD84_1_NEUTRO-EOSINO		15	-0.51018	-1.03145	0.45524	0.620651	1	9852	tags=67%, list=40%, signal=112%
BTG2_HOXA6_1_HSC-LY	BTG2_HOXA6_1_HSC-LY		191	-0.409536	-1.01975	0.459	0.621504	1	7335	tags=45%, list=30%, signal=63%
PCNA_TYMS_1_NONHSC	PCNA_TYMS_1_NONHSC		106	-0.413754	-1.00928	0.49499	0.637679	1	5036	tags=29%, list=21%, signal=37%
FLI1_ETS2_1_MEG	FLI1_ETS2_1_MEG		132	-0.389227	-0.961926	0.641642	0.765523	1	7159	tags=43%, list=29%, signal=61%
E2F2_E2F7_1_MONO	E2F2_E2F7_1_MONO		44	-0.407679	-0.941309	0.647975	0.774083	1	5335	tags=23%, list=22%, signal=29%
MYCN_MEIS1_2_HSC	MYCN_MEIS1_2_HSC		67	-0.4002	-0.949912	0.644898	0.774457	1	5789	tags=46%, list=24%, signal=61%
EBF1_ID3_C_LY	EBF1_ID3_C_LY		65	-0.3723	-0.880455	0.783976	0.881302	1	8115	tags=52%, list=33%, signal=78%
HOXA3_HOXB6_1_HSC	HOXA3_HOXB6_1_HSC		127	-0.342749	-0.841675	0.889447	0.915058	1	7081	tags=35%, list=29%, signal=50%
MYB_NFKB1_1_ERY-NEUTRO	MYB_NFKB1_1_ERY-NEUTRO		49	-0.349798	-0.804482	0.85641	0.931917	1	5186	tags=37%, list=21%, signal=47%
GATA1_KLF1_C_ERY	GATA1_KLF1_C_ERY		118	-0.287962	-0.700322	0.9799	0.956075	1	8824	tags=34%, list=36%, signal=53%
RCAN1_1_ERY	RCAN1_1_ERY		21	-0.336396	-0.708827	0.918919	0.977531	1	4331	tags=19%, list=18%, signal=23%

## Sheet: h) SAM0-vs-1_MSigDB_C2CP
NAME	GS<br> follow link to MSigDB	GS DETAILS	SIZE	ES	NES	NOM p-val	FDR q-val	FWER p-val	RANK AT MAX	LEADING EDGE
REACTOME_SELENOAMINO_ACID_METABOLISM	REACTOME_SELENOAMINO_ACID_METABOLISM	Details ...	109	0.878459	3.65999	0	0	0	604	tags=64%, list=2%, signal=66%
KEGG_RIBOSOME	KEGG_RIBOSOME	Details ...	87	0.920088	3.47918	0	0	0	604	tags=80%, list=2%, signal=82%
WP_CYTOPLASMIC_RIBOSOMAL_PROTEINS	WP_CYTOPLASMIC_RIBOSOMAL_PROTEINS	Details ...	88	0.913716	3.42454	0	0	0	604	tags=77%, list=2%, signal=79%
REACTOME_SRP_DEPENDENT_COTRANSLATIONAL_PROTEIN_TARGETING_TO_MEMBRANE	REACTOME_SRP_DEPENDENT_COTRANSLATIONAL_PROTEIN_TARGETING_TO_MEMBRANE	Details ...	112	0.828866	3.13086	0	0	0	680	tags=65%, list=3%, signal=67%
REACTOME_RESPONSE_OF_EIF2AK4_GCN2_TO_AMINO_ACID_DEFICIENCY	REACTOME_RESPONSE_OF_EIF2AK4_GCN2_TO_AMINO_ACID_DEFICIENCY	Details ...	101	0.885125	3.05136	0	0	0	604	tags=70%, list=2%, signal=72%
REACTOME_NONSENSE_MEDIATED_DECAY_NMD_	REACTOME_NONSENSE_MEDIATED_DECAY_NMD_	Details ...	116	0.789273	2.9354	0	0	0	461	tags=59%, list=2%, signal=59%
REACTOME_EUKARYOTIC_TRANSLATION_ELONGATION	REACTOME_EUKARYOTIC_TRANSLATION_ELONGATION	Details ...	94	0.929683	2.90847	0	0	0	604	tags=78%, list=2%, signal=79%
REACTOME_EUKARYOTIC_TRANSLATION_INITIATION	REACTOME_EUKARYOTIC_TRANSLATION_INITIATION	Details ...	120	0.830168	2.84316	0	0	0	604	tags=60%, list=2%, signal=61%
REACTOME_ACTIVATION_OF_THE_MRNA_UPON_BINDING_OF_THE_CAP_BINDING_COMPLEX_AND_EIFS_AND_SUBSEQUENT_BINDING_TO_43S	REACTOME_ACTIVATION_OF_THE_MRNA_UPON_BINDING_OF_THE_CAP_BINDING_COMPLEX_AND_EIFS_AND_SUBSEQUENT_BINDING_TO_43S	Details ...	60	0.76788	2.70152	0	0	0	367	tags=45%, list=2%, signal=46%
REACTOME_INFLUENZA_INFECTION	REACTOME_INFLUENZA_INFECTION	Details ...	154	0.671029	2.67244	0	0	0	461	tags=45%, list=2%, signal=46%
KEGG_AUTOIMMUNE_THYROID_DISEASE	KEGG_AUTOIMMUNE_THYROID_DISEASE	Details ...	37	0.835236	2.58968	0	0	0	674	tags=43%, list=3%, signal=44%
KEGG_ALLOGRAFT_REJECTION	KEGG_ALLOGRAFT_REJECTION	Details ...	34	0.80838	2.50574	0	0	0	674	tags=47%, list=3%, signal=48%
KEGG_GRAFT_VERSUS_HOST_DISEASE	KEGG_GRAFT_VERSUS_HOST_DISEASE	Details ...	38	0.68207	2.24063	0	0.000755782	0.006	674	tags=37%, list=3%, signal=38%
REACTOME_SCAVENGING_BY_CLASS_A_RECEPTORS	REACTOME_SCAVENGING_BY_CLASS_A_RECEPTORS	Details ...	18	0.818636	2.2427	0	0.000813919	0.006	318	tags=17%, list=1%, signal=17%
KEGG_ASTHMA	KEGG_ASTHMA	Details ...	26	0.838658	2.22051	0	0.000839655	0.007	1180	tags=54%, list=5%, signal=57%
NABA_PROTEOGLYCANS	NABA_PROTEOGLYCANS	Details ...	28	0.662394	2.02512	0	0.0076521	0.065	177	tags=7%, list=1%, signal=7%
KEGG_TYPE_I_DIABETES_MELLITUS	KEGG_TYPE_I_DIABETES_MELLITUS	Details ...	38	0.642239	2.01234	0	0.00825273	0.075	674	tags=37%, list=3%, signal=38%
WP_HEMATOPOIETIC_STEM_CELL_DIFFERENTIATION	WP_HEMATOPOIETIC_STEM_CELL_DIFFERENTIATION	Details ...	54	-0.728761	-1.69058	0	0.00827783	0.063	2198	tags=33%, list=9%, signal=37%
REACTOME_ATTENUATION_PHASE	REACTOME_ATTENUATION_PHASE	Details ...	27	-0.763721	-1.66355	0	0.0122839	0.118	1162	tags=48%, list=5%, signal=51%
REACTOME_MITOCHONDRIAL_TRANSLATION	REACTOME_MITOCHONDRIAL_TRANSLATION	Details ...	92	-0.680773	-1.65649	0	0.0129988	0.136	5365	tags=67%, list=22%, signal=86%
REACTOME_MAPK_TARGETS_NUCLEAR_EVENTS_MEDIATED_BY_MAP_KINASES	REACTOME_MAPK_TARGETS_NUCLEAR_EVENTS_MEDIATED_BY_MAP_KINASES	Details ...	31	-0.748067	-1.66576	0	0.0131179	0.113	2772	tags=45%, list=11%, signal=51%
BIOCARTA_KERATINOCYTE_PATHWAY	BIOCARTA_KERATINOCYTE_PATHWAY	Details ...	45	-0.717829	-1.64541	0	0.0134353	0.169	4143	tags=56%, list=17%, signal=67%
BIOCARTA_41BB_PATHWAY	BIOCARTA_41BB_PATHWAY	Details ...	18	-0.790746	-1.64707	0	0.0138774	0.165	3202	tags=56%, list=13%, signal=64%
BIOCARTA_NTHI_PATHWAY	BIOCARTA_NTHI_PATHWAY	Details ...	21	-0.771724	-1.64863	0	0.0143932	0.16	2130	tags=52%, list=9%, signal=57%
PID_AP1_PATHWAY	PID_AP1_PATHWAY	Details ...	67	-0.696843	-1.63738	0	0.0149705	0.205	1138	tags=30%, list=5%, signal=31%
BIOCARTA_TOLL_PATHWAY	BIOCARTA_TOLL_PATHWAY	Details ...	24	-0.750186	-1.62815	0	0.0150851	0.243	3943	tags=67%, list=16%, signal=79%
REACTOME_FCERI_MEDIATED_MAPK_ACTIVATION	REACTOME_FCERI_MEDIATED_MAPK_ACTIVATION	Details ...	32	-0.722508	-1.61496	0	0.0152271	0.304	4042	tags=59%, list=17%, signal=71%
BIOCARTA_TNFR1_PATHWAY	BIOCARTA_TNFR1_PATHWAY	Details ...	29	-0.735806	-1.61115	0	0.0152767	0.328	2772	tags=59%, list=11%, signal=66%
WP_STRIATED_MUSCLE_CONTRACTION_PATHWAY	WP_STRIATED_MUSCLE_CONTRACTION_PATHWAY	Details ...	35	-0.717502	-1.60892	0	0.0153908	0.338	1215	tags=14%, list=5%, signal=15%
REACTOME_APOPTOTIC_CLEAVAGE_OF_CELLULAR_PROTEINS	REACTOME_APOPTOTIC_CLEAVAGE_OF_CELLULAR_PROTEINS	Details ...	36	-0.722986	-1.6213	0	0.0153996	0.272	2910	tags=44%, list=12%, signal=50%
WP_PROSTAGLANDIN_SYNTHESIS_AND_REGULATION	WP_PROSTAGLANDIN_SYNTHESIS_AND_REGULATION	Details ...	43	-0.706452	-1.61228	0	0.0154734	0.319	1624	tags=26%, list=7%, signal=27%
KEGG_RIG_I_LIKE_RECEPTOR_SIGNALING_PATHWAY	KEGG_RIG_I_LIKE_RECEPTOR_SIGNALING_PATHWAY		53	-0.687647	-1.60479	0	0.0154915	0.362	4411	tags=64%, list=18%, signal=78%
PID_RHOA_PATHWAY	PID_RHOA_PATHWAY	Details ...	43	-0.703668	-1.60593	0	0.0156735	0.355	4098	tags=51%, list=17%, signal=61%
WP_IL3_SIGNALING_PATHWAY	WP_IL3_SIGNALING_PATHWAY	Details ...	48	-0.702011	-1.62337	0	0.0157551	0.265	4042	tags=58%, list=17%, signal=70%
BIOCARTA_CDMAC_PATHWAY	BIOCARTA_CDMAC_PATHWAY	Details ...	16	-0.791255	-1.61578	0.00109769	0.0157881	0.301	272	tags=31%, list=1%, signal=32%
PID_NFAT_TFPATHWAY	PID_NFAT_TFPATHWAY	Details ...	44	-0.708499	-1.62825	0.00207254	0.0159725	0.243	2501	tags=27%, list=10%, signal=30%
BIOCARTA_STRESS_PATHWAY	BIOCARTA_STRESS_PATHWAY	Details ...	23	-0.760841	-1.63184	0	0.0160729	0.232	1794	tags=57%, list=7%, signal=61%
REACTOME_ESTROGEN_DEPENDENT_GENE_EXPRESSION	REACTOME_ESTROGEN_DEPENDENT_GENE_EXPRESSION		88	-0.658216	-1.59195	0	0.0162044	0.447	4606	tags=55%, list=19%, signal=67%
PID_FCER1_PATHWAY	PID_FCER1_PATHWAY		58	-0.677486	-1.59531	0	0.0163437	0.418	4945	tags=62%, list=20%, signal=78%
REACTOME_FCERI_MEDIATED_CA_2_MOBILIZATION	REACTOME_FCERI_MEDIATED_CA_2_MOBILIZATION		31	-0.717828	-1.59687	0.00105263	0.0163451	0.411	5219	tags=71%, list=21%, signal=90%
BIOCARTA_EPO_PATHWAY	BIOCARTA_EPO_PATHWAY		19	-0.764456	-1.59822	0.00105932	0.0164414	0.4	4010	tags=68%, list=16%, signal=82%
BIOCARTA_IL2_PATHWAY	BIOCARTA_IL2_PATHWAY	Details ...	22	-0.752505	-1.61622	0.0010582	0.0165399	0.301	4293	tags=68%, list=18%, signal=83%
BIOCARTA_CARDIACEGF_PATHWAY	BIOCARTA_CARDIACEGF_PATHWAY		16	-0.778058	-1.59208	0.0021575	0.0166244	0.446	962	tags=25%, list=4%, signal=26%
WP_NOVEL_INTRACELLULAR_COMPONENTS_OF_RIGILIKE_RECEPTOR_RLR_PATHWAY	WP_NOVEL_INTRACELLULAR_COMPONENTS_OF_RIGILIKE_RECEPTOR_RLR_PATHWAY		55	-0.686451	-1.59886	0	0.0167442	0.396	4411	tags=64%, list=18%, signal=78%
REACTOME_APOPTOTIC_EXECUTION_PHASE	REACTOME_APOPTOTIC_EXECUTION_PHASE		44	-0.696085	-1.59279	0	0.0168954	0.442	5406	tags=59%, list=22%, signal=76%
REACTOME_HSF1_DEPENDENT_TRANSACTIVATION	REACTOME_HSF1_DEPENDENT_TRANSACTIVATION		37	-0.69811	-1.58675	0	0.0180187	0.494	1162	tags=35%, list=5%, signal=37%
KEGG_INTESTINAL_IMMUNE_NETWORK_FOR_IGA_PRODUCTION	KEGG_INTESTINAL_IMMUNE_NETWORK_FOR_IGA_PRODUCTION	Details ...	45	0.594584	1.92274	0	0.0194506	0.176	674	tags=29%, list=3%, signal=30%
WP_LEPTIN_INSULIN_OVERLAP	WP_LEPTIN_INSULIN_OVERLAP	Details ...	15	0.706455	1.9072	0.0140845	0.0220929	0.209	302	tags=27%, list=1%, signal=27%
REACTOME_HSP90_CHAPERONE_CYCLE_FOR_STEROID_HORMONE_RECEPTORS_SHR_	REACTOME_HSP90_CHAPERONE_CYCLE_FOR_STEROID_HORMONE_RECEPTORS_SHR_		51	-0.669018	-1.57465	0	0.0224329	0.58	3371	tags=47%, list=14%, signal=55%
REACTOME_FC_EPSILON_RECEPTOR_FCERI_SIGNALING	REACTOME_FC_EPSILON_RECEPTOR_FCERI_SIGNALING		129	-0.639324	-1.57248	0	0.0227781	0.593	7073	tags=78%, list=29%, signal=110%
WP_RANKLRANK_RECEPTOR_ACTIVATOR_OF_NFKB_LIGAND_SIGNALING_PATHWAY	WP_RANKLRANK_RECEPTOR_ACTIVATOR_OF_NFKB_LIGAND_SIGNALING_PATHWAY		55	-0.670087	-1.56972	0	0.0232028	0.612	6304	tags=65%, list=26%, signal=88%
KEGG_SYSTEMIC_LUPUS_ERYTHEMATOSUS	KEGG_SYSTEMIC_LUPUS_ERYTHEMATOSUS		49	0.613098	1.88801	0	0.0233505	0.242	868	tags=33%, list=4%, signal=34%
REACTOME_STRIATED_MUSCLE_CONTRACTION	REACTOME_STRIATED_MUSCLE_CONTRACTION		33	-0.702085	-1.55161	0	0.0235028	0.719	560	tags=12%, list=2%, signal=12%
KEGG_VALINE_LEUCINE_AND_ISOLEUCINE_DEGRADATION	KEGG_VALINE_LEUCINE_AND_ISOLEUCINE_DEGRADATION		42	-0.67557	-1.5524	0.00103093	0.0235649	0.715	6569	tags=81%, list=27%, signal=111%
BIOCARTA_IL3_PATHWAY	BIOCARTA_IL3_PATHWAY		15	-0.765527	-1.55063	0.00110254	0.0235969	0.729	4010	tags=73%, list=16%, signal=88%
PID_AR_TF_PATHWAY	PID_AR_TF_PATHWAY		47	-0.671169	-1.55385	0	0.0237524	0.705	6265	tags=72%, list=26%, signal=97%
BIOCARTA_PPARA_PATHWAY	BIOCARTA_PPARA_PATHWAY		52	-0.669403	-1.55439	0	0.0238797	0.701	2405	tags=33%, list=10%, signal=36%
WP_FAS_LIGAND_FASL_PATHWAY_AND_STRESS_INDUCTION_OF_HEAT_SHOCK_PROTEINS_HSP_REGULATION	WP_FAS_LIGAND_FASL_PATHWAY_AND_STRESS_INDUCTION_OF_HEAT_SHOCK_PROTEINS_HSP_REGULATION		42	-0.688753	-1.55979	0	0.0239707	0.673	4297	tags=55%, list=18%, signal=66%
WP_PHYSIOLOGICAL_AND_PATHOLOGICAL_HYPERTROPHY_OF_THE_HEART	WP_PHYSIOLOGICAL_AND_PATHOLOGICAL_HYPERTROPHY_OF_THE_HEART		24	-0.715299	-1.55242	0.00210526	0.0240095	0.715	962	tags=25%, list=4%, signal=26%
PID_TCR_CALCIUM_PATHWAY	PID_TCR_CALCIUM_PATHWAY		28	-0.704466	-1.5605	0.00106157	0.0240768	0.668	5110	tags=46%, list=21%, signal=59%
SA_B_CELL_RECEPTOR_COMPLEXES	SA_B_CELL_RECEPTOR_COMPLEXES		24	-0.728856	-1.55733	0	0.0241311	0.683	4063	tags=58%, list=17%, signal=70%
BIOCARTA_PYK2_PATHWAY	BIOCARTA_PYK2_PATHWAY		27	-0.713261	-1.55459	0.00105374	0.0242996	0.701	6166	tags=78%, list=25%, signal=104%
WP_FGF23_SIGNALLING_IN_HYPOPHOSPHATEMIC_RICKETS_AND_RELATED_DISORDERS	WP_FGF23_SIGNALLING_IN_HYPOPHOSPHATEMIC_RICKETS_AND_RELATED_DISORDERS	Details ...	17	0.694792	1.88879	0	0.0244114	0.242	803	tags=18%, list=3%, signal=18%
WP_MFAP5_EFFECT_ON_PERMEABILITY_AND_MOTILITY_OF_ENDOTHELIAL_CELLS_VIA_CYTOSKELETON_REARRANGEMENT	WP_MFAP5_EFFECT_ON_PERMEABILITY_AND_MOTILITY_OF_ENDOTHELIAL_CELLS_VIA_CYTOSKELETON_REARRANGEMENT		18	-0.755707	-1.56074	0.0010917	0.0244715	0.666	3607	tags=50%, list=15%, signal=59%
REACTOME_RHO_GTPASES_ACTIVATE_WASPS_AND_WAVES	REACTOME_RHO_GTPASES_ACTIVATE_WASPS_AND_WAVES		36	-0.694014	-1.56327	0	0.0244956	0.654	3503	tags=56%, list=14%, signal=65%
WP_SIGNALING_OF_HEPATOCYTE_GROWTH_FACTOR_RECEPTOR	WP_SIGNALING_OF_HEPATOCYTE_GROWTH_FACTOR_RECEPTOR		34	-0.696085	-1.5616	0	0.0245502	0.66	6340	tags=76%, list=26%, signal=103%
PID_S1P_S1P2_PATHWAY	PID_S1P_S1P2_PATHWAY		24	-0.719415	-1.55499	0	0.0245596	0.698	962	tags=33%, list=4%, signal=35%
WP_ESTROGEN_SIGNALING_PATHWAY	WP_ESTROGEN_SIGNALING_PATHWAY		22	-0.724056	-1.55751	0	0.0246036	0.682	1034	tags=36%, list=4%, signal=38%
WP_APOPTOSIS_MODULATION_BY_HSP70	WP_APOPTOSIS_MODULATION_BY_HSP70		19	-0.744399	-1.56363	0	0.0249521	0.652	5340	tags=79%, list=22%, signal=101%
WP_CILIARY_LANDSCAPE	WP_CILIARY_LANDSCAPE		207	-0.623597	-1.56391	0	0.0253599	0.65	6240	tags=66%, list=26%, signal=88%
WP_MAPK_CASCADE	WP_MAPK_CASCADE		33	-0.678099	-1.53754	0.00314795	0.0259524	0.814	6690	tags=82%, list=27%, signal=113%
PID_ERBB1_DOWNSTREAM_PATHWAY	PID_ERBB1_DOWNSTREAM_PATHWAY		105	-0.628807	-1.52984	0	0.0259946	0.863	6440	tags=65%, list=26%, signal=88%
SA_MMP_CYTOKINE_CONNECTION	SA_MMP_CYTOKINE_CONNECTION		15	-0.749439	-1.53308	0.00107759	0.0260799	0.846	1650	tags=40%, list=7%, signal=43%
BIOCARTA_IL1R_PATHWAY	BIOCARTA_IL1R_PATHWAY		29	-0.702699	-1.53367	0.00210748	0.0261372	0.841	3202	tags=45%, list=13%, signal=52%
REACTOME_CHROMATIN_MODIFYING_ENZYMES	REACTOME_CHROMATIN_MODIFYING_ENZYMES		195	-0.615031	-1.53007	0	0.0261849	0.86	7340	tags=78%, list=30%, signal=111%
BIOCARTA_INTEGRIN_PATHWAY	BIOCARTA_INTEGRIN_PATHWAY		33	-0.689904	-1.54058	0	0.0262252	0.794	6032	tags=73%, list=25%, signal=97%
REACTOME_PD_1_SIGNALING	REACTOME_PD_1_SIGNALING		21	0.683759	1.86573	0	0.0262802	0.276	536	tags=43%, list=2%, signal=44%
PID_BCR_5PATHWAY	PID_BCR_5PATHWAY		63	-0.646307	-1.52853	0	0.0262891	0.868	6340	tags=70%, list=26%, signal=94%
PID_RAC1_PATHWAY	PID_RAC1_PATHWAY		53	-0.663398	-1.53756	0	0.0262924	0.812	6280	tags=64%, list=26%, signal=86%
WP_PATHWAYS_AFFECTED_IN_ADENOID_CYSTIC_CARCINOMA	WP_PATHWAYS_AFFECTED_IN_ADENOID_CYSTIC_CARCINOMA		60	-0.651911	-1.53203	0	0.026301	0.851	6579	tags=72%, list=27%, signal=98%
BIOCARTA_AT1R_PATHWAY	BIOCARTA_AT1R_PATHWAY		27	-0.705645	-1.54222	0	0.0263328	0.787	6690	tags=78%, list=27%, signal=107%
WP_SIGNAL_TRANSDUCTION_THROUGH_IL1R	WP_SIGNAL_TRANSDUCTION_THROUGH_IL1R		31	-0.690843	-1.53595	0	0.0263519	0.826	4556	tags=52%, list=19%, signal=63%
WP_SPINAL_CORD_INJURY	WP_SPINAL_CORD_INJURY		104	-0.62831	-1.53118	0	0.0263604	0.855	1158	tags=18%, list=5%, signal=19%
WP_VITAMIN_D_IN_INFLAMMATORY_DISEASES	WP_VITAMIN_D_IN_INFLAMMATORY_DISEASES		22	-0.72255	-1.5351	0.00325027	0.0263874	0.832	6265	tags=82%, list=26%, signal=110%
WP_HOSTPATHOGEN_INTERACTION_OF_HUMAN_CORONA_VIRUSES_INTERFERON_INDUCTION	WP_HOSTPATHOGEN_INTERACTION_OF_HUMAN_CORONA_VIRUSES_INTERFERON_INDUCTION		33	-0.698442	-1.54124	0.00207039	0.0264227	0.791	4423	tags=64%, list=18%, signal=78%
BIOCARTA_FAS_PATHWAY	BIOCARTA_FAS_PATHWAY		30	-0.694332	-1.53374	0.00105485	0.0264422	0.841	4695	tags=63%, list=19%, signal=78%
REACTOME_NUCLEAR_EVENTS_KINASE_AND_TRANSCRIPTION_FACTOR_ACTIVATION_	REACTOME_NUCLEAR_EVENTS_KINASE_AND_TRANSCRIPTION_FACTOR_ACTIVATION_		59	-0.654201	-1.53019	0	0.0264827	0.859	2595	tags=36%, list=11%, signal=40%
REACTOME_HATS_ACETYLATE_HISTONES	REACTOME_HATS_ACETYLATE_HISTONES		76	-0.648855	-1.53782	0	0.0265235	0.811	7587	tags=87%, list=31%, signal=126%
REACTOME_SIGNAL_REGULATORY_PROTEIN_FAMILY_INTERACTIONS	REACTOME_SIGNAL_REGULATORY_PROTEIN_FAMILY_INTERACTIONS		15	-0.757903	-1.53421	0.00431965	0.0265894	0.836	3708	tags=47%, list=15%, signal=55%
WP_INTERACTOME_OF_POLYCOMB_REPRESSIVE_COMPLEX_2_PRC2	WP_INTERACTOME_OF_POLYCOMB_REPRESSIVE_COMPLEX_2_PRC2		16	-0.73876	-1.54251	0.00323625	0.0266875	0.786	5563	tags=94%, list=23%, signal=121%
WP_PREIMPLANTATION_EMBRYO	WP_PREIMPLANTATION_EMBRYO		49	-0.664417	-1.53801	0	0.0268378	0.811	1863	tags=16%, list=8%, signal=18%
WP_TYPE_I_INTERFERON_INDUCTION_AND_SIGNALING_DURING_SARSCOV2_INFECTION	WP_TYPE_I_INTERFERON_INDUCTION_AND_SIGNALING_DURING_SARSCOV2_INFECTION		29	-0.704364	-1.54289	0.00105932	0.0268528	0.782	4423	tags=62%, list=18%, signal=76%
REACTOME_SMOOTH_MUSCLE_CONTRACTION	REACTOME_SMOOTH_MUSCLE_CONTRACTION		33	-0.682825	-1.53821	0	0.0271781	0.81	1399	tags=27%, list=6%, signal=29%
REACTOME_SIGNALING_BY_BRAF_AND_RAF_FUSIONS	REACTOME_SIGNALING_BY_BRAF_AND_RAF_FUSIONS		61	-0.64855	-1.52531	0	0.0273899	0.889	5959	tags=62%, list=24%, signal=82%
REACTOME_HSF1_ACTIVATION	REACTOME_HSF1_ACTIVATION		30	-0.679358	-1.52365	0.00104058	0.0276497	0.894	4837	tags=63%, list=20%, signal=79%
PID_P38_ALPHA_BETA_PATHWAY	PID_P38_ALPHA_BETA_PATHWAY		30	-0.685837	-1.52288	0	0.0277341	0.894	6265	tags=73%, list=26%, signal=99%
REACTOME_REGULATION_OF_MRNA_STABILITY_BY_PROTEINS_THAT_BIND_AU_RICH_ELEMENTS	REACTOME_REGULATION_OF_MRNA_STABILITY_BY_PROTEINS_THAT_BIND_AU_RICH_ELEMENTS		85	-0.629524	-1.52411	0	0.0277555	0.893	7073	tags=79%, list=29%, signal=111%
BIOCARTA_TCR_PATHWAY	BIOCARTA_TCR_PATHWAY		44	-0.658539	-1.52194	0.00102881	0.0279084	0.901	6690	tags=70%, list=27%, signal=97%
PID_TGFBR_PATHWAY	PID_TGFBR_PATHWAY		52	-0.651631	-1.52084	0	0.0282268	0.906	4766	tags=58%, list=20%, signal=72%
REACTOME_SIGNALING_BY_MODERATE_KINASE_ACTIVITY_BRAF_MUTANTS	REACTOME_SIGNALING_BY_MODERATE_KINASE_ACTIVITY_BRAF_MUTANTS		43	-0.663037	-1.51993	0.00103734	0.0283693	0.909	5959	tags=60%, list=24%, signal=80%
REACTOME_C_TYPE_LECTIN_RECEPTORS_CLRS_	REACTOME_C_TYPE_LECTIN_RECEPTORS_CLRS_		129	-0.614002	-1.51644	0	0.0287979	0.914	6610	tags=68%, list=27%, signal=93%
WP_HUMAN_THYROID_STIMULATING_HORMONE_TSH_SIGNALING_PATHWAY	WP_HUMAN_THYROID_STIMULATING_HORMONE_TSH_SIGNALING_PATHWAY		65	-0.637197	-1.51587	0	0.0289153	0.918	4204	tags=48%, list=17%, signal=58%
BIOCARTA_FCER1_PATHWAY	BIOCARTA_FCER1_PATHWAY		39	-0.672971	-1.5167	0.00105042	0.0290381	0.914	6385	tags=77%, list=26%, signal=104%
REACTOME_REGULATION_OF_HSF1_MEDIATED_HEAT_SHOCK_RESPONSE	REACTOME_REGULATION_OF_HSF1_MEDIATED_HEAT_SHOCK_RESPONSE		78	-0.62749	-1.51724	0	0.029063	0.913	6708	tags=69%, list=28%, signal=95%
WP_EGFEGFR_SIGNALING_PATHWAY	WP_EGFEGFR_SIGNALING_PATHWAY		161	-0.607875	-1.50867	0	0.0293565	0.949	5959	tags=56%, list=24%, signal=74%
PID_PS1_PATHWAY	PID_PS1_PATHWAY		44	-0.653806	-1.51445	0	0.029388	0.927	3250	tags=39%, list=13%, signal=45%
REACTOME_CLEC7A_DECTIN_1_SIGNALING	REACTOME_CLEC7A_DECTIN_1_SIGNALING		96	-0.627893	-1.51726	0	0.0293898	0.913	6610	tags=76%, list=27%, signal=104%
ST_GRANULE_CELL_SURVIVAL_PATHWAY	ST_GRANULE_CELL_SURVIVAL_PATHWAY		28	-0.690986	-1.5089	0	0.029525	0.946	3832	tags=43%, list=16%, signal=51%
PID_TELOMERASE_PATHWAY	PID_TELOMERASE_PATHWAY		66	-0.638702	-1.50934	0	0.0296193	0.945	6412	tags=65%, list=26%, signal=88%
REACTOME_MAP2K_AND_MAPK_ACTIVATION	REACTOME_MAP2K_AND_MAPK_ACTIVATION		38	-0.664478	-1.5126	0	0.0296635	0.934	5959	tags=63%, list=24%, signal=84%
REACTOME_RAF_INDEPENDENT_MAPK1_3_ACTIVATION	REACTOME_RAF_INDEPENDENT_MAPK1_3_ACTIVATION		23	-0.712039	-1.51309	0.00543478	0.0297044	0.932	396	tags=22%, list=2%, signal=22%
ST_GA12_PATHWAY	ST_GA12_PATHWAY		23	-0.696472	-1.50941	0.00318471	0.0298531	0.945	357	tags=22%, list=1%, signal=22%
ST_PHOSPHOINOSITIDE_3_KINASE_PATHWAY	ST_PHOSPHOINOSITIDE_3_KINASE_PATHWAY		37	-0.667111	-1.51032	0.00103413	0.0300057	0.944	5617	tags=68%, list=23%, signal=88%
WP_ENERGY_METABOLISM	WP_ENERGY_METABOLISM		45	-0.651961	-1.50967	0	0.0300223	0.945	4550	tags=56%, list=19%, signal=68%
REACTOME_TRISTETRAPROLIN_TTP_ZFP36_BINDS_AND_DESTABILIZES_MRNA	REACTOME_TRISTETRAPROLIN_TTP_ZFP36_BINDS_AND_DESTABILIZES_MRNA		17	-0.730817	-1.51106	0.00329308	0.0302157	0.944	5185	tags=82%, list=21%, signal=105%
WP_ARYL_HYDROCARBON_RECEPTOR_PATHWAY	WP_ARYL_HYDROCARBON_RECEPTOR_PATHWAY		38	-0.662985	-1.50674	0.00104822	0.0302362	0.957	3553	tags=37%, list=15%, signal=43%
REACTOME_NR1H2_AND_NR1H3_MEDIATED_SIGNALING	REACTOME_NR1H2_AND_NR1H3_MEDIATED_SIGNALING		43	-0.657413	-1.51036	0	0.0302913	0.944	6158	tags=65%, list=25%, signal=87%
REACTOME_PTEN_REGULATION	REACTOME_PTEN_REGULATION		136	-0.60871	-1.50392	0	0.0302943	0.964	7073	tags=76%, list=29%, signal=107%
BIOCARTA_P38MAPK_PATHWAY	BIOCARTA_P38MAPK_PATHWAY		36	-0.663709	-1.50616	0	0.0303155	0.959	6265	tags=72%, list=26%, signal=97%
REACTOME_GAB1_SIGNALOSOME	REACTOME_GAB1_SIGNALOSOME		17	0.676931	1.84542	0	0.0303397	0.321	236	tags=18%, list=1%, signal=18%
KEGG_PROTEASOME	KEGG_PROTEASOME		42	-0.658916	-1.50543	0	0.0304112	0.961	7069	tags=79%, list=29%, signal=111%
REACTOME_DEUBIQUITINATION	REACTOME_DEUBIQUITINATION		229	-0.599754	-1.50316	0	0.0304592	0.966	7114	tags=72%, list=29%, signal=100%
PID_ERBB2_ERBB3_PATHWAY	PID_ERBB2_ERBB3_PATHWAY		44	-0.656483	-1.50399	0	0.030517	0.964	6340	tags=68%, list=26%, signal=92%
ST_FAS_SIGNALING_PATHWAY	ST_FAS_SIGNALING_PATHWAY		62	-0.633926	-1.50183	0	0.0305944	0.966	4297	tags=50%, list=18%, signal=61%
WP_APOPTOSIS	WP_APOPTOSIS		84	-0.626985	-1.50429	0	0.030707	0.964	4411	tags=48%, list=18%, signal=58%
BIOCARTA_ARENRF2_PATHWAY	BIOCARTA_ARENRF2_PATHWAY		19	-0.707949	-1.50208	0.00429185	0.0307342	0.966	666	tags=32%, list=3%, signal=32%
KEGG_SPLICEOSOME	KEGG_SPLICEOSOME		122	-0.611768	-1.50051	0	0.0308874	0.967	6059	tags=62%, list=25%, signal=83%
BIOCARTA_BCR_PATHWAY	BIOCARTA_BCR_PATHWAY		33	-0.674931	-1.50089	0.00104603	0.0308974	0.967	6253	tags=73%, list=26%, signal=98%
ST_TUMOR_NECROSIS_FACTOR_PATHWAY	ST_TUMOR_NECROSIS_FACTOR_PATHWAY		29	-0.677366	-1.49866	0.00210748	0.0313304	0.972	4257	tags=66%, list=17%, signal=79%
REACTOME_RUNX1_REGULATES_GENES_INVOLVED_IN_MEGAKARYOCYTE_DIFFERENTIATION_AND_PLATELET_FUNCTION	REACTOME_RUNX1_REGULATES_GENES_INVOLVED_IN_MEGAKARYOCYTE_DIFFERENTIATION_AND_PLATELET_FUNCTION		37	-0.66256	-1.49713	0.00104275	0.0315259	0.975	4173	tags=57%, list=17%, signal=68%
WP_AUTOPHAGY	WP_AUTOPHAGY		28	-0.680482	-1.49869	0	0.0315566	0.97	6826	tags=86%, list=28%, signal=119%
WP_P38_MAPK_SIGNALING_PATHWAY	WP_P38_MAPK_SIGNALING_PATHWAY		34	-0.665586	-1.49719	0.00310559	0.0317666	0.975	6265	tags=74%, list=26%, signal=99%
ST_INTEGRIN_SIGNALING_PATHWAY	ST_INTEGRIN_SIGNALING_PATHWAY		79	-0.618513	-1.49299	0	0.0319987	0.983	6340	tags=58%, list=26%, signal=78%
WP_B_CELL_RECEPTOR_SIGNALING_PATHWAY	WP_B_CELL_RECEPTOR_SIGNALING_PATHWAY		96	-0.615572	-1.49065	0	0.0321712	0.985	6385	tags=67%, list=26%, signal=90%
BIOCARTA_GLEEVEC_PATHWAY	BIOCARTA_GLEEVEC_PATHWAY		23	-0.704425	-1.49391	0.00314136	0.0322138	0.982	4010	tags=65%, list=16%, signal=78%
KEGG_COLORECTAL_CANCER	KEGG_COLORECTAL_CANCER		61	-0.633676	-1.49301	0.00102041	0.0322433	0.983	4237	tags=49%, list=17%, signal=59%
BIOCARTA_ETS_PATHWAY	BIOCARTA_ETS_PATHWAY		17	-0.724812	-1.48678	0.00647948	0.0322955	0.99	3417	tags=35%, list=14%, signal=41%
REACTOME_DOWNSTREAM_SIGNALING_EVENTS_OF_B_CELL_RECEPTOR_BCR_	REACTOME_DOWNSTREAM_SIGNALING_EVENTS_OF_B_CELL_RECEPTOR_BCR_		79	-0.623168	-1.48989	0	0.0322999	0.987	7073	tags=81%, list=29%, signal=114%
REACTOME_EPHB_MEDIATED_FORWARD_SIGNALING	REACTOME_EPHB_MEDIATED_FORWARD_SIGNALING		42	-0.648752	-1.48927	0	0.0323388	0.987	4098	tags=43%, list=17%, signal=51%
WP_PDGFRBETA_PATHWAY	WP_PDGFRBETA_PATHWAY		29	-0.671844	-1.49081	0.00414079	0.03234	0.985	6690	tags=79%, list=27%, signal=109%
WP_TLR4_SIGNALING_AND_TOLERANCE	WP_TLR4_SIGNALING_AND_TOLERANCE		27	-0.677622	-1.49323	0.00739176	0.0323586	0.982	4556	tags=59%, list=19%, signal=73%
WP_SEROTONIN_AND_ANXIETY	WP_SEROTONIN_AND_ANXIETY		15	-0.729124	-1.49405	0.00664452	0.0324342	0.982	5080	tags=40%, list=21%, signal=51%
WP_MAPK_PATHWAY_IN_CONGENITAL_THYROID_CANCER	WP_MAPK_PATHWAY_IN_CONGENITAL_THYROID_CANCER		15	-0.734419	-1.48688	0.0108932	0.0324691	0.99	1879	tags=40%, list=8%, signal=43%
REACTOME_SIGNALING_BY_THE_B_CELL_RECEPTOR_BCR_	REACTOME_SIGNALING_BY_THE_B_CELL_RECEPTOR_BCR_		108	-0.613061	-1.49538	0	0.0324704	0.979	7073	tags=77%, list=29%, signal=108%
PID_AVB3_OPN_PATHWAY	PID_AVB3_OPN_PATHWAY		30	-0.676483	-1.49147	0	0.0324879	0.985	3202	tags=50%, list=13%, signal=58%
REACTOME_EPIGENETIC_REGULATION_OF_GENE_EXPRESSION	REACTOME_EPIGENETIC_REGULATION_OF_GENE_EXPRESSION		87	-0.619449	-1.49175	0	0.0325175	0.985	6027	tags=69%, list=25%, signal=91%
KEGG_B_CELL_RECEPTOR_SIGNALING_PATHWAY	KEGG_B_CELL_RECEPTOR_SIGNALING_PATHWAY		73	-0.623044	-1.49104	0	0.032519	0.985	5977	tags=60%, list=25%, signal=80%
REACTOME_NR1H3_NR1H2_REGULATE_GENE_EXPRESSION_LINKED_TO_CHOLESTEROL_TRANSPORT_AND_EFFLUX	REACTOME_NR1H3_NR1H2_REGULATE_GENE_EXPRESSION_LINKED_TO_CHOLESTEROL_TRANSPORT_AND_EFFLUX		35	-0.663086	-1.48834	0.00315457	0.0325224	0.987	6158	tags=69%, list=25%, signal=92%
WP_PDGF_PATHWAY	WP_PDGF_PATHWAY		40	-0.655091	-1.4878	0.00314795	0.0326313	0.989	6258	tags=68%, list=26%, signal=91%
REACTOME_TRNA_PROCESSING	REACTOME_TRNA_PROCESSING		102	-0.61132	-1.49409	0	0.0326745	0.982	7869	tags=81%, list=32%, signal=120%
BIOCARTA_ERK_PATHWAY	BIOCARTA_ERK_PATHWAY		27	-0.68432	-1.48688	0.00209864	0.0327026	0.99	6690	tags=70%, list=27%, signal=97%
REACTOME_HDACS_DEACETYLATE_HISTONES	REACTOME_HDACS_DEACETYLATE_HISTONES		32	-0.669646	-1.48566	0.00316122	0.0328678	0.991	7193	tags=91%, list=30%, signal=128%
PID_MAPK_TRK_PATHWAY	PID_MAPK_TRK_PATHWAY		33	-0.674091	-1.49413	0.00312175	0.032919	0.982	4204	tags=52%, list=17%, signal=62%
REACTOME_TRANSPORT_OF_MATURE_TRANSCRIPT_TO_CYTOPLASM	REACTOME_TRANSPORT_OF_MATURE_TRANSCRIPT_TO_CYTOPLASM		79	-0.621495	-1.48694	0	0.0329322	0.99	7869	tags=81%, list=32%, signal=119%
BIOCARTA_TNFR2_PATHWAY	BIOCARTA_TNFR2_PATHWAY		15	-0.737965	-1.48439	0.00889878	0.0334325	0.991	1794	tags=47%, list=7%, signal=50%
REACTOME_FCERI_MEDIATED_NF_KB_ACTIVATION	REACTOME_FCERI_MEDIATED_NF_KB_ACTIVATION		79	-0.616542	-1.48192	0	0.0338729	0.994	7073	tags=78%, list=29%, signal=110%
REACTOME_ONCOGENIC_MAPK_SIGNALING	REACTOME_ONCOGENIC_MAPK_SIGNALING		78	-0.618958	-1.48206	0	0.0339966	0.994	6690	tags=60%, list=27%, signal=83%
WP_ERK_PATHWAY_IN_HUNTINGTONS_DISEASE	WP_ERK_PATHWAY_IN_HUNTINGTONS_DISEASE		15	-0.7258	-1.48222	0.0109769	0.034122	0.994	4010	tags=53%, list=16%, signal=64%
BIOCARTA_MET_PATHWAY	BIOCARTA_MET_PATHWAY		33	-0.669798	-1.48247	0.00208551	0.034208	0.993	6690	tags=79%, list=27%, signal=109%
WP_CYTOSOLIC_DNASENSING_PATHWAY	WP_CYTOSOLIC_DNASENSING_PATHWAY		59	-0.627449	-1.48032	0.00102249	0.034751	0.995	4694	tags=51%, list=19%, signal=63%
WP_TNF_RELATED_WEAK_INDUCER_OF_APOPTOSIS_TWEAK_SIGNALING_PATHWAY	WP_TNF_RELATED_WEAK_INDUCER_OF_APOPTOSIS_TWEAK_SIGNALING_PATHWAY		41	-0.649552	-1.4796	0.00412797	0.0347875	0.995	4106	tags=54%, list=17%, signal=64%
PID_PDGFRB_PATHWAY	PID_PDGFRB_PATHWAY		127	-0.599822	-1.47975	0	0.0349349	0.995	6711	tags=60%, list=28%, signal=82%
PID_HDAC_CLASSI_PATHWAY	PID_HDAC_CLASSI_PATHWAY		64	-0.622828	-1.47538	0.00101833	0.035549	0.995	6926	tags=72%, list=28%, signal=100%
REACTOME_ANCHORING_OF_THE_BASAL_BODY_TO_THE_PLASMA_MEMBRANE	REACTOME_ANCHORING_OF_THE_BASAL_BODY_TO_THE_PLASMA_MEMBRANE		92	-0.605869	-1.47654	0.00100604	0.0355947	0.995	6965	tags=70%, list=29%, signal=97%
BIOCARTA_NFKB_PATHWAY	BIOCARTA_NFKB_PATHWAY		20	-0.70055	-1.47483	0.00319489	0.0356422	0.996	4747	tags=70%, list=20%, signal=87%
REACTOME_UB_SPECIFIC_PROCESSING_PROTEASES	REACTOME_UB_SPECIFIC_PROCESSING_PROTEASES		157	-0.595815	-1.47562	0	0.0356441	0.995	7114	tags=73%, list=29%, signal=103%
REACTOME_PARASITE_INFECTION	REACTOME_PARASITE_INFECTION		58	-0.632224	-1.47674	0	0.0356916	0.995	5717	tags=59%, list=23%, signal=76%
BIOCARTA_GPCR_PATHWAY	BIOCARTA_GPCR_PATHWAY		30	-0.66349	-1.47411	0.00210305	0.0357649	0.996	6253	tags=63%, list=26%, signal=85%
REACTOME_REGULATION_OF_LIPID_METABOLISM_BY_PPARALPHA	REACTOME_REGULATION_OF_LIPID_METABOLISM_BY_PPARALPHA		113	-0.604719	-1.47564	0	0.0358611	0.995	5129	tags=56%, list=21%, signal=70%
PID_IL1_PATHWAY	PID_IL1_PATHWAY		34	-0.663301	-1.47692	0.0031348	0.0358679	0.995	6382	tags=74%, list=26%, signal=100%
BIOCARTA_CERAMIDE_PATHWAY	BIOCARTA_CERAMIDE_PATHWAY		21	-0.700171	-1.47701	0.00640341	0.0360401	0.995	6870	tags=90%, list=28%, signal=126%
BIOCARTA_EGF_PATHWAY	BIOCARTA_EGF_PATHWAY		27	-0.671134	-1.47325	0.00424178	0.036132	0.996	6690	tags=74%, list=27%, signal=102%
REACTOME_PLATELET_CALCIUM_HOMEOSTASIS	REACTOME_PLATELET_CALCIUM_HOMEOSTASIS		26	-0.678252	-1.47287	0.00421941	0.0361954	0.996	5255	tags=54%, list=22%, signal=69%
REACTOME_PROTEIN_UBIQUITINATION	REACTOME_PROTEIN_UBIQUITINATION		62	-0.618857	-1.47223	0	0.0364761	0.997	6623	tags=81%, list=27%, signal=111%
REACTOME_CROSS_PRESENTATION_OF_SOLUBLE_EXOGENOUS_ANTIGENS_ENDOSOMES_	REACTOME_CROSS_PRESENTATION_OF_SOLUBLE_EXOGENOUS_ANTIGENS_ENDOSOMES_		47	-0.643136	-1.47077	0.00102249	0.0372545	0.998	7073	tags=74%, list=29%, signal=105%
REACTOME_KSRP_KHSRP_BINDS_AND_DESTABILIZES_MRNA	REACTOME_KSRP_KHSRP_BINDS_AND_DESTABILIZES_MRNA		17	-0.71677	-1.47033	0.00650759	0.0372677	0.998	5617	tags=82%, list=23%, signal=107%
REACTOME_ERK_MAPK_TARGETS	REACTOME_ERK_MAPK_TARGETS		22	-0.680749	-1.47002	0.00211864	0.0372925	0.998	4063	tags=45%, list=17%, signal=55%
WP_REGUCALCIN_IN_PROXIMAL_TUBULE_EPITHELIAL_KIDNEY_CELLS	WP_REGUCALCIN_IN_PROXIMAL_TUBULE_EPITHELIAL_KIDNEY_CELLS		31	-0.661128	-1.46874	0.00207469	0.0374582	0.998	6340	tags=65%, list=26%, signal=87%
WP_SEROTONIN_RECEPTOR_467_AND_NR3C_SIGNALING	WP_SEROTONIN_RECEPTOR_467_AND_NR3C_SIGNALING		18	-0.702211	-1.46895	0.00859291	0.0375588	0.998	6690	tags=83%, list=27%, signal=115%
REACTOME_RHO_GTPASES_ACTIVATE_IQGAPS	REACTOME_RHO_GTPASES_ACTIVATE_IQGAPS		27	-0.670049	-1.46804	0	0.0376325	0.998	1825	tags=33%, list=8%, signal=36%
REACTOME_PROCESSING_OF_CAPPED_INTRON_CONTAINING_PRE_MRNA	REACTOME_PROCESSING_OF_CAPPED_INTRON_CONTAINING_PRE_MRNA		233	-0.585801	-1.46908	0	0.037678	0.998	6100	tags=61%, list=25%, signal=80%
REACTOME_REGULATION_OF_PTEN_GENE_TRANSCRIPTION	REACTOME_REGULATION_OF_PTEN_GENE_TRANSCRIPTION		60	-0.618227	-1.46207	0	0.0379116	1	6803	tags=72%, list=28%, signal=99%
WP_EBV_LMP1_SIGNALING	WP_EBV_LMP1_SIGNALING		21	-0.691814	-1.46223	0.0096463	0.0379942	1	5935	tags=67%, list=24%, signal=88%
REACTOME_REGULATION_OF_RUNX1_EXPRESSION_AND_ACTIVITY	REACTOME_REGULATION_OF_RUNX1_EXPRESSION_AND_ACTIVITY		17	-0.704186	-1.4625	0.00868621	0.0380135	1	5601	tags=82%, list=23%, signal=107%
WP_MIRNAS_INVOLVEMENT_IN_THE_IMMUNE_RESPONSE_IN_SEPSIS	WP_MIRNAS_INVOLVEMENT_IN_THE_IMMUNE_RESPONSE_IN_SEPSIS		39	-0.644285	-1.46703	0.0010395	0.038088	0.998	5922	tags=59%, list=24%, signal=78%
PID_MET_PATHWAY	PID_MET_PATHWAY		79	-0.611511	-1.46657	0	0.0381587	0.998	6690	tags=63%, list=27%, signal=87%
KEGG_NEUROTROPHIN_SIGNALING_PATHWAY	KEGG_NEUROTROPHIN_SIGNALING_PATHWAY		121	-0.596396	-1.46094	0	0.0381788	1	5977	tags=52%, list=25%, signal=69%
REACTOME_SUMOYLATION_OF_DNA_DAMAGE_RESPONSE_AND_REPAIR_PROTEINS	REACTOME_SUMOYLATION_OF_DNA_DAMAGE_RESPONSE_AND_REPAIR_PROTEINS		74	-0.612241	-1.46255	0.00101112	0.0382109	1	7729	tags=81%, list=32%, signal=118%
PID_ILK_PATHWAY	PID_ILK_PATHWAY		45	-0.637563	-1.46607	0	0.03828	0.999	5717	tags=62%, list=23%, signal=81%
BIOCARTA_PROTEASOME_PATHWAY	BIOCARTA_PROTEASOME_PATHWAY		19	-0.686776	-1.46099	0.0075594	0.0383728	1	5338	tags=74%, list=22%, signal=94%
WP_PARKINUBIQUITIN_PROTEASOMAL_SYSTEM_PATHWAY	WP_PARKINUBIQUITIN_PROTEASOMAL_SYSTEM_PATHWAY		65	-0.621135	-1.46256	0	0.0384214	1	4863	tags=54%, list=20%, signal=67%
PID_PI3K_PLC_TRK_PATHWAY	PID_PI3K_PLC_TRK_PATHWAY		36	-0.650054	-1.46013	0.00415369	0.0384564	1	5617	tags=58%, list=23%, signal=76%
PID_CDC42_PATHWAY	PID_CDC42_PATHWAY		69	-0.61549	-1.45928	0	0.0384605	1	6690	tags=61%, list=27%, signal=84%
REACTOME_CA2_PATHWAY	REACTOME_CA2_PATHWAY		60	-0.615326	-1.45947	0.00101523	0.0385227	1	5219	tags=45%, list=21%, signal=57%
WP_HAIR_FOLLICLE_DEVELOPMENT_CYTODIFFERENTIATION_PART_3_OF_3	WP_HAIR_FOLLICLE_DEVELOPMENT_CYTODIFFERENTIATION_PART_3_OF_3		69	-0.617366	-1.45978	0	0.0385236	1	1993	tags=17%, list=8%, signal=19%
PID_AR_NONGENOMIC_PATHWAY	PID_AR_NONGENOMIC_PATHWAY		31	-0.649858	-1.45793	0.00312826	0.0385845	1	6690	tags=71%, list=27%, signal=98%
REACTOME_MAPK6_MAPK4_SIGNALING	REACTOME_MAPK6_MAPK4_SIGNALING		86	-0.60862	-1.46258	0	0.0386233	1	7073	tags=71%, list=29%, signal=100%
PID_PDGFRA_PATHWAY	PID_PDGFRA_PATHWAY		21	-0.684644	-1.45757	0.0116649	0.0386234	1	3556	tags=48%, list=15%, signal=56%
WP_GENES_RELATED_TO_PRIMARY_CILIUM_DEVELOPMENT_BASED_ON_CRISPR	WP_GENES_RELATED_TO_PRIMARY_CILIUM_DEVELOPMENT_BASED_ON_CRISPR		92	-0.60088	-1.45844	0	0.0386272	1	8590	tags=88%, list=35%, signal=136%
BIOCARTA_HIVNEF_PATHWAY	BIOCARTA_HIVNEF_PATHWAY		55	-0.620979	-1.4581	0	0.0387017	1	5875	tags=67%, list=24%, signal=88%
REACTOME_REGULATION_OF_RAS_BY_GAPS	REACTOME_REGULATION_OF_RAS_BY_GAPS		66	-0.616698	-1.45856	0	0.0387254	1	7073	tags=77%, list=29%, signal=109%
WP_RAC1PAK1P38MMP2_PATHWAY	WP_RAC1PAK1P38MMP2_PATHWAY		65	-0.620844	-1.4638	0	0.0388074	1	6340	tags=58%, list=26%, signal=79%
REACTOME_SIGNALLING_TO_RAS	REACTOME_SIGNALLING_TO_RAS		20	-0.696306	-1.46264	0.00750268	0.0388111	1	3417	tags=50%, list=14%, signal=58%
REACTOME_AGGREPHAGY	REACTOME_AGGREPHAGY		37	-0.649962	-1.46393	0.00208333	0.0389221	1	1338	tags=30%, list=5%, signal=31%
REACTOME_RNA_POLYMERASE_II_TRANSCRIBES_SNRNA_GENES	REACTOME_RNA_POLYMERASE_II_TRANSCRIBES_SNRNA_GENES		71	-0.611561	-1.4642	0	0.0389649	0.999	5750	tags=62%, list=24%, signal=81%
WP_AGERAGE_PATHWAY	WP_AGERAGE_PATHWAY		65	-0.621035	-1.46271	0	0.0390011	1	6082	tags=57%, list=25%, signal=76%
REACTOME_CELLULAR_RESPONSE_TO_HEAT_STRESS	REACTOME_CELLULAR_RESPONSE_TO_HEAT_STRESS		97	-0.600902	-1.46424	0	0.0391841	0.999	6339	tags=63%, list=26%, signal=85%
PID_HIV_NEF_PATHWAY	PID_HIV_NEF_PATHWAY		34	-0.651163	-1.46279	0.00314136	0.0391878	1	4297	tags=59%, list=18%, signal=71%
WP_STEROL_REGULATORY_ELEMENTBINDING_PROTEINS_SREBP_SIGNALLING	WP_STEROL_REGULATORY_ELEMENTBINDING_PROTEINS_SREBP_SIGNALLING		66	-0.616733	-1.45454	0.00102669	0.0400468	1	6351	tags=68%, list=26%, signal=92%
REACTOME_RECRUITMENT_OF_MITOTIC_CENTROSOME_PROTEINS_AND_COMPLEXES	REACTOME_RECRUITMENT_OF_MITOTIC_CENTROSOME_PROTEINS_AND_COMPLEXES		79	-0.604322	-1.4552	0	0.0400592	1	6116	tags=63%, list=25%, signal=84%
REACTOME_OXIDATIVE_STRESS_INDUCED_SENESCENCE	REACTOME_OXIDATIVE_STRESS_INDUCED_SENESCENCE		65	-0.61863	-1.45478	0	0.0400605	1	6803	tags=68%, list=28%, signal=94%
REACTOME_SIGNALING_BY_NTRKS	REACTOME_SIGNALING_BY_NTRKS		129	-0.589308	-1.45338	0	0.040259	1	5959	tags=50%, list=24%, signal=65%
REACTOME_REGULATION_OF_TP53_ACTIVITY_THROUGH_ACETYLATION	REACTOME_REGULATION_OF_TP53_ACTIVITY_THROUGH_ACETYLATION		29	-0.656099	-1.45392	0.00731452	0.040283	1	6265	tags=79%, list=26%, signal=107%
PID_CD8_TCR_DOWNSTREAM_PATHWAY	PID_CD8_TCR_DOWNSTREAM_PATHWAY		54	-0.616113	-1.45347	0.00102987	0.0403806	1	5337	tags=46%, list=22%, signal=59%
REACTOME_AURKA_ACTIVATION_BY_TPX2	REACTOME_AURKA_ACTIVATION_BY_TPX2		70	-0.611974	-1.45239	0.00102041	0.0405374	1	6116	tags=64%, list=25%, signal=86%
REACTOME_SUMOYLATION_OF_CHROMATIN_ORGANIZATION_PROTEINS	REACTOME_SUMOYLATION_OF_CHROMATIN_ORGANIZATION_PROTEINS		55	-0.616085	-1.45246	0.00204499	0.0406592	1	8097	tags=84%, list=33%, signal=125%
BIOCARTA_DEATH_PATHWAY	BIOCARTA_DEATH_PATHWAY		28	-0.65922	-1.45116	0.00208768	0.0409572	1	4297	tags=64%, list=18%, signal=78%
WP_IL1_SIGNALING_PATHWAY	WP_IL1_SIGNALING_PATHWAY		54	-0.62635	-1.45133	0.00308008	0.0410656	1	5959	tags=69%, list=24%, signal=91%
PID_ANTHRAX_PATHWAY	PID_ANTHRAX_PATHWAY		17	-0.702963	-1.45025	0.0160085	0.0411342	1	6780	tags=76%, list=28%, signal=106%
BIOCARTA_CCR5_PATHWAY	BIOCARTA_CCR5_PATHWAY		17	-0.700865	-1.45032	0.0164474	0.0412848	1	2772	tags=35%, list=11%, signal=40%
REACTOME_NGF_STIMULATED_TRANSCRIPTION	REACTOME_NGF_STIMULATED_TRANSCRIPTION		37	-0.645265	-1.44747	0.00310881	0.0418635	1	2595	tags=35%, list=11%, signal=39%
REACTOME_CILIUM_ASSEMBLY	REACTOME_CILIUM_ASSEMBLY		188	-0.582539	-1.44884	0	0.0418742	1	7394	tags=69%, list=30%, signal=98%
BIOCARTA_PDGF_PATHWAY	BIOCARTA_PDGF_PATHWAY		28	-0.659605	-1.44757	0.00731452	0.0419765	1	6690	tags=75%, list=27%, signal=103%
SIG_CD40PATHWAYMAP	SIG_CD40PATHWAYMAP		34	-0.642315	-1.44764	0.00521921	0.0421137	1	4106	tags=47%, list=17%, signal=57%
PID_CXCR3_PATHWAY	PID_CXCR3_PATHWAY		42	-0.633499	-1.44787	0.0041365	0.0421826	1	6690	tags=69%, list=27%, signal=95%
WP_APOPTOSIS_MODULATION_AND_SIGNALING	WP_APOPTOSIS_MODULATION_AND_SIGNALING		86	-0.602716	-1.44627	0.00101833	0.0422199	1	4297	tags=44%, list=18%, signal=53%
KEGG_FATTY_ACID_METABOLISM	KEGG_FATTY_ACID_METABOLISM		38	-0.632952	-1.44791	0.00417973	0.0423361	1	6569	tags=66%, list=27%, signal=90%
REACTOME_MRNA_SPLICING	REACTOME_MRNA_SPLICING		184	-0.580507	-1.44637	0	0.0423512	1	6059	tags=58%, list=25%, signal=76%
ST_GA13_PATHWAY	ST_GA13_PATHWAY		35	-0.646053	-1.44366	0.007431	0.0424707	1	5617	tags=54%, list=23%, signal=70%
WP_TGFB_SIGNALING_IN_THYROID_CELLS_FOR_EPITHELIALMESENCHYMAL_TRANSITION	WP_TGFB_SIGNALING_IN_THYROID_CELLS_FOR_EPITHELIALMESENCHYMAL_TRANSITION		17	-0.690873	-1.44388	0.0202775	0.0425027	1	4033	tags=41%, list=17%, signal=49%
REACTOME_METABOLISM_OF_POLYAMINES	REACTOME_METABOLISM_OF_POLYAMINES		56	-0.616261	-1.44643	0.00101937	0.042511	1	7073	tags=75%, list=29%, signal=105%
REACTOME_UCH_PROTEINASES	REACTOME_UCH_PROTEINASES		83	-0.596101	-1.44465	0	0.0425334	1	7073	tags=75%, list=29%, signal=105%
REACTOME_TRNA_PROCESSING_IN_THE_NUCLEUS	REACTOME_TRNA_PROCESSING_IN_THE_NUCLEUS		56	-0.61537	-1.44407	0	0.0425565	1	8019	tags=86%, list=33%, signal=128%
BIOCARTA_VIP_PATHWAY	BIOCARTA_VIP_PATHWAY		26	-0.666596	-1.44532	0.00632245	0.0425634	1	5888	tags=58%, list=24%, signal=76%
WP_HOSTPATHOGEN_INTERACTION_OF_HUMAN_CORONA_VIRUSES_AUTOPHAGY	WP_HOSTPATHOGEN_INTERACTION_OF_HUMAN_CORONA_VIRUSES_AUTOPHAGY		19	-0.696794	-1.44481	0.00969828	0.0426105	1	6826	tags=95%, list=28%, signal=132%
REACTOME_EPH_EPHRIN_SIGNALING	REACTOME_EPH_EPHRIN_SIGNALING		89	-0.601632	-1.44538	0.00100908	0.0426995	1	6166	tags=48%, list=25%, signal=64%
REACTOME_ZBP1_DAI_MEDIATED_INDUCTION_OF_TYPE_I_IFNS	REACTOME_ZBP1_DAI_MEDIATED_INDUCTION_OF_TYPE_I_IFNS		20	-0.68799	-1.44409	0.00527983	0.0427298	1	6705	tags=80%, list=28%, signal=110%
REACTOME_GLYOXYLATE_METABOLISM_AND_GLYCINE_DEGRADATION	REACTOME_GLYOXYLATE_METABOLISM_AND_GLYCINE_DEGRADATION		26	-0.659462	-1.44022	0.00845666	0.0427995	1	5598	tags=65%, list=23%, signal=85%
PID_AR_PATHWAY	PID_AR_PATHWAY		60	-0.609301	-1.44291	0.00204918	0.0428022	1	5910	tags=63%, list=24%, signal=83%
REACTOME_INTRA_GOLGI_TRAFFIC	REACTOME_INTRA_GOLGI_TRAFFIC		42	-0.633229	-1.44244	0.00307692	0.0428814	1	7803	tags=79%, list=32%, signal=115%
REACTOME_BETA_CATENIN_INDEPENDENT_WNT_SIGNALING	REACTOME_BETA_CATENIN_INDEPENDENT_WNT_SIGNALING		142	-0.579186	-1.44025	0	0.0429647	1	7175	tags=61%, list=29%, signal=85%
WP_HEPATITIS_B_INFECTION	WP_HEPATITIS_B_INFECTION		139	-0.58889	-1.44209	0	0.042981	1	6822	tags=67%, list=28%, signal=92%
REACTOME_CARGO_TRAFFICKING_TO_THE_PERICILIARY_MEMBRANE	REACTOME_CARGO_TRAFFICKING_TO_THE_PERICILIARY_MEMBRANE		48	-0.625363	-1.44034	0.00207254	0.0430896	1	8320	tags=81%, list=34%, signal=123%
BIOCARTA_BIOPEPTIDES_PATHWAY	BIOCARTA_BIOPEPTIDES_PATHWAY		28	-0.653397	-1.4395	0.00949367	0.0431568	1	5959	tags=61%, list=24%, signal=80%
REACTOME_RIP_MEDIATED_NFKB_ACTIVATION_VIA_ZBP1	REACTOME_RIP_MEDIATED_NFKB_ACTIVATION_VIA_ZBP1		17	-0.685749	-1.44046	0.0204521	0.0431819	1	6705	tags=82%, list=28%, signal=114%
BIOCARTA_TPO_PATHWAY	BIOCARTA_TPO_PATHWAY		23	-0.680094	-1.44063	0.00634921	0.043258	1	6690	tags=78%, list=27%, signal=108%
PID_MYC_PATHWAY	PID_MYC_PATHWAY		25	-0.663837	-1.44087	0.00961539	0.0433177	1	6404	tags=80%, list=26%, signal=108%
REACTOME_NEGATIVE_EPIGENETIC_REGULATION_OF_RRNA_EXPRESSION	REACTOME_NEGATIVE_EPIGENETIC_REGULATION_OF_RRNA_EXPRESSION		49	-0.613438	-1.44102	0.00514933	0.043395	1	6456	tags=71%, list=27%, signal=97%
REACTOME_NS1_MEDIATED_EFFECTS_ON_HOST_PATHWAYS	REACTOME_NS1_MEDIATED_EFFECTS_ON_HOST_PATHWAYS		38	-0.637791	-1.43825	0.00208333	0.043787	1	7729	tags=89%, list=32%, signal=131%
REACTOME_SYNTHESIS_OF_PIPS_AT_THE_EARLY_ENDOSOME_MEMBRANE	REACTOME_SYNTHESIS_OF_PIPS_AT_THE_EARLY_ENDOSOME_MEMBRANE		16	-0.691862	-1.43793	0.0172228	0.0437884	1	5045	tags=75%, list=21%, signal=95%
BIOCARTA_IGF1_PATHWAY	BIOCARTA_IGF1_PATHWAY		21	-0.68018	-1.43765	0.0119826	0.0438022	1	6690	tags=81%, list=27%, signal=112%
REACTOME_PURINE_CATABOLISM	REACTOME_PURINE_CATABOLISM		17	-0.691972	-1.43651	0.0138298	0.0442258	1	4413	tags=41%, list=18%, signal=50%
REACTOME_PROGRAMMED_CELL_DEATH	REACTOME_PROGRAMMED_CELL_DEATH		167	-0.578839	-1.43654	0	0.0443766	1	5456	tags=54%, list=22%, signal=70%
ST_DIFFERENTIATION_PATHWAY_IN_PC12_CELLS	ST_DIFFERENTIATION_PATHWAY_IN_PC12_CELLS		44	-0.620045	-1.43548	0.00103627	0.044834	1	6817	tags=64%, list=28%, signal=88%
REACTOME_GENERATION_OF_SECOND_MESSENGER_MOLECULES	REACTOME_GENERATION_OF_SECOND_MESSENGER_MOLECULES		31	0.588039	1.79514	0.0357143	0.0449838	0.457	536	tags=29%, list=2%, signal=30%
PID_FAK_PATHWAY	PID_FAK_PATHWAY		58	-0.610901	-1.43475	0.00204499	0.0451562	1	6397	tags=57%, list=26%, signal=77%
REACTOME_EGFR_DOWNREGULATION	REACTOME_EGFR_DOWNREGULATION		31	0.561292	1.786	0.0188679	0.0458361	0.475	361	tags=16%, list=1%, signal=16%
BIOCARTA_HIF_PATHWAY	BIOCARTA_HIF_PATHWAY		15	-0.707343	-1.4334	0.0139935	0.0460194	1	1799	tags=40%, list=7%, signal=43%
KEGG_BIOSYNTHESIS_OF_UNSATURATED_FATTY_ACIDS	KEGG_BIOSYNTHESIS_OF_UNSATURATED_FATTY_ACIDS		20	-0.675998	-1.43247	0.0149095	0.0463647	1	5879	tags=65%, list=24%, signal=86%
REACTOME_BUTYRATE_RESPONSE_FACTOR_1_BRF1_BINDS_AND_DESTABILIZES_MRNA	REACTOME_BUTYRATE_RESPONSE_FACTOR_1_BRF1_BINDS_AND_DESTABILIZES_MRNA		17	-0.697225	-1.4322	0.0118534	0.0463674	1	5617	tags=82%, list=23%, signal=107%
BIOCARTA_RELA_PATHWAY	BIOCARTA_RELA_PATHWAY		15	-0.710591	-1.43164	0.0185387	0.0464042	1	4257	tags=67%, list=17%, signal=81%
WP_BDNFTRKB_SIGNALING	WP_BDNFTRKB_SIGNALING		33	-0.644361	-1.43252	0.00205128	0.0465133	1	7086	tags=73%, list=29%, signal=102%
REACTOME_PKMTS_METHYLATE_HISTONE_LYSINES	REACTOME_PKMTS_METHYLATE_HISTONE_LYSINES		38	-0.631946	-1.43116	0.00519211	0.0465745	1	6581	tags=76%, list=27%, signal=104%
REACTOME_ERCC6_CSB_AND_EHMT2_G9A_POSITIVELY_REGULATE_RRNA_EXPRESSION	REACTOME_ERCC6_CSB_AND_EHMT2_G9A_POSITIVELY_REGULATE_RRNA_EXPRESSION		16	-0.69412	-1.43167	0.0132159	0.0465787	1	6009	tags=88%, list=25%, signal=116%
KEGG_ENDOMETRIAL_CANCER	KEGG_ENDOMETRIAL_CANCER		51	-0.604449	-1.42909	0.00206825	0.0476692	1	6690	tags=65%, list=27%, signal=89%
REACTOME_EXPORT_OF_VIRAL_RIBONUCLEOPROTEINS_FROM_NUCLEUS	REACTOME_EXPORT_OF_VIRAL_RIBONUCLEOPROTEINS_FROM_NUCLEUS		31	-0.645714	-1.42922	0.009375	0.0477612	1	7729	tags=90%, list=32%, signal=132%
BIOCARTA_INSULIN_PATHWAY	BIOCARTA_INSULIN_PATHWAY		21	-0.672178	-1.42754	0.012945	0.0481344	1	6900	tags=86%, list=28%, signal=120%
PID_RET_PATHWAY	PID_RET_PATHWAY		38	-0.629923	-1.42817	0.00105708	0.0482059	1	3708	tags=47%, list=15%, signal=56%
REACTOME_TRANSPORT_OF_MATURE_MRNAS_DERIVED_FROM_INTRONLESS_TRANSCRIPTS	REACTOME_TRANSPORT_OF_MATURE_MRNAS_DERIVED_FROM_INTRONLESS_TRANSCRIPTS		41	-0.626073	-1.42756	0.00621762	0.0482956	1	7869	tags=85%, list=32%, signal=126%
PID_BMP_PATHWAY	PID_BMP_PATHWAY		41	-0.625307	-1.42767	0.00727651	0.0484084	1	3744	tags=39%, list=15%, signal=46%
BIOCARTA_CCR3_PATHWAY	BIOCARTA_CCR3_PATHWAY		16	-0.70466	-1.42627	0.01427	0.0485048	1	6690	tags=81%, list=27%, signal=112%
BIOCARTA_NGF_PATHWAY	BIOCARTA_NGF_PATHWAY		20	-0.680392	-1.42628	0.0147835	0.0486882	1	6690	tags=75%, list=27%, signal=103%
REACTOME_PRE_NOTCH_EXPRESSION_AND_PROCESSING	REACTOME_PRE_NOTCH_EXPRESSION_AND_PROCESSING		49	-0.610372	-1.42641	0.00513875	0.048767	1	5205	tags=57%, list=21%, signal=73%
REACTOME_RETROGRADE_TRANSPORT_AT_THE_TRANS_GOLGI_NETWORK	REACTOME_RETROGRADE_TRANSPORT_AT_THE_TRANS_GOLGI_NETWORK		48	-0.617895	-1.42515	0.00513347	0.0491546	1	7147	tags=75%, list=29%, signal=106%
REACTOME_SUMOYLATION_OF_UBIQUITINYLATION_PROTEINS	REACTOME_SUMOYLATION_OF_UBIQUITINYLATION_PROTEINS		37	-0.627849	-1.42431	0.0072314	0.0495535	1	7729	tags=86%, list=32%, signal=127%
REACTOME_ORGANELLE_BIOGENESIS_AND_MAINTENANCE	REACTOME_ORGANELLE_BIOGENESIS_AND_MAINTENANCE		260	-0.567213	-1.42389	0	0.0497073	1	7538	tags=68%, list=31%, signal=97%
REACTOME_NUCLEAR_ENVELOPE_BREAKDOWN	REACTOME_NUCLEAR_ENVELOPE_BREAKDOWN		51	-0.607635	-1.42215	0.00204918	0.0499621	1	7729	tags=75%, list=32%, signal=109%
REACTOME_TRNA_MODIFICATION_IN_THE_NUCLEUS_AND_CYTOSOL	REACTOME_TRNA_MODIFICATION_IN_THE_NUCLEUS_AND_CYTOSOL		40	-0.625788	-1.42226	0.00415369	0.0500645	1	7534	tags=78%, list=31%, signal=112%
WP_PATHOGENIC_ESCHERICHIA_COLI_INFECTION	WP_PATHOGENIC_ESCHERICHIA_COLI_INFECTION		52	-0.608936	-1.42179	0.00409417	0.0500665	1	2099	tags=35%, list=9%, signal=38%
PID_REG_GR_PATHWAY	PID_REG_GR_PATHWAY		76	-0.593678	-1.42241	0.0010142	0.0501639	1	6284	tags=54%, list=26%, signal=73%
REACTOME_DEGRADATION_OF_BETA_CATENIN_BY_THE_DESTRUCTION_COMPLEX	REACTOME_DEGRADATION_OF_BETA_CATENIN_BY_THE_DESTRUCTION_COMPLEX		82	-0.590671	-1.42119	0	0.0502785	1	7073	tags=76%, list=29%, signal=106%
REACTOME_SMAD2_SMAD3_SMAD4_HETEROTRIMER_REGULATES_TRANSCRIPTION	REACTOME_SMAD2_SMAD3_SMAD4_HETEROTRIMER_REGULATES_TRANSCRIPTION		32	-0.639632	-1.42241	0.00628931	0.0503561	1	4008	tags=59%, list=16%, signal=71%
WP_INITIATION_OF_TRANSCRIPTION_AND_TRANSLATION_ELONGATION_AT_THE_HIV1_LTR	WP_INITIATION_OF_TRANSCRIPTION_AND_TRANSLATION_ELONGATION_AT_THE_HIV1_LTR		31	-0.644416	-1.42079	0.0115304	0.0504174	1	5254	tags=68%, list=22%, signal=86%
REACTOME_TRAF6_MEDIATED_IRF7_ACTIVATION	REACTOME_TRAF6_MEDIATED_IRF7_ACTIVATION		17	-0.683914	-1.4226	0.0174863	0.0504353	1	2738	tags=59%, list=11%, signal=66%
REACTOME_RNA_POLYMERASE_II_TRANSCRIPTION_TERMINATION	REACTOME_RNA_POLYMERASE_II_TRANSCRIPTION_TERMINATION		65	-0.601753	-1.42273	0.00303644	0.0505152	1	7373	tags=71%, list=30%, signal=101%
KEGG_CYTOSOLIC_DNA_SENSING_PATHWAY	KEGG_CYTOSOLIC_DNA_SENSING_PATHWAY		42	-0.624453	-1.41912	0.00823045	0.0507466	1	7599	tags=67%, list=31%, signal=97%
KEGG_PATHOGENIC_ESCHERICHIA_COLI_INFECTION	KEGG_PATHOGENIC_ESCHERICHIA_COLI_INFECTION		52	-0.608936	-1.41971	0.00413223	0.0508345	1	2099	tags=35%, list=9%, signal=38%
REACTOME_RUNX1_REGULATES_TRANSCRIPTION_OF_GENES_INVOLVED_IN_DIFFERENTIATION_OF_HSCS	REACTOME_RUNX1_REGULATES_TRANSCRIPTION_OF_GENES_INVOLVED_IN_DIFFERENTIATION_OF_HSCS		68	-0.592806	-1.41949	0	0.0508523	1	7073	tags=75%, list=29%, signal=105%
PID_CD40_PATHWAY	PID_CD40_PATHWAY		28	-0.646764	-1.41916	0.00947368	0.0509091	1	5875	tags=71%, list=24%, signal=94%
WP_LNCRNA_INVOLVEMENT_IN_CANONICAL_WNT_SIGNALING_AND_COLORECTAL_CANCER	WP_LNCRNA_INVOLVEMENT_IN_CANONICAL_WNT_SIGNALING_AND_COLORECTAL_CANCER		90	-0.584517	-1.41986	0	0.0509093	1	3525	tags=28%, list=14%, signal=32%
PID_WNT_NONCANONICAL_PATHWAY	PID_WNT_NONCANONICAL_PATHWAY		32	-0.642059	-1.41842	0.00419727	0.0509992	1	7175	tags=69%, list=29%, signal=97%
REACTOME_PYRUVATE_METABOLISM_AND_CITRIC_ACID_TCA_CYCLE	REACTOME_PYRUVATE_METABOLISM_AND_CITRIC_ACID_TCA_CYCLE		53	-0.607485	-1.41861	0.00308008	0.0510386	1	6158	tags=64%, list=25%, signal=86%
WP_TGFBETA_SIGNALING_PATHWAY	WP_TGFBETA_SIGNALING_PATHWAY		130	-0.577515	-1.41791	0	0.0512189	1	6107	tags=57%, list=25%, signal=76%
WP_SREBF_AND_MIR33_IN_CHOLESTEROL_AND_LIPID_HOMEOSTASIS	WP_SREBF_AND_MIR33_IN_CHOLESTEROL_AND_LIPID_HOMEOSTASIS		16	-0.686484	-1.41733	0.0162866	0.0512403	1	6304	tags=81%, list=26%, signal=110%
WP_CHEMOKINE_SIGNALING_PATHWAY	WP_CHEMOKINE_SIGNALING_PATHWAY		157	-0.568855	-1.41632	0	0.0512896	1	6714	tags=50%, list=28%, signal=69%
WP_HEMATOPOIETIC_STEM_CELL_GENE_REGULATION_BY_GABP_ALPHABETA_COMPLEX	WP_HEMATOPOIETIC_STEM_CELL_GENE_REGULATION_BY_GABP_ALPHABETA_COMPLEX		20	-0.671296	-1.41652	0.0204741	0.0513116	1	6339	tags=80%, list=26%, signal=108%
REACTOME_DEGRADATION_OF_AXIN	REACTOME_DEGRADATION_OF_AXIN		53	-0.606948	-1.41742	0.00307377	0.0513668	1	7073	tags=79%, list=29%, signal=111%
REACTOME_AUF1_HNRNP_D0_BINDS_AND_DESTABILIZES_MRNA	REACTOME_AUF1_HNRNP_D0_BINDS_AND_DESTABILIZES_MRNA		53	-0.612997	-1.41682	0.00308008	0.0514289	1	7073	tags=79%, list=29%, signal=111%
REACTOME_GENE_AND_PROTEIN_EXPRESSION_BY_JAK_STAT_SIGNALING_AFTER_INTERLEUKIN_12_STIMULATION	REACTOME_GENE_AND_PROTEIN_EXPRESSION_BY_JAK_STAT_SIGNALING_AFTER_INTERLEUKIN_12_STIMULATION		37	-0.625131	-1.41659	0.00726141	0.0514302	1	1262	tags=35%, list=5%, signal=37%
REACTOME_SUMOYLATION_OF_SUMOYLATION_PROTEINS	REACTOME_SUMOYLATION_OF_SUMOYLATION_PROTEINS		33	-0.631169	-1.41588	0.00525762	0.0515127	1	7729	tags=85%, list=32%, signal=124%
KEGG_APOPTOSIS	KEGG_APOPTOSIS		84	-0.582971	-1.41547	0	0.0516768	1	6385	tags=63%, list=26%, signal=85%
REACTOME_MITOTIC_PROPHASE	REACTOME_MITOTIC_PROPHASE		79	-0.592501	-1.41479	0.0020141	0.0517423	1	8582	tags=78%, list=35%, signal=121%
REACTOME_NUCLEAR_PORE_COMPLEX_NPC_DISASSEMBLY	REACTOME_NUCLEAR_PORE_COMPLEX_NPC_DISASSEMBLY		34	-0.635597	-1.41499	0.00938478	0.0517488	1	7729	tags=82%, list=32%, signal=121%
WP_4HYDROXYTAMOXIFEN_DEXAMETHASONE_AND_RETINOIC_ACIDS_REGULATION_OF_P27_EXPRESSION	WP_4HYDROXYTAMOXIFEN_DEXAMETHASONE_AND_RETINOIC_ACIDS_REGULATION_OF_P27_EXPRESSION		18	-0.679044	-1.41504	0.025	0.0518904	1	6690	tags=78%, list=27%, signal=107%
REACTOME_ANTIGEN_ACTIVATES_B_CELL_RECEPTOR_BCR_LEADING_TO_GENERATION_OF_SECOND_MESSENGERS	REACTOME_ANTIGEN_ACTIVATES_B_CELL_RECEPTOR_BCR_LEADING_TO_GENERATION_OF_SECOND_MESSENGERS		30	-0.637567	-1.41381	0.00631579	0.0523847	1	4282	tags=57%, list=18%, signal=69%
KEGG_REGULATION_OF_AUTOPHAGY	KEGG_REGULATION_OF_AUTOPHAGY		21	-0.6612	-1.41317	0.01507	0.0527725	1	6570	tags=71%, list=27%, signal=98%
WP_3Q29_COPY_NUMBER_VARIATION_SYNDROME	WP_3Q29_COPY_NUMBER_VARIATION_SYNDROME		72	-0.596391	-1.41239	0.00101317	0.0528484	1	4695	tags=50%, list=19%, signal=62%
WP_THE_EFFECT_OF_PROGERIN_ON_THE_INVOLVED_GENES_IN_HUTCHINSONGILFORD_PROGERIA_SYNDROME	WP_THE_EFFECT_OF_PROGERIN_ON_THE_INVOLVED_GENES_IN_HUTCHINSONGILFORD_PROGERIA_SYNDROME		22	-0.660882	-1.41242	0.0159574	0.0530042	1	6027	tags=73%, list=25%, signal=97%
PID_SYNDECAN_2_PATHWAY	PID_SYNDECAN_2_PATHWAY		31	-0.634229	-1.41263	0.00947368	0.0530315	1	6032	tags=52%, list=25%, signal=69%
REACTOME_POSTMITOTIC_NUCLEAR_PORE_COMPLEX_NPC_REFORMATION	REACTOME_POSTMITOTIC_NUCLEAR_PORE_COMPLEX_NPC_REFORMATION		26	-0.646613	-1.41181	0.021097	0.0530782	1	7729	tags=85%, list=32%, signal=124%
WP_TCELL_RECEPTOR_AND_COSTIMULATORY_SIGNALING	WP_TCELL_RECEPTOR_AND_COSTIMULATORY_SIGNALING		29	-0.643286	-1.41129	0.00945378	0.0531578	1	6845	tags=62%, list=28%, signal=86%
WP_PHOTODYNAMIC_THERAPYINDUCED_NFE2L2_NRF2_SURVIVAL_SIGNALING	WP_PHOTODYNAMIC_THERAPYINDUCED_NFE2L2_NRF2_SURVIVAL_SIGNALING		23	-0.653481	-1.41137	0.0160772	0.0532705	1	3210	tags=30%, list=13%, signal=35%
REACTOME_G2_M_DNA_DAMAGE_CHECKPOINT	REACTOME_G2_M_DNA_DAMAGE_CHECKPOINT		57	-0.594574	-1.41056	0.00102041	0.0536184	1	7439	tags=68%, list=31%, signal=98%
REACTOME_SIGNALLING_TO_ERKS	REACTOME_SIGNALLING_TO_ERKS		33	-0.634955	-1.41004	0.00732218	0.0538262	1	5959	tags=64%, list=24%, signal=84%
WP_TCELL_ANTIGEN_RECEPTOR_TCR_SIGNALING_PATHWAY	WP_TCELL_ANTIGEN_RECEPTOR_TCR_SIGNALING_PATHWAY		86	-0.588714	-1.40964	0.00100705	0.0539711	1	4143	tags=48%, list=17%, signal=57%
BIOCARTA_P53_PATHWAY	BIOCARTA_P53_PATHWAY		16	0.67269	1.75893	0.0121951	0.0540087	0.543	9	tags=13%, list=0%, signal=12%
REACTOME_REGULATION_OF_PTEN_STABILITY_AND_ACTIVITY	REACTOME_REGULATION_OF_PTEN_STABILITY_AND_ACTIVITY		67	-0.591648	-1.40897	0.00203046	0.0543375	1	7073	tags=78%, list=29%, signal=109%
WP_BRAINDERIVED_NEUROTROPHIC_FACTOR_BDNF_SIGNALING_PATHWAY	WP_BRAINDERIVED_NEUROTROPHIC_FACTOR_BDNF_SIGNALING_PATHWAY		141	-0.571419	-1.40845	0	0.0545696	1	4063	tags=37%, list=17%, signal=44%
REACTOME_RAB_REGULATION_OF_TRAFFICKING	REACTOME_RAB_REGULATION_OF_TRAFFICKING		118	-0.57216	-1.40812	0	0.0546625	1	5832	tags=59%, list=24%, signal=78%
REACTOME_NEGATIVE_REGULATION_OF_NOTCH4_SIGNALING	REACTOME_NEGATIVE_REGULATION_OF_NOTCH4_SIGNALING		53	-0.598635	-1.40734	0.0061665	0.0552206	1	7073	tags=79%, list=29%, signal=111%
KEGG_LEUKOCYTE_TRANSENDOTHELIAL_MIGRATION	KEGG_LEUKOCYTE_TRANSENDOTHELIAL_MIGRATION		105	-0.582194	-1.40616	0	0.0560641	1	6643	tags=48%, list=27%, signal=65%
REACTOME_SIGNALING_BY_NOTCH4	REACTOME_SIGNALING_BY_NOTCH4		81	-0.583419	-1.4056	0.0030303	0.0564105	1	7260	tags=72%, list=30%, signal=102%
WP_IL5_SIGNALING_PATHWAY	WP_IL5_SIGNALING_PATHWAY		40	-0.614927	-1.40528	0.00728408	0.0565059	1	6886	tags=75%, list=28%, signal=104%
PID_TNF_PATHWAY	PID_TNF_PATHWAY		44	-0.604423	-1.40507	0.00824742	0.0565154	1	6177	tags=75%, list=25%, signal=100%
REACTOME_DEATH_RECEPTOR_SIGNALLING	REACTOME_DEATH_RECEPTOR_SIGNALLING		137	-0.570647	-1.40398	0.001001	0.0565199	1	6647	tags=57%, list=27%, signal=78%
PID_GMCSF_PATHWAY	PID_GMCSF_PATHWAY		36	-0.617889	-1.40441	0.0157895	0.0565598	1	4689	tags=56%, list=19%, signal=69%
REACTOME_CELL_EXTRACELLULAR_MATRIX_INTERACTIONS	REACTOME_CELL_EXTRACELLULAR_MATRIX_INTERACTIONS		18	-0.676638	-1.40412	0.01726	0.0566065	1	2186	tags=39%, list=9%, signal=43%
REACTOME_ADHERENS_JUNCTIONS_INTERACTIONS	REACTOME_ADHERENS_JUNCTIONS_INTERACTIONS		28	-0.640868	-1.40457	0.0168955	0.0566254	1	913	tags=14%, list=4%, signal=15%
WP_OLIGODENDROCYTE_SPECIFICATION_AND_DIFFERENTIATION_LEADING_TO_MYELIN_COMPONENTS_FOR_CNS	WP_OLIGODENDROCYTE_SPECIFICATION_AND_DIFFERENTIATION_LEADING_TO_MYELIN_COMPONENTS_FOR_CNS		26	-0.645979	-1.40471	0.018711	0.0566913	1	209	tags=8%, list=1%, signal=8%
REACTOME_TRANSCRIPTIONAL_REGULATION_BY_E2F6	REACTOME_TRANSCRIPTIONAL_REGULATION_BY_E2F6		34	-0.628678	-1.40343	0.00525762	0.0568162	1	6803	tags=71%, list=28%, signal=98%
REACTOME_REGULATION_OF_MECP2_EXPRESSION_AND_ACTIVITY	REACTOME_REGULATION_OF_MECP2_EXPRESSION_AND_ACTIVITY		30	-0.632102	-1.40307	0.0105263	0.0569939	1	5219	tags=57%, list=21%, signal=72%
WP_PRION_DISEASE_PATHWAY	WP_PRION_DISEASE_PATHWAY		33	-0.627142	-1.40282	0.00631579	0.0570449	1	3995	tags=45%, list=16%, signal=54%
REACTOME_TRANSPORT_OF_THE_SLBP_DEPENDANT_MATURE_MRNA	REACTOME_TRANSPORT_OF_THE_SLBP_DEPENDANT_MATURE_MRNA		34	-0.627478	-1.40215	0.00943396	0.0574288	1	7729	tags=85%, list=32%, signal=125%
WP_NONGENOMIC_ACTIONS_OF_125_DIHYDROXYVITAMIN_D3	WP_NONGENOMIC_ACTIONS_OF_125_DIHYDROXYVITAMIN_D3		67	-0.590911	-1.40144	0.00202429	0.0578527	1	6280	tags=49%, list=26%, signal=66%
REACTOME_CELLULAR_RESPONSE_TO_HYPOXIA	REACTOME_CELLULAR_RESPONSE_TO_HYPOXIA		71	-0.583758	-1.40125	0.00506073	0.0578607	1	7073	tags=72%, list=29%, signal=101%
REACTOME_HCMV_EARLY_EVENTS	REACTOME_HCMV_EARLY_EVENTS		69	-0.587865	-1.40011	0.0010142	0.0584777	1	7729	tags=72%, list=32%, signal=106%
ST_B_CELL_ANTIGEN_RECEPTOR	ST_B_CELL_ANTIGEN_RECEPTOR		39	-0.609125	-1.40012	0.0125654	0.0586591	1	6340	tags=64%, list=26%, signal=87%
REACTOME_HDMS_DEMETHYLATE_HISTONES	REACTOME_HDMS_DEMETHYLATE_HISTONES		22	-0.664146	-1.39944	0.0127119	0.0589081	1	7807	tags=95%, list=32%, signal=140%
WP_NCRNAS_INVOLVED_IN_WNT_SIGNALING_IN_HEPATOCELLULAR_CARCINOMA	WP_NCRNAS_INVOLVED_IN_WNT_SIGNALING_IN_HEPATOCELLULAR_CARCINOMA		83	-0.579915	-1.39917	0.00100705	0.058982	1	3250	tags=25%, list=13%, signal=29%
WP_CILIOPATHIES	WP_CILIOPATHIES		165	-0.562561	-1.39885	0	0.0590735	1	8293	tags=69%, list=34%, signal=104%
REACTOME_SUMOYLATION_OF_RNA_BINDING_PROTEINS	REACTOME_SUMOYLATION_OF_RNA_BINDING_PROTEINS		45	-0.610866	-1.39822	0.00619835	0.0594232	1	7729	tags=82%, list=32%, signal=120%
WP_FACTORS_AND_PATHWAYS_AFFECTING_INSULINLIKE_GROWTH_FACTOR_IGF1AKT_SIGNALING	WP_FACTORS_AND_PATHWAYS_AFFECTING_INSULINLIKE_GROWTH_FACTOR_IGF1AKT_SIGNALING		37	-0.613378	-1.39701	0.00935551	0.0594304	1	6891	tags=62%, list=28%, signal=87%
REACTOME_CITRIC_ACID_CYCLE_TCA_CYCLE_	REACTOME_CITRIC_ACID_CYCLE_TCA_CYCLE_		22	-0.656614	-1.39749	0.0192513	0.0595478	1	5613	tags=77%, list=23%, signal=100%
BIOCARTA_CHEMICAL_PATHWAY	BIOCARTA_CHEMICAL_PATHWAY		18	-0.66661	-1.39728	0.0338059	0.0595712	1	6981	tags=78%, list=29%, signal=109%
WP_ASSOCIATION_BETWEEN_PHYSICOCHEMICAL_FEATURES_AND_TOXICITY_ASSOCIATED_PATHWAYS	WP_ASSOCIATION_BETWEEN_PHYSICOCHEMICAL_FEATURES_AND_TOXICITY_ASSOCIATED_PATHWAYS		60	-0.595946	-1.39765	0.00307062	0.0595864	1	3191	tags=40%, list=13%, signal=46%
WP_ENVELOPE_PROTEINS_AND_THEIR_POTENTIAL_ROLES_IN_EDMD_PHYSIOPATHOLOGY	WP_ENVELOPE_PROTEINS_AND_THEIR_POTENTIAL_ROLES_IN_EDMD_PHYSIOPATHOLOGY		44	-0.607192	-1.39701	0.00724638	0.0596092	1	6690	tags=61%, list=27%, signal=84%
REACTOME_DNA_REPAIR	REACTOME_DNA_REPAIR		271	-0.556893	-1.39773	0	0.059664	1	7248	tags=63%, list=30%, signal=89%
WP_JOUBERT_SYNDROME	WP_JOUBERT_SYNDROME		73	-0.581441	-1.39604	0	0.0598316	1	7090	tags=67%, list=29%, signal=94%
BIOCARTA_WNT_PATHWAY	BIOCARTA_WNT_PATHWAY		24	-0.654204	-1.3963	0.0164654	0.0598325	1	4976	tags=58%, list=20%, signal=73%
REACTOME_STABILIZATION_OF_P53	REACTOME_STABILIZATION_OF_P53		54	-0.593661	-1.39518	0.00308008	0.0600303	1	7073	tags=78%, list=29%, signal=109%
WP_COMMON_PATHWAYS_UNDERLYING_DRUG_ADDICTION	WP_COMMON_PATHWAYS_UNDERLYING_DRUG_ADDICTION		34	-0.616994	-1.39491	0.0114583	0.060092	1	6690	tags=53%, list=27%, signal=73%
REACTOME_G2_M_CHECKPOINTS	REACTOME_G2_M_CHECKPOINTS		128	-0.56963	-1.39524	0	0.0601533	1	7439	tags=67%, list=31%, signal=96%
REACTOME_TRANSCRIPTIONAL_REGULATION_BY_SMALL_RNAS	REACTOME_TRANSCRIPTIONAL_REGULATION_BY_SMALL_RNAS		45	-0.603284	-1.39531	0.00623053	0.0602655	1	7729	tags=76%, list=32%, signal=111%
WP_NANOPARTICLE_TRIGGERED_AUTOPHAGIC_CELL_DEATH	WP_NANOPARTICLE_TRIGGERED_AUTOPHAGIC_CELL_DEATH		22	-0.657701	-1.39445	0.0226293	0.0602879	1	7434	tags=86%, list=31%, signal=124%
REACTOME_SUMOYLATION	REACTOME_SUMOYLATION		168	-0.562245	-1.3935	0	0.0607784	1	7609	tags=65%, list=31%, signal=95%
REACTOME_DECTIN_1_MEDIATED_NONCANONICAL_NF_KB_SIGNALING	REACTOME_DECTIN_1_MEDIATED_NONCANONICAL_NF_KB_SIGNALING		58	-0.593103	-1.39357	0.00512821	0.0608965	1	7073	tags=78%, list=29%, signal=109%
REACTOME_ONCOGENE_INDUCED_SENESCENCE	REACTOME_ONCOGENE_INDUCED_SENESCENCE		34	-0.628307	-1.39314	0.00734523	0.0609475	1	4173	tags=56%, list=17%, signal=67%
KEGG_CITRATE_CYCLE_TCA_CYCLE	KEGG_CITRATE_CYCLE_TCA_CYCLE		29	-0.642355	-1.39177	0.00732218	0.0610502	1	5613	tags=69%, list=23%, signal=90%
REACTOME_GENE_SILENCING_BY_RNA	REACTOME_GENE_SILENCING_BY_RNA		75	-0.578228	-1.39194	0.00303337	0.0610548	1	7729	tags=64%, list=32%, signal=94%
KEGG_EPITHELIAL_CELL_SIGNALING_IN_HELICOBACTER_PYLORI_INFECTION	KEGG_EPITHELIAL_CELL_SIGNALING_IN_HELICOBACTER_PYLORI_INFECTION		64	-0.591934	-1.39235	0.00510725	0.0610556	1	6166	tags=47%, list=25%, signal=63%
REACTOME_REGULATION_OF_RUNX3_EXPRESSION_AND_ACTIVITY	REACTOME_REGULATION_OF_RUNX3_EXPRESSION_AND_ACTIVITY		54	-0.594226	-1.39094	0.00918367	0.0610626	1	7073	tags=78%, list=29%, signal=109%
REACTOME_TP53_REGULATES_TRANSCRIPTION_OF_DNA_REPAIR_GENES	REACTOME_TP53_REGULATES_TRANSCRIPTION_OF_DNA_REPAIR_GENES		58	-0.591374	-1.39113	0.00204708	0.0610671	1	7005	tags=62%, list=29%, signal=87%
KEGG_FC_EPSILON_RI_SIGNALING_PATHWAY	KEGG_FC_EPSILON_RI_SIGNALING_PATHWAY		73	-0.585242	-1.39206	0.00101215	0.0611128	1	6385	tags=53%, list=26%, signal=72%
REACTOME_M_PHASE	REACTOME_M_PHASE		338	-0.553027	-1.39249	0	0.0611338	1	6762	tags=60%, list=28%, signal=82%
WP_CARDIAC_HYPERTROPHIC_RESPONSE	WP_CARDIAC_HYPERTROPHIC_RESPONSE		54	-0.599821	-1.39269	0.00204708	0.0611471	1	6850	tags=59%, list=28%, signal=82%
KEGG_GNRH_SIGNALING_PATHWAY	KEGG_GNRH_SIGNALING_PATHWAY		90	-0.574394	-1.39119	0.0010142	0.061191	1	6280	tags=48%, list=26%, signal=64%
WP_NEURAL_CREST_CELL_MIGRATION_DURING_DEVELOPMENT	WP_NEURAL_CREST_CELL_MIGRATION_DURING_DEVELOPMENT		37	-0.613656	-1.39133	0.00516529	0.0612543	1	6577	tags=43%, list=27%, signal=59%
REACTOME_RAB_GEFS_EXCHANGE_GTP_FOR_GDP_ON_RABS	REACTOME_RAB_GEFS_EXCHANGE_GTP_FOR_GDP_ON_RABS		87	-0.574787	-1.39031	0.00101937	0.0615116	1	5832	tags=59%, list=24%, signal=77%
KEGG_THYROID_CANCER	KEGG_THYROID_CANCER		28	-0.631722	-1.39003	0.0125392	0.0615853	1	6690	tags=64%, list=27%, signal=89%
WP_MRNA_PROCESSING	WP_MRNA_PROCESSING		124	-0.567971	-1.38828	0	0.061707	1	5948	tags=58%, list=24%, signal=76%
REACTOME_INTRINSIC_PATHWAY_FOR_APOPTOSIS	REACTOME_INTRINSIC_PATHWAY_FOR_APOPTOSIS		52	-0.591407	-1.38828	0.00926879	0.0618745	1	7119	tags=62%, list=29%, signal=87%
REACTOME_SIGNALING_BY_WNT	REACTOME_SIGNALING_BY_WNT		261	-0.554892	-1.38948	0	0.0618852	1	7217	tags=56%, list=30%, signal=78%
REACTOME_REGULATION_OF_GLUCOKINASE_BY_GLUCOKINASE_REGULATORY_PROTEIN	REACTOME_REGULATION_OF_GLUCOKINASE_BY_GLUCOKINASE_REGULATORY_PROTEIN		30	-0.628204	-1.38834	0.0115789	0.0619944	1	7729	tags=83%, list=32%, signal=122%
REACTOME_DEGRADATION_OF_DVL	REACTOME_DEGRADATION_OF_DVL		55	-0.586005	-1.38334	0.00512821	0.0620098	1	7073	tags=75%, list=29%, signal=105%
WP_INTEGRINMEDIATED_CELL_ADHESION	WP_INTEGRINMEDIATED_CELL_ADHESION		96	-0.572616	-1.38869	0	0.0620328	1	6643	tags=51%, list=27%, signal=70%
REACTOME_P75_NTR_RECEPTOR_MEDIATED_SIGNALLING	REACTOME_P75_NTR_RECEPTOR_MEDIATED_SIGNALLING		96	-0.571168	-1.38888	0.00100402	0.0620428	1	6647	tags=54%, list=27%, signal=74%
REACTOME_SNRNP_ASSEMBLY	REACTOME_SNRNP_ASSEMBLY		52	-0.59399	-1.38906	0.00616016	0.0620746	1	7876	tags=79%, list=32%, signal=116%
REACTOME_SIGNALING_BY_TGF_BETA_RECEPTOR_COMPLEX	REACTOME_SIGNALING_BY_TGF_BETA_RECEPTOR_COMPLEX		73	-0.57744	-1.38311	0	0.0620933	1	4318	tags=49%, list=18%, signal=60%
REACTOME_CHOLESTEROL_BIOSYNTHESIS	REACTOME_CHOLESTEROL_BIOSYNTHESIS		24	-0.640414	-1.3884	0.0170758	0.0621069	1	5741	tags=67%, list=24%, signal=87%
WP_BMP_SIGNALING_PATHWAY_IN_EYELID_DEVELOPMENT	WP_BMP_SIGNALING_PATHWAY_IN_EYELID_DEVELOPMENT		19	-0.662774	-1.38628	0.0195016	0.0621252	1	2486	tags=32%, list=10%, signal=35%
PID_ECADHERIN_STABILIZATION_PATHWAY	PID_ECADHERIN_STABILIZATION_PATHWAY		39	-0.608664	-1.38718	0.0135699	0.0621535	1	4014	tags=38%, list=16%, signal=46%
REACTOME_HCMV_INFECTION	REACTOME_HCMV_INFECTION		93	-0.572627	-1.38266	0.00101215	0.0621645	1	7831	tags=71%, list=32%, signal=104%
REACTOME_TCF_DEPENDENT_SIGNALING_IN_RESPONSE_TO_WNT	REACTOME_TCF_DEPENDENT_SIGNALING_IN_RESPONSE_TO_WNT		168	-0.556333	-1.38334	0	0.0621675	1	7217	tags=58%, list=30%, signal=82%
BIOCARTA_AGR_PATHWAY	BIOCARTA_AGR_PATHWAY		30	-0.629053	-1.3864	0.0135841	0.062193	1	7261	tags=50%, list=30%, signal=71%
WP_GASTRIN_SIGNALING_PATHWAY	WP_GASTRIN_SIGNALING_PATHWAY		111	-0.564551	-1.38223	0.00100503	0.0622003	1	4168	tags=43%, list=17%, signal=52%
WP_EXTRACELLULAR_VESICLEMEDIATED_SIGNALING_IN_RECIPIENT_CELLS	WP_EXTRACELLULAR_VESICLEMEDIATED_SIGNALING_IN_RECIPIENT_CELLS		28	-0.624214	-1.38244	0.00958466	0.0622048	1	6304	tags=57%, list=26%, signal=77%
REACTOME_INTEGRIN_SIGNALING	REACTOME_INTEGRIN_SIGNALING		25	-0.636359	-1.38278	0.021097	0.0622089	1	5617	tags=52%, list=23%, signal=68%
REACTOME_RHO_GTPASES_ACTIVATE_PKNS	REACTOME_RHO_GTPASES_ACTIVATE_PKNS		33	-0.617599	-1.38203	0.0145985	0.0622181	1	7203	tags=70%, list=30%, signal=99%
KEGG_ACUTE_MYELOID_LEUKEMIA	KEGG_ACUTE_MYELOID_LEUKEMIA		57	-0.592509	-1.38344	0.00507099	0.0622301	1	6690	tags=65%, list=27%, signal=89%
REACTOME_BASE_EXCISION_REPAIR_AP_SITE_FORMATION	REACTOME_BASE_EXCISION_REPAIR_AP_SITE_FORMATION		17	-0.665669	-1.38182	0.03125	0.0622332	1	6184	tags=71%, list=25%, signal=95%
KEGG_PENTOSE_AND_GLUCURONATE_INTERCONVERSIONS	KEGG_PENTOSE_AND_GLUCURONATE_INTERCONVERSIONS		15	-0.688453	-1.38577	0.0365854	0.0622384	1	3572	tags=27%, list=15%, signal=31%
BIOCARTA_TOB1_PATHWAY	BIOCARTA_TOB1_PATHWAY		19	-0.662267	-1.38744	0.0226537	0.0622699	1	3419	tags=37%, list=14%, signal=43%
BIOCARTA_TEL_PATHWAY	BIOCARTA_TEL_PATHWAY		17	-0.676815	-1.38649	0.0260586	0.0622952	1	5910	tags=59%, list=24%, signal=78%
REACTOME_REGULATION_OF_PLK1_ACTIVITY_AT_G2_M_TRANSITION	REACTOME_REGULATION_OF_PLK1_ACTIVITY_AT_G2_M_TRANSITION		85	-0.5741	-1.38552	0.0010101	0.0622985	1	6116	tags=65%, list=25%, signal=86%
PID_HEDGEHOG_GLI_PATHWAY	PID_HEDGEHOG_GLI_PATHWAY		47	-0.600128	-1.38392	0.00619195	0.0623027	1	8158	tags=74%, list=34%, signal=112%
REACTOME_DEFECTIVE_CFTR_CAUSES_CYSTIC_FIBROSIS	REACTOME_DEFECTIVE_CFTR_CAUSES_CYSTIC_FIBROSIS		59	-0.590971	-1.38358	0.00715746	0.0623081	1	7073	tags=75%, list=29%, signal=105%
REACTOME_DEGRADATION_OF_GLI1_BY_THE_PROTEASOME	REACTOME_DEGRADATION_OF_GLI1_BY_THE_PROTEASOME		58	-0.589013	-1.3872	0.00307062	0.0623128	1	7073	tags=78%, list=29%, signal=109%
PID_TRAIL_PATHWAY	PID_TRAIL_PATHWAY		28	-0.630931	-1.38403	0.0160944	0.0623484	1	4595	tags=61%, list=19%, signal=75%
WP_CORTICOTROPINRELEASING_HORMONE_SIGNALING_PATHWAY	WP_CORTICOTROPINRELEASING_HORMONE_SIGNALING_PATHWAY		85	-0.571217	-1.38581	0.0010142	0.0623714	1	5977	tags=48%, list=25%, signal=64%
REACTOME_ANTIVIRAL_MECHANISM_BY_IFN_STIMULATED_GENES	REACTOME_ANTIVIRAL_MECHANISM_BY_IFN_STIMULATED_GENES		79	-0.578032	-1.3836	0.00101626	0.0624526	1	7729	tags=81%, list=32%, signal=118%
BIOCARTA_BCELLSURVIVAL_PATHWAY	BIOCARTA_BCELLSURVIVAL_PATHWAY		15	-0.676818	-1.38649	0.026287	0.0624561	1	824	tags=33%, list=3%, signal=34%
WP_NANOMATERIAL_INDUCED_APOPTOSIS	WP_NANOMATERIAL_INDUCED_APOPTOSIS		20	-0.655004	-1.38408	0.0189673	0.0624634	1	7302	tags=75%, list=30%, signal=107%
REACTOME_ESR_MEDIATED_SIGNALING	REACTOME_ESR_MEDIATED_SIGNALING		156	-0.558366	-1.38428	0	0.0624636	1	3814	tags=44%, list=16%, signal=52%
KEGG_RENAL_CELL_CARCINOMA	KEGG_RENAL_CELL_CARCINOMA		66	-0.58403	-1.3866	0.00510204	0.0625226	1	7256	tags=67%, list=30%, signal=95%
PID_LYMPH_ANGIOGENESIS_PATHWAY	PID_LYMPH_ANGIOGENESIS_PATHWAY		24	-0.642976	-1.38437	0.0205628	0.0625873	1	6690	tags=67%, list=27%, signal=92%
REACTOME_HCMV_LATE_EVENTS	REACTOME_HCMV_LATE_EVENTS		52	-0.59116	-1.38486	0.00821355	0.062659	1	7831	tags=79%, list=32%, signal=116%
REACTOME_RHO_GTPASE_EFFECTORS	REACTOME_RHO_GTPASE_EFFECTORS		250	-0.553512	-1.38467	0	0.0626713	1	6965	tags=55%, list=29%, signal=76%
WP_NETRINUNC5B_SIGNALING_PATHWAY	WP_NETRINUNC5B_SIGNALING_PATHWAY		47	-0.594549	-1.38437	0.00820513	0.062753	1	6690	tags=45%, list=27%, signal=62%
REACTOME_ADP_SIGNALLING_THROUGH_P2Y_PURINOCEPTOR_12	REACTOME_ADP_SIGNALLING_THROUGH_P2Y_PURINOCEPTOR_12		20	-0.650538	-1.38045	0.0225564	0.0630048	1	3813	tags=35%, list=16%, signal=41%
BIOCARTA_TID_PATHWAY	BIOCARTA_TID_PATHWAY		18	-0.666363	-1.38048	0.024838	0.0631464	1	3855	tags=50%, list=16%, signal=59%
REACTOME_TRANSLOCATION_OF_SLC2A4_GLUT4_TO_THE_PLASMA_MEMBRANE	REACTOME_TRANSLOCATION_OF_SLC2A4_GLUT4_TO_THE_PLASMA_MEMBRANE		66	-0.582306	-1.37936	0.00305188	0.0631949	1	7070	tags=65%, list=29%, signal=92%
BIOCARTA_ALK_PATHWAY	BIOCARTA_ALK_PATHWAY		33	-0.61922	-1.38002	0.0135983	0.0632449	1	2486	tags=33%, list=10%, signal=37%
REACTOME_COOPERATION_OF_PDCL_PHLP1_AND_TRIC_CCT_IN_G_PROTEIN_BETA_FOLDING	REACTOME_COOPERATION_OF_PDCL_PHLP1_AND_TRIC_CCT_IN_G_PROTEIN_BETA_FOLDING		39	-0.604661	-1.38052	0.00830737	0.0632666	1	3813	tags=36%, list=16%, signal=43%
KEGG_CHRONIC_MYELOID_LEUKEMIA	KEGG_CHRONIC_MYELOID_LEUKEMIA		73	-0.575131	-1.37945	0	0.0632842	1	4204	tags=53%, list=17%, signal=64%
PID_SMAD2_3PATHWAY	PID_SMAD2_3PATHWAY		16	-0.659156	-1.37976	0.0338059	0.0633205	1	7692	tags=94%, list=32%, signal=137%
REACTOME_SUMOYLATION_OF_TRANSCRIPTION_COFACTORS	REACTOME_SUMOYLATION_OF_TRANSCRIPTION_COFACTORS		42	-0.599699	-1.37948	0.00725389	0.0634055	1	7470	tags=71%, list=31%, signal=103%
REACTOME_E3_UBIQUITIN_LIGASES_UBIQUITINATE_TARGET_PROTEINS	REACTOME_E3_UBIQUITIN_LIGASES_UBIQUITINATE_TARGET_PROTEINS		43	-0.600823	-1.37895	0.00835946	0.0634148	1	6623	tags=77%, list=27%, signal=105%
PID_LYSOPHOSPHOLIPID_PATHWAY	PID_LYSOPHOSPHOLIPID_PATHWAY		62	-0.579013	-1.37858	0.0070922	0.0634596	1	3821	tags=34%, list=16%, signal=40%
REACTOME_SPHINGOLIPID_METABOLISM	REACTOME_SPHINGOLIPID_METABOLISM		79	-0.572729	-1.37838	0.00203046	0.0635073	1	8306	tags=63%, list=34%, signal=96%
REACTOME_SEMA4D_IN_SEMAPHORIN_SIGNALING	REACTOME_SEMA4D_IN_SEMAPHORIN_SIGNALING		24	-0.637121	-1.37865	0.0265957	0.0635538	1	7158	tags=67%, list=29%, signal=94%
WP_REGULATION_OF_ACTIN_CYTOSKELETON	WP_REGULATION_OF_ACTIN_CYTOSKELETON		135	-0.558795	-1.37811	0	0.0635952	1	7182	tags=53%, list=30%, signal=74%
PID_BETA_CATENIN_NUC_PATHWAY	PID_BETA_CATENIN_NUC_PATHWAY		69	-0.577446	-1.37651	0.00513875	0.0635988	1	4766	tags=39%, list=20%, signal=49%
PID_PI3KCI_PATHWAY	PID_PI3KCI_PATHWAY		48	-0.592404	-1.37658	0.00820513	0.0636837	1	6897	tags=67%, list=28%, signal=93%
REACTOME_GLOBAL_GENOME_NUCLEOTIDE_EXCISION_REPAIR_GG_NER_	REACTOME_GLOBAL_GENOME_NUCLEOTIDE_EXCISION_REPAIR_GG_NER_		84	-0.572281	-1.37775	0.00202224	0.0637445	1	5062	tags=57%, list=21%, signal=72%
REACTOME_SUMOYLATION_OF_DNA_METHYLATION_PROTEINS	REACTOME_SUMOYLATION_OF_DNA_METHYLATION_PROTEINS		16	-0.67467	-1.37756	0.0196937	0.0637744	1	7315	tags=88%, list=30%, signal=125%
REACTOME_EPH_EPHRIN_MEDIATED_REPULSION_OF_CELLS	REACTOME_EPH_EPHRIN_MEDIATED_REPULSION_OF_CELLS		48	-0.595919	-1.37661	0.00310238	0.0638042	1	5955	tags=44%, list=24%, signal=58%
KEGG_CHEMOKINE_SIGNALING_PATHWAY	KEGG_CHEMOKINE_SIGNALING_PATHWAY		177	-0.552627	-1.37589	0	0.0638647	1	6714	tags=47%, list=28%, signal=64%
WP_ANDROGEN_RECEPTOR_SIGNALING_PATHWAY	WP_ANDROGEN_RECEPTOR_SIGNALING_PATHWAY		85	-0.570727	-1.37676	0.0030303	0.0638665	1	5875	tags=61%, list=24%, signal=80%
PID_IL2_STAT5_PATHWAY	PID_IL2_STAT5_PATHWAY		30	-0.621943	-1.37593	0.0150215	0.0639661	1	4968	tags=47%, list=20%, signal=59%
REACTOME_HEDGEHOG_ON_STATE	REACTOME_HEDGEHOG_ON_STATE		83	-0.568676	-1.3768	0.00404449	0.0639951	1	7073	tags=65%, list=29%, signal=91%
WP_NEURAL_CREST_CELL_MIGRATION_IN_CANCER	WP_NEURAL_CREST_CELL_MIGRATION_IN_CANCER		40	-0.605306	-1.37714	0.0104603	0.0640291	1	6577	tags=43%, list=27%, signal=58%
PID_HES_HEY_PATHWAY	PID_HES_HEY_PATHWAY		44	-0.601767	-1.37486	0.00934579	0.0640421	1	4499	tags=43%, list=18%, signal=53%
ST_GAQ_PATHWAY	ST_GAQ_PATHWAY		27	-0.633914	-1.37684	0.0275424	0.0641149	1	4106	tags=44%, list=17%, signal=53%
REACTOME_NUCLEAR_IMPORT_OF_REV_PROTEIN	REACTOME_NUCLEAR_IMPORT_OF_REV_PROTEIN		32	-0.611566	-1.3749	0.025	0.064168	1	7729	tags=84%, list=32%, signal=123%
KEGG_LONG_TERM_DEPRESSION	KEGG_LONG_TERM_DEPRESSION		58	-0.584476	-1.37518	0.0102459	0.0642298	1	6839	tags=47%, list=28%, signal=65%
WP_COPPER_HOMEOSTASIS	WP_COPPER_HOMEOSTASIS		50	-0.588367	-1.375	0.00931677	0.0642369	1	6347	tags=56%, list=26%, signal=76%
REACTOME_RECRUITMENT_OF_NUMA_TO_MITOTIC_CENTROSOMES	REACTOME_RECRUITMENT_OF_NUMA_TO_MITOTIC_CENTROSOMES		88	-0.568596	-1.37529	0.0020202	0.0642713	1	6116	tags=57%, list=25%, signal=76%
WP_ATM_SIGNALING_NETWORK_IN_DEVELOPMENT_AND_DISEASE	WP_ATM_SIGNALING_NETWORK_IN_DEVELOPMENT_AND_DISEASE		42	-0.596843	-1.37403	0.0155119	0.0646155	1	7417	tags=67%, list=30%, signal=96%
WP_LTF_DANGER_SIGNAL_RESPONSE_PATHWAY	WP_LTF_DANGER_SIGNAL_RESPONSE_PATHWAY		17	-0.668027	-1.37345	0.0325027	0.0650234	1	6082	tags=53%, list=25%, signal=71%
KEGG_ADHERENS_JUNCTION	KEGG_ADHERENS_JUNCTION		66	-0.573717	-1.3726	0.00305499	0.0656801	1	6924	tags=52%, list=28%, signal=72%
PID_ERBB1_RECEPTOR_PROXIMAL_PATHWAY	PID_ERBB1_RECEPTOR_PROXIMAL_PATHWAY		35	-0.609644	-1.37141	0.0072314	0.0659161	1	6690	tags=63%, list=27%, signal=87%
REACTOME_SIGNALING_BY_NOTCH	REACTOME_SIGNALING_BY_NOTCH		174	-0.55014	-1.37151	0	0.0659829	1	7470	tags=66%, list=31%, signal=94%
REACTOME_BRANCHED_CHAIN_AMINO_ACID_CATABOLISM	REACTOME_BRANCHED_CHAIN_AMINO_ACID_CATABOLISM		21	-0.647328	-1.3716	0.0280475	0.066075	1	6445	tags=76%, list=26%, signal=104%
REACTOME_RUNX1_INTERACTS_WITH_CO_FACTORS_WHOSE_PRECISE_EFFECT_ON_RUNX1_TARGETS_IS_NOT_KNOWN	REACTOME_RUNX1_INTERACTS_WITH_CO_FACTORS_WHOSE_PRECISE_EFFECT_ON_RUNX1_TARGETS_IS_NOT_KNOWN		37	-0.603944	-1.37165	0.0177453	0.0661834	1	7696	tags=81%, list=32%, signal=118%
BIOCARTA_PTEN_PATHWAY	BIOCARTA_PTEN_PATHWAY		18	-0.664326	-1.37173	0.0204741	0.0662514	1	6690	tags=78%, list=27%, signal=107%
WP_PHOTODYNAMIC_THERAPYINDUCED_AP1_SURVIVAL_SIGNALING	WP_PHOTODYNAMIC_THERAPYINDUCED_AP1_SURVIVAL_SIGNALING		50	-0.588358	-1.37176	0.00938478	0.0663833	1	4143	tags=42%, list=17%, signal=51%
REACTOME_ASSEMBLY_OF_THE_PRE_REPLICATIVE_COMPLEX	REACTOME_ASSEMBLY_OF_THE_PRE_REPLICATIVE_COMPLEX		66	-0.57448	-1.37037	0.0050813	0.0664377	1	7073	tags=70%, list=29%, signal=98%
REACTOME_PCP_CE_PATHWAY	REACTOME_PCP_CE_PATHWAY		90	-0.566019	-1.37073	0	0.0664389	1	7175	tags=63%, list=29%, signal=89%
REACTOME_TRANSCRIPTIONAL_ACTIVITY_OF_SMAD2_SMAD3_SMAD4_HETEROTRIMER	REACTOME_TRANSCRIPTIONAL_ACTIVITY_OF_SMAD2_SMAD3_SMAD4_HETEROTRIMER		44	-0.599049	-1.36938	0.00927835	0.0664873	1	4008	tags=55%, list=16%, signal=65%
REACTOME_VEGFR2_MEDIATED_CELL_PROLIFERATION	REACTOME_VEGFR2_MEDIATED_CELL_PROLIFERATION		19	-0.652998	-1.37038	0.0216216	0.0665813	1	5596	tags=63%, list=23%, signal=82%
REACTOME_COPI_MEDIATED_ANTEROGRADE_TRANSPORT	REACTOME_COPI_MEDIATED_ANTEROGRADE_TRANSPORT		94	-0.560582	-1.36975	0.00100402	0.0665933	1	7931	tags=66%, list=33%, signal=97%
SA_PTEN_PATHWAY	SA_PTEN_PATHWAY		17	-0.662028	-1.37007	0.0316249	0.0666263	1	6690	tags=82%, list=27%, signal=114%
REACTOME_GAP_JUNCTION_TRAFFICKING_AND_REGULATION	REACTOME_GAP_JUNCTION_TRAFFICKING_AND_REGULATION		39	-0.597671	-1.36939	0.0136126	0.0666379	1	1640	tags=18%, list=7%, signal=19%
REACTOME_TRANSCRIPTIONAL_REGULATION_BY_RUNX1	REACTOME_TRANSCRIPTIONAL_REGULATION_BY_RUNX1		175	-0.549826	-1.36988	0	0.0666453	1	7073	tags=66%, list=29%, signal=92%
REACTOME_NOTCH_HLH_TRANSCRIPTION_PATHWAY	REACTOME_NOTCH_HLH_TRANSCRIPTION_PATHWAY		28	-0.626624	-1.369	0.0210748	0.0667149	1	8474	tags=86%, list=35%, signal=131%
PID_NEPHRIN_NEPH1_PATHWAY	PID_NEPHRIN_NEPH1_PATHWAY		29	-0.617492	-1.36942	0.0178384	0.0667583	1	6340	tags=59%, list=26%, signal=79%
REACTOME_REGULATION_OF_CHOLESTEROL_BIOSYNTHESIS_BY_SREBP_SREBF_	REACTOME_REGULATION_OF_CHOLESTEROL_BIOSYNTHESIS_BY_SREBP_SREBF_		55	-0.584046	-1.36831	0.00411946	0.067202	1	6351	tags=69%, list=26%, signal=93%
REACTOME_GLUCAGON_LIKE_PEPTIDE_1_GLP1_REGULATES_INSULIN_SECRETION	REACTOME_GLUCAGON_LIKE_PEPTIDE_1_GLP1_REGULATES_INSULIN_SECRETION		36	-0.608869	-1.36686	0.0189673	0.0677928	1	5888	tags=47%, list=24%, signal=62%
PID_VEGFR1_2_PATHWAY	PID_VEGFR1_2_PATHWAY		69	-0.576837	-1.36747	0.00406091	0.0678707	1	6397	tags=61%, list=26%, signal=82%
REACTOME_NONHOMOLOGOUS_END_JOINING_NHEJ_	REACTOME_NONHOMOLOGOUS_END_JOINING_NHEJ_		31	-0.617683	-1.36654	0.00958466	0.0679382	1	6353	tags=68%, list=26%, signal=92%
KEGG_LYSINE_DEGRADATION	KEGG_LYSINE_DEGRADATION		38	-0.605632	-1.36724	0.010395	0.0679433	1	6581	tags=71%, list=27%, signal=97%
REACTOME_SULFUR_AMINO_ACID_METABOLISM	REACTOME_SULFUR_AMINO_ACID_METABOLISM		25	-0.632892	-1.36686	0.0213447	0.0679462	1	5372	tags=56%, list=22%, signal=72%
REACTOME_INTRA_GOLGI_AND_RETROGRADE_GOLGI_TO_ER_TRAFFIC	REACTOME_INTRA_GOLGI_AND_RETROGRADE_GOLGI_TO_ER_TRAFFIC		193	-0.549848	-1.36635	0	0.0679645	1	7944	tags=64%, list=33%, signal=95%
REACTOME_ACTIVATION_OF_ANTERIOR_HOX_GENES_IN_HINDBRAIN_DEVELOPMENT_DURING_EARLY_EMBRYOGENESIS	REACTOME_ACTIVATION_OF_ANTERIOR_HOX_GENES_IN_HINDBRAIN_DEVELOPMENT_DURING_EARLY_EMBRYOGENESIS		59	-0.580679	-1.36694	0.0142421	0.0680155	1	8101	tags=63%, list=33%, signal=94%
BIOCARTA_MAPK_PATHWAY	BIOCARTA_MAPK_PATHWAY		79	-0.568909	-1.36525	0.00406504	0.0686508	1	6265	tags=67%, list=26%, signal=90%
PID_CASPASE_PATHWAY	PID_CASPASE_PATHWAY		50	-0.592263	-1.36537	0.00932642	0.0686583	1	4414	tags=50%, list=18%, signal=61%
WP_MTHFR_DEFICIENCY	WP_MTHFR_DEFICIENCY		23	-0.630777	-1.36549	0.0255591	0.068681	1	5806	tags=57%, list=24%, signal=74%
BIOCARTA_PITX2_PATHWAY	BIOCARTA_PITX2_PATHWAY		16	-0.674133	-1.3644	0.0386266	0.0693353	1	3222	tags=50%, list=13%, signal=58%
PID_NFKAPPAB_CANONICAL_PATHWAY	PID_NFKAPPAB_CANONICAL_PATHWAY		22	-0.630906	-1.36268	0.0340064	0.0708066	1	7391	tags=77%, list=30%, signal=111%
WP_KIT_RECEPTOR_SIGNALING_PATHWAY	WP_KIT_RECEPTOR_SIGNALING_PATHWAY		58	-0.574199	-1.3625	0.00720165	0.0708304	1	5959	tags=67%, list=24%, signal=89%
REACTOME_NUCLEOTIDE_EXCISION_REPAIR	REACTOME_NUCLEOTIDE_EXCISION_REPAIR		110	-0.55703	-1.36277	0.00300601	0.070868	1	5062	tags=54%, list=21%, signal=67%
WP_WNT_SIGNALING_PATHWAY_NETPATH	WP_WNT_SIGNALING_PATHWAY_NETPATH		50	-0.586091	-1.3623	0.0113169	0.0708689	1	7369	tags=66%, list=30%, signal=94%
REACTOME_VIRAL_MESSENGER_RNA_SYNTHESIS	REACTOME_VIRAL_MESSENGER_RNA_SYNTHESIS		42	-0.591676	-1.36177	0.0239583	0.0713129	1	7729	tags=74%, list=32%, signal=108%
KEGG_AMINOACYL_TRNA_BIOSYNTHESIS	KEGG_AMINOACYL_TRNA_BIOSYNTHESIS		22	-0.629793	-1.36096	0.0399568	0.0719509	1	9022	tags=100%, list=37%, signal=159%
WP_OXIDATIVE_STRESS	WP_OXIDATIVE_STRESS		30	-0.624559	-1.36081	0.010352	0.0719677	1	7129	tags=53%, list=29%, signal=75%
PID_NFKAPPAB_ATYPICAL_PATHWAY	PID_NFKAPPAB_ATYPICAL_PATHWAY		16	-0.660395	-1.36018	0.0443723	0.0724675	1	6431	tags=81%, list=26%, signal=110%
REACTOME_INOSITOL_PHOSPHATE_METABOLISM	REACTOME_INOSITOL_PHOSPHATE_METABOLISM		47	-0.582525	-1.35945	0.00728408	0.0727898	1	7361	tags=64%, list=30%, signal=91%
WP_TOLLLIKE_RECEPTOR_SIGNALING_RELATED_TO_MYD88	WP_TOLLLIKE_RECEPTOR_SIGNALING_RELATED_TO_MYD88		31	-0.60335	-1.35929	0.0146138	0.0728089	1	6705	tags=68%, list=28%, signal=93%
REACTOME_ORC1_REMOVAL_FROM_CHROMATIN	REACTOME_ORC1_REMOVAL_FROM_CHROMATIN		69	-0.5687	-1.35951	0.00612245	0.0728793	1	7073	tags=70%, list=29%, signal=98%
PID_P38_MK2_PATHWAY	PID_P38_MK2_PATHWAY		21	-0.646401	-1.35956	0.0321199	0.0729797	1	7237	tags=71%, list=30%, signal=102%
REACTOME_SIGNALING_BY_TGFB_FAMILY_MEMBERS	REACTOME_SIGNALING_BY_TGFB_FAMILY_MEMBERS		101	-0.557676	-1.35889	0.00100705	0.0731039	1	4318	tags=43%, list=18%, signal=52%
ST_INTERLEUKIN_4_PATHWAY	ST_INTERLEUKIN_4_PATHWAY		24	-0.629746	-1.35858	0.0253968	0.0732651	1	8550	tags=79%, list=35%, signal=122%
WP_DNA_IRDOUBLE_STRAND_BREAKS_DSBS_AND_CELLULAR_RESPONSE_VIA_ATM	WP_DNA_IRDOUBLE_STRAND_BREAKS_DSBS_AND_CELLULAR_RESPONSE_VIA_ATM		53	-0.579089	-1.35789	0.00823045	0.0737813	1	7056	tags=62%, list=29%, signal=88%
REACTOME_GPVI_MEDIATED_ACTIVATION_CASCADE	REACTOME_GPVI_MEDIATED_ACTIVATION_CASCADE		34	-0.617506	-1.35771	0.0186335	0.0738147	1	6577	tags=65%, list=27%, signal=89%
PID_EPHB_FWD_PATHWAY	PID_EPHB_FWD_PATHWAY		38	-0.60334	-1.35698	0.019937	0.0744901	1	6690	tags=58%, list=27%, signal=80%
REACTOME_G_PROTEIN_ACTIVATION	REACTOME_G_PROTEIN_ACTIVATION		25	-0.625533	-1.35508	0.0279871	0.0763585	1	3813	tags=28%, list=16%, signal=33%
REACTOME_DNA_REPLICATION_PRE_INITIATION	REACTOME_DNA_REPLICATION_PRE_INITIATION		83	-0.558726	-1.35471	0.00306435	0.0766257	1	7073	tags=65%, list=29%, signal=91%
WP_SEROTONIN_RECEPTOR_2_AND_ELKSRFGATA4_SIGNALING	WP_SEROTONIN_RECEPTOR_2_AND_ELKSRFGATA4_SIGNALING		19	-0.641819	-1.3542	0.0470085	0.0766611	1	6845	tags=74%, list=28%, signal=102%
REACTOME_ANTIGEN_PROCESSING_UBIQUITINATION_PROTEASOME_DEGRADATION	REACTOME_ANTIGEN_PROCESSING_UBIQUITINATION_PROTEASOME_DEGRADATION		294	-0.538155	-1.35435	0	0.076669	1	7073	tags=65%, list=29%, signal=90%
WP_IL7_SIGNALING_PATHWAY	WP_IL7_SIGNALING_PATHWAY		25	-0.631694	-1.35436	0.033049	0.0768283	1	5959	tags=68%, list=24%, signal=90%
KEGG_PROPANOATE_METABOLISM	KEGG_PROPANOATE_METABOLISM		30	-0.610304	-1.3535	0.0251309	0.0773178	1	6569	tags=73%, list=27%, signal=100%
WP_UNFOLDED_PROTEIN_RESPONSE	WP_UNFOLDED_PROTEIN_RESPONSE		24	-0.626996	-1.35294	0.0395299	0.0777245	1	4501	tags=50%, list=18%, signal=61%
KEGG_RNA_DEGRADATION	KEGG_RNA_DEGRADATION		53	-0.579491	-1.3527	0.0113169	0.0778439	1	5896	tags=58%, list=24%, signal=77%
BIOCARTA_INFLAM_PATHWAY	BIOCARTA_INFLAM_PATHWAY		25	0.574448	1.69725	0	0.0783359	0.684	1333	tags=28%, list=5%, signal=30%
WP_ENDODERM_DIFFERENTIATION	WP_ENDODERM_DIFFERENTIATION		128	-0.547604	-1.35202	0.002002	0.0784191	1	5808	tags=48%, list=24%, signal=62%
REACTOME_CD209_DC_SIGN_SIGNALING	REACTOME_CD209_DC_SIGN_SIGNALING		21	-0.642077	-1.35139	0.031881	0.0787722	1	6166	tags=76%, list=25%, signal=102%
REACTOME_SIGNALING_BY_KIT_IN_DISEASE	REACTOME_SIGNALING_BY_KIT_IN_DISEASE		20	-0.640537	-1.35153	0.0320856	0.0787925	1	6340	tags=70%, list=26%, signal=95%
REACTOME_SIGNALING_BY_VEGF	REACTOME_SIGNALING_BY_VEGF		105	-0.555345	-1.35112	0.00100402	0.0788984	1	6397	tags=51%, list=26%, signal=69%
PID_SHP2_PATHWAY	PID_SHP2_PATHWAY		55	-0.575717	-1.35071	0.004111	0.0791805	1	6391	tags=51%, list=26%, signal=69%
REACTOME_HEDGEHOG_LIGAND_BIOGENESIS	REACTOME_HEDGEHOG_LIGAND_BIOGENESIS		63	-0.569776	-1.34967	0.0132789	0.0801111	1	7073	tags=67%, list=29%, signal=94%
REACTOME_SEMA4D_INDUCED_CELL_MIGRATION_AND_GROWTH_CONE_COLLAPSE	REACTOME_SEMA4D_INDUCED_CELL_MIGRATION_AND_GROWTH_CONE_COLLAPSE		20	-0.637105	-1.34943	0.037594	0.0802039	1	7158	tags=70%, list=29%, signal=99%
WP_CHOLESTEROL_METABOLISM_INCLUDES_BOTH_BLOCH_AND_KANDUTSCHRUSSELL_PATHWAYS	WP_CHOLESTEROL_METABOLISM_INCLUDES_BOTH_BLOCH_AND_KANDUTSCHRUSSELL_PATHWAYS		45	-0.587955	-1.34889	0.020555	0.0806046	1	5741	tags=58%, list=24%, signal=75%
BIOCARTA_HCMV_PATHWAY	BIOCARTA_HCMV_PATHWAY		17	-0.653296	-1.348	0.0441014	0.0810276	1	6690	tags=88%, list=27%, signal=122%
WP_INHIBITION_OF_EXOSOME_BIOGENESIS_AND_SECRETION_BY_MANUMYCIN_A_IN_CRPC_CELLS	WP_INHIBITION_OF_EXOSOME_BIOGENESIS_AND_SECRETION_BY_MANUMYCIN_A_IN_CRPC_CELLS		18	-0.647186	-1.3481	0.0474138	0.081092	1	4959	tags=61%, list=20%, signal=77%
REACTOME_INTERACTIONS_OF_REV_WITH_HOST_CELLULAR_PROTEINS	REACTOME_INTERACTIONS_OF_REV_WITH_HOST_CELLULAR_PROTEINS		35	-0.599456	-1.34815	0.0207039	0.0812022	1	7729	tags=83%, list=32%, signal=121%
REACTOME_HS_GAG_DEGRADATION	REACTOME_HS_GAG_DEGRADATION		22	-0.62183	-1.34743	0.0539683	0.0814809	1	6447	tags=36%, list=26%, signal=49%
REACTOME_SWITCHING_OF_ORIGINS_TO_A_POST_REPLICATIVE_STATE	REACTOME_SWITCHING_OF_ORIGINS_TO_A_POST_REPLICATIVE_STATE		89	-0.558052	-1.34699	0.0020202	0.0817983	1	7073	tags=69%, list=29%, signal=96%
WP_TGFBETA_RECEPTOR_SIGNALING	WP_TGFBETA_RECEPTOR_SIGNALING		54	-0.582556	-1.34684	0.00924974	0.0818035	1	3419	tags=31%, list=14%, signal=37%
REACTOME_MITOTIC_METAPHASE_AND_ANAPHASE	REACTOME_MITOTIC_METAPHASE_AND_ANAPHASE		222	-0.538064	-1.34665	0	0.0818344	1	6762	tags=59%, list=28%, signal=80%
REACTOME_HOST_INTERACTIONS_OF_HIV_FACTORS	REACTOME_HOST_INTERACTIONS_OF_HIV_FACTORS		125	-0.546595	-1.34634	0	0.0820278	1	7729	tags=74%, list=32%, signal=107%
KEGG_DORSO_VENTRAL_AXIS_FORMATION	KEGG_DORSO_VENTRAL_AXIS_FORMATION		23	-0.627251	-1.34593	0.0414453	0.0822886	1	6690	tags=52%, list=27%, signal=72%
KEGG_REGULATION_OF_ACTIN_CYTOSKELETON	KEGG_REGULATION_OF_ACTIN_CYTOSKELETON		196	-0.538396	-1.34501	0	0.0831957	1	7256	tags=51%, list=30%, signal=71%
REACTOME_HEDGEHOG_OFF_STATE	REACTOME_HEDGEHOG_OFF_STATE		108	-0.550394	-1.3446	0.00100503	0.0835252	1	7073	tags=67%, list=29%, signal=94%
REACTOME_APC_C_MEDIATED_DEGRADATION_OF_CELL_CYCLE_PROTEINS	REACTOME_APC_C_MEDIATED_DEGRADATION_OF_CELL_CYCLE_PROTEINS		86	-0.555471	-1.34358	0.00502513	0.0841032	1	7073	tags=67%, list=29%, signal=95%
WP_SIMPLIFIED_DEPICTION_OF_MYD88_DISTINCT_INPUTOUTPUT_PATHWAY	WP_SIMPLIFIED_DEPICTION_OF_MYD88_DISTINCT_INPUTOUTPUT_PATHWAY		18	-0.646134	-1.34385	0.0379198	0.0841192	1	3739	tags=33%, list=15%, signal=39%
WP_PARKINSONS_DISEASE_PATHWAY	WP_PARKINSONS_DISEASE_PATHWAY		36	-0.587609	-1.34303	0.0237849	0.0841879	1	7302	tags=58%, list=30%, signal=83%
REACTOME_ABC_TRANSPORTER_DISORDERS	REACTOME_ABC_TRANSPORTER_DISORDERS		74	-0.559372	-1.3436	0.0071066	0.0842441	1	7073	tags=62%, list=29%, signal=87%
KEGG_WNT_SIGNALING_PATHWAY	KEGG_WNT_SIGNALING_PATHWAY		144	-0.540898	-1.34326	0	0.0842661	1	7500	tags=52%, list=31%, signal=75%
KEGG_PEROXISOME	KEGG_PEROXISOME		75	-0.559776	-1.34306	0.00607287	0.0843223	1	7404	tags=61%, list=30%, signal=88%
REACTOME_SYNTHESIS_OF_PIPS_AT_THE_GOLGI_MEMBRANE	REACTOME_SYNTHESIS_OF_PIPS_AT_THE_GOLGI_MEMBRANE		17	-0.652083	-1.34253	0.0468085	0.0844627	1	5517	tags=65%, list=23%, signal=84%
REACTOME_TRP_CHANNELS	REACTOME_TRP_CHANNELS		24	-0.61069	-1.34255	0.0450262	0.0846067	1	2911	tags=21%, list=12%, signal=24%
WP_RESISTIN_AS_A_REGULATOR_OF_INFLAMMATION	WP_RESISTIN_AS_A_REGULATOR_OF_INFLAMMATION		31	-0.604464	-1.33977	0.033543	0.0862329	1	6690	tags=61%, list=27%, signal=84%
REACTOME_SIGNAL_TRANSDUCTION_BY_L1	REACTOME_SIGNAL_TRANSDUCTION_BY_L1		21	-0.634428	-1.34088	0.0352564	0.0862421	1	6690	tags=62%, list=27%, signal=85%
WP_NOCGMPPKG_MEDIATED_NEUROPROTECTION	WP_NOCGMPPKG_MEDIATED_NEUROPROTECTION		39	-0.588259	-1.33989	0.016684	0.0862627	1	5875	tags=33%, list=24%, signal=44%
REACTOME_RNA_POLYMERASE_I_TRANSCRIPTION	REACTOME_RNA_POLYMERASE_I_TRANSCRIPTION		50	-0.578933	-1.33959	0.0186143	0.0862688	1	7381	tags=74%, list=30%, signal=106%
BIOCARTA_MEF2D_PATHWAY	BIOCARTA_MEF2D_PATHWAY		18	-0.648815	-1.33994	0.0628386	0.0863872	1	5219	tags=67%, list=21%, signal=85%
PID_CERAMIDE_PATHWAY	PID_CERAMIDE_PATHWAY		44	-0.583555	-1.34006	0.0238837	0.08641	1	6870	tags=70%, list=28%, signal=98%
REACTOME_APC_C_CDH1_MEDIATED_DEGRADATION_OF_CDC20_AND_OTHER_APC_C_CDH1_TARGETED_PROTEINS_IN_LATE_MITOSIS_EARLY_G1	REACTOME_APC_C_CDH1_MEDIATED_DEGRADATION_OF_CDC20_AND_OTHER_APC_C_CDH1_TARGETED_PROTEINS_IN_LATE_MITOSIS_EARLY_G1		72	-0.55928	-1.34053	0.00714286	0.0864791	1	7073	tags=71%, list=29%, signal=100%
REACTOME_DDX58_IFIH1_MEDIATED_INDUCTION_OF_INTERFERON_ALPHA_BETA	REACTOME_DDX58_IFIH1_MEDIATED_INDUCTION_OF_INTERFERON_ALPHA_BETA		65	-0.564822	-1.34027	0.00915565	0.0865166	1	7552	tags=77%, list=31%, signal=111%
PID_ERBB1_INTERNALIZATION_PATHWAY	PID_ERBB1_INTERNALIZATION_PATHWAY		41	-0.584774	-1.3401	0.0154321	0.0865371	1	6340	tags=59%, list=26%, signal=79%
KEGG_NOTCH_SIGNALING_PATHWAY	KEGG_NOTCH_SIGNALING_PATHWAY		46	-0.578902	-1.34028	0.0184426	0.0866731	1	8378	tags=65%, list=34%, signal=99%
REACTOME_SPHINGOLIPID_DE_NOVO_BIOSYNTHESIS	REACTOME_SPHINGOLIPID_DE_NOVO_BIOSYNTHESIS		39	-0.591263	-1.33886	0.0164271	0.0868097	1	8306	tags=69%, list=34%, signal=105%
KEGG_NON_SMALL_CELL_LUNG_CANCER	KEGG_NON_SMALL_CELL_LUNG_CANCER		53	-0.57636	-1.33896	0.0113402	0.0868705	1	6690	tags=57%, list=27%, signal=78%
PID_ATM_PATHWAY	PID_ATM_PATHWAY		30	-0.598825	-1.33746	0.0356768	0.0879928	1	7360	tags=73%, list=30%, signal=105%
REACTOME_SHC_MEDIATED_CASCADE_FGFR3	REACTOME_SHC_MEDIATED_CASCADE_FGFR3		16	-0.65312	-1.33752	0.0596685	0.0880966	1	3417	tags=44%, list=14%, signal=51%
REACTOME_POSITIVE_EPIGENETIC_REGULATION_OF_RRNA_EXPRESSION	REACTOME_POSITIVE_EPIGENETIC_REGULATION_OF_RRNA_EXPRESSION		46	-0.582908	-1.33766	0.0164609	0.0881262	1	7381	tags=70%, list=30%, signal=100%
PID_CXCR4_PATHWAY	PID_CXCR4_PATHWAY		98	-0.551599	-1.33679	0.00100908	0.0881978	1	6802	tags=61%, list=28%, signal=85%
WP_ALZHEIMERS_DISEASE	WP_ALZHEIMERS_DISEASE		77	-0.55643	-1.33692	0.00807265	0.0882532	1	6690	tags=56%, list=27%, signal=77%
REACTOME_NUCLEAR_ENVELOPE_NE_REASSEMBLY	REACTOME_NUCLEAR_ENVELOPE_NE_REASSEMBLY		70	-0.564724	-1.33694	0.0121827	0.0884054	1	6322	tags=56%, list=26%, signal=75%
REACTOME_COPI_INDEPENDENT_GOLGI_TO_ER_RETROGRADE_TRAFFIC	REACTOME_COPI_INDEPENDENT_GOLGI_TO_ER_RETROGRADE_TRAFFIC		47	-0.580411	-1.33603	0.0175439	0.0889194	1	4986	tags=49%, list=20%, signal=61%
REACTOME_ACTIVATION_OF_GENE_EXPRESSION_BY_SREBF_SREBP_	REACTOME_ACTIVATION_OF_GENE_EXPRESSION_BY_SREBF_SREBP_		42	-0.585607	-1.33585	0.0207039	0.0889752	1	5269	tags=62%, list=22%, signal=79%
REACTOME_DEADENYLATION_DEPENDENT_MRNA_DECAY	REACTOME_DEADENYLATION_DEPENDENT_MRNA_DECAY		53	-0.573451	-1.33567	0.0113052	0.0889905	1	5880	tags=60%, list=24%, signal=79%
REACTOME_SIGNALING_BY_NUCLEAR_RECEPTORS	REACTOME_SIGNALING_BY_NUCLEAR_RECEPTORS		225	-0.532817	-1.33452	0	0.0896296	1	6340	tags=53%, list=26%, signal=71%
WP_HISTONE_MODIFICATIONS	WP_HISTONE_MODIFICATIONS		35	-0.595482	-1.33475	0.0208768	0.0896678	1	6581	tags=71%, list=27%, signal=98%
REACTOME_SELECTIVE_AUTOPHAGY	REACTOME_SELECTIVE_AUTOPHAGY		71	-0.562009	-1.3343	0.00810537	0.0897014	1	4225	tags=42%, list=17%, signal=51%
REACTOME_INTERLEUKIN_12_SIGNALING	REACTOME_INTERLEUKIN_12_SIGNALING		45	-0.578132	-1.33454	0.0187696	0.089769	1	3347	tags=40%, list=14%, signal=46%
WP_METABOLIC_REPROGRAMMING_IN_COLON_CANCER	WP_METABOLIC_REPROGRAMMING_IN_COLON_CANCER		41	-0.578765	-1.33495	0.0185567	0.0897796	1	4061	tags=49%, list=17%, signal=58%
WP_MONOAMINE_TRANSPORT	WP_MONOAMINE_TRANSPORT		28	-0.604782	-1.33477	0.0352564	0.0898188	1	3823	tags=21%, list=16%, signal=25%
REACTOME_RHO_GTPASES_ACTIVATE_ROCKS	REACTOME_RHO_GTPASES_ACTIVATE_ROCKS		19	-0.642295	-1.3332	0.0476191	0.090892	1	6878	tags=79%, list=28%, signal=110%
PID_RAS_PATHWAY	PID_RAS_PATHWAY		30	-0.608326	-1.33202	0.0381356	0.0914947	1	5827	tags=53%, list=24%, signal=70%
WP_HYPOTHESIZED_PATHWAYS_IN_PATHOGENESIS_OF_CARDIOVASCULAR_DISEASE	WP_HYPOTHESIZED_PATHWAYS_IN_PATHOGENESIS_OF_CARDIOVASCULAR_DISEASE		24	-0.616945	-1.33143	0.0432489	0.0915206	1	7246	tags=63%, list=30%, signal=89%
KEGG_PRION_DISEASES	KEGG_PRION_DISEASES		32	-0.604912	-1.33128	0.0188285	0.0915376	1	6690	tags=53%, list=27%, signal=73%
REACTOME_G_ALPHA_12_13_SIGNALLING_EVENTS	REACTOME_G_ALPHA_12_13_SIGNALLING_EVENTS		76	-0.555651	-1.33211	0.00510725	0.0915673	1	4174	tags=33%, list=17%, signal=40%
WP_WNT_SIGNALING	WP_WNT_SIGNALING		111	-0.545358	-1.33147	0	0.09165	1	7369	tags=45%, list=30%, signal=64%
REACTOME_MITOTIC_PROMETAPHASE	REACTOME_MITOTIC_PROMETAPHASE		190	-0.533572	-1.33214	0	0.0916997	1	6762	tags=56%, list=28%, signal=77%
WP_CHROMOSOMAL_AND_MICROSATELLITE_INSTABILITY_IN_COLORECTAL_CANCER	WP_CHROMOSOMAL_AND_MICROSATELLITE_INSTABILITY_IN_COLORECTAL_CANCER		72	-0.560071	-1.33154	0.0131313	0.0917263	1	4253	tags=54%, list=17%, signal=65%
PID_ENDOTHELIN_PATHWAY	PID_ENDOTHELIN_PATHWAY		61	-0.563457	-1.33166	0.0175439	0.0917453	1	7004	tags=51%, list=29%, signal=71%
REACTOME_ASYMMETRIC_LOCALIZATION_OF_PCP_PROTEINS	REACTOME_ASYMMETRIC_LOCALIZATION_OF_PCP_PROTEINS		62	-0.560267	-1.33079	0.0223124	0.0917919	1	7073	tags=66%, list=29%, signal=93%
REACTOME_CYTOSOLIC_SENSORS_OF_PATHOGEN_ASSOCIATED_DNA_	REACTOME_CYTOSOLIC_SENSORS_OF_PATHOGEN_ASSOCIATED_DNA_		58	-0.565046	-1.33218	0.0184995	0.0918326	1	7204	tags=67%, list=30%, signal=95%
REACTOME_DEPOLYMERISATION_OF_THE_NUCLEAR_LAMINA	REACTOME_DEPOLYMERISATION_OF_THE_NUCLEAR_LAMINA		15	-0.660693	-1.33056	0.0400891	0.0918598	1	4912	tags=53%, list=20%, signal=67%
BIOCARTA_MAL_PATHWAY	BIOCARTA_MAL_PATHWAY		19	-0.62566	-1.33081	0.0565032	0.0919459	1	8088	tags=84%, list=33%, signal=126%
BIOCARTA_RAS_PATHWAY	BIOCARTA_RAS_PATHWAY		22	-0.618225	-1.33221	0.0502674	0.0919897	1	7114	tags=82%, list=29%, signal=116%
REACTOME_PI_METABOLISM	REACTOME_PI_METABOLISM		82	-0.551811	-1.33016	0.00916497	0.0922152	1	7754	tags=65%, list=32%, signal=95%
PID_IL12_STAT4_PATHWAY	PID_IL12_STAT4_PATHWAY		32	-0.589621	-1.32996	0.0438413	0.0922748	1	2772	tags=22%, list=11%, signal=25%
REACTOME_RHO_GTPASES_ACTIVATE_CIT	REACTOME_RHO_GTPASES_ACTIVATE_CIT		19	-0.630171	-1.32965	0.0419806	0.0924752	1	962	tags=32%, list=4%, signal=33%
KEGG_MAPK_SIGNALING_PATHWAY	KEGG_MAPK_SIGNALING_PATHWAY		242	-0.527258	-1.32883	0	0.0928062	1	6284	tags=46%, list=26%, signal=61%
REACTOME_INTERLEUKIN_3_INTERLEUKIN_5_AND_GM_CSF_SIGNALING	REACTOME_INTERLEUKIN_3_INTERLEUKIN_5_AND_GM_CSF_SIGNALING		48	-0.576309	-1.32899	0.0174717	0.0929333	1	4880	tags=56%, list=20%, signal=70%
REACTOME_REGULATION_OF_RUNX2_EXPRESSION_AND_ACTIVITY	REACTOME_REGULATION_OF_RUNX2_EXPRESSION_AND_ACTIVITY		71	-0.553434	-1.32887	0.0132248	0.092937	1	7073	tags=65%, list=29%, signal=91%
BIOCARTA_PTDINS_PATHWAY	BIOCARTA_PTDINS_PATHWAY		23	-0.621367	-1.3291	0.0402542	0.09297	1	5955	tags=57%, list=24%, signal=75%
WP_BLOOD_CLOTTING_CASCADE	WP_BLOOD_CLOTTING_CASCADE		18	-0.633501	-1.32836	0.0448087	0.0931328	1	1326	tags=17%, list=5%, signal=18%
REACTOME_REGULATION_OF_GENE_EXPRESSION_IN_LATE_STAGE_BRANCHING_MORPHOGENESIS_PANCREATIC_BUD_PRECURSOR_CELLS	REACTOME_REGULATION_OF_GENE_EXPRESSION_IN_LATE_STAGE_BRANCHING_MORPHOGENESIS_PANCREATIC_BUD_PRECURSOR_CELLS		15	-0.65176	-1.328	0.070407	0.0932575	1	8378	tags=73%, list=34%, signal=112%
PID_MTOR_4PATHWAY	PID_MTOR_4PATHWAY		68	-0.55861	-1.32802	0.00811359	0.0934059	1	7396	tags=78%, list=30%, signal=112%
REACTOME_SIGNALING_BY_RHO_GTPASES	REACTOME_SIGNALING_BY_RHO_GTPASES		377	-0.527021	-1.32733	0	0.0935919	1	6976	tags=50%, list=29%, signal=69%
REACTOME_DISEASES_ASSOCIATED_WITH_GLYCOSYLATION_PRECURSOR_BIOSYNTHESIS	REACTOME_DISEASES_ASSOCIATED_WITH_GLYCOSYLATION_PRECURSOR_BIOSYNTHESIS		18	-0.634214	-1.32741	0.0471597	0.0936466	1	8912	tags=100%, list=37%, signal=158%
PID_SMAD2_3NUCLEAR_PATHWAY	PID_SMAD2_3NUCLEAR_PATHWAY		77	-0.550521	-1.32746	0.0131313	0.0937691	1	3525	tags=48%, list=14%, signal=56%
PID_HIF1_TFPATHWAY	PID_HIF1_TFPATHWAY		65	-0.55874	-1.32686	0.0183486	0.0940069	1	1284	tags=22%, list=5%, signal=23%
REACTOME_FCGAMMA_RECEPTOR_FCGR_DEPENDENT_PHAGOCYTOSIS	REACTOME_FCGAMMA_RECEPTOR_FCGR_DEPENDENT_PHAGOCYTOSIS		83	-0.548061	-1.3267	0.00806452	0.094019	1	6924	tags=57%, list=28%, signal=79%
WP_HOSTPATHOGEN_INTERACTION_OF_HUMAN_CORONA_VIRUSES_APOPTOSIS	WP_HOSTPATHOGEN_INTERACTION_OF_HUMAN_CORONA_VIRUSES_APOPTOSIS		21	-0.6287	-1.32616	0.0465872	0.0941079	1	5617	tags=52%, list=23%, signal=68%
REACTOME_CELL_CYCLE_MITOTIC	REACTOME_CELL_CYCLE_MITOTIC		482	-0.521779	-1.32643	0	0.0941615	1	6762	tags=57%, list=28%, signal=77%
REACTOME_BBSOME_MEDIATED_CARGO_TARGETING_TO_CILIUM	REACTOME_BBSOME_MEDIATED_CARGO_TARGETING_TO_CILIUM		23	-0.616692	-1.32594	0.0347003	0.0942036	1	8152	tags=78%, list=34%, signal=118%
REACTOME_RNA_POLYMERASE_I_TRANSCRIPTION_INITIATION	REACTOME_RNA_POLYMERASE_I_TRANSCRIPTION_INITIATION		47	-0.57153	-1.32619	0.017418	0.0942386	1	7381	tags=72%, list=30%, signal=104%
REACTOME_INITIATION_OF_NUCLEAR_ENVELOPE_NE_REFORMATION	REACTOME_INITIATION_OF_NUCLEAR_ENVELOPE_NE_REFORMATION		19	-0.629379	-1.32537	0.0606717	0.094549	1	8476	tags=79%, list=35%, signal=121%
BIOCARTA_CREB_PATHWAY	BIOCARTA_CREB_PATHWAY		22	-0.622937	-1.3255	0.0553191	0.0945755	1	6690	tags=77%, list=27%, signal=106%
KEGG_TIGHT_JUNCTION	KEGG_TIGHT_JUNCTION		115	-0.544735	-1.32505	0.00301811	0.0947928	1	6878	tags=42%, list=28%, signal=58%
REACTOME_RECYCLING_PATHWAY_OF_L1	REACTOME_RECYCLING_PATHWAY_OF_L1		43	-0.57821	-1.32457	0.026749	0.0948818	1	5099	tags=42%, list=21%, signal=53%
REACTOME_FORMATION_OF_TUBULIN_FOLDING_INTERMEDIATES_BY_CCT_TRIC	REACTOME_FORMATION_OF_TUBULIN_FOLDING_INTERMEDIATES_BY_CCT_TRIC		23	-0.618217	-1.32463	0.0513919	0.0949732	1	861	tags=26%, list=4%, signal=27%
WP_ARYL_HYDROCARBON_RECEPTOR_NETPATH	WP_ARYL_HYDROCARBON_RECEPTOR_NETPATH		45	-0.575199	-1.32472	0.0246407	0.0950225	1	6086	tags=56%, list=25%, signal=74%
PID_ALPHA_SYNUCLEIN_PATHWAY	PID_ALPHA_SYNUCLEIN_PATHWAY		30	-0.585668	-1.3242	0.0401691	0.0951876	1	6711	tags=53%, list=28%, signal=74%
REACTOME_SIGNALING_BY_HEDGEHOG	REACTOME_SIGNALING_BY_HEDGEHOG		144	-0.540156	-1.32399	0.001001	0.0952732	1	7073	tags=60%, list=29%, signal=84%
REACTOME_AMINO_ACIDS_REGULATE_MTORC1	REACTOME_AMINO_ACIDS_REGULATE_MTORC1		52	-0.564361	-1.32341	0.0174002	0.095805	1	8501	tags=73%, list=35%, signal=112%
REACTOME_ASSOCIATION_OF_TRIC_CCT_WITH_TARGET_PROTEINS_DURING_BIOSYNTHESIS	REACTOME_ASSOCIATION_OF_TRIC_CCT_WITH_TARGET_PROTEINS_DURING_BIOSYNTHESIS		39	-0.584048	-1.32311	0.0277492	0.0959852	1	9010	tags=77%, list=37%, signal=122%
REACTOME_TRANSPORT_OF_CONNEXONS_TO_THE_PLASMA_MEMBRANE	REACTOME_TRANSPORT_OF_CONNEXONS_TO_THE_PLASMA_MEMBRANE		16	-0.647595	-1.32276	0.0655738	0.0962924	1	388	tags=19%, list=2%, signal=19%
KEGG_PYRUVATE_METABOLISM	KEGG_PYRUVATE_METABOLISM		38	-0.585742	-1.32257	0.0323253	0.0963488	1	6569	tags=50%, list=27%, signal=68%
WP_PPAR_ALPHA_PATHWAY	WP_PPAR_ALPHA_PATHWAY		20	-0.62066	-1.32216	0.0569892	0.0965341	1	6245	tags=55%, list=26%, signal=74%
WP_MICROGLIA_PATHOGEN_PHAGOCYTOSIS_PATHWAY	WP_MICROGLIA_PATHOGEN_PHAGOCYTOSIS_PATHWAY		40	-0.577778	-1.3222	0.0289855	0.0966555	1	6643	tags=58%, list=27%, signal=79%
REACTOME_GLYCOLYSIS	REACTOME_GLYCOLYSIS		69	-0.554585	-1.3213	0.0132789	0.0971355	1	7836	tags=65%, list=32%, signal=96%
WP_TGFBETA_RECEPTOR_SIGNALLING_IN_SKELETAL_DYSPLASIAS	WP_TGFBETA_RECEPTOR_SIGNALLING_IN_SKELETAL_DYSPLASIAS		58	-0.56099	-1.32131	0.015448	0.0972989	1	3419	tags=29%, list=14%, signal=34%
REACTOME_PLATELET_HOMEOSTASIS	REACTOME_PLATELET_HOMEOSTASIS		76	-0.550752	-1.32135	0.0132653	0.0974278	1	6938	tags=49%, list=29%, signal=68%
REACTOME_EPHA_MEDIATED_GROWTH_CONE_COLLAPSE	REACTOME_EPHA_MEDIATED_GROWTH_CONE_COLLAPSE		26	-0.609586	-1.32057	0.0505263	0.0977552	1	3918	tags=38%, list=16%, signal=46%
REACTOME_GLYCOSPHINGOLIPID_METABOLISM	REACTOME_GLYCOSPHINGOLIPID_METABOLISM		40	-0.576421	-1.32066	0.0247678	0.0978163	1	7631	tags=58%, list=31%, signal=84%
REACTOME_TRNA_AMINOACYLATION	REACTOME_TRNA_AMINOACYLATION		24	-0.611613	-1.32008	0.0503751	0.0980176	1	9022	tags=92%, list=37%, signal=146%
PID_RXR_VDR_PATHWAY	PID_RXR_VDR_PATHWAY		24	-0.618611	-1.32011	0.038176	0.0981549	1	6158	tags=54%, list=25%, signal=72%
REACTOME_INHIBITION_OF_DNA_RECOMBINATION_AT_TELOMERE	REACTOME_INHIBITION_OF_DNA_RECOMBINATION_AT_TELOMERE		20	-0.633146	-1.31946	0.0595238	0.0984817	1	6456	tags=65%, list=27%, signal=88%
REACTOME_TP53_REGULATES_TRANSCRIPTION_OF_ADDITIONAL_CELL_CYCLE_GENES_WHOSE_EXACT_ROLE_IN_THE_P53_PATHWAY_REMAIN_UNCERTAIN	REACTOME_TP53_REGULATES_TRANSCRIPTION_OF_ADDITIONAL_CELL_CYCLE_GENES_WHOSE_EXACT_ROLE_IN_THE_P53_PATHWAY_REMAIN_UNCERTAIN		20	-0.621982	-1.31947	0.0572973	0.0986424	1	5880	tags=65%, list=24%, signal=86%
KEGG_PANTOTHENATE_AND_COA_BIOSYNTHESIS	KEGG_PANTOTHENATE_AND_COA_BIOSYNTHESIS		16	-0.641783	-1.31822	0.0743982	0.0997057	1	5216	tags=50%, list=21%, signal=64%
BIOCARTA_RHO_PATHWAY	BIOCARTA_RHO_PATHWAY		21	-0.616473	-1.31827	0.0572354	0.0998286	1	8068	tags=71%, list=33%, signal=107%
WP_THYMIC_STROMAL_LYMPHOPOIETIN_TSLP_SIGNALING_PATHWAY	WP_THYMIC_STROMAL_LYMPHOPOIETIN_TSLP_SIGNALING_PATHWAY		45	-0.564806	-1.31799	0.0343035	0.0998464	1	6340	tags=64%, list=26%, signal=87%
REACTOME_SYNTHESIS_OF_ACTIVE_UBIQUITIN_ROLES_OF_E1_AND_E2_ENZYMES	REACTOME_SYNTHESIS_OF_ACTIVE_UBIQUITIN_ROLES_OF_E1_AND_E2_ENZYMES		29	-0.594742	-1.31763	0.0383795	0.09997	1	6220	tags=86%, list=26%, signal=116%
REACTOME_RAB_GERANYLGERANYLATION	REACTOME_RAB_GERANYLGERANYLATION		62	-0.561438	-1.31749	0.0184049	0.0999779	1	4959	tags=42%, list=20%, signal=53%
REACTOME_APOPTOTIC_FACTOR_MEDIATED_RESPONSE	REACTOME_APOPTOTIC_FACTOR_MEDIATED_RESPONSE		17	-0.628936	-1.31773	0.0647948	0.100032	1	7119	tags=71%, list=29%, signal=100%
WP_MICRORNAS_IN_CARDIOMYOCYTE_HYPERTROPHY	WP_MICRORNAS_IN_CARDIOMYOCYTE_HYPERTROPHY		79	-0.544347	-1.31721	0.00910931	0.100176	1	8474	tags=65%, list=35%, signal=99%
KEGG_INOSITOL_PHOSPHATE_METABOLISM	KEGG_INOSITOL_PHOSPHATE_METABOLISM		53	-0.562192	-1.31672	0.0244898	0.100693	1	7974	tags=70%, list=33%, signal=104%
REACTOME_TBC_RABGAPS	REACTOME_TBC_RABGAPS		42	-0.579406	-1.31628	0.018711	0.101041	1	7351	tags=71%, list=30%, signal=102%
WP_PI3KAKTMTOR_SIGNALING_PATHWAY_AND_THERAPEUTIC_OPPORTUNITIES	WP_PI3KAKTMTOR_SIGNALING_PATHWAY_AND_THERAPEUTIC_OPPORTUNITIES		30	-0.594933	-1.31526	0.0454065	0.101545	1	7114	tags=77%, list=29%, signal=108%
WP_STRUCTURAL_PATHWAY_OF_INTERLEUKIN_1_IL1	WP_STRUCTURAL_PATHWAY_OF_INTERLEUKIN_1_IL1		48	-0.566003	-1.31562	0.026749	0.101595	1	6265	tags=77%, list=26%, signal=104%
PID_FAS_PATHWAY	PID_FAS_PATHWAY		37	-0.57933	-1.3153	0.0407523	0.101674	1	6870	tags=76%, list=28%, signal=105%
BIOCARTA_EFP_PATHWAY	BIOCARTA_EFP_PATHWAY		16	-0.637289	-1.31565	0.0608696	0.101716	1	3855	tags=44%, list=16%, signal=52%
KEGG_BASAL_TRANSCRIPTION_FACTORS	KEGG_BASAL_TRANSCRIPTION_FACTORS		34	-0.582972	-1.3153	0.0428422	0.101836	1	7379	tags=65%, list=30%, signal=93%
REACTOME_INSULIN_RECEPTOR_RECYCLING	REACTOME_INSULIN_RECEPTOR_RECYCLING		25	-0.611338	-1.31484	0.0472689	0.101848	1	3311	tags=36%, list=14%, signal=42%
WP_TCA_CYCLE_AKA_KREBS_OR_CITRIC_ACID_CYCLE	WP_TCA_CYCLE_AKA_KREBS_OR_CITRIC_ACID_CYCLE		18	-0.638101	-1.31471	0.0664523	0.101851	1	5613	tags=78%, list=23%, signal=101%
WP_TNF_ALPHA_SIGNALING_PATHWAY	WP_TNF_ALPHA_SIGNALING_PATHWAY		90	-0.542647	-1.31491	0.00808898	0.101894	1	6265	tags=66%, list=26%, signal=88%
WP_INTRAFLAGELLAR_TRANSPORT_PROTEINS_BINDING_TO_DYNEIN	WP_INTRAFLAGELLAR_TRANSPORT_PROTEINS_BINDING_TO_DYNEIN		26	-0.597287	-1.31422	0.0540254	0.102082	1	6751	tags=73%, list=28%, signal=101%
REACTOME_SEPARATION_OF_SISTER_CHROMATIDS	REACTOME_SEPARATION_OF_SISTER_CHROMATIDS		178	-0.524223	-1.31426	0	0.102202	1	6762	tags=57%, list=28%, signal=79%
SIG_PIP3_SIGNALING_IN_B_LYMPHOCYTES	SIG_PIP3_SIGNALING_IN_B_LYMPHOCYTES		36	-0.582843	-1.31383	0.034375	0.102436	1	6734	tags=61%, list=28%, signal=84%
REACTOME_N_GLYCAN_ANTENNAE_ELONGATION_IN_THE_MEDIAL_TRANS_GOLGI	REACTOME_N_GLYCAN_ANTENNAE_ELONGATION_IN_THE_MEDIAL_TRANS_GOLGI		25	-0.603205	-1.31335	0.0599572	0.102699	1	8473	tags=68%, list=35%, signal=104%
WP_MAPK_SIGNALING_PATHWAY	WP_MAPK_SIGNALING_PATHWAY		228	-0.526196	-1.31339	0	0.102826	1	6284	tags=46%, list=26%, signal=61%
REACTOME_PYRUVATE_METABOLISM	REACTOME_PYRUVATE_METABOLISM		29	-0.594665	-1.31265	0.0515247	0.103305	1	6158	tags=59%, list=25%, signal=78%
REACTOME_MITOCHONDRIAL_TRNA_AMINOACYLATION	REACTOME_MITOCHONDRIAL_TRNA_AMINOACYLATION		18	-0.629689	-1.31278	0.0587607	0.103312	1	9022	tags=100%, list=37%, signal=159%
KEGG_PANCREATIC_CANCER	KEGG_PANCREATIC_CANCER		69	-0.55038	-1.31164	0.0163099	0.103516	1	6385	tags=52%, list=26%, signal=71%
WP_MYOMETRIAL_RELAXATION_AND_CONTRACTION_PATHWAYS	WP_MYOMETRIAL_RELAXATION_AND_CONTRACTION_PATHWAYS		146	-0.531414	-1.31175	0.002002	0.103541	1	5219	tags=36%, list=21%, signal=45%
REACTOME_AUTOPHAGY	REACTOME_AUTOPHAGY		138	-0.532744	-1.31183	0.00301508	0.103602	1	6570	tags=59%, list=27%, signal=80%
WP_PROTEASOME_DEGRADATION	WP_PROTEASOME_DEGRADATION		59	-0.556941	-1.31191	0.0216049	0.103655	1	7073	tags=75%, list=29%, signal=105%
WP_SPHINGOLIPID_METABOLISM_INTEGRATED_PATHWAY	WP_SPHINGOLIPID_METABOLISM_INTEGRATED_PATHWAY		22	-0.610821	-1.31201	0.0597177	0.103677	1	8306	tags=77%, list=34%, signal=117%
REACTOME_HIV_INFECTION	REACTOME_HIV_INFECTION		223	-0.523602	-1.31203	0	0.103805	1	7729	tags=69%, list=32%, signal=100%
REACTOME_ACTIVATION_OF_BAD_AND_TRANSLOCATION_TO_MITOCHONDRIA_	REACTOME_ACTIVATION_OF_BAD_AND_TRANSLOCATION_TO_MITOCHONDRIA_		15	-0.638912	-1.31212	0.0756579	0.103874	1	8309	tags=87%, list=34%, signal=132%
REACTOME_NEGATIVE_REGULATION_OF_MAPK_PATHWAY	REACTOME_NEGATIVE_REGULATION_OF_MAPK_PATHWAY		43	-0.576221	-1.3099	0.0186335	0.105753	1	2338	tags=35%, list=10%, signal=39%
WP_GASTRIC_CANCER_NETWORK_2	WP_GASTRIC_CANCER_NETWORK_2		31	-0.585531	-1.3092	0.0509554	0.106325	1	3866	tags=39%, list=16%, signal=46%
REACTOME_SHC_MEDIATED_CASCADE_FGFR4	REACTOME_SHC_MEDIATED_CASCADE_FGFR4		16	-0.639633	-1.30928	0.0771704	0.106411	1	3417	tags=44%, list=14%, signal=51%
REACTOME_DNA_REPLICATION	REACTOME_DNA_REPLICATION		126	-0.533164	-1.30889	0.00100806	0.106561	1	7073	tags=60%, list=29%, signal=85%
REACTOME_CASPASE_ACTIVATION_VIA_EXTRINSIC_APOPTOTIC_SIGNALLING_PATHWAY	REACTOME_CASPASE_ACTIVATION_VIA_EXTRINSIC_APOPTOTIC_SIGNALLING_PATHWAY		24	-0.604542	-1.30827	0.0591398	0.107068	1	4257	tags=50%, list=17%, signal=61%
REACTOME_MITOCHONDRIAL_CALCIUM_ION_TRANSPORT	REACTOME_MITOCHONDRIAL_CALCIUM_ION_TRANSPORT		21	-0.61871	-1.30839	0.0602799	0.107069	1	5914	tags=57%, list=24%, signal=75%
WP_SYNAPTIC_SIGNALING_PATHWAYS_ASSOCIATED_WITH_AUTISM_SPECTRUM_DISORDER	WP_SYNAPTIC_SIGNALING_PATHWAYS_ASSOCIATED_WITH_AUTISM_SPECTRUM_DISORDER		48	-0.566019	-1.30813	0.0227743	0.107099	1	7086	tags=58%, list=29%, signal=82%
REACTOME_SUMOYLATION_OF_DNA_REPLICATION_PROTEINS	REACTOME_SUMOYLATION_OF_DNA_REPLICATION_PROTEINS		44	-0.573132	-1.30775	0.0383023	0.107288	1	6708	tags=68%, list=28%, signal=94%
REACTOME_METABOLISM_OF_STEROIDS	REACTOME_METABOLISM_OF_STEROIDS		134	-0.530523	-1.30779	0.00200602	0.1074	1	7231	tags=51%, list=30%, signal=72%
REACTOME_ACTIVATION_OF_BH3_ONLY_PROTEINS	REACTOME_ACTIVATION_OF_BH3_ONLY_PROTEINS		30	-0.593593	-1.30746	0.0443506	0.10755	1	3872	tags=43%, list=16%, signal=51%
WP_SPHINGOLIPID_METABOLISM_GENERAL_OVERVIEW	WP_SPHINGOLIPID_METABOLISM_GENERAL_OVERVIEW		21	-0.608024	-1.30731	0.0568669	0.107583	1	8306	tags=76%, list=34%, signal=116%
BIOCARTA_CTCF_PATHWAY	BIOCARTA_CTCF_PATHWAY		24	-0.599038	-1.30681	0.052687	0.107728	1	6385	tags=67%, list=26%, signal=90%
WP_HOSTPATHOGEN_INTERACTION_OF_HUMAN_CORONA_VIRUSES_MAPK_SIGNALING	WP_HOSTPATHOGEN_INTERACTION_OF_HUMAN_CORONA_VIRUSES_MAPK_SIGNALING		36	-0.578152	-1.30687	0.0436137	0.107833	1	4063	tags=44%, list=17%, signal=53%
REACTOME_POST_CHAPERONIN_TUBULIN_FOLDING_PATHWAY	REACTOME_POST_CHAPERONIN_TUBULIN_FOLDING_PATHWAY		20	-0.620332	-1.30688	0.0687831	0.107989	1	2217	tags=30%, list=9%, signal=33%
BIOCARTA_TFF_PATHWAY	BIOCARTA_TFF_PATHWAY		21	-0.618105	-1.30593	0.0511182	0.10879	1	6690	tags=71%, list=27%, signal=98%
BIOCARTA_AKT_PATHWAY	BIOCARTA_AKT_PATHWAY		22	-0.611558	-1.30569	0.0581395	0.108913	1	6385	tags=68%, list=26%, signal=92%
REACTOME_DNA_DAMAGE_BYPASS	REACTOME_DNA_DAMAGE_BYPASS		46	-0.561762	-1.30481	0.0379877	0.109943	1	6623	tags=70%, list=27%, signal=95%
REACTOME_GLUCOSE_METABOLISM	REACTOME_GLUCOSE_METABOLISM		85	-0.543269	-1.30432	0.0191726	0.110304	1	7836	tags=62%, list=32%, signal=92%
REACTOME_PEROXISOMAL_LIPID_METABOLISM	REACTOME_PEROXISOMAL_LIPID_METABOLISM		28	-0.585568	-1.30436	0.0567227	0.110401	1	6531	tags=61%, list=27%, signal=83%
REACTOME_INTERLEUKIN_2_FAMILY_SIGNALING	REACTOME_INTERLEUKIN_2_FAMILY_SIGNALING		42	-0.567076	-1.30389	0.0411523	0.110762	1	4307	tags=45%, list=18%, signal=55%
WP_ONE_CARBON_METABOLISM	WP_ONE_CARBON_METABOLISM		29	-0.587637	-1.30363	0.0486258	0.11092	1	6225	tags=45%, list=26%, signal=60%
REACTOME_CELL_CYCLE_CHECKPOINTS	REACTOME_CELL_CYCLE_CHECKPOINTS		246	-0.517615	-1.30338	0.002002	0.111113	1	7073	tags=59%, list=29%, signal=83%
WP_SARS_CORONAVIRUS_AND_INNATE_IMMUNITY	WP_SARS_CORONAVIRUS_AND_INNATE_IMMUNITY		19	-0.618864	-1.30305	0.0724175	0.111379	1	8677	tags=84%, list=36%, signal=131%
REACTOME_CLASS_I_MHC_MEDIATED_ANTIGEN_PROCESSING_PRESENTATION	REACTOME_CLASS_I_MHC_MEDIATED_ANTIGEN_PROCESSING_PRESENTATION		354	-0.515509	-1.30276	0	0.111466	1	7073	tags=62%, list=29%, signal=86%
REACTOME_VEGFR2_MEDIATED_VASCULAR_PERMEABILITY	REACTOME_VEGFR2_MEDIATED_VASCULAR_PERMEABILITY		27	-0.598897	-1.30278	0.0488323	0.111607	1	6304	tags=63%, list=26%, signal=85%
ST_G_ALPHA_I_PATHWAY	ST_G_ALPHA_I_PATHWAY		35	-0.582648	-1.30234	0.0365726	0.111837	1	6817	tags=54%, list=28%, signal=75%
BIOCARTA_CHREBP_PATHWAY	BIOCARTA_CHREBP_PATHWAY		18	-0.622327	-1.30219	0.0745614	0.111875	1	5888	tags=56%, list=24%, signal=73%
WP_CANONICAL_AND_NONCANONICAL_TGFB_SIGNALING	WP_CANONICAL_AND_NONCANONICAL_TGFB_SIGNALING		17	-0.623397	-1.30164	0.0828848	0.112571	1	3744	tags=47%, list=15%, signal=56%
KEGG_TYPE_II_DIABETES_MELLITUS	KEGG_TYPE_II_DIABETES_MELLITUS		43	0.499672	1.62126	0.0294118	0.112596	0.84	302	tags=12%, list=1%, signal=12%
REACTOME_RAP1_SIGNALLING	REACTOME_RAP1_SIGNALLING		16	-0.637557	-1.30149	0.0701187	0.112605	1	6845	tags=69%, list=28%, signal=96%
KEGG_ANTIGEN_PROCESSING_AND_PRESENTATION	KEGG_ANTIGEN_PROCESSING_AND_PRESENTATION		67	0.443972	1.61485	0	0.113102	0.846	674	tags=27%, list=3%, signal=28%
REACTOME_CONSTITUTIVE_SIGNALING_BY_ABERRANT_PI3K_IN_CANCER	REACTOME_CONSTITUTIVE_SIGNALING_BY_ABERRANT_PI3K_IN_CANCER		68	0.452169	1.63171	0.0434783	0.11335	0.814	852	tags=13%, list=4%, signal=14%
WP_DEVELOPMENT_AND_HETEROGENEITY_OF_THE_ILC_FAMILY	WP_DEVELOPMENT_AND_HETEROGENEITY_OF_THE_ILC_FAMILY		28	0.529381	1.62464	0.0188679	0.113676	0.833	285	tags=11%, list=1%, signal=11%
REACTOME_INTERACTIONS_OF_VPR_WITH_HOST_CELLULAR_PROTEINS	REACTOME_INTERACTIONS_OF_VPR_WITH_HOST_CELLULAR_PROTEINS		35	-0.581508	-1.29992	0.0441177	0.113933	1	7729	tags=83%, list=32%, signal=121%
REACTOME_G_PROTEIN_MEDIATED_EVENTS	REACTOME_G_PROTEIN_MEDIATED_EVENTS		52	-0.560363	-1.29999	0.020555	0.114009	1	6280	tags=46%, list=26%, signal=62%
REACTOME_HIV_ELONGATION_ARREST_AND_RECOVERY	REACTOME_HIV_ELONGATION_ARREST_AND_RECOVERY		29	-0.583659	-1.30033	0.0613108	0.114082	1	9044	tags=76%, list=37%, signal=121%
KEGG_PENTOSE_PHOSPHATE_PATHWAY	KEGG_PENTOSE_PHOSPHATE_PATHWAY		24	-0.605209	-1.30017	0.0592034	0.114141	1	4575	tags=42%, list=19%, signal=51%
REACTOME_TIE2_SIGNALING	REACTOME_TIE2_SIGNALING		16	-0.633708	-1.30002	0.079558	0.114144	1	3708	tags=56%, list=15%, signal=66%
WP_KISSPEPTINKISSPEPTIN_RECEPTOR_SYSTEM_IN_THE_OVARY	WP_KISSPEPTINKISSPEPTIN_RECEPTOR_SYSTEM_IN_THE_OVARY		36	-0.578797	-1.29958	0.0406674	0.114179	1	6690	tags=58%, list=27%, signal=80%
REACTOME_MITOTIC_G2_G2_M_PHASES	REACTOME_MITOTIC_G2_G2_M_PHASES		191	-0.519552	-1.29887	0.001	0.114465	1	7073	tags=64%, list=29%, signal=89%
BIOCARTA_IGF1R_PATHWAY	BIOCARTA_IGF1R_PATHWAY		23	-0.60877	-1.29895	0.0604752	0.114523	1	6690	tags=74%, list=27%, signal=102%
REACTOME_ABC_FAMILY_PROTEINS_MEDIATED_TRANSPORT	REACTOME_ABC_FAMILY_PROTEINS_MEDIATED_TRANSPORT		99	-0.53436	-1.29903	0.0100402	0.114587	1	7299	tags=58%, list=30%, signal=82%
REACTOME_MEIOSIS	REACTOME_MEIOSIS		55	-0.557606	-1.29858	0.0267215	0.114706	1	6461	tags=51%, list=27%, signal=69%
REACTOME_DEACTIVATION_OF_THE_BETA_CATENIN_TRANSACTIVATING_COMPLEX	REACTOME_DEACTIVATION_OF_THE_BETA_CATENIN_TRANSACTIVATING_COMPLEX		41	-0.569774	-1.29906	0.0434783	0.114724	1	4146	tags=46%, list=17%, signal=56%
REACTOME_DOWNSTREAM_SIGNAL_TRANSDUCTION	REACTOME_DOWNSTREAM_SIGNAL_TRANSDUCTION		28	-0.593156	-1.29818	0.0630342	0.115109	1	3708	tags=46%, list=15%, signal=55%
REACTOME_VXPX_CARGO_TARGETING_TO_CILIUM	REACTOME_VXPX_CARGO_TARGETING_TO_CILIUM		18	-0.630396	-1.29804	0.074514	0.115122	1	8320	tags=83%, list=34%, signal=127%
PID_IL27_PATHWAY	PID_IL27_PATHWAY		24	-0.597662	-1.29773	0.0723404	0.115412	1	5524	tags=46%, list=23%, signal=59%
REACTOME_RHO_GTPASES_ACTIVATE_NADPH_OXIDASES	REACTOME_RHO_GTPASES_ACTIVATE_NADPH_OXIDASES		23	-0.603953	-1.29745	0.0691892	0.115648	1	6690	tags=52%, list=27%, signal=72%
REACTOME_PEROXISOMAL_PROTEIN_IMPORT	REACTOME_PEROXISOMAL_PROTEIN_IMPORT		60	-0.547549	-1.29676	0.029382	0.116413	1	6620	tags=60%, list=27%, signal=82%
REACTOME_FRS_MEDIATED_FGFR3_SIGNALING	REACTOME_FRS_MEDIATED_FGFR3_SIGNALING		18	-0.619528	-1.29645	0.0774194	0.11669	1	3708	tags=44%, list=15%, signal=52%
REACTOME_SUMOYLATION_OF_TRANSCRIPTION_FACTORS	REACTOME_SUMOYLATION_OF_TRANSCRIPTION_FACTORS		20	-0.616805	-1.29621	0.0721103	0.116868	1	5721	tags=50%, list=24%, signal=65%
PID_WNT_CANONICAL_PATHWAY	PID_WNT_CANONICAL_PATHWAY		19	-0.614576	-1.29546	0.0785791	0.117768	1	6750	tags=68%, list=28%, signal=95%
ST_T_CELL_SIGNAL_TRANSDUCTION	ST_T_CELL_SIGNAL_TRANSDUCTION		44	-0.568373	-1.29517	0.0339856	0.118025	1	7182	tags=59%, list=30%, signal=84%
REACTOME_INTRAFLAGELLAR_TRANSPORT	REACTOME_INTRAFLAGELLAR_TRANSPORT		51	-0.558161	-1.29441	0.0266121	0.118955	1	5755	tags=55%, list=24%, signal=72%
BIOCARTA_ECM_PATHWAY	BIOCARTA_ECM_PATHWAY		19	-0.624727	-1.29367	0.0678149	0.119894	1	7437	tags=84%, list=31%, signal=121%
KEGG_GLYCOSYLPHOSPHATIDYLINOSITOL_GPI_ANCHOR_BIOSYNTHESIS	KEGG_GLYCOSYLPHOSPHATIDYLINOSITOL_GPI_ANCHOR_BIOSYNTHESIS		24	-0.596633	-1.29347	0.0618997	0.120053	1	7963	tags=75%, list=33%, signal=111%
REACTOME_PROCESSING_OF_INTRONLESS_PRE_MRNAS	REACTOME_PROCESSING_OF_INTRONLESS_PRE_MRNAS		19	-0.620547	-1.29235	0.0705128	0.121014	1	5100	tags=58%, list=21%, signal=73%
BIOCARTA_FMLP_PATHWAY	BIOCARTA_FMLP_PATHWAY		32	-0.582674	-1.29265	0.0643821	0.121102	1	6690	tags=72%, list=27%, signal=99%
WP_REGULATION_OF_APOPTOSIS_BY_PARATHYROID_HORMONERELATED_PROTEIN	WP_REGULATION_OF_APOPTOSIS_BY_PARATHYROID_HORMONERELATED_PROTEIN		22	-0.604157	-1.2924	0.0752119	0.121118	1	6684	tags=45%, list=27%, signal=63%
WP_TUMOR_SUPPRESSOR_ACTIVITY_OF_SMARCB1	WP_TUMOR_SUPPRESSOR_ACTIVITY_OF_SMARCB1		29	-0.590196	-1.29247	0.052687	0.1212	1	2821	tags=38%, list=12%, signal=43%
REACTOME_G_PROTEIN_BETA_GAMMA_SIGNALLING	REACTOME_G_PROTEIN_BETA_GAMMA_SIGNALLING		30	-0.581122	-1.29154	0.0634921	0.121997	1	8704	tags=70%, list=36%, signal=109%
REACTOME_FORMATION_OF_THE_BETA_CATENIN_TCF_TRANSACTIVATING_COMPLEX	REACTOME_FORMATION_OF_THE_BETA_CATENIN_TCF_TRANSACTIVATING_COMPLEX		31	-0.582861	-1.29113	0.06	0.122246	1	4416	tags=48%, list=18%, signal=59%
WP_G13_SIGNALING_PATHWAY	WP_G13_SIGNALING_PATHWAY		38	-0.56759	-1.2912	0.0426639	0.122321	1	6864	tags=58%, list=28%, signal=81%
REACTOME_FRS_MEDIATED_FGFR2_SIGNALING	REACTOME_FRS_MEDIATED_FGFR2_SIGNALING		20	-0.613935	-1.29023	0.0661605	0.123061	1	3708	tags=40%, list=15%, signal=47%
PID_AURORA_B_PATHWAY	PID_AURORA_B_PATHWAY		37	-0.572489	-1.29028	0.0471204	0.12317	1	1223	tags=22%, list=5%, signal=23%
PID_EPHA_FWDPATHWAY	PID_EPHA_FWDPATHWAY		31	-0.578691	-1.29002	0.0470219	0.123192	1	6711	tags=48%, list=28%, signal=67%
BIOCARTA_MPR_PATHWAY	BIOCARTA_MPR_PATHWAY		21	-0.609783	-1.29033	0.0645856	0.123277	1	6690	tags=52%, list=27%, signal=72%
REACTOME_SIGNALING_BY_PDGFR_IN_DISEASE	REACTOME_SIGNALING_BY_PDGFR_IN_DISEASE		20	-0.607497	-1.28973	0.0533049	0.123455	1	6819	tags=70%, list=28%, signal=97%
WP_NICOTINE_ACTIVITY_ON_DOPAMINERGIC_NEURONS	WP_NICOTINE_ACTIVITY_ON_DOPAMINERGIC_NEURONS		17	-0.620019	-1.28937	0.0956989	0.123841	1	7417	tags=47%, list=30%, signal=68%
REACTOME_RNA_POLYMERASE_III_TRANSCRIPTION_INITIATION_FROM_TYPE_1_PROMOTER	REACTOME_RNA_POLYMERASE_III_TRANSCRIPTION_INITIATION_FROM_TYPE_1_PROMOTER		28	-0.591563	-1.28918	0.0601901	0.123932	1	8691	tags=75%, list=36%, signal=117%
PID_ATF2_PATHWAY	PID_ATF2_PATHWAY		56	-0.545287	-1.28872	0.0419223	0.124481	1	1517	tags=25%, list=6%, signal=27%
WP_IL18_SIGNALING_PATHWAY	WP_IL18_SIGNALING_PATHWAY		251	-0.512402	-1.28839	0	0.124597	1	5651	tags=40%, list=23%, signal=51%
PID_S1P_S1P1_PATHWAY	PID_S1P_S1P1_PATHWAY		21	-0.603939	-1.28844	0.0835141	0.124716	1	6690	tags=48%, list=27%, signal=66%
REACTOME_MICRORNA_MIRNA_BIOGENESIS	REACTOME_MICRORNA_MIRNA_BIOGENESIS		24	-0.594158	-1.28771	0.0721868	0.125436	1	9044	tags=79%, list=37%, signal=126%
WP_FIBRIN_COMPLEMENT_RECEPTOR_3_SIGNALING_PATHWAY	WP_FIBRIN_COMPLEMENT_RECEPTOR_3_SIGNALING_PATHWAY		38	-0.567187	-1.28737	0.0476684	0.125786	1	6705	tags=58%, list=28%, signal=80%
WP_GLUTATHIONE_METABOLISM	WP_GLUTATHIONE_METABOLISM		17	-0.625804	-1.28714	0.075693	0.125927	1	5305	tags=41%, list=22%, signal=53%
SIG_INSULIN_RECEPTOR_PATHWAY_IN_CARDIAC_MYOCYTES	SIG_INSULIN_RECEPTOR_PATHWAY_IN_CARDIAC_MYOCYTES		49	-0.55692	-1.28663	0.0317949	0.126555	1	6965	tags=63%, list=29%, signal=88%
REACTOME_INTERLEUKIN_12_FAMILY_SIGNALING	REACTOME_INTERLEUKIN_12_FAMILY_SIGNALING		55	-0.545332	-1.28554	0.0356053	0.127106	1	3347	tags=35%, list=14%, signal=40%
REACTOME_PROCESSING_OF_DNA_DOUBLE_STRAND_BREAK_ENDS	REACTOME_PROCESSING_OF_DNA_DOUBLE_STRAND_BREAK_ENDS		60	-0.545321	-1.28595	0.024565	0.127215	1	7439	tags=67%, list=31%, signal=96%
REACTOME_REGULATION_OF_TP53_ACTIVITY	REACTOME_REGULATION_OF_TP53_ACTIVITY		155	-0.519046	-1.28605	0.00400802	0.127228	1	6604	tags=59%, list=27%, signal=80%
REACTOME_PHOSPHORYLATION_SITE_MUTANTS_OF_CTNNB1_ARE_NOT_TARGETED_TO_THE_PROTEASOME_BY_THE_DESTRUCTION_COMPLEX	REACTOME_PHOSPHORYLATION_SITE_MUTANTS_OF_CTNNB1_ARE_NOT_TARGETED_TO_THE_PROTEASOME_BY_THE_DESTRUCTION_COMPLEX		15	-0.630599	-1.28556	0.0890558	0.127256	1	2327	tags=60%, list=10%, signal=66%
BIOCARTA_BARRESTIN_SRC_PATHWAY	BIOCARTA_BARRESTIN_SRC_PATHWAY		15	-0.641728	-1.28564	0.083151	0.127324	1	6711	tags=73%, list=28%, signal=101%
WP_FATTY_ACID_BETA_OXIDATION	WP_FATTY_ACID_BETA_OXIDATION		32	-0.579392	-1.28574	0.0643154	0.12734	1	8067	tags=72%, list=33%, signal=107%
WP_RELATIONSHIP_BETWEEN_INFLAMMATION_COX2_AND_EGFR	WP_RELATIONSHIP_BETWEEN_INFLAMMATION_COX2_AND_EGFR		25	-0.588756	-1.28501	0.0687831	0.127575	1	6690	tags=52%, list=27%, signal=72%
REACTOME_TRAF6_MEDIATED_NF_KB_ACTIVATION	REACTOME_TRAF6_MEDIATED_NF_KB_ACTIVATION		24	-0.594154	-1.28505	0.0538793	0.127698	1	6719	tags=75%, list=28%, signal=104%
PID_INSULIN_PATHWAY	PID_INSULIN_PATHWAY		43	-0.557748	-1.28435	0.0463918	0.128042	1	8553	tags=77%, list=35%, signal=118%
REACTOME_RHO_GTPASES_ACTIVATE_FORMINS	REACTOME_RHO_GTPASES_ACTIVATE_FORMINS		129	-0.524396	-1.28421	0.00904523	0.128077	1	6751	tags=51%, list=28%, signal=70%
WP_MITOCHONDRIAL_GENE_EXPRESSION	WP_MITOCHONDRIAL_GENE_EXPRESSION		17	-0.618866	-1.2844	0.0857143	0.128167	1	6656	tags=65%, list=27%, signal=89%
PID_ECADHERIN_NASCENT_AJ_PATHWAY	PID_ECADHERIN_NASCENT_AJ_PATHWAY		38	-0.571636	-1.28448	0.0389064	0.128232	1	6431	tags=58%, list=26%, signal=79%
KEGG_LONG_TERM_POTENTIATION	KEGG_LONG_TERM_POTENTIATION		61	-0.54503	-1.28395	0.0163432	0.128306	1	7500	tags=56%, list=31%, signal=80%
KEGG_PPAR_SIGNALING_PATHWAY	KEGG_PPAR_SIGNALING_PATHWAY		59	-0.538852	-1.28308	0.0344478	0.129407	1	6282	tags=41%, list=26%, signal=55%
KEGG_CYSTEINE_AND_METHIONINE_METABOLISM	KEGG_CYSTEINE_AND_METHIONINE_METABOLISM		33	-0.569234	-1.28271	0.0462671	0.1296	1	2926	tags=39%, list=12%, signal=45%
WP_REGULATION_OF_MICROTUBULE_CYTOSKELETON	WP_REGULATION_OF_MICROTUBULE_CYTOSKELETON		45	-0.551847	-1.2828	0.0484536	0.12967	1	7437	tags=56%, list=31%, signal=80%
WP_ELECTRON_TRANSPORT_CHAIN_OXPHOS_SYSTEM_IN_MITOCHONDRIA	WP_ELECTRON_TRANSPORT_CHAIN_OXPHOS_SYSTEM_IN_MITOCHONDRIA		85	0.417754	1.58507	0	0.131446	0.888	850	tags=32%, list=3%, signal=33%
REACTOME_CLASS_I_PEROXISOMAL_MEMBRANE_PROTEIN_IMPORT	REACTOME_CLASS_I_PEROXISOMAL_MEMBRANE_PROTEIN_IMPORT		20	-0.601648	-1.2812	0.0793991	0.131641	1	7984	tags=85%, list=33%, signal=126%
REACTOME_MITOCHONDRIAL_BIOGENESIS	REACTOME_MITOCHONDRIAL_BIOGENESIS		72	-0.538795	-1.28124	0.0274949	0.131749	1	8784	tags=75%, list=36%, signal=117%
WP_SENESCENCE_AND_AUTOPHAGY_IN_CANCER	WP_SENESCENCE_AND_AUTOPHAGY_IN_CANCER		103	-0.525805	-1.28097	0.0121335	0.131828	1	6002	tags=57%, list=25%, signal=76%
WP_CELL_DIFFERENTIATION_INDEX_EXPANDED	WP_CELL_DIFFERENTIATION_INDEX_EXPANDED		17	-0.627489	-1.28073	0.0886918	0.132001	1	5426	tags=41%, list=22%, signal=53%
KEGG_MISMATCH_REPAIR	KEGG_MISMATCH_REPAIR		23	-0.59647	-1.28043	0.0648936	0.132301	1	6604	tags=65%, list=27%, signal=89%
REACTOME_PHOSPHOLIPID_METABOLISM	REACTOME_PHOSPHOLIPID_METABOLISM		188	-0.511804	-1.28012	0.002002	0.132608	1	7843	tags=55%, list=32%, signal=80%
REACTOME_PROTEIN_FOLDING	REACTOME_PROTEIN_FOLDING		96	-0.524119	-1.27994	0.0131048	0.132729	1	3970	tags=34%, list=16%, signal=41%
PID_FANCONI_PATHWAY	PID_FANCONI_PATHWAY		41	-0.55791	-1.2795	0.0533881	0.133258	1	7439	tags=66%, list=31%, signal=95%
WP_SMALL_LIGAND_GPCRS	WP_SMALL_LIGAND_GPCRS		16	-0.62616	-1.27902	0.098913	0.133613	1	1624	tags=19%, list=7%, signal=20%
WP_NEPHROTIC_SYNDROME	WP_NEPHROTIC_SYNDROME		40	-0.568554	-1.27905	0.0560748	0.133738	1	6035	tags=35%, list=25%, signal=46%
REACTOME_CELL_CELL_COMMUNICATION	REACTOME_CELL_CELL_COMMUNICATION		116	-0.52138	-1.27854	0.00501002	0.134212	1	3918	tags=23%, list=16%, signal=28%
REACTOME_MISMATCH_REPAIR	REACTOME_MISMATCH_REPAIR		15	-0.635502	-1.27823	0.100988	0.134533	1	6054	tags=67%, list=25%, signal=89%
WP_IL2_SIGNALING_PATHWAY	WP_IL2_SIGNALING_PATHWAY		42	-0.563581	-1.27796	0.0510417	0.134792	1	4293	tags=57%, list=18%, signal=69%
REACTOME_FATTY_ACID_METABOLISM	REACTOME_FATTY_ACID_METABOLISM		160	-0.515063	-1.27726	0.003003	0.135759	1	6859	tags=46%, list=28%, signal=64%
KEGG_BUTANOATE_METABOLISM	KEGG_BUTANOATE_METABOLISM		31	-0.572371	-1.27714	0.0706751	0.135764	1	6569	tags=61%, list=27%, signal=84%
REACTOME_CELL_DEATH_SIGNALLING_VIA_NRAGE_NRIF_AND_NADE	REACTOME_CELL_DEATH_SIGNALLING_VIA_NRAGE_NRIF_AND_NADE		75	-0.527501	-1.27646	0.0264766	0.136708	1	6523	tags=49%, list=27%, signal=67%
WP_RAS_SIGNALING	WP_RAS_SIGNALING		168	-0.514188	-1.27559	0.005005	0.137497	1	7182	tags=44%, list=30%, signal=62%
WP_SPHINGOLIPID_PATHWAY	WP_SPHINGOLIPID_PATHWAY		27	-0.587406	-1.27579	0.0738397	0.137562	1	8306	tags=74%, list=34%, signal=112%
BIOCARTA_VDR_PATHWAY	BIOCARTA_VDR_PATHWAY		24	-0.591523	-1.2756	0.0638978	0.137674	1	9157	tags=83%, list=38%, signal=133%
REACTOME_FCGR3A_MEDIATED_IL10_SYNTHESIS	REACTOME_FCGR3A_MEDIATED_IL10_SYNTHESIS		37	-0.56277	-1.2749	0.0668724	0.138431	1	6711	tags=54%, list=28%, signal=75%
REACTOME_TRANSCRIPTIONAL_ACTIVATION_OF_MITOCHONDRIAL_BIOGENESIS	REACTOME_TRANSCRIPTIONAL_ACTIVATION_OF_MITOCHONDRIAL_BIOGENESIS		51	-0.549609	-1.27411	0.0423554	0.139193	1	8784	tags=76%, list=36%, signal=119%
WP_CANNABINOID_RECEPTOR_SIGNALING	WP_CANNABINOID_RECEPTOR_SIGNALING		27	-0.580482	-1.27418	0.0637149	0.139258	1	6690	tags=48%, list=27%, signal=66%
BIOCARTA_STATHMIN_PATHWAY	BIOCARTA_STATHMIN_PATHWAY		20	-0.606332	-1.27426	0.10226	0.139306	1	6602	tags=50%, list=27%, signal=69%
BIOCARTA_PML_PATHWAY	BIOCARTA_PML_PATHWAY		16	-0.617509	-1.27368	0.104752	0.139691	1	6079	tags=63%, list=25%, signal=83%
REACTOME_SARS_COV_INFECTIONS	REACTOME_SARS_COV_INFECTIONS		86	-0.525552	-1.27255	0.0221774	0.141358	1	6085	tags=55%, list=25%, signal=73%
KEGG_N_GLYCAN_BIOSYNTHESIS	KEGG_N_GLYCAN_BIOSYNTHESIS		46	-0.546189	-1.27197	0.0607966	0.142116	1	8758	tags=76%, list=36%, signal=119%
WP_AMINO_ACID_METABOLISM	WP_AMINO_ACID_METABOLISM		81	-0.529571	-1.27168	0.029382	0.14239	1	5580	tags=44%, list=23%, signal=57%
PID_LKB1_PATHWAY	PID_LKB1_PATHWAY		46	-0.546724	-1.27123	0.0606996	0.142977	1	6304	tags=59%, list=26%, signal=79%
REACTOME_DISEASES_OF_SIGNAL_TRANSDUCTION_BY_GROWTH_FACTOR_RECEPTORS_AND_SECOND_MESSENGERS	REACTOME_DISEASES_OF_SIGNAL_TRANSDUCTION_BY_GROWTH_FACTOR_RECEPTORS_AND_SECOND_MESSENGERS		370	-0.501975	-1.271	0	0.143145	1	7260	tags=57%, list=30%, signal=80%
REACTOME_MITOTIC_SPINDLE_CHECKPOINT	REACTOME_MITOTIC_SPINDLE_CHECKPOINT		106	-0.518145	-1.27033	0.0160804	0.143303	1	6165	tags=52%, list=25%, signal=69%
WP_MAP3K1_ROLE_IN_PROMOTING_AND_BLOCKING_GONADAL_DETERMINATION	WP_MAP3K1_ROLE_IN_PROMOTING_AND_BLOCKING_GONADAL_DETERMINATION		16	-0.614556	-1.27033	0.108197	0.143496	1	4764	tags=56%, list=20%, signal=70%
PID_ALK1_PATHWAY	PID_ALK1_PATHWAY		25	-0.583071	-1.2707	0.097561	0.14351	1	7316	tags=64%, list=30%, signal=91%
WP_MIRNA_REGULATION_OF_P53_PATHWAY_IN_PROSTATE_CANCER	WP_MIRNA_REGULATION_OF_P53_PATHWAY_IN_PROSTATE_CANCER		24	-0.588177	-1.27041	0.0903294	0.143575	1	8065	tags=71%, list=33%, signal=106%
PID_EPHA2_FWD_PATHWAY	PID_EPHA2_FWD_PATHWAY		19	-0.608741	-1.27047	0.0845225	0.143683	1	6498	tags=63%, list=27%, signal=86%
REACTOME_GOLGI_TO_ER_RETROGRADE_TRANSPORT	REACTOME_GOLGI_TO_ER_RETROGRADE_TRANSPORT		126	-0.512893	-1.26991	0.0110553	0.143802	1	8625	tags=63%, list=35%, signal=97%
WP_EUKARYOTIC_TRANSCRIPTION_INITIATION	WP_EUKARYOTIC_TRANSCRIPTION_INITIATION		42	-0.556156	-1.26943	0.0493827	0.144426	1	7055	tags=62%, list=29%, signal=87%
REACTOME_SIGNALING_BY_NOTCH1_PEST_DOMAIN_MUTANTS_IN_CANCER	REACTOME_SIGNALING_BY_NOTCH1_PEST_DOMAIN_MUTANTS_IN_CANCER		58	-0.541266	-1.26929	0.0480573	0.144446	1	7894	tags=69%, list=32%, signal=102%
REACTOME_MAPK_FAMILY_SIGNALING_CASCADES	REACTOME_MAPK_FAMILY_SIGNALING_CASCADES		308	-0.502182	-1.26875	0.001	0.145099	1	7073	tags=50%, list=29%, signal=70%
WP_PLATELETMEDIATED_INTERACTIONS_WITH_VASCULAR_AND_CIRCULATING_CELLS	WP_PLATELETMEDIATED_INTERACTIONS_WITH_VASCULAR_AND_CIRCULATING_CELLS		17	-0.616383	-1.26863	0.092091	0.145119	1	1092	tags=18%, list=4%, signal=18%
REACTOME_INTERLEUKIN_RECEPTOR_SHC_SIGNALING	REACTOME_INTERLEUKIN_RECEPTOR_SHC_SIGNALING		27	-0.581593	-1.26836	0.0827147	0.145339	1	4293	tags=44%, list=18%, signal=54%
WP_PATHOGENESIS_OF_SARSCOV2_MEDIATED_BY_NSP9NSP10_COMPLEX	WP_PATHOGENESIS_OF_SARSCOV2_MEDIATED_BY_NSP9NSP10_COMPLEX		19	0.540805	1.56097	0.0649351	0.145533	0.921	536	tags=21%, list=2%, signal=22%
REACTOME_INTERLEUKIN_7_SIGNALING	REACTOME_INTERLEUKIN_7_SIGNALING		23	0.523489	1.5492	0.0454545	0.146336	0.934	302	tags=17%, list=1%, signal=18%
REACTOME_FACTORS_INVOLVED_IN_MEGAKARYOCYTE_DEVELOPMENT_AND_PLATELET_PRODUCTION	REACTOME_FACTORS_INVOLVED_IN_MEGAKARYOCYTE_DEVELOPMENT_AND_PLATELET_PRODUCTION		134	-0.514124	-1.26766	0.00803213	0.146349	1	6086	tags=42%, list=25%, signal=55%
KEGG_SMALL_CELL_LUNG_CANCER	KEGG_SMALL_CELL_LUNG_CANCER		82	-0.525282	-1.2672	0.0320963	0.14697	1	6397	tags=45%, list=26%, signal=61%
WP_VEGFAVEGFR2_SIGNALING_PATHWAY	WP_VEGFAVEGFR2_SIGNALING_PATHWAY		414	-0.49803	-1.26671	0	0.147601	1	6340	tags=48%, list=26%, signal=64%
BIOCARTA_CTLA4_PATHWAY	BIOCARTA_CTLA4_PATHWAY		20	0.577115	1.5504	0.0555556	0.149604	0.932	236	tags=20%, list=1%, signal=20%
REACTOME_OVARIAN_TUMOR_DOMAIN_PROTEASES	REACTOME_OVARIAN_TUMOR_DOMAIN_PROTEASES		38	-0.559838	-1.26512	0.0601036	0.15021	1	6093	tags=63%, list=25%, signal=84%
REACTOME_BETA_CATENIN_PHOSPHORYLATION_CASCADE	REACTOME_BETA_CATENIN_PHOSPHORYLATION_CASCADE		17	-0.604858	-1.26466	0.109091	0.150824	1	2588	tags=59%, list=11%, signal=66%
REACTOME_SYNTHESIS_OF_GLYCOSYLPHOSPHATIDYLINOSITOL_GPI_	REACTOME_SYNTHESIS_OF_GLYCOSYLPHOSPHATIDYLINOSITOL_GPI_		17	-0.618872	-1.26439	0.106911	0.151077	1	7963	tags=82%, list=33%, signal=122%
REACTOME_BASE_EXCISION_REPAIR	REACTOME_BASE_EXCISION_REPAIR		44	-0.554888	-1.26419	0.0672878	0.151226	1	6981	tags=61%, list=29%, signal=86%
REACTOME_O_GLYCOSYLATION_OF_TSR_DOMAIN_CONTAINING_PROTEINS	REACTOME_O_GLYCOSYLATION_OF_TSR_DOMAIN_CONTAINING_PROTEINS		33	0.495723	1.53778	0.0384615	0.152333	0.947	1365	tags=15%, list=6%, signal=16%
REACTOME_ROLE_OF_LAT2_NTAL_LAB_ON_CALCIUM_MOBILIZATION	REACTOME_ROLE_OF_LAT2_NTAL_LAB_ON_CALCIUM_MOBILIZATION		16	-0.617758	-1.2632	0.118996	0.152799	1	3918	tags=56%, list=16%, signal=67%
PID_IGF1_PATHWAY	PID_IGF1_PATHWAY		28	-0.578937	-1.26291	0.0806794	0.152911	1	4766	tags=57%, list=20%, signal=71%
KEGG_STEROID_BIOSYNTHESIS	KEGG_STEROID_BIOSYNTHESIS		17	-0.608609	-1.26256	0.113347	0.152932	1	8687	tags=82%, list=36%, signal=128%
WP_RENIN_ANGIOTENSIN_ALDOSTERONE_SYSTEM_RAAS	WP_RENIN_ANGIOTENSIN_ALDOSTERONE_SYSTEM_RAAS		37	-0.557753	-1.26295	0.0672182	0.153013	1	3326	tags=30%, list=14%, signal=34%
KEGG_AMYOTROPHIC_LATERAL_SCLEROSIS_ALS	KEGG_AMYOTROPHIC_LATERAL_SCLEROSIS_ALS		47	-0.546096	-1.26257	0.0721649	0.15312	1	6752	tags=47%, list=28%, signal=65%
WP_UREA_CYCLE_AND_ASSOCIATED_PATHWAYS	WP_UREA_CYCLE_AND_ASSOCIATED_PATHWAYS		21	-0.597405	-1.26231	0.100427	0.153201	1	4808	tags=38%, list=20%, signal=47%
REACTOME_RNA_POLYMERASE_III_TRANSCRIPTION_INITIATION_FROM_TYPE_3_PROMOTER	REACTOME_RNA_POLYMERASE_III_TRANSCRIPTION_INITIATION_FROM_TYPE_3_PROMOTER		28	-0.57456	-1.26259	0.0922432	0.153286	1	8101	tags=68%, list=33%, signal=102%
ST_MYOCYTE_AD_PATHWAY	ST_MYOCYTE_AD_PATHWAY		24	-0.579737	-1.26201	0.0962567	0.153562	1	6817	tags=50%, list=28%, signal=69%
REACTOME_BINDING_AND_UPTAKE_OF_LIGANDS_BY_SCAVENGER_RECEPTORS	REACTOME_BINDING_AND_UPTAKE_OF_LIGANDS_BY_SCAVENGER_RECEPTORS		38	0.480218	1.52362	0.0217391	0.155065	0.954	805	tags=18%, list=3%, signal=19%
PID_AJDISS_2PATHWAY	PID_AJDISS_2PATHWAY		46	-0.546445	-1.261	0.0548654	0.155158	1	5717	tags=35%, list=23%, signal=45%
WP_TP53_NETWORK	WP_TP53_NETWORK		18	0.520719	1.51904	0.0740741	0.155458	0.958	9	tags=11%, list=0%, signal=11%
REACTOME_CONSTITUTIVE_SIGNALING_BY_EGFRVIII	REACTOME_CONSTITUTIVE_SIGNALING_BY_EGFRVIII		15	-0.630066	-1.26036	0.104918	0.156087	1	3417	tags=53%, list=14%, signal=62%
REACTOME_FRS_MEDIATED_FGFR4_SIGNALING	REACTOME_FRS_MEDIATED_FGFR4_SIGNALING		18	-0.607622	-1.25995	0.117517	0.156435	1	3708	tags=44%, list=15%, signal=52%
WP_TCA_CYCLE_AND_DEFICIENCY_OF_PYRUVATE_DEHYDROGENASE_COMPLEX_PDHC	WP_TCA_CYCLE_AND_DEFICIENCY_OF_PYRUVATE_DEHYDROGENASE_COMPLEX_PDHC		16	-0.620399	-1.25996	0.101931	0.15662	1	4517	tags=63%, list=19%, signal=77%
SIG_REGULATION_OF_THE_ACTIN_CYTOSKELETON_BY_RHO_GTPASES	SIG_REGULATION_OF_THE_ACTIN_CYTOSKELETON_BY_RHO_GTPASES		32	-0.557777	-1.25968	0.0878661	0.156714	1	7182	tags=63%, list=30%, signal=89%
PID_FGF_PATHWAY	PID_FGF_PATHWAY		51	-0.541595	-1.25952	0.0608247	0.156787	1	4063	tags=29%, list=17%, signal=35%
REACTOME_SIGNALING_BY_EGFR_IN_CANCER	REACTOME_SIGNALING_BY_EGFR_IN_CANCER		25	0.521483	1.52477	0.0597015	0.158534	0.954	236	tags=16%, list=1%, signal=16%
WP_ROLE_OF_OSX_AND_MIRNAS_IN_TOOTH_DEVELOPMENT	WP_ROLE_OF_OSX_AND_MIRNAS_IN_TOOTH_DEVELOPMENT		16	-0.616289	-1.25836	0.110151	0.158659	1	4033	tags=25%, list=17%, signal=30%
BIOCARTA_GCR_PATHWAY	BIOCARTA_GCR_PATHWAY		17	-0.610389	-1.25796	0.109392	0.159148	1	6385	tags=59%, list=26%, signal=80%
REACTOME_COOPERATION_OF_PREFOLDIN_AND_TRIC_CCT_IN_ACTIN_AND_TUBULIN_FOLDING	REACTOME_COOPERATION_OF_PREFOLDIN_AND_TRIC_CCT_IN_ACTIN_AND_TUBULIN_FOLDING		30	-0.563861	-1.25693	0.0762712	0.160608	1	2613	tags=33%, list=11%, signal=37%
REACTOME_HDR_THROUGH_SINGLE_STRAND_ANNEALING_SSA_	REACTOME_HDR_THROUGH_SINGLE_STRAND_ANNEALING_SSA_		36	-0.549683	-1.257	0.0699374	0.16069	1	9082	tags=72%, list=37%, signal=115%
SIG_BCR_SIGNALING_PATHWAY	SIG_BCR_SIGNALING_PATHWAY		46	-0.553951	-1.25675	0.0545829	0.160723	1	6817	tags=65%, list=28%, signal=90%
PID_TRKR_PATHWAY	PID_TRKR_PATHWAY		59	-0.534229	-1.25655	0.0582822	0.160834	1	3927	tags=42%, list=16%, signal=50%
KEGG_VIBRIO_CHOLERAE_INFECTION	KEGG_VIBRIO_CHOLERAE_INFECTION		52	-0.53081	-1.25615	0.0640895	0.161334	1	8501	tags=52%, list=35%, signal=80%
ST_ERK1_ERK2_MAPK_PATHWAY	ST_ERK1_ERK2_MAPK_PATHWAY		31	-0.557893	-1.2556	0.0983087	0.16221	1	4204	tags=58%, list=17%, signal=70%
REACTOME_DNA_DOUBLE_STRAND_BREAK_RESPONSE	REACTOME_DNA_DOUBLE_STRAND_BREAK_RESPONSE		37	-0.557543	-1.25459	0.0651261	0.163796	1	4603	tags=57%, list=19%, signal=70%
WP_NOTCH_SIGNALING	WP_NOTCH_SIGNALING		44	-0.54464	-1.25446	0.0659794	0.163847	1	8378	tags=59%, list=34%, signal=90%
REACTOME_MRNA_DECAY_BY_3_TO_5_EXORIBONUCLEASE	REACTOME_MRNA_DECAY_BY_3_TO_5_EXORIBONUCLEASE		16	-0.613971	-1.25424	0.129425	0.164041	1	4773	tags=63%, list=20%, signal=78%
REACTOME_MITOCHONDRIAL_FATTY_ACID_BETA_OXIDATION	REACTOME_MITOCHONDRIAL_FATTY_ACID_BETA_OXIDATION		35	-0.5595	-1.25397	0.086189	0.164358	1	5718	tags=54%, list=24%, signal=71%
BIOCARTA_CYTOKINE_PATHWAY	BIOCARTA_CYTOKINE_PATHWAY		15	-0.617207	-1.25316	0.10846	0.165247	1	4424	tags=27%, list=18%, signal=33%
REACTOME_METABOLISM_OF_COFACTORS	REACTOME_METABOLISM_OF_COFACTORS		19	-0.597857	-1.25324	0.106337	0.165317	1	5617	tags=53%, list=23%, signal=68%
REACTOME_NOTCH4_INTRACELLULAR_DOMAIN_REGULATES_TRANSCRIPTION	REACTOME_NOTCH4_INTRACELLULAR_DOMAIN_REGULATES_TRANSCRIPTION		20	-0.600239	-1.253	0.0932476	0.165343	1	8378	tags=65%, list=34%, signal=99%
KEGG_T_CELL_RECEPTOR_SIGNALING_PATHWAY	KEGG_T_CELL_RECEPTOR_SIGNALING_PATHWAY		104	-0.513118	-1.25327	0.0281974	0.165458	1	6385	tags=52%, list=26%, signal=70%
REACTOME_LATE_ENDOSOMAL_MICROAUTOPHAGY	REACTOME_LATE_ENDOSOMAL_MICROAUTOPHAGY		33	-0.560324	-1.2526	0.0866388	0.165889	1	4265	tags=45%, list=18%, signal=55%
REACTOME_TRANSLESION_SYNTHESIS_BY_Y_FAMILY_DNA_POLYMERASES_BYPASSES_LESIONS_ON_DNA_TEMPLATE	REACTOME_TRANSLESION_SYNTHESIS_BY_Y_FAMILY_DNA_POLYMERASES_BYPASSES_LESIONS_ON_DNA_TEMPLATE		37	-0.552159	-1.25235	0.0778816	0.165944	1	6604	tags=70%, list=27%, signal=96%
WP_THERMOGENESIS	WP_THERMOGENESIS		103	-0.510843	-1.25223	0.0221328	0.16597	1	7207	tags=52%, list=30%, signal=74%
WP_MECHANOREGULATION_AND_PATHOLOGY_OF_YAPTAZ_VIA_HIPPO_AND_NONHIPPO_MECHANISMS	WP_MECHANOREGULATION_AND_PATHOLOGY_OF_YAPTAZ_VIA_HIPPO_AND_NONHIPPO_MECHANISMS		45	-0.545288	-1.25242	0.0594872	0.166021	1	6643	tags=44%, list=27%, signal=61%
REACTOME_CELLULAR_SENESCENCE	REACTOME_CELLULAR_SENESCENCE		128	-0.509794	-1.25149	0.0100402	0.167155	1	6339	tags=60%, list=26%, signal=81%
REACTOME_HIV_LIFE_CYCLE	REACTOME_HIV_LIFE_CYCLE		143	-0.50482	-1.25129	0.012012	0.167272	1	7729	tags=67%, list=32%, signal=98%
WP_MITOCHONDRIAL_LCFATTY_ACID_BETAOXIDATION	WP_MITOCHONDRIAL_LCFATTY_ACID_BETAOXIDATION		17	-0.606754	-1.25073	0.102063	0.168238	1	7207	tags=71%, list=30%, signal=100%
REACTOME_CASPASE_ACTIVATION_VIA_DEATH_RECEPTORS_IN_THE_PRESENCE_OF_LIGAND	REACTOME_CASPASE_ACTIVATION_VIA_DEATH_RECEPTORS_IN_THE_PRESENCE_OF_LIGAND		16	-0.607073	-1.25039	0.118534	0.168693	1	4257	tags=50%, list=17%, signal=61%
WP_DNA_IRDAMAGE_AND_CELLULAR_RESPONSE_VIA_ATR	WP_DNA_IRDAMAGE_AND_CELLULAR_RESPONSE_VIA_ATR		76	-0.520942	-1.24988	0.0273834	0.169451	1	7439	tags=64%, list=31%, signal=93%
REACTOME_DNA_DOUBLE_STRAND_BREAK_REPAIR	REACTOME_DNA_DOUBLE_STRAND_BREAK_REPAIR		126	-0.50584	-1.24958	0.0250752	0.169589	1	7439	tags=57%, list=31%, signal=82%
REACTOME_DEADENYLATION_OF_MRNA	REACTOME_DEADENYLATION_OF_MRNA		22	-0.586609	-1.24968	0.101604	0.169614	1	5880	tags=64%, list=24%, signal=84%
WP_NUCLEOTIDE_EXCISION_REPAIR	WP_NUCLEOTIDE_EXCISION_REPAIR		44	-0.543657	-1.24896	0.0741127	0.170604	1	7205	tags=64%, list=30%, signal=90%
REACTOME_FOXO_MEDIATED_TRANSCRIPTION_OF_OXIDATIVE_STRESS_METABOLIC_AND_NEURONAL_GENES	REACTOME_FOXO_MEDIATED_TRANSCRIPTION_OF_OXIDATIVE_STRESS_METABOLIC_AND_NEURONAL_GENES		28	-0.568066	-1.24851	0.101053	0.17126	1	4414	tags=36%, list=18%, signal=44%
REACTOME_MEIOTIC_SYNAPSIS	REACTOME_MEIOTIC_SYNAPSIS		33	-0.554771	-1.24778	0.0936524	0.172212	1	6461	tags=45%, list=27%, signal=62%
KEGG_PATHWAYS_IN_CANCER	KEGG_PATHWAYS_IN_CANCER		305	-0.493788	-1.24781	0.001	0.172373	1	6397	tags=41%, list=26%, signal=54%
REACTOME_GAP_JUNCTION_ASSEMBLY	REACTOME_GAP_JUNCTION_ASSEMBLY		26	-0.566884	-1.24671	0.10661	0.173571	1	388	tags=12%, list=2%, signal=12%
REACTOME_INTERLEUKIN_17_SIGNALING	REACTOME_INTERLEUKIN_17_SIGNALING		69	-0.517742	-1.24693	0.0558376	0.173614	1	4063	tags=41%, list=17%, signal=49%
WNT_SIGNALING	WNT_SIGNALING		81	-0.517228	-1.24674	0.0323559	0.173735	1	3250	tags=25%, list=13%, signal=28%
REACTOME_VITAMIN_B5_PANTOTHENATE_METABOLISM	REACTOME_VITAMIN_B5_PANTOTHENATE_METABOLISM		17	-0.600908	-1.24637	0.119914	0.174029	1	8367	tags=65%, list=34%, signal=99%
REACTOME_TRANSCRIPTIONAL_REGULATION_OF_WHITE_ADIPOCYTE_DIFFERENTIATION	REACTOME_TRANSCRIPTIONAL_REGULATION_OF_WHITE_ADIPOCYTE_DIFFERENTIATION		84	-0.513255	-1.24612	0.0406091	0.174278	1	5129	tags=54%, list=21%, signal=68%
WP_INTEGRATED_BREAST_CANCER_PATHWAY	WP_INTEGRATED_BREAST_CANCER_PATHWAY		146	-0.504693	-1.24599	0.0140281	0.174314	1	6339	tags=57%, list=26%, signal=76%
REACTOME_ACTIVATION_OF_ATR_IN_RESPONSE_TO_REPLICATION_STRESS	REACTOME_ACTIVATION_OF_ATR_IN_RESPONSE_TO_REPLICATION_STRESS		37	-0.546436	-1.24568	0.0919422	0.174691	1	9350	tags=73%, list=38%, signal=118%
REACTOME_DNA_DAMAGE_RECOGNITION_IN_GG_NER	REACTOME_DNA_DAMAGE_RECOGNITION_IN_GG_NER		38	-0.556665	-1.24503	0.0773994	0.175661	1	7185	tags=74%, list=30%, signal=104%
KEGG_SPHINGOLIPID_METABOLISM	KEGG_SPHINGOLIPID_METABOLISM		35	-0.553881	-1.24487	0.0956341	0.175736	1	8306	tags=63%, list=34%, signal=95%
WP_AMPLIFICATION_AND_EXPANSION_OF_ONCOGENIC_PATHWAYS_AS_METASTATIC_TRAITS	WP_AMPLIFICATION_AND_EXPANSION_OF_ONCOGENIC_PATHWAYS_AS_METASTATIC_TRAITS		17	0.511452	1.48965	0.0909091	0.175875	0.973	104	tags=12%, list=0%, signal=12%
WP_DNA_DAMAGE_RESPONSE_ONLY_ATM_DEPENDENT	WP_DNA_DAMAGE_RESPONSE_ONLY_ATM_DEPENDENT		107	-0.509438	-1.24425	0.0371859	0.176703	1	6385	tags=55%, list=26%, signal=74%
WP_WNT_SIGNALING_PATHWAY_AND_PLURIPOTENCY	WP_WNT_SIGNALING_PATHWAY_AND_PLURIPOTENCY		96	-0.51654	-1.24312	0.0303337	0.177386	1	7470	tags=46%, list=31%, signal=66%
WP_TOLLLIKE_RECEPTOR_SIGNALING_PATHWAY	WP_TOLLLIKE_RECEPTOR_SIGNALING_PATHWAY		89	-0.512029	-1.24312	0.0404449	0.1776	1	6705	tags=61%, list=28%, signal=83%
KEGG_ALANINE_ASPARTATE_AND_GLUTAMATE_METABOLISM	KEGG_ALANINE_ASPARTATE_AND_GLUTAMATE_METABOLISM		27	-0.566466	-1.24334	0.103522	0.177629	1	7235	tags=48%, list=30%, signal=68%
WP_PPAR_SIGNALING_PATHWAY	WP_PPAR_SIGNALING_PATHWAY		58	-0.526815	-1.24318	0.0745659	0.177724	1	6282	tags=38%, list=26%, signal=51%
REACTOME_SYNTHESIS_OF_BILE_ACIDS_AND_BILE_SALTS_VIA_7ALPHA_HYDROXYCHOLESTEROL	REACTOME_SYNTHESIS_OF_BILE_ACIDS_AND_BILE_SALTS_VIA_7ALPHA_HYDROXYCHOLESTEROL		22	-0.578202	-1.24361	0.125268	0.177767	1	6158	tags=36%, list=25%, signal=49%
REACTOME_TRANSFERRIN_ENDOCYTOSIS_AND_RECYCLING	REACTOME_TRANSFERRIN_ENDOCYTOSIS_AND_RECYCLING		31	-0.552944	-1.24338	0.111808	0.177778	1	4169	tags=32%, list=17%, signal=39%
REACTOME_SARS_COV_1_INFECTION	REACTOME_SARS_COV_1_INFECTION		50	-0.531184	-1.2434	0.0688592	0.17796	1	5854	tags=56%, list=24%, signal=74%
WP_FRAGILE_X_SYNDROME	WP_FRAGILE_X_SYNDROME		112	-0.508626	-1.24264	0.021148	0.178134	1	8908	tags=64%, list=37%, signal=101%
REACTOME_PHOSPHORYLATION_OF_THE_APC_C	REACTOME_PHOSPHORYLATION_OF_THE_APC_C		20	-0.587979	-1.24191	0.127546	0.179137	1	5397	tags=60%, list=22%, signal=77%
BIOCARTA_IL2RB_PATHWAY	BIOCARTA_IL2RB_PATHWAY		37	-0.551184	-1.24191	0.084122	0.179355	1	4293	tags=62%, list=18%, signal=75%
REACTOME_TRANSCRIPTION_COUPLED_NUCLEOTIDE_EXCISION_REPAIR_TC_NER_	REACTOME_TRANSCRIPTION_COUPLED_NUCLEOTIDE_EXCISION_REPAIR_TC_NER_		78	-0.519986	-1.2415	0.046371	0.179683	1	6604	tags=58%, list=27%, signal=79%
KEGG_PHOSPHATIDYLINOSITOL_SIGNALING_SYSTEM	KEGG_PHOSPHATIDYLINOSITOL_SIGNALING_SYSTEM		73	-0.517216	-1.24128	0.0425963	0.179873	1	8704	tags=64%, list=36%, signal=100%
KEGG_RNA_POLYMERASE	KEGG_RNA_POLYMERASE		29	-0.567168	-1.24066	0.0849057	0.18058	1	7143	tags=55%, list=29%, signal=78%
PID_TXA2PATHWAY	PID_TXA2PATHWAY		54	-0.529293	-1.2405	0.0910021	0.180649	1	6839	tags=56%, list=28%, signal=77%
REACTOME_SIGNALING_BY_ERYTHROPOIETIN	REACTOME_SIGNALING_BY_ERYTHROPOIETIN		25	-0.570003	-1.24074	0.114165	0.180655	1	6385	tags=68%, list=26%, signal=92%
PID_INSULIN_GLUCOSE_PATHWAY	PID_INSULIN_GLUCOSE_PATHWAY		24	-0.571847	-1.23949	0.118463	0.182223	1	6965	tags=71%, list=29%, signal=99%
REACTOME_RNA_POLYMERASE_III_TRANSCRIPTION	REACTOME_RNA_POLYMERASE_III_TRANSCRIPTION		41	-0.540955	-1.23956	0.0941423	0.182325	1	8312	tags=71%, list=34%, signal=107%
PID_RETINOIC_ACID_PATHWAY	PID_RETINOIC_ACID_PATHWAY		29	-0.558938	-1.23922	0.115425	0.182538	1	7717	tags=69%, list=32%, signal=101%
REACTOME_SYNTHESIS_SECRETION_AND_DEACYLATION_OF_GHRELIN	REACTOME_SYNTHESIS_SECRETION_AND_DEACYLATION_OF_GHRELIN		16	-0.607502	-1.2388	0.133919	0.18315	1	2101	tags=19%, list=9%, signal=21%
PID_HIF1A_PATHWAY	PID_HIF1A_PATHWAY		16	-0.601844	-1.23801	0.135371	0.184466	1	4646	tags=63%, list=19%, signal=77%
BIOCARTA_EIF4_PATHWAY	BIOCARTA_EIF4_PATHWAY		24	-0.570988	-1.23788	0.128649	0.184496	1	6690	tags=67%, list=27%, signal=92%
REACTOME_NRAGE_SIGNALS_DEATH_THROUGH_JNK	REACTOME_NRAGE_SIGNALS_DEATH_THROUGH_JNK		59	-0.524129	-1.2369	0.0792683	0.186211	1	6523	tags=42%, list=27%, signal=58%
KEGG_TGF_BETA_SIGNALING_PATHWAY	KEGG_TGF_BETA_SIGNALING_PATHWAY		84	-0.511376	-1.23618	0.0564516	0.187508	1	4275	tags=30%, list=18%, signal=36%
KEGG_FOCAL_ADHESION	KEGG_FOCAL_ADHESION		188	-0.496214	-1.23562	0.008	0.188183	1	6397	tags=39%, list=26%, signal=52%
WP_FOCAL_ADHESION	WP_FOCAL_ADHESION		188	-0.496329	-1.2357	0.013	0.188256	1	6776	tags=42%, list=28%, signal=58%
KEGG_OOCYTE_MEIOSIS	KEGG_OOCYTE_MEIOSIS		104	-0.505928	-1.23474	0.0341365	0.189666	1	6693	tags=48%, list=28%, signal=66%
REACTOME_FORMATION_OF_INCISION_COMPLEX_IN_GG_NER	REACTOME_FORMATION_OF_INCISION_COMPLEX_IN_GG_NER		43	-0.536855	-1.23414	0.105481	0.190702	1	5624	tags=60%, list=23%, signal=79%
REACTOME_INTERACTION_BETWEEN_L1_AND_ANKYRINS	REACTOME_INTERACTION_BETWEEN_L1_AND_ANKYRINS		30	-0.559721	-1.23396	0.110995	0.190862	1	63	tags=7%, list=0%, signal=7%
WP_DNA_MISMATCH_REPAIR	WP_DNA_MISMATCH_REPAIR		23	-0.582166	-1.23369	0.118085	0.191243	1	6604	tags=61%, list=27%, signal=83%
REACTOME_DISEASES_OF_IMMUNE_SYSTEM	REACTOME_DISEASES_OF_IMMUNE_SYSTEM		24	-0.57305	-1.23355	0.128692	0.191288	1	6705	tags=63%, list=28%, signal=86%
REACTOME_DISORDERS_OF_TRANSMEMBRANE_TRANSPORTERS	REACTOME_DISORDERS_OF_TRANSMEMBRANE_TRANSPORTERS		159	-0.495757	-1.23294	0.015	0.192284	1	7073	tags=54%, list=29%, signal=76%
KEGG_TOLL_LIKE_RECEPTOR_SIGNALING_PATHWAY	KEGG_TOLL_LIKE_RECEPTOR_SIGNALING_PATHWAY		88	-0.511491	-1.23257	0.0475228	0.192777	1	6705	tags=60%, list=28%, signal=83%
REACTOME_TOLL_LIKE_RECEPTOR_10_TLR10_CASCADE	REACTOME_TOLL_LIKE_RECEPTOR_10_TLR10_CASCADE		84	-0.507844	-1.23213	0.055332	0.193454	1	2896	tags=36%, list=12%, signal=40%
WP_ESC_PLURIPOTENCY_PATHWAYS	WP_ESC_PLURIPOTENCY_PATHWAYS		105	-0.502689	-1.23156	0.0401606	0.19437	1	7256	tags=38%, list=30%, signal=54%
WP_IL9_SIGNALING_PATHWAY	WP_IL9_SIGNALING_PATHWAY		16	-0.599285	-1.23118	0.126761	0.194891	1	6690	tags=69%, list=27%, signal=95%
REACTOME_TRANSCRIPTION_OF_THE_HIV_GENOME	REACTOME_TRANSCRIPTION_OF_THE_HIV_GENOME		66	-0.52516	-1.23099	0.0570846	0.195046	1	7690	tags=65%, list=32%, signal=95%
WP_OXIDATIVE_PHOSPHORYLATION	WP_OXIDATIVE_PHOSPHORYLATION		45	0.45977	1.4611	0	0.195078	0.986	818	tags=31%, list=3%, signal=32%
REACTOME_REGULATION_OF_TP53_ACTIVITY_THROUGH_PHOSPHORYLATION	REACTOME_REGULATION_OF_TP53_ACTIVITY_THROUGH_PHOSPHORYLATION		90	-0.511905	-1.23017	0.03125	0.196498	1	9082	tags=73%, list=37%, signal=117%
WP_LIPID_METABOLISM_PATHWAY	WP_LIPID_METABOLISM_PATHWAY		28	-0.559174	-1.22988	0.129338	0.19687	1	8367	tags=68%, list=34%, signal=103%
REACTOME_RAF_ACTIVATION	REACTOME_RAF_ACTIVATION		34	-0.546672	-1.22945	0.110073	0.197325	1	5959	tags=62%, list=24%, signal=82%
REACTOME_L1CAM_INTERACTIONS	REACTOME_L1CAM_INTERACTIONS		111	-0.502198	-1.22948	0.0501002	0.197502	1	6431	tags=35%, list=26%, signal=48%
REACTOME_INTERFERON_GAMMA_SIGNALING	REACTOME_INTERFERON_GAMMA_SIGNALING		89	0.384228	1.46347	0	0.197566	0.984	417	tags=16%, list=2%, signal=16%
WP_NEURODEGENERATION_WITH_BRAIN_IRON_ACCUMULATION_NBIA_SUBTYPES_PATHWAY	WP_NEURODEGENERATION_WITH_BRAIN_IRON_ACCUMULATION_NBIA_SUBTYPES_PATHWAY		43	-0.531987	-1.22881	0.0952381	0.198028	1	7402	tags=74%, list=30%, signal=107%
REACTOME_RESOLUTION_OF_SISTER_CHROMATID_COHESION	REACTOME_RESOLUTION_OF_SISTER_CHROMATID_COHESION		115	-0.501395	-1.2287	0.0381143	0.198039	1	6762	tags=50%, list=28%, signal=68%
REACTOME_FGFR2_ALTERNATIVE_SPLICING	REACTOME_FGFR2_ALTERNATIVE_SPLICING		26	-0.566868	-1.22886	0.121148	0.198169	1	4935	tags=42%, list=20%, signal=53%
KEGG_NUCLEOTIDE_EXCISION_REPAIR	KEGG_NUCLEOTIDE_EXCISION_REPAIR		44	-0.533807	-1.22887	0.0908153	0.198368	1	7205	tags=61%, list=30%, signal=87%
REACTOME_COSTIMULATION_BY_THE_CD28_FAMILY	REACTOME_COSTIMULATION_BY_THE_CD28_FAMILY		66	0.429689	1.44593	0.0555556	0.200359	0.989	536	tags=18%, list=2%, signal=19%
KEGG_MELANOGENESIS	KEGG_MELANOGENESIS		93	-0.507694	-1.2275	0.0566229	0.200384	1	6991	tags=39%, list=29%, signal=54%
WP_VITAMIN_DSENSITIVE_CALCIUM_SIGNALING_IN_DEPRESSION	WP_VITAMIN_DSENSITIVE_CALCIUM_SIGNALING_IN_DEPRESSION		35	-0.545026	-1.22697	0.0978148	0.200837	1	5126	tags=29%, list=21%, signal=36%
REACTOME_NUCLEAR_SIGNALING_BY_ERBB4	REACTOME_NUCLEAR_SIGNALING_BY_ERBB4		29	-0.557587	-1.22705	0.127524	0.200866	1	3854	tags=34%, list=16%, signal=41%
ST_G_ALPHA_S_PATHWAY	ST_G_ALPHA_S_PATHWAY		15	-0.608026	-1.22706	0.151717	0.201084	1	6735	tags=67%, list=28%, signal=92%
WP_TRANSCRIPTION_FACTOR_REGULATION_IN_ADIPOGENESIS	WP_TRANSCRIPTION_FACTOR_REGULATION_IN_ADIPOGENESIS		22	0.503946	1.44938	0.101449	0.201793	0.987	515	tags=14%, list=2%, signal=14%
REACTOME_PROCESSING_OF_CAPPED_INTRONLESS_PRE_MRNA	REACTOME_PROCESSING_OF_CAPPED_INTRONLESS_PRE_MRNA		28	-0.560124	-1.22628	0.117834	0.202091	1	8943	tags=79%, list=37%, signal=124%
KEGG_NATURAL_KILLER_CELL_MEDIATED_CYTOTOXICITY	KEGG_NATURAL_KILLER_CELL_MEDIATED_CYTOTOXICITY		117	-0.498353	-1.22581	0.0401204	0.202865	1	6690	tags=46%, list=27%, signal=63%
KEGG_HYPERTROPHIC_CARDIOMYOPATHY_HCM	KEGG_HYPERTROPHIC_CARDIOMYOPATHY_HCM		76	-0.509239	-1.22553	0.062753	0.203178	1	6032	tags=26%, list=25%, signal=35%
WP_CELL_MIGRATION_AND_INVASION_THROUGH_P75NTR	WP_CELL_MIGRATION_AND_INVASION_THROUGH_P75NTR		29	-0.554063	-1.22541	0.122056	0.203199	1	7571	tags=41%, list=31%, signal=60%
WP_DNA_REPLICATION	WP_DNA_REPLICATION		42	-0.5329	-1.22502	0.0992761	0.20378	1	9766	tags=74%, list=40%, signal=123%
REACTOME_FATTY_ACYL_COA_BIOSYNTHESIS	REACTOME_FATTY_ACYL_COA_BIOSYNTHESIS		31	-0.546524	-1.22463	0.127992	0.20438	1	8367	tags=61%, list=34%, signal=93%
WP_CHOLESTEROL_BIOSYNTHESIS_PATHWAY	WP_CHOLESTEROL_BIOSYNTHESIS_PATHWAY		15	-0.601269	-1.22442	0.162162	0.204557	1	5176	tags=60%, list=21%, signal=76%
BIOCARTA_MCALPAIN_PATHWAY	BIOCARTA_MCALPAIN_PATHWAY		19	-0.587823	-1.2243	0.148069	0.204591	1	6032	tags=47%, list=25%, signal=63%
KEGG_SNARE_INTERACTIONS_IN_VESICULAR_TRANSPORT	KEGG_SNARE_INTERACTIONS_IN_VESICULAR_TRANSPORT		37	-0.541489	-1.22415	0.111801	0.204678	1	7944	tags=65%, list=33%, signal=96%
PID_IL2_PI3K_PATHWAY	PID_IL2_PI3K_PATHWAY		34	-0.541293	-1.22388	0.123012	0.204972	1	6340	tags=65%, list=26%, signal=87%
PID_ARF6_TRAFFICKING_PATHWAY	PID_ARF6_TRAFFICKING_PATHWAY		48	-0.533568	-1.22362	0.0871795	0.205296	1	6397	tags=44%, list=26%, signal=59%
PID_ECADHERIN_KERATINOCYTE_PATHWAY	PID_ECADHERIN_KERATINOCYTE_PATHWAY		21	-0.571953	-1.22325	0.142402	0.205607	1	6340	tags=52%, list=26%, signal=71%
WP_CALCIUM_REGULATION_IN_THE_CARDIAC_CELL	WP_CALCIUM_REGULATION_IN_THE_CARDIAC_CELL		132	-0.497529	-1.2233	0.032032	0.205715	1	5888	tags=33%, list=24%, signal=43%
REACTOME_TOLL_LIKE_RECEPTOR_9_TLR9_CASCADE	REACTOME_TOLL_LIKE_RECEPTOR_9_TLR9_CASCADE		94	-0.505424	-1.22273	0.0483871	0.206484	1	2896	tags=35%, list=12%, signal=40%
REACTOME_NEDDYLATION	REACTOME_NEDDYLATION		223	-0.488822	-1.22245	0.003	0.206845	1	7073	tags=61%, list=29%, signal=85%
PID_HIF2PATHWAY	PID_HIF2PATHWAY		32	-0.548928	-1.22208	0.109375	0.207431	1	2264	tags=28%, list=9%, signal=31%
REACTOME_TRANSCRIPTIONAL_REGULATION_OF_PLURIPOTENT_STEM_CELLS	REACTOME_TRANSCRIPTIONAL_REGULATION_OF_PLURIPOTENT_STEM_CELLS		27	-0.553975	-1.22141	0.134879	0.208588	1	1839	tags=19%, list=8%, signal=20%
KEGG_VIRAL_MYOCARDITIS	KEGG_VIRAL_MYOCARDITIS		63	0.409684	1.43266	0	0.209284	0.991	674	tags=24%, list=3%, signal=24%
WP_SLEEP_REGULATION	WP_SLEEP_REGULATION		27	-0.55513	-1.22022	0.146779	0.210977	1	886	tags=7%, list=4%, signal=8%
REACTOME_SYNTHESIS_OF_PC	REACTOME_SYNTHESIS_OF_PC		27	-0.553065	-1.2199	0.122081	0.211424	1	6859	tags=52%, list=28%, signal=72%
REACTOME_GASTRIN_CREB_SIGNALLING_PATHWAY_VIA_PKC_AND_MAPK	REACTOME_GASTRIN_CREB_SIGNALLING_PATHWAY_VIA_PKC_AND_MAPK		16	-0.604032	-1.21921	0.160347	0.212667	1	4063	tags=50%, list=17%, signal=60%
KEGG_ENDOCYTOSIS	KEGG_ENDOCYTOSIS		175	-0.489717	-1.21887	0.015	0.212721	1	6068	tags=45%, list=25%, signal=59%
REACTOME_MITOTIC_G1_PHASE_AND_G1_S_TRANSITION	REACTOME_MITOTIC_G1_PHASE_AND_G1_S_TRANSITION		148	-0.491211	-1.21906	0.032032	0.212767	1	7073	tags=59%, list=29%, signal=82%
WP_WNTBETACATENIN_SIGNALING_PATHWAY_IN_LEUKEMIA	WP_WNTBETACATENIN_SIGNALING_PATHWAY_IN_LEUKEMIA		26	-0.563988	-1.21889	0.136508	0.212914	1	6079	tags=46%, list=25%, signal=61%
WP_SIGNAL_TRANSDUCTION_OF_S1P_RECEPTOR	WP_SIGNAL_TRANSDUCTION_OF_S1P_RECEPTOR		24	-0.562366	-1.2181	0.147246	0.21416	1	9313	tags=75%, list=38%, signal=121%
REACTOME_WNT5A_DEPENDENT_INTERNALIZATION_OF_FZD4	REACTOME_WNT5A_DEPENDENT_INTERNALIZATION_OF_FZD4		15	-0.594315	-1.21727	0.155508	0.215681	1	6750	tags=60%, list=28%, signal=83%
REACTOME_LEISHMANIA_INFECTION	REACTOME_LEISHMANIA_INFECTION		210	-0.4897	-1.21635	0.013	0.217515	1	6156	tags=38%, list=25%, signal=50%
WP_BIOMARKERS_FOR_PYRIMIDINE_METABOLISM_DISORDERS	WP_BIOMARKERS_FOR_PYRIMIDINE_METABOLISM_DISORDERS		15	-0.605734	-1.21608	0.149563	0.217575	1	6343	tags=47%, list=26%, signal=63%
REACTOME_TRANSCRIPTIONAL_REGULATION_BY_RUNX3	REACTOME_TRANSCRIPTIONAL_REGULATION_BY_RUNX3		94	-0.501619	-1.2161	0.0575177	0.217768	1	5721	tags=56%, list=24%, signal=73%
PID_THROMBIN_PAR1_PATHWAY	PID_THROMBIN_PAR1_PATHWAY		42	-0.524369	-1.2155	0.12578	0.218597	1	4912	tags=43%, list=20%, signal=54%
REACTOME_HOMOLOGY_DIRECTED_REPAIR	REACTOME_HOMOLOGY_DIRECTED_REPAIR		100	-0.500835	-1.21537	0.0583501	0.218678	1	7439	tags=57%, list=31%, signal=82%
REACTOME_TNF_SIGNALING	REACTOME_TNF_SIGNALING		40	-0.534354	-1.21524	0.149639	0.218728	1	5656	tags=63%, list=23%, signal=81%
KEGG_ARRHYTHMOGENIC_RIGHT_VENTRICULAR_CARDIOMYOPATHY_ARVC	KEGG_ARRHYTHMOGENIC_RIGHT_VENTRICULAR_CARDIOMYOPATHY_ARVC		66	-0.508069	-1.21489	0.0983773	0.218996	1	4541	tags=23%, list=19%, signal=28%
REACTOME_SHC_MEDIATED_CASCADE_FGFR1	REACTOME_SHC_MEDIATED_CASCADE_FGFR1		16	-0.589049	-1.21462	0.170601	0.219086	1	3417	tags=38%, list=14%, signal=44%
BIOCARTA_SPPA_PATHWAY	BIOCARTA_SPPA_PATHWAY		16	-0.590697	-1.2144	0.154348	0.2191	1	6690	tags=75%, list=27%, signal=103%
REACTOME_SYNTHESIS_OF_PIPS_AT_THE_PLASMA_MEMBRANE	REACTOME_SYNTHESIS_OF_PIPS_AT_THE_PLASMA_MEMBRANE		52	-0.520802	-1.21492	0.0990712	0.219184	1	7754	tags=63%, list=32%, signal=93%
WP_DIFFERENTIATION_PATHWAY	WP_DIFFERENTIATION_PATHWAY		42	-0.530719	-1.21445	0.0997942	0.219256	1	2985	tags=12%, list=12%, signal=14%
REACTOME_RESOLUTION_OF_AP_SITES_VIA_THE_MULTIPLE_NUCLEOTIDE_PATCH_REPLACEMENT_PATHWAY	REACTOME_RESOLUTION_OF_AP_SITES_VIA_THE_MULTIPLE_NUCLEOTIDE_PATCH_REPLACEMENT_PATHWAY		24	-0.56097	-1.21465	0.151872	0.219277	1	8669	tags=75%, list=36%, signal=116%
BIOCARTA_CASPASE_PATHWAY	BIOCARTA_CASPASE_PATHWAY		22	-0.568312	-1.21417	0.168455	0.219368	1	4297	tags=55%, list=18%, signal=66%
REACTOME_ASPARAGINE_N_LINKED_GLYCOSYLATION	REACTOME_ASPARAGINE_N_LINKED_GLYCOSYLATION		288	-0.477867	-1.21393	0.009	0.219423	1	8009	tags=63%, list=33%, signal=92%
REACTOME_GLYCOGEN_BREAKDOWN_GLYCOGENOLYSIS_	REACTOME_GLYCOGEN_BREAKDOWN_GLYCOGENOLYSIS_		15	-0.596808	-1.21381	0.167401	0.219458	1	5219	tags=53%, list=21%, signal=68%
BIOCARTA_IGF1MTOR_PATHWAY	BIOCARTA_IGF1MTOR_PATHWAY		19	-0.574307	-1.214	0.152941	0.219517	1	7685	tags=74%, list=32%, signal=108%
WP_ARRHYTHMOGENIC_RIGHT_VENTRICULAR_CARDIOMYOPATHY	WP_ARRHYTHMOGENIC_RIGHT_VENTRICULAR_CARDIOMYOPATHY		66	-0.508069	-1.21246	0.0869121	0.222368	1	4541	tags=23%, list=19%, signal=28%
REACTOME_PROCESSIVE_SYNTHESIS_ON_THE_C_STRAND_OF_THE_TELOMERE	REACTOME_PROCESSIVE_SYNTHESIS_ON_THE_C_STRAND_OF_THE_TELOMERE		19	-0.574361	-1.21228	0.145161	0.222553	1	6196	tags=63%, list=25%, signal=85%
REACTOME_CHAPERONE_MEDIATED_AUTOPHAGY	REACTOME_CHAPERONE_MEDIATED_AUTOPHAGY		20	-0.572699	-1.21058	0.15534	0.226239	1	377	tags=25%, list=2%, signal=25%
WP_NUCLEOTIDEBINDING_OLIGOMERIZATION_DOMAIN_NOD_PATHWAY	WP_NUCLEOTIDEBINDING_OLIGOMERIZATION_DOMAIN_NOD_PATHWAY		38	-0.534869	-1.21011	0.126804	0.226566	1	5875	tags=47%, list=24%, signal=62%
REACTOME_SIGNALING_BY_FGFR_IN_DISEASE	REACTOME_SIGNALING_BY_FGFR_IN_DISEASE		57	-0.513805	-1.21018	0.117707	0.226624	1	5524	tags=42%, list=23%, signal=54%
BIOCARTA_GSK3_PATHWAY	BIOCARTA_GSK3_PATHWAY		20	-0.577596	-1.20993	0.157279	0.22669	1	6340	tags=60%, list=26%, signal=81%
REACTOME_PLATELET_AGGREGATION_PLUG_FORMATION_	REACTOME_PLATELET_AGGREGATION_PLUG_FORMATION_		35	-0.535169	-1.21023	0.129979	0.226762	1	5617	tags=37%, list=23%, signal=48%
KEGG_STARCH_AND_SUCROSE_METABOLISM	KEGG_STARCH_AND_SUCROSE_METABOLISM		31	-0.541775	-1.20935	0.136698	0.227783	1	6270	tags=39%, list=26%, signal=52%
PID_P75_NTR_PATHWAY	PID_P75_NTR_PATHWAY		64	-0.506597	-1.20885	0.092668	0.228737	1	6647	tags=59%, list=27%, signal=81%
REACTOME_HIV_TRANSCRIPTION_INITIATION	REACTOME_HIV_TRANSCRIPTION_INITIATION		47	-0.523916	-1.20857	0.113052	0.228849	1	7650	tags=64%, list=31%, signal=93%
KEGG_GALACTOSE_METABOLISM	KEGG_GALACTOSE_METABOLISM		23	-0.560033	-1.20858	0.165069	0.229076	1	5004	tags=43%, list=21%, signal=55%
WP_GLYCOSYLATION_AND_RELATED_CONGENITAL_DEFECTS	WP_GLYCOSYLATION_AND_RELATED_CONGENITAL_DEFECTS		25	-0.553235	-1.20815	0.13617	0.229549	1	9078	tags=76%, list=37%, signal=121%
REACTOME_SIGNALING_BY_RECEPTOR_TYROSINE_KINASES	REACTOME_SIGNALING_BY_RECEPTOR_TYROSINE_KINASES		479	-0.475721	-1.20758	0.002	0.230588	1	5807	tags=38%, list=24%, signal=49%
REACTOME_SEMAPHORIN_INTERACTIONS	REACTOME_SEMAPHORIN_INTERACTIONS		64	-0.507224	-1.20738	0.0892308	0.230775	1	7417	tags=47%, list=30%, signal=67%
BIOCARTA_HER2_PATHWAY	BIOCARTA_HER2_PATHWAY		22	-0.563202	-1.20679	0.172669	0.231677	1	6690	tags=59%, list=27%, signal=81%
PID_A6B1_A6B4_INTEGRIN_PATHWAY	PID_A6B1_A6B4_INTEGRIN_PATHWAY		45	-0.526292	-1.20684	0.115464	0.231797	1	6340	tags=40%, list=26%, signal=54%
WP_THYROID_HORMONES_PRODUCTION_AND_THEIR_PERIPHERAL_DOWNSTREAM_SIGNALLING_EFFECTS	WP_THYROID_HORMONES_PRODUCTION_AND_THEIR_PERIPHERAL_DOWNSTREAM_SIGNALLING_EFFECTS		88	-0.500077	-1.20625	0.0705645	0.232236	1	6397	tags=47%, list=26%, signal=63%
REACTOME_METABOLISM_OF_PORPHYRINS	REACTOME_METABOLISM_OF_PORPHYRINS		23	-0.558131	-1.20643	0.150108	0.232318	1	6987	tags=52%, list=29%, signal=73%
REACTOME_P75NTR_SIGNALS_VIA_NF_KB	REACTOME_P75NTR_SIGNALS_VIA_NF_KB		16	-0.59343	-1.20625	0.176598	0.23249	1	3202	tags=50%, list=13%, signal=58%
WP_1Q211_COPY_NUMBER_VARIATION_SYNDROME	WP_1Q211_COPY_NUMBER_VARIATION_SYNDROME		23	-0.559396	-1.20597	0.14747	0.232642	1	7035	tags=52%, list=29%, signal=73%
KEGG_TRYPTOPHAN_METABOLISM	KEGG_TRYPTOPHAN_METABOLISM		39	-0.529611	-1.20541	0.127772	0.233679	1	7737	tags=44%, list=32%, signal=64%
REACTOME_ENDOSOMAL_SORTING_COMPLEX_REQUIRED_FOR_TRANSPORT_ESCRT_	REACTOME_ENDOSOMAL_SORTING_COMPLEX_REQUIRED_FOR_TRANSPORT_ESCRT_		31	-0.545508	-1.20489	0.160883	0.234383	1	5854	tags=65%, list=24%, signal=85%
PID_KIT_PATHWAY	PID_KIT_PATHWAY		52	-0.516096	-1.20495	0.112705	0.23451	1	6886	tags=65%, list=28%, signal=91%
REACTOME_MET_PROMOTES_CELL_MOTILITY	REACTOME_MET_PROMOTES_CELL_MOTILITY		40	-0.535089	-1.20397	0.120457	0.236303	1	6032	tags=35%, list=25%, signal=46%
REACTOME_SIGNALING_BY_FGFR1_IN_DISEASE	REACTOME_SIGNALING_BY_FGFR1_IN_DISEASE		34	-0.539285	-1.20349	0.124352	0.237213	1	5524	tags=50%, list=23%, signal=65%
KEGG_AMINO_SUGAR_AND_NUCLEOTIDE_SUGAR_METABOLISM	KEGG_AMINO_SUGAR_AND_NUCLEOTIDE_SUGAR_METABOLISM		42	-0.521542	-1.20286	0.124352	0.238433	1	7668	tags=55%, list=32%, signal=80%
KEGG_NOD_LIKE_RECEPTOR_SIGNALING_PATHWAY	KEGG_NOD_LIKE_RECEPTOR_SIGNALING_PATHWAY		57	-0.514363	-1.20271	0.123218	0.238544	1	4747	tags=40%, list=20%, signal=50%
BIOCARTA_PAR1_PATHWAY	BIOCARTA_PAR1_PATHWAY		19	-0.578661	-1.20252	0.155116	0.238745	1	6839	tags=68%, list=28%, signal=95%
PID_MYC_ACTIV_PATHWAY	PID_MYC_ACTIV_PATHWAY		77	-0.501508	-1.20233	0.0933063	0.23894	1	4416	tags=43%, list=18%, signal=52%
REACTOME_CREB1_PHOSPHORYLATION_THROUGH_NMDA_RECEPTOR_MEDIATED_ACTIVATION_OF_RAS_SIGNALING	REACTOME_CREB1_PHOSPHORYLATION_THROUGH_NMDA_RECEPTOR_MEDIATED_ACTIVATION_OF_RAS_SIGNALING		27	-0.548591	-1.20183	0.143611	0.239836	1	7383	tags=48%, list=30%, signal=69%
KEGG_DILATED_CARDIOMYOPATHY	KEGG_DILATED_CARDIOMYOPATHY		83	-0.49847	-1.20158	0.0872211	0.24019	1	6397	tags=28%, list=26%, signal=37%
REACTOME_FLT3_SIGNALING	REACTOME_FLT3_SIGNALING		278	-0.477555	-1.20055	0.015	0.242093	1	7073	tags=49%, list=29%, signal=68%
BIOCARTA_MTOR_PATHWAY	BIOCARTA_MTOR_PATHWAY		21	-0.56022	-1.20065	0.169872	0.242103	1	7329	tags=76%, list=30%, signal=109%
REACTOME_RESOLUTION_OF_ABASIC_SITES_AP_SITES_	REACTOME_RESOLUTION_OF_ABASIC_SITES_AP_SITES_		37	-0.532665	-1.20011	0.128469	0.242369	1	10195	tags=81%, list=42%, signal=139%
WP_TCELL_ANTIGEN_RECEPTOR_TCR_PATHWAY_DURING_STAPHYLOCOCCUS_AUREUS_INFECTION	WP_TCELL_ANTIGEN_RECEPTOR_TCR_PATHWAY_DURING_STAPHYLOCOCCUS_AUREUS_INFECTION		61	-0.508852	-1.20028	0.0994872	0.242456	1	6690	tags=54%, list=27%, signal=74%
REACTOME_NEGATIVE_REGULATORS_OF_DDX58_IFIH1_SIGNALING	REACTOME_NEGATIVE_REGULATORS_OF_DDX58_IFIH1_SIGNALING		34	-0.537645	-1.20016	0.130073	0.242477	1	7029	tags=74%, list=29%, signal=103%
REACTOME_MAP3K8_TPL2_DEPENDENT_MAPK1_3_ACTIVATION	REACTOME_MAP3K8_TPL2_DEPENDENT_MAPK1_3_ACTIVATION		16	0.524897	1.39499	0.09375	0.242656	0.996	379	tags=19%, list=2%, signal=19%
REACTOME_G_BETA_GAMMA_SIGNALLING_THROUGH_CDC42	REACTOME_G_BETA_GAMMA_SIGNALLING_THROUGH_CDC42		18	-0.571044	-1.19965	0.185065	0.242938	1	6166	tags=44%, list=25%, signal=59%
REACTOME_MUSCLE_CONTRACTION	REACTOME_MUSCLE_CONTRACTION		184	-0.478232	-1.19942	0.028028	0.24296	1	5219	tags=20%, list=21%, signal=25%
REACTOME_SIGNALING_BY_ERBB2_ECD_MUTANTS	REACTOME_SIGNALING_BY_ERBB2_ECD_MUTANTS		15	-0.595117	-1.19949	0.177419	0.24306	1	3417	tags=47%, list=14%, signal=54%
REACTOME_SIGNALING_BY_NOTCH1	REACTOME_SIGNALING_BY_NOTCH1		74	-0.498013	-1.19966	0.0919305	0.243176	1	7470	tags=61%, list=31%, signal=87%
WP_FATTY_ACID_BIOSYNTHESIS	WP_FATTY_ACID_BIOSYNTHESIS		22	-0.56406	-1.19908	0.164474	0.243522	1	7207	tags=59%, list=30%, signal=84%
REACTOME_TNFR2_NON_CANONICAL_NF_KB_PATHWAY	REACTOME_TNFR2_NON_CANONICAL_NF_KB_PATHWAY		96	-0.49536	-1.19858	0.0597166	0.244533	1	7160	tags=56%, list=29%, signal=79%
REACTOME_NUCLEOBASE_CATABOLISM	REACTOME_NUCLEOBASE_CATABOLISM		34	-0.532944	-1.19827	0.156614	0.245026	1	8388	tags=47%, list=34%, signal=72%
KEGG_OXIDATIVE_PHOSPHORYLATION	KEGG_OXIDATIVE_PHOSPHORYLATION		111	0.365592	1.37615	0	0.246566	0.997	850	tags=24%, list=3%, signal=25%
REACTOME_GROWTH_HORMONE_RECEPTOR_SIGNALING	REACTOME_GROWTH_HORMONE_RECEPTOR_SIGNALING		22	0.510617	1.39504	0.12	0.247894	0.996	302	tags=18%, list=1%, signal=18%
WP_CONSTITUTIVE_ANDROSTANE_RECEPTOR_PATHWAY	WP_CONSTITUTIVE_ANDROSTANE_RECEPTOR_PATHWAY		22	-0.563521	-1.19689	0.175906	0.247991	1	6245	tags=41%, list=26%, signal=55%
REACTOME_MRNA_SPLICING_MINOR_PATHWAY	REACTOME_MRNA_SPLICING_MINOR_PATHWAY		50	-0.510632	-1.19603	0.135942	0.248731	1	8702	tags=66%, list=36%, signal=103%
REACTOME_SIGNALING_BY_MET	REACTOME_SIGNALING_BY_MET		78	-0.498985	-1.1963	0.09375	0.248869	1	5717	tags=44%, list=23%, signal=57%
REACTOME_MYD88_INDEPENDENT_TLR4_CASCADE_	REACTOME_MYD88_INDEPENDENT_TLR4_CASCADE_		97	-0.494088	-1.19607	0.0725076	0.2489	1	6265	tags=58%, list=26%, signal=77%
BIOCARTA_MCM_PATHWAY	BIOCARTA_MCM_PATHWAY		18	-0.587213	-1.19638	0.165397	0.248912	1	9182	tags=78%, list=38%, signal=125%
REACTOME_NOTCH3_INTRACELLULAR_DOMAIN_REGULATES_TRANSCRIPTION	REACTOME_NOTCH3_INTRACELLULAR_DOMAIN_REGULATES_TRANSCRIPTION		24	-0.555813	-1.19581	0.173729	0.249046	1	8378	tags=58%, list=34%, signal=89%
KEGG_PYRIMIDINE_METABOLISM	KEGG_PYRIMIDINE_METABOLISM		97	-0.498488	-1.19611	0.0686176	0.249051	1	8729	tags=57%, list=36%, signal=88%
REACTOME_REGULATION_OF_PYRUVATE_DEHYDROGENASE_PDH_COMPLEX	REACTOME_REGULATION_OF_PYRUVATE_DEHYDROGENASE_PDH_COMPLEX		15	-0.585329	-1.19558	0.189278	0.249115	1	7093	tags=73%, list=29%, signal=103%
REACTOME_DUAL_INCISION_IN_TC_NER	REACTOME_DUAL_INCISION_IN_TC_NER		65	-0.502321	-1.19566	0.11292	0.24917	1	6604	tags=57%, list=27%, signal=78%
BIOCARTA_ARAP_PATHWAY	BIOCARTA_ARAP_PATHWAY		17	-0.580363	-1.19503	0.20663	0.250171	1	6318	tags=65%, list=26%, signal=87%
REACTOME_REPRODUCTION	REACTOME_REPRODUCTION		75	-0.501121	-1.19491	0.109072	0.250209	1	6461	tags=40%, list=27%, signal=54%
REACTOME_NEUTROPHIL_DEGRANULATION	REACTOME_NEUTROPHIL_DEGRANULATION		452	-0.471173	-1.19454	0.001	0.250778	1	5419	tags=40%, list=22%, signal=51%
WP_DIFFERENTIATION_OF_WHITE_AND_BROWN_ADIPOCYTE	WP_DIFFERENTIATION_OF_WHITE_AND_BROWN_ADIPOCYTE		21	0.476243	1.37629	0.0875	0.251316	0.997	1053	tags=19%, list=4%, signal=20%
REACTOME_EPHRIN_SIGNALING	REACTOME_EPHRIN_SIGNALING		19	-0.569644	-1.19389	0.178067	0.252053	1	6166	tags=47%, list=25%, signal=63%
BIOCARTA_CSK_PATHWAY	BIOCARTA_CSK_PATHWAY		20	0.503266	1.37938	0.144928	0.252195	0.997	536	tags=25%, list=2%, signal=26%
KEGG_VEGF_SIGNALING_PATHWAY	KEGG_VEGF_SIGNALING_PATHWAY		68	-0.499588	-1.19316	0.118661	0.253471	1	8309	tags=59%, list=34%, signal=89%
KEGG_VASCULAR_SMOOTH_MUSCLE_CONTRACTION	KEGG_VASCULAR_SMOOTH_MUSCLE_CONTRACTION		96	-0.49112	-1.19282	0.0897177	0.253746	1	7256	tags=45%, list=30%, signal=64%
BIOCARTA_TGFB_PATHWAY	BIOCARTA_TGFB_PATHWAY		19	-0.570925	-1.19287	0.184632	0.253905	1	7470	tags=63%, list=31%, signal=91%
REACTOME_G_BETA_GAMMA_SIGNALLING_THROUGH_PI3KGAMMA	REACTOME_G_BETA_GAMMA_SIGNALLING_THROUGH_PI3KGAMMA		23	-0.547967	-1.19248	0.176596	0.254318	1	8704	tags=61%, list=36%, signal=95%
REACTOME_CONVERSION_FROM_APC_C_CDC20_TO_APC_C_CDH1_IN_LATE_ANAPHASE	REACTOME_CONVERSION_FROM_APC_C_CDC20_TO_APC_C_CDH1_IN_LATE_ANAPHASE		20	-0.554862	-1.19227	0.178186	0.254524	1	6302	tags=65%, list=26%, signal=88%
WP_RETT_SYNDROME_CAUSING_GENES	WP_RETT_SYNDROME_CAUSING_GENES		45	-0.515112	-1.19206	0.134298	0.254749	1	6065	tags=42%, list=25%, signal=56%
REACTOME_SIGNALING_BY_INSULIN_RECEPTOR	REACTOME_SIGNALING_BY_INSULIN_RECEPTOR		71	-0.497575	-1.19183	0.104082	0.255041	1	3708	tags=31%, list=15%, signal=36%
PID_ARF_3PATHWAY	PID_ARF_3PATHWAY		19	-0.569654	-1.19168	0.172043	0.255113	1	6258	tags=63%, list=26%, signal=85%
REACTOME_TRANSPORT_TO_THE_GOLGI_AND_SUBSEQUENT_MODIFICATION	REACTOME_TRANSPORT_TO_THE_GOLGI_AND_SUBSEQUENT_MODIFICATION		174	-0.480365	-1.19145	0.0361083	0.255411	1	6294	tags=53%, list=26%, signal=71%
REACTOME_TELOMERE_MAINTENANCE	REACTOME_TELOMERE_MAINTENANCE		64	-0.506263	-1.1912	0.11566	0.255711	1	6835	tags=50%, list=28%, signal=69%
BIOCARTA_G2_PATHWAY	BIOCARTA_G2_PATHWAY		24	0.468211	1.38078	0.113208	0.255977	0.997	9	tags=8%, list=0%, signal=8%
REACTOME_NOTCH1_INTRACELLULAR_DOMAIN_REGULATES_TRANSCRIPTION	REACTOME_NOTCH1_INTRACELLULAR_DOMAIN_REGULATES_TRANSCRIPTION		48	-0.51121	-1.1907	0.130123	0.256659	1	7894	tags=71%, list=32%, signal=105%
KEGG_UBIQUITIN_MEDIATED_PROTEOLYSIS	KEGG_UBIQUITIN_MEDIATED_PROTEOLYSIS		129	-0.482897	-1.19034	0.0681363	0.257262	1	6302	tags=62%, list=26%, signal=83%
PID_E2F_PATHWAY	PID_E2F_PATHWAY		72	-0.495902	-1.1896	0.117886	0.258768	1	4351	tags=39%, list=18%, signal=47%
REACTOME_ION_HOMEOSTASIS	REACTOME_ION_HOMEOSTASIS		53	-0.506823	-1.18937	0.140513	0.259068	1	5684	tags=30%, list=23%, signal=39%
REACTOME_SIGNALING_BY_NTRK3_TRKC_	REACTOME_SIGNALING_BY_NTRK3_TRKC_		17	-0.572784	-1.18908	0.219432	0.25952	1	6340	tags=53%, list=26%, signal=72%
REACTOME_ENERGY_DEPENDENT_REGULATION_OF_MTOR_BY_LKB1_AMPK	REACTOME_ENERGY_DEPENDENT_REGULATION_OF_MTOR_BY_LKB1_AMPK		28	-0.540532	-1.18792	0.188841	0.261363	1	7695	tags=68%, list=32%, signal=99%
REACTOME_SIGNALING_BY_WNT_IN_CANCER	REACTOME_SIGNALING_BY_WNT_IN_CANCER		33	-0.532363	-1.18743	0.177521	0.26143	1	6346	tags=55%, list=26%, signal=74%
BIOCARTA_IL12_PATHWAY	BIOCARTA_IL12_PATHWAY		19	-0.570051	-1.18796	0.209277	0.261538	1	6265	tags=37%, list=26%, signal=50%
REACTOME_POTENTIAL_THERAPEUTICS_FOR_SARS	REACTOME_POTENTIAL_THERAPEUTICS_FOR_SARS		37	-0.527013	-1.18748	0.174948	0.261588	1	6085	tags=51%, list=25%, signal=68%
REACTOME_B_WICH_COMPLEX_POSITIVELY_REGULATES_RRNA_EXPRESSION	REACTOME_B_WICH_COMPLEX_POSITIVELY_REGULATES_RRNA_EXPRESSION		31	-0.53093	-1.18814	0.17364	0.261617	1	7381	tags=58%, list=30%, signal=83%
REACTOME_MISCELLANEOUS_TRANSPORT_AND_BINDING_EVENTS	REACTOME_MISCELLANEOUS_TRANSPORT_AND_BINDING_EVENTS		23	-0.552118	-1.18801	0.189474	0.261659	1	6583	tags=48%, list=27%, signal=66%
REACTOME_RHO_GTPASES_ACTIVATE_PAKS	REACTOME_RHO_GTPASES_ACTIVATE_PAKS		21	-0.562358	-1.18765	0.173305	0.261728	1	7090	tags=71%, list=29%, signal=101%
WP_AMYOTROPHIC_LATERAL_SCLEROSIS_ALS	WP_AMYOTROPHIC_LATERAL_SCLEROSIS_ALS		36	-0.529852	-1.18749	0.146114	0.261825	1	6684	tags=56%, list=27%, signal=76%
REACTOME_HIV_TRANSCRIPTION_ELONGATION	REACTOME_HIV_TRANSCRIPTION_ELONGATION		39	-0.525798	-1.18693	0.145833	0.26239	1	9044	tags=72%, list=37%, signal=114%
KEGG_GAP_JUNCTION	KEGG_GAP_JUNCTION		80	-0.499609	-1.18675	0.0977823	0.262553	1	6280	tags=39%, list=26%, signal=52%
WP_HYPERTROPHY_MODEL	WP_HYPERTROPHY_MODEL		18	-0.564194	-1.18599	0.200433	0.264205	1	5226	tags=50%, list=21%, signal=64%
REACTOME_PLATELET_SENSITIZATION_BY_LDL	REACTOME_PLATELET_SENSITIZATION_BY_LDL		15	-0.57885	-1.18559	0.185996	0.264424	1	2290	tags=47%, list=9%, signal=51%
WP_HEDGEHOG_SIGNALING_PATHWAY	WP_HEDGEHOG_SIGNALING_PATHWAY		41	-0.517474	-1.18579	0.161658	0.26443	1	7369	tags=46%, list=30%, signal=66%
REACTOME_OPIOID_SIGNALLING	REACTOME_OPIOID_SIGNALLING		85	-0.494496	-1.18561	0.0930233	0.264626	1	6280	tags=45%, list=26%, signal=60%
WP_ALLOGRAFT_REJECTION	WP_ALLOGRAFT_REJECTION		81	0.38591	1.34868	0	0.264956	1	690	tags=23%, list=3%, signal=24%
BIOCARTA_TH1TH2_PATHWAY	BIOCARTA_TH1TH2_PATHWAY		20	0.500135	1.35502	0.0819672	0.266865	1	593	tags=30%, list=2%, signal=31%
WP_PRADERWILLI_AND_ANGELMAN_SYNDROME	WP_PRADERWILLI_AND_ANGELMAN_SYNDROME		52	-0.507702	-1.18428	0.13627	0.26753	1	6681	tags=33%, list=27%, signal=45%
REACTOME_DISASSEMBLY_OF_THE_DESTRUCTION_COMPLEX_AND_RECRUITMENT_OF_AXIN_TO_THE_MEMBRANE	REACTOME_DISASSEMBLY_OF_THE_DESTRUCTION_COMPLEX_AND_RECRUITMENT_OF_AXIN_TO_THE_MEMBRANE		29	-0.534206	-1.18401	0.158613	0.267644	1	8476	tags=76%, list=35%, signal=116%
REACTOME_MRNA_DECAY_BY_5_TO_3_EXORIBONUCLEASE	REACTOME_MRNA_DECAY_BY_5_TO_3_EXORIBONUCLEASE		15	-0.579023	-1.18381	0.197624	0.26781	1	5185	tags=53%, list=21%, signal=68%
REACTOME_RHO_GTPASE_CYCLE	REACTOME_RHO_GTPASE_CYCLE		137	-0.48418	-1.18403	0.0591775	0.267851	1	8389	tags=52%, list=34%, signal=79%
PID_ERA_GENOMIC_PATHWAY	PID_ERA_GENOMIC_PATHWAY		59	-0.503123	-1.18368	0.122075	0.267902	1	4668	tags=47%, list=19%, signal=59%
REACTOME_CARGO_CONCENTRATION_IN_THE_ER	REACTOME_CARGO_CONCENTRATION_IN_THE_ER		29	0.43917	1.35022	0.102041	0.268104	1	0	tags=3%, list=0%, signal=3%
REACTOME_S_PHASE	REACTOME_S_PHASE		159	-0.478175	-1.18289	0.0491968	0.269656	1	7073	tags=58%, list=29%, signal=81%
KEGG_BETA_ALANINE_METABOLISM	KEGG_BETA_ALANINE_METABOLISM		21	-0.555107	-1.1827	0.193823	0.269856	1	6569	tags=57%, list=27%, signal=78%
KEGG_CARDIAC_MUSCLE_CONTRACTION	KEGG_CARDIAC_MUSCLE_CONTRACTION		69	0.395741	1.34066	0.05	0.270577	1	850	tags=19%, list=3%, signal=19%
REACTOME_LDL_CLEARANCE	REACTOME_LDL_CLEARANCE		17	-0.575094	-1.18128	0.201306	0.273154	1	6866	tags=65%, list=28%, signal=90%
REACTOME_SIGNALING_BY_NTRK2_TRKB_	REACTOME_SIGNALING_BY_NTRK2_TRKB_		24	-0.550593	-1.18078	0.19317	0.274137	1	7656	tags=63%, list=31%, signal=91%
KEGG_PROGESTERONE_MEDIATED_OOCYTE_MATURATION	KEGG_PROGESTERONE_MEDIATED_OOCYTE_MATURATION		82	-0.493796	-1.18041	0.103831	0.274799	1	6385	tags=44%, list=26%, signal=59%
REACTOME_SIGNALING_BY_NODAL	REACTOME_SIGNALING_BY_NODAL		18	-0.564466	-1.1802	0.20442	0.275089	1	5777	tags=39%, list=24%, signal=51%
WP_ADIPOGENESIS	WP_ADIPOGENESIS		123	0.346573	1.31822	0	0.275408	1	302	tags=9%, list=1%, signal=9%
REACTOME_INHIBITION_OF_THE_PROTEOLYTIC_ACTIVITY_OF_APC_C_REQUIRED_FOR_THE_ONSET_OF_ANAPHASE_BY_MITOTIC_SPINDLE_CHECKPOINT_COMPONENTS	REACTOME_INHIBITION_OF_THE_PROTEOLYTIC_ACTIVITY_OF_APC_C_REQUIRED_FOR_THE_ONSET_OF_ANAPHASE_BY_MITOTIC_SPINDLE_CHECKPOINT_COMPONENTS		21	-0.56363	-1.17977	0.180631	0.275884	1	5397	tags=57%, list=22%, signal=73%
WP_GENES_CONTROLLING_RENAL_NEPHROGENESIS	WP_GENES_CONTROLLING_RENAL_NEPHROGENESIS		35	0.411198	1.32535	0.128205	0.276025	1	1171	tags=14%, list=5%, signal=15%
KEGG_CELL_ADHESION_MOLECULES_CAMS	KEGG_CELL_ADHESION_MOLECULES_CAMS		123	0.383602	1.33202	0	0.276855	1	674	tags=17%, list=3%, signal=17%
REACTOME_TP53_REGULATES_TRANSCRIPTION_OF_GENES_INVOLVED_IN_G2_CELL_CYCLE_ARREST	REACTOME_TP53_REGULATES_TRANSCRIPTION_OF_GENES_INVOLVED_IN_G2_CELL_CYCLE_ARREST		18	0.478737	1.30969	0.125	0.27757	1	4	tags=6%, list=0%, signal=6%
REACTOME_RESPIRATORY_ELECTRON_TRANSPORT_ATP_SYNTHESIS_BY_CHEMIOSMOTIC_COUPLING_AND_HEAT_PRODUCTION_BY_UNCOUPLING_PROTEINS_	REACTOME_RESPIRATORY_ELECTRON_TRANSPORT_ATP_SYNTHESIS_BY_CHEMIOSMOTIC_COUPLING_AND_HEAT_PRODUCTION_BY_UNCOUPLING_PROTEINS_		107	0.332534	1.31249	0	0.278465	1	850	tags=25%, list=3%, signal=26%
REACTOME_INTERLEUKIN_6_FAMILY_SIGNALING	REACTOME_INTERLEUKIN_6_FAMILY_SIGNALING		22	0.44897	1.32675	0.125	0.278775	1	253	tags=9%, list=1%, signal=9%
PID_IL4_2PATHWAY	PID_IL4_2PATHWAY		58	0.417331	1.31901	0	0.279106	1	621	tags=17%, list=3%, signal=18%
REACTOME_INTRACELLULAR_SIGNALING_BY_SECOND_MESSENGERS	REACTOME_INTRACELLULAR_SIGNALING_BY_SECOND_MESSENGERS		291	-0.469514	-1.1783	0.016	0.279259	1	7169	tags=58%, list=29%, signal=81%
REACTOME_G1_S_DNA_DAMAGE_CHECKPOINTS	REACTOME_G1_S_DNA_DAMAGE_CHECKPOINTS		65	-0.498189	-1.17773	0.134694	0.27994	1	7073	tags=71%, list=29%, signal=100%
WP_GLYCOGEN_SYNTHESIS_AND_DEGRADATION	WP_GLYCOGEN_SYNTHESIS_AND_DEGRADATION		39	-0.516492	-1.17781	0.179089	0.279993	1	7668	tags=62%, list=32%, signal=90%
WP_CANCER_IMMUNOTHERAPY_BY_PD1_BLOCKADE	WP_CANCER_IMMUNOTHERAPY_BY_PD1_BLOCKADE		23	-0.546825	-1.17786	0.212607	0.280154	1	5110	tags=35%, list=21%, signal=44%
REACTOME_SIGNALING_BY_CYTOSOLIC_FGFR1_FUSION_MUTANTS	REACTOME_SIGNALING_BY_CYTOSOLIC_FGFR1_FUSION_MUTANTS		17	-0.564747	-1.17745	0.215835	0.280356	1	6340	tags=65%, list=26%, signal=87%
REACTOME_PI3K_AKT_SIGNALING_IN_CANCER	REACTOME_PI3K_AKT_SIGNALING_IN_CANCER		95	0.350032	1.3036	0	0.280789	1	852	tags=12%, list=4%, signal=12%
WP_FOLLICLE_STIMULATING_HORMONE_FSH_SIGNALING_PATHWAY	WP_FOLLICLE_STIMULATING_HORMONE_FSH_SIGNALING_PATHWAY		24	0.464483	1.2993	0.125	0.281633	1	37	tags=8%, list=0%, signal=8%
REACTOME_SIGNALING_BY_FGFR2	REACTOME_SIGNALING_BY_FGFR2		66	-0.492047	-1.17552	0.148525	0.285036	1	5596	tags=45%, list=23%, signal=59%
KEGG_PARKINSONS_DISEASE	KEGG_PARKINSONS_DISEASE		110	0.356766	1.28102	0	0.286527	1	850	tags=26%, list=3%, signal=27%
REACTOME_CD28_DEPENDENT_PI3K_AKT_SIGNALING	REACTOME_CD28_DEPENDENT_PI3K_AKT_SIGNALING		21	0.47545	1.28377	0.2	0.287077	1	236	tags=10%, list=1%, signal=10%
REACTOME_ABORTIVE_ELONGATION_OF_HIV_1_TRANSCRIPT_IN_THE_ABSENCE_OF_TAT	REACTOME_ABORTIVE_ELONGATION_OF_HIV_1_TRANSCRIPT_IN_THE_ABSENCE_OF_TAT		23	-0.551048	-1.17402	0.220106	0.288321	1	9044	tags=70%, list=37%, signal=111%
REACTOME_ABERRANT_REGULATION_OF_MITOTIC_EXIT_IN_CANCER_DUE_TO_RB1_DEFECTS	REACTOME_ABERRANT_REGULATION_OF_MITOTIC_EXIT_IN_CANCER_DUE_TO_RB1_DEFECTS		20	-0.549264	-1.17403	0.215217	0.288572	1	6302	tags=65%, list=26%, signal=88%
WP_NRF2_PATHWAY	WP_NRF2_PATHWAY		115	0.303393	1.28593	0	0.288756	1	892	tags=15%, list=4%, signal=15%
REACTOME_FORMATION_OF_TC_NER_PRE_INCISION_COMPLEX	REACTOME_FORMATION_OF_TC_NER_PRE_INCISION_COMPLEX		53	-0.503616	-1.17346	0.141538	0.289481	1	6456	tags=57%, list=27%, signal=77%
PID_NETRIN_PATHWAY	PID_NETRIN_PATHWAY		30	-0.528092	-1.17298	0.190928	0.289885	1	8281	tags=60%, list=34%, signal=91%
REACTOME_RORA_ACTIVATES_GENE_EXPRESSION	REACTOME_RORA_ACTIVATES_GENE_EXPRESSION		18	-0.563731	-1.17315	0.19334	0.290023	1	4719	tags=61%, list=19%, signal=76%
REACTOME_EGR2_AND_SOX10_MEDIATED_INITIATION_OF_SCHWANN_CELL_MYELINATION	REACTOME_EGR2_AND_SOX10_MEDIATED_INITIATION_OF_SCHWANN_CELL_MYELINATION		24	-0.538365	-1.17301	0.206131	0.290077	1	8178	tags=54%, list=34%, signal=82%
REACTOME_EFFECTS_OF_PIP2_HYDROLYSIS	REACTOME_EFFECTS_OF_PIP2_HYDROLYSIS		25	-0.539861	-1.17258	0.197439	0.290656	1	7492	tags=52%, list=31%, signal=75%
REACTOME_ANTIMICROBIAL_PEPTIDES	REACTOME_ANTIMICROBIAL_PEPTIDES		42	0.394848	1.28728	0.142857	0.291185	1	2000	tags=26%, list=8%, signal=28%
PID_IL8_CXCR2_PATHWAY	PID_IL8_CXCR2_PATHWAY		33	-0.522929	-1.17197	0.207006	0.292026	1	6711	tags=64%, list=28%, signal=88%
REACTOME_CIRCADIAN_CLOCK	REACTOME_CIRCADIAN_CLOCK		69	0.372628	1.269	0	0.292431	1	385	tags=17%, list=2%, signal=18%
SIG_CHEMOTAXIS	SIG_CHEMOTAXIS		43	-0.509005	-1.17161	0.174587	0.292679	1	6554	tags=58%, list=27%, signal=79%
REACTOME_POLYMERASE_SWITCHING_ON_THE_C_STRAND_OF_THE_TELOMERE	REACTOME_POLYMERASE_SWITCHING_ON_THE_C_STRAND_OF_THE_TELOMERE		25	-0.548743	-1.17102	0.187171	0.294012	1	6604	tags=52%, list=27%, signal=71%
REACTOME_TELOMERE_EXTENSION_BY_TELOMERASE	REACTOME_TELOMERE_EXTENSION_BY_TELOMERASE		23	-0.547496	-1.17029	0.210191	0.295645	1	6835	tags=61%, list=28%, signal=85%
REACTOME_SIGNALING_BY_EGFR	REACTOME_SIGNALING_BY_EGFR		50	0.399767	1.26974	0.172414	0.295801	1	361	tags=12%, list=1%, signal=12%
REACTOME_RNA_POLYMERASE_I_PROMOTER_ESCAPE	REACTOME_RNA_POLYMERASE_I_PROMOTER_ESCAPE		31	-0.527806	-1.16982	0.17437	0.296603	1	4738	tags=52%, list=19%, signal=64%
REACTOME_IRE1ALPHA_ACTIVATES_CHAPERONES	REACTOME_IRE1ALPHA_ACTIVATES_CHAPERONES		48	-0.505373	-1.1695	0.148958	0.29714	1	7034	tags=58%, list=29%, signal=82%
REACTOME_PCNA_DEPENDENT_LONG_PATCH_BASE_EXCISION_REPAIR	REACTOME_PCNA_DEPENDENT_LONG_PATCH_BASE_EXCISION_REPAIR		21	-0.550736	-1.1691	0.217989	0.297956	1	8669	tags=71%, list=36%, signal=111%
ST_P38_MAPK_PATHWAY	ST_P38_MAPK_PATHWAY		37	-0.516256	-1.16879	0.189133	0.298202	1	3717	tags=49%, list=15%, signal=57%
REACTOME_ER_TO_GOLGI_ANTEROGRADE_TRANSPORT	REACTOME_ER_TO_GOLGI_ANTEROGRADE_TRANSPORT		144	-0.473851	-1.16889	0.0771543	0.298235	1	6286	tags=53%, list=26%, signal=72%
REACTOME_TRANSCRIPTIONAL_REGULATION_BY_MECP2	REACTOME_TRANSCRIPTIONAL_REGULATION_BY_MECP2		56	-0.501404	-1.1684	0.153846	0.298955	1	6065	tags=43%, list=25%, signal=57%
PID_NECTIN_PATHWAY	PID_NECTIN_PATHWAY		26	-0.538008	-1.16773	0.207547	0.300463	1	6397	tags=38%, list=26%, signal=52%
WP_TYROBP_CAUSAL_NETWORK	WP_TYROBP_CAUSAL_NETWORK		61	-0.493812	-1.16745	0.14126	0.300935	1	4424	tags=39%, list=18%, signal=48%
KEGG_GLYCOLYSIS_GLUCONEOGENESIS	KEGG_GLYCOLYSIS_GLUCONEOGENESIS		54	-0.500652	-1.16728	0.167868	0.301072	1	7678	tags=44%, list=32%, signal=65%
KEGG_FC_GAMMA_R_MEDIATED_PHAGOCYTOSIS	KEGG_FC_GAMMA_R_MEDIATED_PHAGOCYTOSIS		90	-0.483326	-1.16707	0.117053	0.301263	1	9547	tags=70%, list=39%, signal=115%
REACTOME_TELOMERE_C_STRAND_LAGGING_STRAND_SYNTHESIS	REACTOME_TELOMERE_C_STRAND_LAGGING_STRAND_SYNTHESIS		33	-0.524839	-1.16679	0.189245	0.301787	1	9967	tags=73%, list=41%, signal=123%
WP_PYRIMIDINE_METABOLISM_AND_RELATED_DISEASES	WP_PYRIMIDINE_METABOLISM_AND_RELATED_DISEASES		17	-0.561524	-1.16667	0.238462	0.301804	1	4171	tags=29%, list=17%, signal=35%
REACTOME_TRANSCRIPTIONAL_REGULATION_BY_RUNX2	REACTOME_TRANSCRIPTIONAL_REGULATION_BY_RUNX2		116	-0.477591	-1.16645	0.107214	0.30212	1	7073	tags=53%, list=29%, signal=74%
REACTOME_CELL_JUNCTION_ORGANIZATION	REACTOME_CELL_JUNCTION_ORGANIZATION		82	-0.48455	-1.16596	0.134809	0.303065	1	4756	tags=21%, list=20%, signal=26%
REACTOME_FRS_MEDIATED_FGFR1_SIGNALING	REACTOME_FRS_MEDIATED_FGFR1_SIGNALING		18	-0.560533	-1.16555	0.220667	0.303393	1	3708	tags=39%, list=15%, signal=46%
WP_INTRACELLULAR_TRAFFICKING_PROTEINS_INVOLVED_IN_CMT_NEUROPATHY	WP_INTRACELLULAR_TRAFFICKING_PROTEINS_INVOLVED_IN_CMT_NEUROPATHY		26	-0.527326	-1.16555	0.21346	0.303686	1	9072	tags=69%, list=37%, signal=110%
PID_FOXM1_PATHWAY	PID_FOXM1_PATHWAY		39	-0.51163	-1.16563	0.201036	0.303724	1	6086	tags=31%, list=25%, signal=41%
REACTOME_SIGNALING_BY_INTERLEUKINS	REACTOME_SIGNALING_BY_INTERLEUKINS		422	-0.459492	-1.16524	0.016	0.303945	1	4976	tags=37%, list=20%, signal=45%
BIOCARTA_P53HYPOXIA_PATHWAY	BIOCARTA_P53HYPOXIA_PATHWAY		21	0.434525	1.25498	0.145455	0.306809	1	200	tags=14%, list=1%, signal=14%
REACTOME_CHROMOSOME_MAINTENANCE	REACTOME_CHROMOSOME_MAINTENANCE		88	-0.48258	-1.16341	0.124117	0.308598	1	6835	tags=47%, list=28%, signal=65%
REACTOME_BUDDING_AND_MATURATION_OF_HIV_VIRION	REACTOME_BUDDING_AND_MATURATION_OF_HIV_VIRION		28	-0.528815	-1.16237	0.230932	0.310742	1	4265	tags=50%, list=18%, signal=61%
REACTOME_FORMATION_OF_THE_EARLY_ELONGATION_COMPLEX	REACTOME_FORMATION_OF_THE_EARLY_ELONGATION_COMPLEX		33	-0.520334	-1.1624	0.206499	0.310964	1	5624	tags=52%, list=23%, signal=67%
REACTOME_DUAL_INCISION_IN_GG_NER	REACTOME_DUAL_INCISION_IN_GG_NER		41	-0.507682	-1.16183	0.18711	0.31161	1	4931	tags=51%, list=20%, signal=64%
REACTOME_CELL_SURFACE_INTERACTIONS_AT_THE_VASCULAR_WALL	REACTOME_CELL_SURFACE_INTERACTIONS_AT_THE_VASCULAR_WALL		119	-0.47407	-1.16169	0.107972	0.311711	1	3969	tags=27%, list=16%, signal=32%
REACTOME_SYNTHESIS_OF_BILE_ACIDS_AND_BILE_SALTS	REACTOME_SYNTHESIS_OF_BILE_ACIDS_AND_BILE_SALTS		32	-0.523622	-1.16187	0.19641	0.311806	1	6158	tags=38%, list=25%, signal=50%
BIOCARTA_NDKDYNAMIN_PATHWAY	BIOCARTA_NDKDYNAMIN_PATHWAY		17	-0.55882	-1.16089	0.225501	0.313597	1	8322	tags=65%, list=34%, signal=98%
PID_BARD1_PATHWAY	PID_BARD1_PATHWAY		28	-0.530195	-1.16032	0.223505	0.314883	1	7439	tags=61%, list=31%, signal=87%
PID_PLK1_PATHWAY	PID_PLK1_PATHWAY		43	-0.502862	-1.15965	0.214137	0.316376	1	6302	tags=47%, list=26%, signal=63%
PID_EPO_PATHWAY	PID_EPO_PATHWAY		33	-0.517753	-1.1593	0.206787	0.317081	1	3708	tags=55%, list=15%, signal=64%
REACTOME_SIGNALING_BY_BMP	REACTOME_SIGNALING_BY_BMP		27	-0.529129	-1.15916	0.222105	0.31715	1	3744	tags=33%, list=15%, signal=39%
REACTOME_TERMINATION_OF_TRANSLESION_DNA_SYNTHESIS	REACTOME_TERMINATION_OF_TRANSLESION_DNA_SYNTHESIS		31	-0.516791	-1.15872	0.209544	0.317481	1	6604	tags=68%, list=27%, signal=93%
REACTOME_SEALING_OF_THE_NUCLEAR_ENVELOPE_NE_BY_ESCRT_III	REACTOME_SEALING_OF_THE_NUCLEAR_ENVELOPE_NE_BY_ESCRT_III		27	-0.524741	-1.1588	0.224576	0.317554	1	1894	tags=26%, list=8%, signal=28%
REACTOME_MEIOTIC_RECOMBINATION	REACTOME_MEIOTIC_RECOMBINATION		23	-0.551276	-1.1589	0.22956	0.317556	1	6339	tags=57%, list=26%, signal=76%
REACTOME_SIGNALING_BY_SCF_KIT	REACTOME_SIGNALING_BY_SCF_KIT		42	-0.50402	-1.15854	0.186983	0.317704	1	5717	tags=55%, list=23%, signal=71%
REACTOME_N_GLYCAN_TRIMMING_IN_THE_ER_AND_CALNEXIN_CALRETICULIN_CYCLE	REACTOME_N_GLYCAN_TRIMMING_IN_THE_ER_AND_CALNEXIN_CALRETICULIN_CYCLE		34	-0.516895	-1.15815	0.228453	0.318442	1	7991	tags=79%, list=33%, signal=118%
KEGG_LYSOSOME	KEGG_LYSOSOME		120	-0.475993	-1.15752	0.113	0.319859	1	8102	tags=57%, list=33%, signal=85%
REACTOME_GLYCEROPHOSPHOLIPID_BIOSYNTHESIS	REACTOME_GLYCEROPHOSPHOLIPID_BIOSYNTHESIS		107	-0.476936	-1.15683	0.11996	0.321425	1	8678	tags=52%, list=36%, signal=81%
PID_ATR_PATHWAY	PID_ATR_PATHWAY		38	-0.513049	-1.15667	0.192508	0.321557	1	8703	tags=66%, list=36%, signal=102%
WP_BREAST_CANCER_PATHWAY	WP_BREAST_CANCER_PATHWAY		144	-0.47038	-1.1557	0.0841683	0.323952	1	4253	tags=31%, list=17%, signal=38%
WP_REGULATION_OF_TOLLLIKE_RECEPTOR_SIGNALING_PATHWAY	WP_REGULATION_OF_TOLLLIKE_RECEPTOR_SIGNALING_PATHWAY		124	-0.471811	-1.15554	0.109328	0.324067	1	6740	tags=58%, list=28%, signal=80%
PID_ARF6_DOWNSTREAM_PATHWAY	PID_ARF6_DOWNSTREAM_PATHWAY		15	-0.559666	-1.15504	0.266814	0.325164	1	6690	tags=47%, list=27%, signal=64%
PID_P73PATHWAY	PID_P73PATHWAY		75	-0.483792	-1.15468	0.161128	0.325833	1	4426	tags=36%, list=18%, signal=44%
REACTOME_PKA_MEDIATED_PHOSPHORYLATION_OF_CREB	REACTOME_PKA_MEDIATED_PHOSPHORYLATION_OF_CREB		19	-0.546582	-1.15307	0.255157	0.330147	1	7169	tags=58%, list=29%, signal=82%
REACTOME_COBALAMIN_CBL_VITAMIN_B12_TRANSPORT_AND_METABOLISM	REACTOME_COBALAMIN_CBL_VITAMIN_B12_TRANSPORT_AND_METABOLISM		17	-0.556053	-1.15256	0.248112	0.331229	1	5247	tags=35%, list=22%, signal=45%
REACTOME_BASIGIN_INTERACTIONS	REACTOME_BASIGIN_INTERACTIONS		24	-0.537374	-1.15206	0.233998	0.332266	1	8054	tags=50%, list=33%, signal=75%
SIG_PIP3_SIGNALING_IN_CARDIAC_MYOCTES	SIG_PIP3_SIGNALING_IN_CARDIAC_MYOCTES		64	-0.4824	-1.1517	0.183673	0.332991	1	7182	tags=64%, list=30%, signal=91%
PID_RAC1_REG_PATHWAY	PID_RAC1_REG_PATHWAY		38	-0.507402	-1.15139	0.224066	0.333562	1	6988	tags=50%, list=29%, signal=70%
REACTOME_BIOSYNTHESIS_OF_THE_N_GLYCAN_PRECURSOR_DOLICHOL_LIPID_LINKED_OLIGOSACCHARIDE_LLO_AND_TRANSFER_TO_A_NASCENT_PROTEIN	REACTOME_BIOSYNTHESIS_OF_THE_N_GLYCAN_PRECURSOR_DOLICHOL_LIPID_LINKED_OLIGOSACCHARIDE_LLO_AND_TRANSFER_TO_A_NASCENT_PROTEIN		75	-0.482291	-1.15105	0.160243	0.333886	1	7148	tags=53%, list=29%, signal=75%
REACTOME_SYNTHESIS_OF_SUBSTRATES_IN_N_GLYCAN_BIOSYTHESIS	REACTOME_SYNTHESIS_OF_SUBSTRATES_IN_N_GLYCAN_BIOSYTHESIS		60	-0.488011	-1.15112	0.188199	0.334009	1	7148	tags=53%, list=29%, signal=75%
WP_MET_IN_TYPE_1_PAPILLARY_RENAL_CELL_CARCINOMA	WP_MET_IN_TYPE_1_PAPILLARY_RENAL_CELL_CARCINOMA		56	-0.493066	-1.15028	0.184584	0.335778	1	6340	tags=63%, list=26%, signal=84%
REACTOME_RESPIRATORY_ELECTRON_TRANSPORT	REACTOME_RESPIRATORY_ELECTRON_TRANSPORT		99	0.351769	1.23102	0	0.335852	1	850	tags=26%, list=3%, signal=27%
ST_JNK_MAPK_PATHWAY	ST_JNK_MAPK_PATHWAY		39	-0.50746	-1.14916	0.205422	0.338539	1	6018	tags=62%, list=25%, signal=82%
REACTOME_TRAFFICKING_OF_AMPA_RECEPTORS	REACTOME_TRAFFICKING_OF_AMPA_RECEPTORS		26	-0.528121	-1.14866	0.252137	0.339613	1	6728	tags=42%, list=28%, signal=58%
REACTOME_INTERLEUKIN_1_FAMILY_SIGNALING	REACTOME_INTERLEUKIN_1_FAMILY_SIGNALING		131	-0.462601	-1.14806	0.131394	0.340678	1	6610	tags=59%, list=27%, signal=80%
WP_PROLACTIN_SIGNALING_PATHWAY	WP_PROLACTIN_SIGNALING_PATHWAY		76	-0.475806	-1.14814	0.174571	0.340775	1	4106	tags=42%, list=17%, signal=50%
REACTOME_PI3K_EVENTS_IN_ERBB2_SIGNALING	REACTOME_PI3K_EVENTS_IN_ERBB2_SIGNALING		15	0.450169	1.2231	0.222222	0.342505	1	236	tags=13%, list=1%, signal=13%
REACTOME_TRANSCRIPTIONAL_REGULATION_BY_TP53	REACTOME_TRANSCRIPTIONAL_REGULATION_BY_TP53		349	-0.452379	-1.14713	0.022	0.342919	1	7086	tags=57%, list=29%, signal=80%
REACTOME_ACTIVATION_OF_KAINATE_RECEPTORS_UPON_GLUTAMATE_BINDING	REACTOME_ACTIVATION_OF_KAINATE_RECEPTORS_UPON_GLUTAMATE_BINDING		27	-0.519267	-1.1466	0.245223	0.344149	1	8044	tags=52%, list=33%, signal=77%
WP_ALPHA_6_BETA_4_SIGNALING_PATHWAY	WP_ALPHA_6_BETA_4_SIGNALING_PATHWAY		33	-0.505964	-1.1461	0.243414	0.345205	1	6690	tags=45%, list=27%, signal=63%
REACTOME_ACTIVATION_OF_NMDA_RECEPTORS_AND_POSTSYNAPTIC_EVENTS	REACTOME_ACTIVATION_OF_NMDA_RECEPTORS_AND_POSTSYNAPTIC_EVENTS		81	-0.47633	-1.14568	0.163121	0.346101	1	6156	tags=36%, list=25%, signal=48%
WP_NEURAL_CREST_DIFFERENTIATION	WP_NEURAL_CREST_DIFFERENTIATION		83	-0.475916	-1.1451	0.171748	0.347435	1	3553	tags=20%, list=15%, signal=24%
REACTOME_INTEGRATION_OF_ENERGY_METABOLISM	REACTOME_INTEGRATION_OF_ENERGY_METABOLISM		99	-0.473654	-1.14481	0.152371	0.347939	1	6280	tags=41%, list=26%, signal=56%
REACTOME_COPI_DEPENDENT_GOLGI_TO_ER_RETROGRADE_TRAFFIC	REACTOME_COPI_DEPENDENT_GOLGI_TO_ER_RETROGRADE_TRAFFIC		93	-0.472937	-1.14468	0.149899	0.347967	1	8625	tags=56%, list=35%, signal=86%
REACTOME_EXTENSION_OF_TELOMERES	REACTOME_EXTENSION_OF_TELOMERES		50	-0.493481	-1.14431	0.200205	0.348693	1	6835	tags=50%, list=28%, signal=69%
WP_DOPAMINERGIC_NEUROGENESIS	WP_DOPAMINERGIC_NEUROGENESIS		20	0.425326	1.21506	0.178082	0.349814	1	20	tags=5%, list=0%, signal=5%
REACTOME_RNA_POLYMERASE_I_TRANSCRIPTION_TERMINATION	REACTOME_RNA_POLYMERASE_I_TRANSCRIPTION_TERMINATION		30	-0.523196	-1.14341	0.230608	0.349919	1	7381	tags=63%, list=30%, signal=91%
PID_NCADHERIN_PATHWAY	PID_NCADHERIN_PATHWAY		32	-0.518685	-1.14345	0.23511	0.350134	1	6340	tags=47%, list=26%, signal=63%
REACTOME_SIGNALING_BY_HIPPO	REACTOME_SIGNALING_BY_HIPPO		20	-0.537285	-1.14365	0.273797	0.350228	1	6750	tags=40%, list=28%, signal=55%
WP_SPLICING_FACTOR_NOVA_REGULATED_SYNAPTIC_PROTEINS	WP_SPLICING_FACTOR_NOVA_REGULATED_SYNAPTIC_PROTEINS		39	-0.502916	-1.14351	0.242647	0.350293	1	5379	tags=28%, list=22%, signal=36%
REACTOME_G_ALPHA_Z_SIGNALLING_EVENTS	REACTOME_G_ALPHA_Z_SIGNALLING_EVENTS		44	-0.498784	-1.14294	0.220833	0.350904	1	3813	tags=25%, list=16%, signal=30%
PID_TCPTP_PATHWAY	PID_TCPTP_PATHWAY		41	-0.503007	-1.1425	0.236458	0.351816	1	8581	tags=61%, list=35%, signal=94%
REACTOME_LYSOSOME_VESICLE_BIOGENESIS	REACTOME_LYSOSOME_VESICLE_BIOGENESIS		34	-0.510872	-1.14234	0.243215	0.351974	1	4977	tags=47%, list=20%, signal=59%
KEGG_GLYCEROPHOSPHOLIPID_METABOLISM	KEGG_GLYCEROPHOSPHOLIPID_METABOLISM		65	-0.479352	-1.14212	0.210204	0.352278	1	7481	tags=46%, list=31%, signal=66%
REACTOME_CTLA4_INHIBITORY_SIGNALING	REACTOME_CTLA4_INHIBITORY_SIGNALING		21	-0.535141	-1.14175	0.254019	0.352719	1	5801	tags=57%, list=24%, signal=75%
BIOCARTA_CARM_ER_PATHWAY	BIOCARTA_CARM_ER_PATHWAY		24	-0.527448	-1.14143	0.235169	0.353024	1	8610	tags=67%, list=35%, signal=103%
REACTOME_HEPARAN_SULFATE_HEPARIN_HS_GAG_METABOLISM	REACTOME_HEPARAN_SULFATE_HEPARIN_HS_GAG_METABOLISM		49	-0.491844	-1.14175	0.221994	0.353024	1	8580	tags=39%, list=35%, signal=60%
REACTOME_INTERLEUKIN_1_SIGNALING	REACTOME_INTERLEUKIN_1_SIGNALING		100	-0.47098	-1.14145	0.168177	0.353266	1	6610	tags=65%, list=27%, signal=89%
PID_IL2_1PATHWAY	PID_IL2_1PATHWAY		55	-0.487572	-1.1411	0.204969	0.353673	1	4010	tags=49%, list=16%, signal=59%
WP_MESODERMAL_COMMITMENT_PATHWAY	WP_MESODERMAL_COMMITMENT_PATHWAY		134	-0.463835	-1.14059	0.12012	0.354829	1	7340	tags=46%, list=30%, signal=66%
PID_FRA_PATHWAY	PID_FRA_PATHWAY		35	-0.507544	-1.14015	0.239875	0.355391	1	1517	tags=20%, list=6%, signal=21%
REACTOME_SIGNAL_AMPLIFICATION	REACTOME_SIGNAL_AMPLIFICATION		31	-0.519826	-1.14022	0.259645	0.355532	1	5883	tags=45%, list=24%, signal=59%
REACTOME_TOLL_LIKE_RECEPTOR_TLR1_TLR2_CASCADE	REACTOME_TOLL_LIKE_RECEPTOR_TLR1_TLR2_CASCADE		97	-0.466239	-1.139	0.187879	0.35841	1	4106	tags=39%, list=17%, signal=47%
REACTOME_METABOLISM_OF_NUCLEOTIDES	REACTOME_METABOLISM_OF_NUCLEOTIDES		93	-0.47053	-1.13877	0.16499	0.358741	1	8995	tags=54%, list=37%, signal=85%
REACTOME_SYNTHESIS_OF_VERY_LONG_CHAIN_FATTY_ACYL_COAS	REACTOME_SYNTHESIS_OF_VERY_LONG_CHAIN_FATTY_ACYL_COAS		19	-0.545325	-1.1385	0.269397	0.358836	1	7879	tags=58%, list=32%, signal=86%
WP_PHOTODYNAMIC_THERAPYINDUCED_NFKB_SURVIVAL_SIGNALING	WP_PHOTODYNAMIC_THERAPYINDUCED_NFKB_SURVIVAL_SIGNALING		33	-0.515034	-1.13854	0.257895	0.359045	1	3202	tags=27%, list=13%, signal=31%
REACTOME_ACTIVATION_OF_THE_PRE_REPLICATIVE_COMPLEX	REACTOME_ACTIVATION_OF_THE_PRE_REPLICATIVE_COMPLEX		33	-0.506564	-1.1383	0.241451	0.359072	1	9350	tags=67%, list=38%, signal=108%
REACTOME_ANTIGEN_PROCESSING_CROSS_PRESENTATION	REACTOME_ANTIGEN_PROCESSING_CROSS_PRESENTATION		95	-0.470446	-1.13817	0.162791	0.35911	1	7073	tags=59%, list=29%, signal=83%
WP_DEREGULATION_OF_RAB_AND_RAB_EFFECTOR_GENES_IN_BLADDER_CANCER	WP_DEREGULATION_OF_RAB_AND_RAB_EFFECTOR_GENES_IN_BLADDER_CANCER		15	-0.556614	-1.13783	0.262703	0.359759	1	1885	tags=33%, list=8%, signal=36%
REACTOME_BMAL1_CLOCK_NPAS2_ACTIVATES_CIRCADIAN_GENE_EXPRESSION	REACTOME_BMAL1_CLOCK_NPAS2_ACTIVATES_CIRCADIAN_GENE_EXPRESSION		26	0.419135	1.20222	0.259259	0.35984	1	385	tags=19%, list=2%, signal=20%
REACTOME_INTERLEUKIN_4_AND_INTERLEUKIN_13_SIGNALING	REACTOME_INTERLEUKIN_4_AND_INTERLEUKIN_13_SIGNALING		102	-0.46753	-1.13757	0.162814	0.359877	1	1650	tags=17%, list=7%, signal=18%
WP_EGFR_TYROSINE_KINASE_INHIBITOR_RESISTANCE	WP_EGFR_TYROSINE_KINASE_INHIBITOR_RESISTANCE		84	-0.466617	-1.1376	0.21638	0.360115	1	6690	tags=45%, list=27%, signal=62%
KEGG_GLYCEROLIPID_METABOLISM	KEGG_GLYCEROLIPID_METABOLISM		38	-0.504896	-1.13686	0.217895	0.361301	1	8687	tags=55%, list=36%, signal=86%
PID_P53_REGULATION_PATHWAY	PID_P53_REGULATION_PATHWAY		56	-0.484627	-1.13688	0.204082	0.361587	1	6579	tags=61%, list=27%, signal=83%
PID_TAP63_PATHWAY	PID_TAP63_PATHWAY		52	0.367109	1.20399	0.166667	0.362098	1	517	tags=12%, list=2%, signal=12%
REACTOME_HOMOLOGOUS_DNA_PAIRING_AND_STRAND_EXCHANGE	REACTOME_HOMOLOGOUS_DNA_PAIRING_AND_STRAND_EXCHANGE		41	-0.49688	-1.13633	0.247668	0.362186	1	9082	tags=68%, list=37%, signal=109%
WP_NOTCH_SIGNALING_PATHWAY_NETPATH	WP_NOTCH_SIGNALING_PATHWAY_NETPATH		60	-0.481685	-1.13644	0.207179	0.36221	1	4593	tags=43%, list=19%, signal=53%
WP_PYRIMIDINE_METABOLISM	WP_PYRIMIDINE_METABOLISM		84	-0.473048	-1.13614	0.180991	0.36238	1	8729	tags=54%, list=36%, signal=83%
PID_ERBB4_PATHWAY	PID_ERBB4_PATHWAY		37	-0.502878	-1.13549	0.252092	0.363902	1	6802	tags=51%, list=28%, signal=71%
REACTOME_METABOLISM_OF_FAT_SOLUBLE_VITAMINS	REACTOME_METABOLISM_OF_FAT_SOLUBLE_VITAMINS		42	-0.49413	-1.13511	0.249224	0.364312	1	7801	tags=31%, list=32%, signal=45%
KEGG_ARGININE_AND_PROLINE_METABOLISM	KEGG_ARGININE_AND_PROLINE_METABOLISM		51	-0.487831	-1.1352	0.223602	0.364364	1	5791	tags=31%, list=24%, signal=41%
PID_TOLL_ENDOGENOUS_PATHWAY	PID_TOLL_ENDOGENOUS_PATHWAY		24	-0.525336	-1.13464	0.269149	0.365384	1	8184	tags=71%, list=34%, signal=107%
BIOCARTA_MTA3_PATHWAY	BIOCARTA_MTA3_PATHWAY		17	-0.542906	-1.13409	0.293548	0.366667	1	4854	tags=35%, list=20%, signal=44%
KEGG_LEISHMANIA_INFECTION	KEGG_LEISHMANIA_INFECTION		68	-0.478038	-1.13311	0.19877	0.369248	1	340	tags=13%, list=1%, signal=13%
BIOCARTA_SHH_PATHWAY	BIOCARTA_SHH_PATHWAY		16	-0.546257	-1.13293	0.278634	0.369462	1	6818	tags=56%, list=28%, signal=78%
REACTOME_SCF_SKP2_MEDIATED_DEGRADATION_OF_P27_P21	REACTOME_SCF_SKP2_MEDIATED_DEGRADATION_OF_P27_P21		59	-0.482519	-1.13174	0.217569	0.372659	1	7073	tags=69%, list=29%, signal=98%
REACTOME_ADRENALINE_NORADRENALINE_INHIBITS_INSULIN_SECRETION	REACTOME_ADRENALINE_NORADRENALINE_INHIBITS_INSULIN_SECRETION		26	-0.518482	-1.12971	0.259727	0.377647	1	4541	tags=31%, list=19%, signal=38%
REACTOME_FOXO_MEDIATED_TRANSCRIPTION_OF_CELL_DEATH_GENES	REACTOME_FOXO_MEDIATED_TRANSCRIPTION_OF_CELL_DEATH_GENES		16	-0.55415	-1.12981	0.279171	0.377681	1	1082	tags=25%, list=4%, signal=26%
REACTOME_CYCLIN_A_CDK2_ASSOCIATED_EVENTS_AT_S_PHASE_ENTRY	REACTOME_CYCLIN_A_CDK2_ASSOCIATED_EVENTS_AT_S_PHASE_ENTRY		84	-0.469402	-1.12988	0.19939	0.377802	1	7073	tags=63%, list=29%, signal=89%
PID_S1P_META_PATHWAY	PID_S1P_META_PATHWAY		21	-0.533019	-1.12935	0.276119	0.378339	1	2014	tags=29%, list=8%, signal=31%
PID_AVB3_INTEGRIN_PATHWAY	PID_AVB3_INTEGRIN_PATHWAY		71	-0.473353	-1.12909	0.215447	0.378452	1	6690	tags=34%, list=27%, signal=46%
REACTOME_AMINO_ACID_TRANSPORT_ACROSS_THE_PLASMA_MEMBRANE	REACTOME_AMINO_ACID_TRANSPORT_ACROSS_THE_PLASMA_MEMBRANE		28	-0.510059	-1.12911	0.275607	0.378735	1	8029	tags=46%, list=33%, signal=69%
REACTOME_NETRIN_1_SIGNALING	REACTOME_NETRIN_1_SIGNALING		43	-0.493734	-1.12763	0.254167	0.382514	1	6381	tags=30%, list=26%, signal=41%
KEGG_BASE_EXCISION_REPAIR	KEGG_BASE_EXCISION_REPAIR		33	-0.504769	-1.12692	0.269231	0.3839	1	6110	tags=48%, list=25%, signal=65%
REACTOME_RAS_PROCESSING	REACTOME_RAS_PROCESSING		23	-0.522564	-1.12674	0.280514	0.384072	1	5994	tags=70%, list=25%, signal=92%
WP_ENDOMETRIAL_CANCER	WP_ENDOMETRIAL_CANCER		61	-0.481575	-1.12697	0.22561	0.384094	1	4253	tags=48%, list=17%, signal=57%
WP_EXERCISEINDUCED_CIRCADIAN_REGULATION	WP_EXERCISEINDUCED_CIRCADIAN_REGULATION		45	-0.488062	-1.12625	0.250259	0.385208	1	969	tags=31%, list=4%, signal=32%
KEGG_DNA_REPLICATION	KEGG_DNA_REPLICATION		36	-0.499209	-1.12606	0.270576	0.385418	1	9967	tags=75%, list=41%, signal=127%
REACTOME_NUCLEOTIDE_SALVAGE	REACTOME_NUCLEOTIDE_SALVAGE		22	-0.522879	-1.12578	0.29015	0.385957	1	8626	tags=68%, list=35%, signal=106%
KEGG_ADIPOCYTOKINE_SIGNALING_PATHWAY	KEGG_ADIPOCYTOKINE_SIGNALING_PATHWAY		62	-0.476949	-1.12564	0.240816	0.38603	1	6304	tags=53%, list=26%, signal=72%
WP_HIPPOYAP_SIGNALING_PATHWAY	WP_HIPPOYAP_SIGNALING_PATHWAY		23	-0.524477	-1.12538	0.28479	0.38646	1	9073	tags=65%, list=37%, signal=104%
WP_SIGNALING_PATHWAYS_IN_GLIOBLASTOMA	WP_SIGNALING_PATHWAYS_IN_GLIOBLASTOMA		81	-0.471888	-1.12503	0.22379	0.386856	1	6385	tags=54%, list=26%, signal=73%
REACTOME_BILE_ACID_AND_BILE_SALT_METABOLISM	REACTOME_BILE_ACID_AND_BILE_SALT_METABOLISM		38	-0.493177	-1.12506	0.276151	0.387107	1	7231	tags=37%, list=30%, signal=52%
PID_REELIN_PATHWAY	PID_REELIN_PATHWAY		26	-0.514043	-1.12465	0.300209	0.387688	1	6340	tags=50%, list=26%, signal=68%
KEGG_O_GLYCAN_BIOSYNTHESIS	KEGG_O_GLYCAN_BIOSYNTHESIS		26	-0.522339	-1.12451	0.271008	0.387786	1	4226	tags=27%, list=17%, signal=33%
BIOCARTA_NFAT_PATHWAY	BIOCARTA_NFAT_PATHWAY		45	-0.489505	-1.12423	0.258956	0.388255	1	8243	tags=62%, list=34%, signal=94%
PID_LIS1_PATHWAY	PID_LIS1_PATHWAY		26	-0.521025	-1.12395	0.287076	0.388732	1	7417	tags=58%, list=30%, signal=83%
WP_ECTODERM_DIFFERENTIATION	WP_ECTODERM_DIFFERENTIATION		127	-0.455682	-1.12291	0.182548	0.391458	1	5873	tags=35%, list=24%, signal=46%
BIOCARTA_BAD_PATHWAY	BIOCARTA_BAD_PATHWAY		25	-0.52408	-1.12188	0.292373	0.393823	1	6690	tags=52%, list=27%, signal=72%
REACTOME_DISEASES_ASSOCIATED_WITH_N_GLYCOSYLATION_OF_PROTEINS	REACTOME_DISEASES_ASSOCIATED_WITH_N_GLYCOSYLATION_OF_PROTEINS		17	-0.542956	-1.12195	0.298035	0.393946	1	7202	tags=65%, list=30%, signal=92%
WP_ZINC_HOMEOSTASIS	WP_ZINC_HOMEOSTASIS		33	-0.499563	-1.12168	0.297917	0.394081	1	9412	tags=55%, list=39%, signal=89%
WP_EPITHELIAL_TO_MESENCHYMAL_TRANSITION_IN_COLORECTAL_CANCER	WP_EPITHELIAL_TO_MESENCHYMAL_TRANSITION_IN_COLORECTAL_CANCER		149	-0.452803	-1.12074	0.161484	0.396596	1	7316	tags=38%, list=30%, signal=53%
REACTOME_PROTEIN_LOCALIZATION	REACTOME_PROTEIN_LOCALIZATION		154	-0.452421	-1.12008	0.151151	0.397198	1	7654	tags=59%, list=31%, signal=86%
BIOCARTA_NOS1_PATHWAY	BIOCARTA_NOS1_PATHWAY		20	-0.538096	-1.12028	0.304025	0.397245	1	5888	tags=45%, list=24%, signal=59%
REACTOME_PLATELET_ACTIVATION_SIGNALING_AND_AGGREGATION	REACTOME_PLATELET_ACTIVATION_SIGNALING_AND_AGGREGATION		242	-0.442891	-1.12016	0.12	0.397279	1	6992	tags=45%, list=29%, signal=63%
REACTOME_SYNDECAN_INTERACTIONS	REACTOME_SYNDECAN_INTERACTIONS		27	-0.510583	-1.12033	0.282241	0.397461	1	6447	tags=33%, list=26%, signal=45%
WP_BASE_EXCISION_REPAIR	WP_BASE_EXCISION_REPAIR		31	-0.503803	-1.11917	0.27644	0.399617	1	10195	tags=77%, list=42%, signal=133%
REACTOME_PKA_ACTIVATION_IN_GLUCAGON_SIGNALLING	REACTOME_PKA_ACTIVATION_IN_GLUCAGON_SIGNALLING		16	-0.546904	-1.11889	0.285408	0.400137	1	6143	tags=50%, list=25%, signal=67%
WP_TRIACYLGLYCERIDE_SYNTHESIS	WP_TRIACYLGLYCERIDE_SYNTHESIS		18	-0.532739	-1.11874	0.318381	0.400281	1	8067	tags=50%, list=33%, signal=75%
BIOCARTA_LIS1_PATHWAY	BIOCARTA_LIS1_PATHWAY		18	-0.536406	-1.11856	0.298588	0.400445	1	3371	tags=22%, list=14%, signal=26%
REACTOME_RNA_POLYMERASE_III_CHAIN_ELONGATION	REACTOME_RNA_POLYMERASE_III_CHAIN_ELONGATION		18	-0.533121	-1.11744	0.32899	0.402713	1	8691	tags=61%, list=36%, signal=95%
REACTOME_GLUCAGON_SIGNALING_IN_METABOLIC_REGULATION	REACTOME_GLUCAGON_SIGNALING_IN_METABOLIC_REGULATION		30	-0.506464	-1.11748	0.284963	0.402918	1	6143	tags=40%, list=25%, signal=53%
REACTOME_DOWNSTREAM_SIGNALING_OF_ACTIVATED_FGFR2	REACTOME_DOWNSTREAM_SIGNALING_OF_ACTIVATED_FGFR2		25	-0.513226	-1.1176	0.285263	0.40292	1	3708	tags=36%, list=15%, signal=42%
REACTOME_ZINC_TRANSPORTERS	REACTOME_ZINC_TRANSPORTERS		17	-0.538342	-1.11633	0.308696	0.405624	1	9412	tags=59%, list=39%, signal=96%
REACTOME_CELL_CELL_JUNCTION_ORGANIZATION	REACTOME_CELL_CELL_JUNCTION_ORGANIZATION		55	-0.477336	-1.11534	0.270186	0.408323	1	3915	tags=15%, list=16%, signal=17%
REACTOME_INTERLEUKIN_37_SIGNALING	REACTOME_INTERLEUKIN_37_SIGNALING		20	-0.526558	-1.11484	0.323944	0.409471	1	7969	tags=65%, list=33%, signal=97%
REACTOME_CA_DEPENDENT_EVENTS	REACTOME_CA_DEPENDENT_EVENTS		35	-0.497373	-1.11419	0.283316	0.411062	1	6156	tags=43%, list=25%, signal=57%
REACTOME_SIGNALING_BY_ERBB4	REACTOME_SIGNALING_BY_ERBB4		53	-0.4779	-1.11355	0.280738	0.412679	1	5738	tags=42%, list=24%, signal=54%
REACTOME_DECTIN_2_FAMILY	REACTOME_DECTIN_2_FAMILY		19	-0.537214	-1.11319	0.316073	0.413438	1	5977	tags=32%, list=25%, signal=42%
PID_CMYB_PATHWAY	PID_CMYB_PATHWAY		81	-0.464432	-1.11278	0.241658	0.414253	1	3553	tags=42%, list=15%, signal=49%
WP_PREGNANE_X_RECEPTOR_PATHWAY	WP_PREGNANE_X_RECEPTOR_PATHWAY		23	-0.517902	-1.11256	0.306609	0.414533	1	6158	tags=35%, list=25%, signal=47%
REACTOME_DOWNSTREAM_SIGNALING_OF_ACTIVATED_FGFR3	REACTOME_DOWNSTREAM_SIGNALING_OF_ACTIVATED_FGFR3		23	-0.516963	-1.11209	0.296892	0.415571	1	3708	tags=39%, list=15%, signal=46%
WP_STATIN_PATHWAY	WP_STATIN_PATHWAY		24	-0.520862	-1.11178	0.298429	0.41613	1	6068	tags=33%, list=25%, signal=44%
REACTOME_TRANSCRIPTIONAL_REGULATION_BY_THE_AP_2_TFAP2_FAMILY_OF_TRANSCRIPTION_FACTORS	REACTOME_TRANSCRIPTIONAL_REGULATION_BY_THE_AP_2_TFAP2_FAMILY_OF_TRANSCRIPTION_FACTORS		34	-0.49631	-1.11165	0.277083	0.416187	1	1082	tags=15%, list=4%, signal=15%
WP_PATHWAYS_REGULATING_HIPPO_SIGNALING	WP_PATHWAYS_REGULATING_HIPPO_SIGNALING		95	-0.459815	-1.11112	0.236842	0.416656	1	6304	tags=34%, list=26%, signal=45%
REACTOME_PRESYNAPTIC_FUNCTION_OF_KAINATE_RECEPTORS	REACTOME_PRESYNAPTIC_FUNCTION_OF_KAINATE_RECEPTORS		18	-0.530099	-1.11076	0.313641	0.416713	1	8044	tags=50%, list=33%, signal=75%
WP_ANGIOPOIETIN_LIKE_PROTEIN_8_REGULATORY_PATHWAY	WP_ANGIOPOIETIN_LIKE_PROTEIN_8_REGULATORY_PATHWAY		123	-0.453486	-1.11135	0.214	0.416719	1	7086	tags=57%, list=29%, signal=80%
PID_INTEGRIN_CS_PATHWAY	PID_INTEGRIN_CS_PATHWAY		26	-0.514069	-1.11081	0.314737	0.416907	1	6643	tags=38%, list=27%, signal=53%
REACTOME_VISUAL_PHOTOTRANSDUCTION	REACTOME_VISUAL_PHOTOTRANSDUCTION		84	-0.461779	-1.1109	0.221545	0.416988	1	7124	tags=29%, list=29%, signal=40%
KEGG_PRIMARY_IMMUNODEFICIENCY	KEGG_PRIMARY_IMMUNODEFICIENCY		35	-0.493131	-1.11113	0.302204	0.417004	1	4293	tags=31%, list=18%, signal=38%
WP_OXYSTEROLS_DERIVED_FROM_CHOLESTEROL	WP_OXYSTEROLS_DERIVED_FROM_CHOLESTEROL		19	0.40636	1.1625	0.208955	0.417947	1	1753	tags=21%, list=7%, signal=23%
REACTOME_TOLL_LIKE_RECEPTOR_4_TLR4_CASCADE	REACTOME_TOLL_LIKE_RECEPTOR_4_TLR4_CASCADE		127	-0.447937	-1.10947	0.220662	0.419258	1	6740	tags=56%, list=28%, signal=77%
REACTOME_THE_PHOTOTRANSDUCTION_CASCADE	REACTOME_THE_PHOTOTRANSDUCTION_CASCADE		31	-0.501673	-1.10979	0.30281	0.419351	1	7006	tags=39%, list=29%, signal=54%
REACTOME_SUMOYLATION_OF_INTRACELLULAR_RECEPTORS	REACTOME_SUMOYLATION_OF_INTRACELLULAR_RECEPTORS		29	-0.500172	-1.10953	0.319415	0.419457	1	6161	tags=41%, list=25%, signal=55%
REACTOME_DOWNREGULATION_OF_SMAD2_3_SMAD4_TRANSCRIPTIONAL_ACTIVITY	REACTOME_DOWNREGULATION_OF_SMAD2_3_SMAD4_TRANSCRIPTIONAL_ACTIVITY		23	-0.512706	-1.10953	0.318424	0.419799	1	4008	tags=57%, list=16%, signal=68%
PID_AMB2_NEUTROPHILS_PATHWAY	PID_AMB2_NEUTROPHILS_PATHWAY		37	-0.496453	-1.1088	0.301255	0.420653	1	6711	tags=43%, list=28%, signal=60%
PID_RHOA_REG_PATHWAY	PID_RHOA_REG_PATHWAY		46	-0.477198	-1.1089	0.28866	0.42068	1	4174	tags=30%, list=17%, signal=37%
REACTOME_INTERLEUKIN_20_FAMILY_SIGNALING	REACTOME_INTERLEUKIN_20_FAMILY_SIGNALING		23	0.392282	1.14523	0.260274	0.420734	1	423	tags=9%, list=2%, signal=9%
WP_INSULIN_SIGNALING	WP_INSULIN_SIGNALING		154	-0.443726	-1.10787	0.205205	0.423046	1	7086	tags=58%, list=29%, signal=82%
WP_GDNFRET_SIGNALLING_AXIS	WP_GDNFRET_SIGNALLING_AXIS		21	0.410798	1.14626	0.208333	0.424496	1	122	tags=10%, list=1%, signal=10%
REACTOME_AMYLOID_FIBER_FORMATION	REACTOME_AMYLOID_FIBER_FORMATION		45	0.355771	1.14913	0.138889	0.425133	1	463	tags=16%, list=2%, signal=16%
BIOCARTA_ATRBRCA_PATHWAY	BIOCARTA_ATRBRCA_PATHWAY		21	-0.522118	-1.10705	0.332978	0.425251	1	7033	tags=62%, list=29%, signal=87%
REACTOME_FOXO_MEDIATED_TRANSCRIPTION_OF_CELL_CYCLE_GENES	REACTOME_FOXO_MEDIATED_TRANSCRIPTION_OF_CELL_CYCLE_GENES		16	0.433952	1.15199	0.243902	0.425387	1	9	tags=13%, list=0%, signal=12%
KEGG_AXON_GUIDANCE	KEGG_AXON_GUIDANCE		117	-0.448129	-1.10593	0.237713	0.427209	1	7571	tags=40%, list=31%, signal=58%
WP_GLYCOLYSIS_AND_GLUCONEOGENESIS	WP_GLYCOLYSIS_AND_GLUCONEOGENESIS		40	-0.483427	-1.10593	0.291624	0.427562	1	5210	tags=38%, list=21%, signal=48%
REACTOME_RUNX2_REGULATES_BONE_DEVELOPMENT	REACTOME_RUNX2_REGULATES_BONE_DEVELOPMENT		30	-0.502857	-1.10611	0.308499	0.427726	1	8474	tags=47%, list=35%, signal=72%
REACTOME_DAG_AND_IP3_SIGNALING	REACTOME_DAG_AND_IP3_SIGNALING		39	-0.487569	-1.10593	0.314374	0.427925	1	6156	tags=41%, list=25%, signal=55%
PID_IL3_PATHWAY	PID_IL3_PATHWAY		26	0.372801	1.15328	0.220339	0.428733	1	394	tags=15%, list=2%, signal=16%
REACTOME_DOWNSTREAM_SIGNALING_OF_ACTIVATED_FGFR4	REACTOME_DOWNSTREAM_SIGNALING_OF_ACTIVATED_FGFR4		23	-0.509003	-1.10477	0.327974	0.430394	1	3708	tags=39%, list=15%, signal=46%
REACTOME_DISEASES_OF_PROGRAMMED_CELL_DEATH	REACTOME_DISEASES_OF_PROGRAMMED_CELL_DEATH		24	-0.511047	-1.10439	0.325902	0.430882	1	1033	tags=17%, list=4%, signal=17%
WP_MBDNF_AND_PROBDNF_REGULATION_OF_GABA_NEUROTRANSMISSION	WP_MBDNF_AND_PROBDNF_REGULATION_OF_GABA_NEUROTRANSMISSION		32	-0.49948	-1.10447	0.307937	0.430983	1	6385	tags=38%, list=26%, signal=51%
WP_MIRNA_REGULATION_OF_PROSTATE_CANCER_SIGNALING_PATHWAYS	WP_MIRNA_REGULATION_OF_PROSTATE_CANCER_SIGNALING_PATHWAYS		32	-0.493609	-1.10385	0.301985	0.431434	1	6340	tags=66%, list=26%, signal=89%
BIOCARTA_AMI_PATHWAY	BIOCARTA_AMI_PATHWAY		17	-0.534223	-1.10404	0.318331	0.4316	1	1358	tags=12%, list=6%, signal=12%
REACTOME_TOLL_LIKE_RECEPTOR_CASCADES	REACTOME_TOLL_LIKE_RECEPTOR_CASCADES		149	-0.446834	-1.10364	0.199199	0.431728	1	6740	tags=52%, list=28%, signal=72%
REACTOME_GABA_B_RECEPTOR_ACTIVATION	REACTOME_GABA_B_RECEPTOR_ACTIVATION		40	-0.482373	-1.10386	0.305155	0.431758	1	6808	tags=30%, list=28%, signal=42%
PID_NFAT_3PATHWAY	PID_NFAT_3PATHWAY		53	-0.477663	-1.10303	0.283673	0.433274	1	5337	tags=58%, list=22%, signal=75%
WP_IMATINIB_AND_CHRONIC_MYELOID_LEUKEMIA	WP_IMATINIB_AND_CHRONIC_MYELOID_LEUKEMIA		20	0.410019	1.1294	0.27027	0.433381	1	852	tags=20%, list=4%, signal=21%
REACTOME_TRANSMISSION_ACROSS_CHEMICAL_SYNAPSES	REACTOME_TRANSMISSION_ACROSS_CHEMICAL_SYNAPSES		228	-0.440109	-1.10247	0.157	0.434569	1	6280	tags=28%, list=26%, signal=37%
WP_NANOPARTICLEMEDIATED_ACTIVATION_OF_RECEPTOR_SIGNALING	WP_NANOPARTICLEMEDIATED_ACTIVATION_OF_RECEPTOR_SIGNALING		28	0.371792	1.13097	0.276923	0.435593	1	0	tags=4%, list=0%, signal=4%
REACTOME_COMPLEMENT_CASCADE	REACTOME_COMPLEMENT_CASCADE		45	0.359258	1.13211	0.230769	0.438515	1	1005	tags=13%, list=4%, signal=14%
REACTOME_METABOLISM_OF_CARBOHYDRATES	REACTOME_METABOLISM_OF_CARBOHYDRATES		269	-0.437135	-1.10008	0.141	0.439749	1	8971	tags=51%, list=37%, signal=80%
REACTOME_NEUROTRANSMITTER_RECEPTORS_AND_POSTSYNAPTIC_SIGNAL_TRANSMISSION	REACTOME_NEUROTRANSMITTER_RECEPTORS_AND_POSTSYNAPTIC_SIGNAL_TRANSMISSION		173	-0.44078	-1.10056	0.206206	0.439819	1	6808	tags=31%, list=28%, signal=43%
REACTOME_SYNTHESIS_OF_PA	REACTOME_SYNTHESIS_OF_PA		30	-0.494089	-1.10028	0.328452	0.439901	1	10050	tags=57%, list=41%, signal=96%
BIOCARTA_IL7_PATHWAY	BIOCARTA_IL7_PATHWAY		16	-0.530933	-1.10015	0.352688	0.439904	1	6385	tags=56%, list=26%, signal=76%
BIOCARTA_MITOCHONDRIA_PATHWAY	BIOCARTA_MITOCHONDRIA_PATHWAY		19	-0.52497	-1.10036	0.330811	0.440042	1	7391	tags=79%, list=30%, signal=113%
PID_HNF3A_PATHWAY	PID_HNF3A_PATHWAY		37	-0.490468	-1.10057	0.323682	0.440162	1	1088	tags=16%, list=4%, signal=17%
REACTOME_SIGNALING_BY_FGFR	REACTOME_SIGNALING_BY_FGFR		78	-0.457082	-1.09929	0.267207	0.441831	1	5596	tags=38%, list=23%, signal=50%
REACTOME_TGF_BETA_RECEPTOR_SIGNALING_ACTIVATES_SMADS	REACTOME_TGF_BETA_RECEPTOR_SIGNALING_ACTIVATES_SMADS		32	-0.493906	-1.09905	0.333683	0.442174	1	4318	tags=44%, list=18%, signal=53%
REACTOME_TRANSCRIPTION_OF_E2F_TARGETS_UNDER_NEGATIVE_CONTROL_BY_DREAM_COMPLEX	REACTOME_TRANSCRIPTION_OF_E2F_TARGETS_UNDER_NEGATIVE_CONTROL_BY_DREAM_COMPLEX		19	-0.530656	-1.09821	0.331897	0.444368	1	9901	tags=84%, list=41%, signal=142%
REACTOME_E2F_MEDIATED_REGULATION_OF_DNA_REPLICATION	REACTOME_E2F_MEDIATED_REGULATION_OF_DNA_REPLICATION		22	-0.510563	-1.09785	0.330819	0.44511	1	8719	tags=59%, list=36%, signal=92%
WP_INTEGRATED_CANCER_PATHWAY	WP_INTEGRATED_CANCER_PATHWAY		43	-0.479124	-1.0977	0.320459	0.445186	1	6579	tags=56%, list=27%, signal=76%
REACTOME_THE_ROLE_OF_GTSE1_IN_G2_M_PROGRESSION_AFTER_G2_CHECKPOINT	REACTOME_THE_ROLE_OF_GTSE1_IN_G2_M_PROGRESSION_AFTER_G2_CHECKPOINT		72	-0.460626	-1.09674	0.302231	0.446941	1	7073	tags=63%, list=29%, signal=88%
REACTOME_PROSTACYCLIN_SIGNALLING_THROUGH_PROSTACYCLIN_RECEPTOR	REACTOME_PROSTACYCLIN_SIGNALLING_THROUGH_PROSTACYCLIN_RECEPTOR		17	-0.530498	-1.09697	0.338428	0.447004	1	6729	tags=41%, list=28%, signal=57%
WP_GLYCOSAMINOGLYCAN_DEGRADATION	WP_GLYCOSAMINOGLYCAN_DEGRADATION		16	-0.535212	-1.09679	0.328244	0.447187	1	10581	tags=69%, list=43%, signal=122%
REACTOME_DNA_STRAND_ELONGATION	REACTOME_DNA_STRAND_ELONGATION		32	-0.493862	-1.09604	0.319283	0.4487	1	9967	tags=72%, list=41%, signal=122%
WP_GASTRIC_CANCER_NETWORK_1	WP_GASTRIC_CANCER_NETWORK_1		24	-0.506258	-1.09579	0.344609	0.449053	1	4416	tags=42%, list=18%, signal=51%
PID_ER_NONGENOMIC_PATHWAY	PID_ER_NONGENOMIC_PATHWAY		40	-0.475802	-1.09521	0.318325	0.450453	1	6340	tags=52%, list=26%, signal=71%
REACTOME_CYCLIN_A_B1_B2_ASSOCIATED_EVENTS_DURING_G2_M_TRANSITION	REACTOME_CYCLIN_A_B1_B2_ASSOCIATED_EVENTS_DURING_G2_M_TRANSITION		25	-0.493957	-1.09345	0.339362	0.455542	1	7423	tags=52%, list=31%, signal=75%
REACTOME_REGULATION_OF_BETA_CELL_DEVELOPMENT	REACTOME_REGULATION_OF_BETA_CELL_DEVELOPMENT		29	-0.491009	-1.09297	0.338641	0.456673	1	8378	tags=48%, list=34%, signal=74%
REACTOME_RESPONSE_OF_MTB_TO_PHAGOCYTOSIS	REACTOME_RESPONSE_OF_MTB_TO_PHAGOCYTOSIS		23	-0.511003	-1.09235	0.336518	0.458222	1	5456	tags=61%, list=22%, signal=78%
KEGG_GLYCOSAMINOGLYCAN_DEGRADATION	KEGG_GLYCOSAMINOGLYCAN_DEGRADATION		19	-0.513767	-1.09147	0.352052	0.460576	1	10581	tags=68%, list=43%, signal=121%
PID_NOTCH_PATHWAY	PID_NOTCH_PATHWAY		57	-0.46611	-1.09076	0.301848	0.461947	1	5226	tags=47%, list=21%, signal=60%
WP_NEOVASCULARISATION_PROCESSES	WP_NEOVASCULARISATION_PROCESSES		37	-0.480813	-1.09077	0.324268	0.46229	1	5875	tags=43%, list=24%, signal=57%
BIOCARTA_NUCLEARRS_PATHWAY	BIOCARTA_NUCLEARRS_PATHWAY		28	-0.494144	-1.0899	0.343284	0.464173	1	6079	tags=21%, list=25%, signal=29%
REACTOME_ER_QUALITY_CONTROL_COMPARTMENT_ERQC_	REACTOME_ER_QUALITY_CONTROL_COMPARTMENT_ERQC_		20	-0.513736	-1.08896	0.359788	0.466726	1	7588	tags=85%, list=31%, signal=123%
REACTOME_ACYL_CHAIN_REMODELLING_OF_PE	REACTOME_ACYL_CHAIN_REMODELLING_OF_PE		18	-0.524345	-1.08729	0.339956	0.471511	1	6159	tags=39%, list=25%, signal=52%
WP_MELANOMA	WP_MELANOMA		64	-0.456044	-1.08666	0.330595	0.473058	1	6340	tags=58%, list=26%, signal=78%
PID_P53_DOWNSTREAM_PATHWAY	PID_P53_DOWNSTREAM_PATHWAY		132	-0.436637	-1.08621	0.270812	0.47408	1	4408	tags=36%, list=18%, signal=43%
REACTOME_TRANSCRIPTIONAL_REGULATION_BY_VENTX	REACTOME_TRANSCRIPTIONAL_REGULATION_BY_VENTX		40	-0.475772	-1.08475	0.33159	0.477468	1	4676	tags=60%, list=19%, signal=74%
REACTOME_FGFR1_MUTANT_RECEPTOR_ACTIVATION	REACTOME_FGFR1_MUTANT_RECEPTOR_ACTIVATION		27	-0.497733	-1.08482	0.369379	0.477604	1	3537	tags=37%, list=15%, signal=43%
PID_BETA_CATENIN_DEG_PATHWAY	PID_BETA_CATENIN_DEG_PATHWAY		16	-0.530783	-1.08455	0.377462	0.477656	1	8050	tags=69%, list=33%, signal=103%
REACTOME_DEFECTS_IN_VITAMIN_AND_COFACTOR_METABOLISM	REACTOME_DEFECTS_IN_VITAMIN_AND_COFACTOR_METABOLISM		20	-0.514513	-1.08399	0.35914	0.477848	1	9240	tags=60%, list=38%, signal=97%
REACTOME_SIGNALING_BY_FGFR2_IIIA_TM	REACTOME_SIGNALING_BY_FGFR2_IIIA_TM		18	-0.516648	-1.08435	0.366304	0.4779	1	9044	tags=56%, list=37%, signal=88%
KEGG_ETHER_LIPID_METABOLISM	KEGG_ETHER_LIPID_METABOLISM		24	-0.502879	-1.08485	0.364026	0.477932	1	4945	tags=29%, list=20%, signal=37%
BIOCARTA_IL6_PATHWAY	BIOCARTA_IL6_PATHWAY		21	-0.510568	-1.084	0.353068	0.478205	1	4293	tags=57%, list=18%, signal=69%
REACTOME_METABOLISM_OF_NITRIC_OXIDE_NOS3_ACTIVATION_AND_REGULATION	REACTOME_METABOLISM_OF_NITRIC_OXIDE_NOS3_ACTIVATION_AND_REGULATION		15	-0.534057	-1.08412	0.363333	0.478229	1	6697	tags=53%, list=28%, signal=74%
WP_MAMMARY_GLAND_DEVELOPMENT_PATHWAY_PREGNANCY_AND_LACTATION_STAGE_3_OF_4	WP_MAMMARY_GLAND_DEVELOPMENT_PATHWAY_PREGNANCY_AND_LACTATION_STAGE_3_OF_4		30	0.365171	1.1034	0.237288	0.478398	1	2	tags=3%, list=0%, signal=3%
REACTOME_ACTIVATION_OF_AMPK_DOWNSTREAM_OF_NMDARS	REACTOME_ACTIVATION_OF_AMPK_DOWNSTREAM_OF_NMDARS		23	-0.506377	-1.08348	0.352309	0.479051	1	5873	tags=39%, list=24%, signal=52%
WP_DISRUPTION_OF_POSTSYNAPTIC_SIGNALLING_BY_CNV	WP_DISRUPTION_OF_POSTSYNAPTIC_SIGNALLING_BY_CNV		32	-0.48864	-1.08335	0.34205	0.479063	1	6965	tags=31%, list=29%, signal=44%
WP_CELL_CYCLE	WP_CELL_CYCLE		120	-0.439511	-1.08303	0.28028	0.479659	1	6743	tags=52%, list=28%, signal=71%
REACTOME_EXTRA_NUCLEAR_ESTROGEN_SIGNALING	REACTOME_EXTRA_NUCLEAR_ESTROGEN_SIGNALING		72	-0.451969	-1.08275	0.314985	0.47976	1	3814	tags=36%, list=16%, signal=43%
WP_RETINOBLASTOMA_GENE_IN_CANCER	WP_RETINOBLASTOMA_GENE_IN_CANCER		86	-0.44723	-1.08281	0.306991	0.479962	1	6693	tags=47%, list=28%, signal=64%
REACTOME_METABOLISM_OF_VITAMINS_AND_COFACTORS	REACTOME_METABOLISM_OF_VITAMINS_AND_COFACTORS		173	-0.43537	-1.08241	0.245245	0.48003	1	8908	tags=48%, list=37%, signal=75%
REACTOME_SIGNALING_BY_FGFR4	REACTOME_SIGNALING_BY_FGFR4		37	-0.477677	-1.08248	0.36478	0.480202	1	5596	tags=51%, list=23%, signal=67%
REACTOME_REGULATION_OF_TNFR1_SIGNALING	REACTOME_REGULATION_OF_TNFR1_SIGNALING		30	-0.489149	-1.082	0.347734	0.480882	1	5656	tags=60%, list=23%, signal=78%
WP_NUCLEAR_RECEPTORS_IN_LIPID_METABOLISM_AND_TOXICITY	WP_NUCLEAR_RECEPTORS_IN_LIPID_METABOLISM_AND_TOXICITY		28	-0.494144	-1.08124	0.359162	0.482471	1	6079	tags=21%, list=25%, signal=29%
KEGG_ONE_CARBON_POOL_BY_FOLATE	KEGG_ONE_CARBON_POOL_BY_FOLATE		17	-0.526562	-1.08134	0.368649	0.482536	1	4060	tags=29%, list=17%, signal=35%
REACTOME_SIGNALING_BY_FGFR3	REACTOME_SIGNALING_BY_FGFR3		38	-0.478413	-1.08093	0.352577	0.483075	1	5596	tags=50%, list=23%, signal=65%
WP_ONCOSTATIN_M_SIGNALING_PATHWAY	WP_ONCOSTATIN_M_SIGNALING_PATHWAY		63	-0.459751	-1.08038	0.346981	0.484422	1	6391	tags=67%, list=26%, signal=90%
WP_PANCREATIC_ADENOCARCINOMA_PATHWAY	WP_PANCREATIC_ADENOCARCINOMA_PATHWAY		87	-0.448828	-1.08008	0.324597	0.484917	1	6340	tags=54%, list=26%, signal=73%
REACTOME_PLASMA_LIPOPROTEIN_CLEARANCE	REACTOME_PLASMA_LIPOPROTEIN_CLEARANCE		30	-0.482091	-1.07963	0.367368	0.485518	1	8651	tags=57%, list=36%, signal=88%
REACTOME_LAGGING_STRAND_SYNTHESIS	REACTOME_LAGGING_STRAND_SYNTHESIS		20	-0.507179	-1.0797	0.376997	0.485702	1	10466	tags=80%, list=43%, signal=140%
WP_GLYCEROPHOSPHOLIPID_BIOSYNTHETIC_PATHWAY	WP_GLYCEROPHOSPHOLIPID_BIOSYNTHETIC_PATHWAY		28	-0.488817	-1.07941	0.375401	0.485823	1	9936	tags=71%, list=41%, signal=121%
KEGG_RETINOL_METABOLISM	KEGG_RETINOL_METABOLISM		39	0.34099	1.09651	0.333333	0.486451	1	20	tags=3%, list=0%, signal=3%
WP_G_PROTEIN_SIGNALING_PATHWAYS	WP_G_PROTEIN_SIGNALING_PATHWAYS		89	-0.442885	-1.07859	0.328283	0.487847	1	6182	tags=42%, list=25%, signal=56%
WP_HEDGEHOG_SIGNALING_PATHWAY_NETPATH	WP_HEDGEHOG_SIGNALING_PATHWAY_NETPATH		15	-0.534035	-1.07845	0.361656	0.48793	1	8763	tags=60%, list=36%, signal=94%
REACTOME_TNFR1_INDUCED_NFKAPPAB_SIGNALING_PATHWAY	REACTOME_TNFR1_INDUCED_NFKAPPAB_SIGNALING_PATHWAY		29	-0.484674	-1.07724	0.373291	0.490836	1	5656	tags=59%, list=23%, signal=76%
WP_TRANSLATION_INHIBITORS_IN_CHRONICALLY_ACTIVATED_PDGFRA_CELLS	WP_TRANSLATION_INHIBITORS_IN_CHRONICALLY_ACTIVATED_PDGFRA_CELLS		46	-0.466011	-1.07726	0.357582	0.491194	1	6690	tags=61%, list=27%, signal=84%
WP_IL6_SIGNALING_PATHWAY	WP_IL6_SIGNALING_PATHWAY		42	-0.473551	-1.07681	0.365524	0.491333	1	5959	tags=69%, list=24%, signal=91%
REACTOME_METAL_ION_SLC_TRANSPORTERS	REACTOME_METAL_ION_SLC_TRANSPORTERS		26	-0.495553	-1.07688	0.386484	0.491479	1	9412	tags=54%, list=39%, signal=88%
PID_IL6_7_PATHWAY	PID_IL6_7_PATHWAY		45	-0.468141	-1.07651	0.346432	0.491492	1	5717	tags=58%, list=23%, signal=75%
SA_CASPASE_CASCADE	SA_CASPASE_CASCADE		19	-0.511105	-1.07658	0.364224	0.491662	1	7391	tags=79%, list=30%, signal=113%
WP_ENDOPLASMIC_RETICULUM_STRESS_RESPONSE_IN_CORONAVIRUS_INFECTION	WP_ENDOPLASMIC_RETICULUM_STRESS_RESPONSE_IN_CORONAVIRUS_INFECTION		46	-0.4662	-1.07616	0.362033	0.492136	1	5591	tags=41%, list=23%, signal=54%
REACTOME_GABA_RECEPTOR_ACTIVATION	REACTOME_GABA_RECEPTOR_ACTIVATION		49	-0.462813	-1.07564	0.360165	0.492897	1	6808	tags=27%, list=28%, signal=37%
REACTOME_RMTS_METHYLATE_HISTONE_ARGININES	REACTOME_RMTS_METHYLATE_HISTONE_ARGININES		30	-0.487798	-1.07571	0.35911	0.493077	1	6896	tags=60%, list=28%, signal=84%
KEGG_HUNTINGTONS_DISEASE	KEGG_HUNTINGTONS_DISEASE		162	-0.433015	-1.0754	0.276	0.493198	1	4969	tags=38%, list=20%, signal=48%
REACTOME_PRE_NOTCH_PROCESSING_IN_GOLGI	REACTOME_PRE_NOTCH_PROCESSING_IN_GOLGI		18	-0.516486	-1.07489	0.384865	0.49437	1	7454	tags=67%, list=31%, signal=96%
REACTOME_CRMPS_IN_SEMA3A_SIGNALING	REACTOME_CRMPS_IN_SEMA3A_SIGNALING		16	-0.525921	-1.07411	0.36612	0.496384	1	3918	tags=25%, list=16%, signal=30%
REACTOME_GRB2_EVENTS_IN_ERBB2_SIGNALING	REACTOME_GRB2_EVENTS_IN_ERBB2_SIGNALING		15	-0.527538	-1.07277	0.38913	0.500154	1	3417	tags=33%, list=14%, signal=39%
REACTOME_TCR_SIGNALING	REACTOME_TCR_SIGNALING		114	-0.438443	-1.07175	0.314889	0.502509	1	7073	tags=61%, list=29%, signal=85%
REACTOME_REGULATION_OF_INSULIN_SECRETION	REACTOME_REGULATION_OF_INSULIN_SECRETION		69	-0.451586	-1.07183	0.348223	0.502676	1	5888	tags=38%, list=24%, signal=50%
REACTOME_SYNTHESIS_OF_IP3_AND_IP4_IN_THE_CYTOSOL	REACTOME_SYNTHESIS_OF_IP3_AND_IP4_IN_THE_CYTOSOL		26	-0.489805	-1.07125	0.365546	0.503686	1	7974	tags=54%, list=33%, signal=80%
WP_OVERVIEW_OF_LEUKOCYTEINTRINSIC_HIPPO_PATHWAY_FUNCTIONS	WP_OVERVIEW_OF_LEUKOCYTEINTRINSIC_HIPPO_PATHWAY_FUNCTIONS		34	-0.477507	-1.07066	0.38767	0.505153	1	5717	tags=44%, list=23%, signal=58%
KEGG_HISTIDINE_METABOLISM	KEGG_HISTIDINE_METABOLISM		28	-0.481816	-1.06986	0.377358	0.50725	1	7423	tags=36%, list=31%, signal=51%
PID_IL8_CXCR1_PATHWAY	PID_IL8_CXCR1_PATHWAY		26	-0.491939	-1.06968	0.382729	0.507378	1	6711	tags=62%, list=28%, signal=85%
REACTOME_RUNX2_REGULATES_OSTEOBLAST_DIFFERENTIATION	REACTOME_RUNX2_REGULATES_OSTEOBLAST_DIFFERENTIATION		23	-0.49294	-1.06948	0.395522	0.507562	1	8412	tags=43%, list=35%, signal=66%
REACTOME_PI_3K_CASCADE_FGFR1	REACTOME_PI_3K_CASCADE_FGFR1		16	0.410179	1.0806	0.292683	0.50852	1	803	tags=25%, list=3%, signal=26%
BIOCARTA_EDG1_PATHWAY	BIOCARTA_EDG1_PATHWAY		21	-0.507909	-1.069	0.390608	0.508679	1	6870	tags=62%, list=28%, signal=86%
WP_MECP2_AND_ASSOCIATED_RETT_SYNDROME	WP_MECP2_AND_ASSOCIATED_RETT_SYNDROME		66	-0.45	-1.06869	0.348932	0.509262	1	6493	tags=44%, list=27%, signal=60%
REACTOME_O_LINKED_GLYCOSYLATION_OF_MUCINS	REACTOME_O_LINKED_GLYCOSYLATION_OF_MUCINS		49	-0.460417	-1.06844	0.367662	0.509611	1	6923	tags=33%, list=28%, signal=46%
REACTOME_DEPOSITION_OF_NEW_CENPA_CONTAINING_NUCLEOSOMES_AT_THE_CENTROMERE	REACTOME_DEPOSITION_OF_NEW_CENPA_CONTAINING_NUCLEOSOMES_AT_THE_CENTROMERE		25	-0.493676	-1.0677	0.390476	0.511484	1	5424	tags=40%, list=22%, signal=51%
PID_PI3KCI_AKT_PATHWAY	PID_PI3KCI_AKT_PATHWAY		35	-0.472769	-1.06756	0.395421	0.511504	1	5758	tags=66%, list=24%, signal=86%
REACTOME_RESPONSE_OF_EIF2AK1_HRI_TO_HEME_DEFICIENCY	REACTOME_RESPONSE_OF_EIF2AK1_HRI_TO_HEME_DEFICIENCY		15	0.392921	1.08122	0.277108	0.513252	1	2	tags=7%, list=0%, signal=7%
REACTOME_ABC_TRANSPORTERS_IN_LIPID_HOMEOSTASIS	REACTOME_ABC_TRANSPORTERS_IN_LIPID_HOMEOSTASIS		16	-0.517787	-1.06526	0.390693	0.518114	1	8206	tags=50%, list=34%, signal=75%
PID_DNA_PK_PATHWAY	PID_DNA_PK_PATHWAY		16	-0.521783	-1.06462	0.411509	0.519625	1	9744	tags=81%, list=40%, signal=135%
WP_SIMPLIFIED_INTERACTION_MAP_BETWEEN_LOXL4_AND_OXIDATIVE_STRESS_PATHWAY	WP_SIMPLIFIED_INTERACTION_MAP_BETWEEN_LOXL4_AND_OXIDATIVE_STRESS_PATHWAY		18	-0.508876	-1.06436	0.401515	0.519972	1	7666	tags=44%, list=32%, signal=65%
REACTOME_ION_TRANSPORT_BY_P_TYPE_ATPASES	REACTOME_ION_TRANSPORT_BY_P_TYPE_ATPASES		54	-0.455407	-1.06329	0.376033	0.521207	1	7336	tags=41%, list=30%, signal=58%
WP_THE_HUMAN_IMMUNE_RESPONSE_TO_TUBERCULOSIS	WP_THE_HUMAN_IMMUNE_RESPONSE_TO_TUBERCULOSIS		23	-0.501319	-1.0631	0.382131	0.521379	1	5660	tags=74%, list=23%, signal=96%
WP_IL1_AND_MEGAKARYOCYTES_IN_OBESITY	WP_IL1_AND_MEGAKARYOCYTES_IN_OBESITY		24	-0.491317	-1.0633	0.403415	0.521587	1	8047	tags=54%, list=33%, signal=81%
REACTOME_G0_AND_EARLY_G1	REACTOME_G0_AND_EARLY_G1		27	-0.485383	-1.06349	0.397028	0.52181	1	9901	tags=70%, list=41%, signal=119%
WP_PATHWAYS_IN_CLEAR_CELL_RENAL_CELL_CARCINOMA	WP_PATHWAYS_IN_CLEAR_CELL_RENAL_CELL_CARCINOMA		84	-0.44298	-1.0633	0.350453	0.521989	1	7683	tags=43%, list=32%, signal=62%
REACTOME_RECOGNITION_OF_DNA_DAMAGE_BY_PCNA_CONTAINING_REPLICATION_COMPLEX	REACTOME_RECOGNITION_OF_DNA_DAMAGE_BY_PCNA_CONTAINING_REPLICATION_COMPLEX		30	-0.480065	-1.06352	0.378914	0.522115	1	6623	tags=60%, list=27%, signal=82%
KEGG_PROTEIN_EXPORT	KEGG_PROTEIN_EXPORT		22	-0.506935	-1.06258	0.374468	0.522544	1	3977	tags=41%, list=16%, signal=49%
KEGG_CELL_CYCLE	KEGG_CELL_CYCLE		124	-0.433864	-1.06213	0.333333	0.523133	1	6743	tags=51%, list=28%, signal=70%
WP_HIPPOMERLIN_SIGNALING_DYSREGULATION	WP_HIPPOMERLIN_SIGNALING_DYSREGULATION		113	-0.43374	-1.06225	0.363911	0.523178	1	7185	tags=34%, list=30%, signal=47%
REACTOME_MYOGENESIS	REACTOME_MYOGENESIS		24	-0.489201	-1.06179	0.377944	0.523751	1	4168	tags=29%, list=17%, signal=35%
WP_PRIMARY_FOCAL_SEGMENTAL_GLOMERULOSCLEROSIS_FSGS	WP_PRIMARY_FOCAL_SEGMENTAL_GLOMERULOSCLEROSIS_FSGS		70	-0.445904	-1.06155	0.374619	0.524063	1	1993	tags=16%, list=8%, signal=17%
REACTOME_TRIGLYCERIDE_CATABOLISM	REACTOME_TRIGLYCERIDE_CATABOLISM		20	-0.498651	-1.06142	0.412147	0.524067	1	7481	tags=55%, list=31%, signal=79%
REACTOME_FOXO_MEDIATED_TRANSCRIPTION	REACTOME_FOXO_MEDIATED_TRANSCRIPTION		63	-0.449964	-1.06007	0.381339	0.527773	1	3823	tags=38%, list=16%, signal=45%
REACTOME_ANTIGEN_PRESENTATION_FOLDING_ASSEMBLY_AND_PEPTIDE_LOADING_OF_CLASS_I_MHC	REACTOME_ANTIGEN_PRESENTATION_FOLDING_ASSEMBLY_AND_PEPTIDE_LOADING_OF_CLASS_I_MHC		25	0.360678	1.06886	0.3125	0.528354	1	402	tags=20%, list=2%, signal=20%
REACTOME_CD28_CO_STIMULATION	REACTOME_CD28_CO_STIMULATION		32	0.344267	1.0654	0.302326	0.530087	1	236	tags=6%, list=1%, signal=6%
REACTOME_UNFOLDED_PROTEIN_RESPONSE_UPR_	REACTOME_UNFOLDED_PROTEIN_RESPONSE_UPR_		89	-0.435586	-1.05887	0.394366	0.530277	1	5375	tags=48%, list=22%, signal=62%
REACTOME_SLC_TRANSPORTER_DISORDERS	REACTOME_SLC_TRANSPORTER_DISORDERS		85	-0.438241	-1.05895	0.374369	0.530434	1	7729	tags=52%, list=32%, signal=76%
PID_P38_ALPHA_BETA_DOWNSTREAM_PATHWAY	PID_P38_ALPHA_BETA_DOWNSTREAM_PATHWAY		38	-0.468066	-1.05864	0.403746	0.530552	1	5429	tags=53%, list=22%, signal=68%
KEGG_ALZHEIMERS_DISEASE	KEGG_ALZHEIMERS_DISEASE		143	-0.429356	-1.05897	0.347041	0.530773	1	5340	tags=41%, list=22%, signal=52%
PID_HDAC_CLASSII_PATHWAY	PID_HDAC_CLASSII_PATHWAY		33	-0.474031	-1.05836	0.384454	0.531068	1	6926	tags=64%, list=28%, signal=89%
REACTOME_RAS_ACTIVATION_UPON_CA2_INFLUX_THROUGH_NMDA_RECEPTOR	REACTOME_RAS_ACTIVATION_UPON_CA2_INFLUX_THROUGH_NMDA_RECEPTOR		19	-0.504868	-1.05809	0.421444	0.531474	1	6023	tags=37%, list=25%, signal=49%
WP_NRF2ARE_REGULATION	WP_NRF2ARE_REGULATION		22	0.374989	1.05912	0.306667	0.531994	1	506	tags=9%, list=2%, signal=9%
REACTOME_DOWNREGULATION_OF_TGF_BETA_RECEPTOR_SIGNALING	REACTOME_DOWNREGULATION_OF_TGF_BETA_RECEPTOR_SIGNALING		26	-0.49071	-1.05775	0.42328	0.532107	1	4130	tags=42%, list=17%, signal=51%
WP_LEPTIN_SIGNALING_PATHWAY	WP_LEPTIN_SIGNALING_PATHWAY		76	-0.439703	-1.05762	0.382294	0.532118	1	6304	tags=59%, list=26%, signal=80%
REACTOME_GLUCONEOGENESIS	REACTOME_GLUCONEOGENESIS		29	-0.483299	-1.05716	0.393162	0.533121	1	8716	tags=52%, list=36%, signal=81%
KEGG_STEROID_HORMONE_BIOSYNTHESIS	KEGG_STEROID_HORMONE_BIOSYNTHESIS		36	-0.460729	-1.05673	0.4	0.533151	1	4527	tags=14%, list=19%, signal=17%
REACTOME_SPRY_REGULATION_OF_FGF_SIGNALING	REACTOME_SPRY_REGULATION_OF_FGF_SIGNALING		16	-0.508779	-1.05677	0.404117	0.533442	1	5596	tags=69%, list=23%, signal=89%
REACTOME_METABOLIC_DISORDERS_OF_BIOLOGICAL_OXIDATION_ENZYMES	REACTOME_METABOLIC_DISORDERS_OF_BIOLOGICAL_OXIDATION_ENZYMES		30	-0.477244	-1.05679	0.404888	0.533806	1	7700	tags=33%, list=32%, signal=49%
WP_ENDOCHONDRAL_OSSIFICATION_WITH_SKELETAL_DYSPLASIAS	WP_ENDOCHONDRAL_OSSIFICATION_WITH_SKELETAL_DYSPLASIAS		61	0.288661	1.06031	0.307692	0.535196	1	1121	tags=15%, list=5%, signal=15%
REACTOME_DAP12_SIGNALING	REACTOME_DAP12_SIGNALING		29	-0.48123	-1.05471	0.41858	0.538966	1	3918	tags=41%, list=16%, signal=49%
REACTOME_MRNA_CAPPING	REACTOME_MRNA_CAPPING		29	-0.474345	-1.05317	0.39749	0.543233	1	7044	tags=55%, list=29%, signal=78%
REACTOME_TAK1_ACTIVATES_NFKB_BY_PHOSPHORYLATION_AND_ACTIVATION_OF_IKKS_COMPLEX	REACTOME_TAK1_ACTIVATES_NFKB_BY_PHOSPHORYLATION_AND_ACTIVATION_OF_IKKS_COMPLEX		32	-0.469113	-1.0527	0.433194	0.54381	1	6430	tags=56%, list=26%, signal=76%
BIOCARTA_ARF_PATHWAY	BIOCARTA_ARF_PATHWAY		17	-0.511454	-1.05276	0.432231	0.544071	1	7055	tags=53%, list=29%, signal=75%
WP_SUDDEN_INFANT_DEATH_SYNDROME_SIDS_SUSCEPTIBILITY_PATHWAYS	WP_SUDDEN_INFANT_DEATH_SYNDROME_SIDS_SUSCEPTIBILITY_PATHWAYS		140	-0.423948	-1.05235	0.357715	0.544435	1	2195	tags=19%, list=9%, signal=21%
REACTOME_APC_C_CDC20_MEDIATED_DEGRADATION_OF_CYCLIN_B	REACTOME_APC_C_CDC20_MEDIATED_DEGRADATION_OF_CYCLIN_B		24	-0.484962	-1.05178	0.413502	0.545818	1	5456	tags=58%, list=22%, signal=75%
PID_ANGIOPOIETIN_RECEPTOR_PATHWAY	PID_ANGIOPOIETIN_RECEPTOR_PATHWAY		47	-0.455666	-1.04949	0.414838	0.55243	1	6690	tags=57%, list=27%, signal=79%
REACTOME_ANTI_INFLAMMATORY_RESPONSE_FAVOURING_LEISHMANIA_PARASITE_INFECTION	REACTOME_ANTI_INFLAMMATORY_RESPONSE_FAVOURING_LEISHMANIA_PARASITE_INFECTION		129	-0.423519	-1.04928	0.375752	0.552656	1	6156	tags=30%, list=25%, signal=40%
REACTOME_CELLULAR_HEXOSE_TRANSPORT	REACTOME_CELLULAR_HEXOSE_TRANSPORT		17	0.380638	1.04593	0.376623	0.553805	1	892	tags=12%, list=4%, signal=12%
REACTOME_DEGRADATION_OF_THE_EXTRACELLULAR_MATRIX	REACTOME_DEGRADATION_OF_THE_EXTRACELLULAR_MATRIX		125	0.266859	1.03503	0.5	0.554029	1	1238	tags=12%, list=5%, signal=13%
REACTOME_NEPHRIN_FAMILY_INTERACTIONS	REACTOME_NEPHRIN_FAMILY_INTERACTIONS		20	-0.504173	-1.04819	0.426106	0.555563	1	6515	tags=45%, list=27%, signal=61%
WP_ENDOCHONDRAL_OSSIFICATION	WP_ENDOCHONDRAL_OSSIFICATION		61	0.288661	1.02858	0.294118	0.557139	1	1121	tags=15%, list=5%, signal=15%
REACTOME_ACTIVATION_OF_MATRIX_METALLOPROTEINASES	REACTOME_ACTIVATION_OF_MATRIX_METALLOPROTEINASES		27	0.35703	1.03602	0.37037	0.557655	1	1098	tags=19%, list=5%, signal=19%
KEGG_HOMOLOGOUS_RECOMBINATION	KEGG_HOMOLOGOUS_RECOMBINATION		26	-0.481024	-1.04666	0.430834	0.559726	1	6196	tags=50%, list=25%, signal=67%
REACTOME_HS_GAG_BIOSYNTHESIS	REACTOME_HS_GAG_BIOSYNTHESIS		26	-0.479587	-1.04645	0.438429	0.559929	1	7987	tags=35%, list=33%, signal=51%
KEGG_PHENYLALANINE_METABOLISM	KEGG_PHENYLALANINE_METABOLISM		16	0.397852	1.0295	0.379747	0.56057	1	381	tags=13%, list=2%, signal=13%
WP_TAMOXIFEN_METABOLISM	WP_TAMOXIFEN_METABOLISM		16	0.379576	1.03687	0.391892	0.561598	1	15100	tags=100%, list=62%, signal=263%
KEGG_NITROGEN_METABOLISM	KEGG_NITROGEN_METABOLISM		23	-0.486646	-1.04527	0.437367	0.563106	1	3094	tags=17%, list=13%, signal=20%
KEGG_OTHER_GLYCAN_DEGRADATION	KEGG_OTHER_GLYCAN_DEGRADATION		15	-0.512452	-1.04505	0.413408	0.563346	1	8963	tags=67%, list=37%, signal=105%
WP_GABA_RECEPTOR_SIGNALING	WP_GABA_RECEPTOR_SIGNALING		23	-0.492419	-1.04405	0.433551	0.566003	1	6070	tags=30%, list=25%, signal=41%
WP_LUNG_FIBROSIS	WP_LUNG_FIBROSIS		57	0.313248	1.03712	0.25	0.567181	1	1333	tags=16%, list=5%, signal=17%
KEGG_PROSTATE_CANCER	KEGG_PROSTATE_CANCER		86	-0.432031	-1.04343	0.409321	0.567425	1	7761	tags=57%, list=32%, signal=83%
REACTOME_ACTIVATION_OF_SMO	REACTOME_ACTIVATION_OF_SMO		17	-0.496976	-1.04195	0.432258	0.571072	1	8014	tags=47%, list=33%, signal=70%
REACTOME_ENDOGENOUS_STEROLS	REACTOME_ENDOGENOUS_STEROLS		21	-0.491947	-1.04203	0.434924	0.57129	1	8178	tags=43%, list=34%, signal=65%
WP_PURINERGIC_SIGNALING	WP_PURINERGIC_SIGNALING		30	-0.473006	-1.04135	0.445975	0.572458	1	1693	tags=20%, list=7%, signal=21%
REACTOME_THE_ROLE_OF_NEF_IN_HIV_1_REPLICATION_AND_DISEASE_PATHOGENESIS	REACTOME_THE_ROLE_OF_NEF_IN_HIV_1_REPLICATION_AND_DISEASE_PATHOGENESIS		28	-0.474291	-1.04116	0.438765	0.572628	1	6362	tags=54%, list=26%, signal=72%
REACTOME_SYNTHESIS_SECRETION_AND_INACTIVATION_OF_GLUCAGON_LIKE_PEPTIDE_1_GLP_1_	REACTOME_SYNTHESIS_SECRETION_AND_INACTIVATION_OF_GLUCAGON_LIKE_PEPTIDE_1_GLP_1_		15	-0.50872	-1.04101	0.431894	0.572646	1	4146	tags=27%, list=17%, signal=32%
REACTOME_SENESCENCE_ASSOCIATED_SECRETORY_PHENOTYPE_SASP_	REACTOME_SENESCENCE_ASSOCIATED_SECRETORY_PHENOTYPE_SASP_		51	-0.446482	-1.04061	0.432712	0.572974	1	4676	tags=45%, list=19%, signal=56%
REACTOME_NCAM_SIGNALING_FOR_NEURITE_OUT_GROWTH	REACTOME_NCAM_SIGNALING_FOR_NEURITE_OUT_GROWTH		60	-0.436764	-1.04069	0.432099	0.573173	1	4541	tags=20%, list=19%, signal=25%
REACTOME_CONSTITUTIVE_SIGNALING_BY_LIGAND_RESPONSIVE_EGFR_CANCER_VARIANTS	REACTOME_CONSTITUTIVE_SIGNALING_BY_LIGAND_RESPONSIVE_EGFR_CANCER_VARIANTS		19	-0.497796	-1.03974	0.455628	0.574342	1	3417	tags=47%, list=14%, signal=55%
REACTOME_TRANSLESION_SYNTHESIS_BY_POLH	REACTOME_TRANSLESION_SYNTHESIS_BY_POLH		18	-0.502839	-1.04001	0.432755	0.574359	1	6604	tags=78%, list=27%, signal=107%
WP_ATM_SIGNALING_PATHWAY	WP_ATM_SIGNALING_PATHWAY		37	-0.460354	-1.0398	0.434333	0.57461	1	1363	tags=27%, list=6%, signal=29%
PID_VEGFR1_PATHWAY	PID_VEGFR1_PATHWAY		26	-0.471588	-1.03916	0.435058	0.575672	1	6690	tags=54%, list=27%, signal=74%
REACTOME_TP53_REGULATES_TRANSCRIPTION_OF_CELL_CYCLE_GENES	REACTOME_TP53_REGULATES_TRANSCRIPTION_OF_CELL_CYCLE_GENES		48	0.308756	1.01509	0.394737	0.575897	1	9	tags=4%, list=0%, signal=4%
REACTOME_DOPAMINE_NEUROTRANSMITTER_RELEASE_CYCLE	REACTOME_DOPAMINE_NEUROTRANSMITTER_RELEASE_CYCLE		20	0.358296	1.01227	0.37037	0.576274	1	548	tags=15%, list=2%, signal=15%
WP_GLYCEROLIPIDS_AND_GLYCEROPHOSPHOLIPIDS	WP_GLYCEROLIPIDS_AND_GLYCEROPHOSPHOLIPIDS		21	-0.490843	-1.03855	0.466739	0.577028	1	10398	tags=71%, list=43%, signal=125%
REACTOME_PROCESSIVE_SYNTHESIS_ON_THE_LAGGING_STRAND	REACTOME_PROCESSIVE_SYNTHESIS_ON_THE_LAGGING_STRAND		15	-0.503061	-1.03831	0.438462	0.577343	1	10466	tags=80%, list=43%, signal=140%
WP_VIRAL_ACUTE_MYOCARDITIS	WP_VIRAL_ACUTE_MYOCARDITIS		85	-0.433182	-1.03787	0.416162	0.578219	1	6981	tags=48%, list=29%, signal=67%
KEGG_PORPHYRIN_AND_CHLOROPHYLL_METABOLISM	KEGG_PORPHYRIN_AND_CHLOROPHYLL_METABOLISM		26	0.35438	1.01646	0.467742	0.578648	1	5	tags=4%, list=0%, signal=4%
KEGG_VASOPRESSIN_REGULATED_WATER_REABSORPTION	KEGG_VASOPRESSIN_REGULATED_WATER_REABSORPTION		42	-0.451616	-1.03489	0.465625	0.58671	1	5020	tags=45%, list=21%, signal=57%
BIOCARTA_RAC1_PATHWAY	BIOCARTA_RAC1_PATHWAY		21	-0.489431	-1.03464	0.467672	0.58703	1	7417	tags=62%, list=30%, signal=89%
BIOCARTA_NO1_PATHWAY	BIOCARTA_NO1_PATHWAY		27	-0.475027	-1.0333	0.45531	0.590609	1	5888	tags=30%, list=24%, signal=39%
REACTOME_INTERLEUKIN_10_SIGNALING	REACTOME_INTERLEUKIN_10_SIGNALING		44	-0.447639	-1.03303	0.451081	0.590942	1	5465	tags=25%, list=22%, signal=32%
REACTOME_TRIGLYCERIDE_METABOLISM	REACTOME_TRIGLYCERIDE_METABOLISM		31	-0.463169	-1.03204	0.448786	0.593432	1	8067	tags=45%, list=33%, signal=67%
REACTOME_REGULATION_OF_INSULIN_LIKE_GROWTH_FACTOR_IGF_TRANSPORT_AND_UPTAKE_BY_INSULIN_LIKE_GROWTH_FACTOR_BINDING_PROTEINS_IGFBPS_	REACTOME_REGULATION_OF_INSULIN_LIKE_GROWTH_FACTOR_IGF_TRANSPORT_AND_UPTAKE_BY_INSULIN_LIKE_GROWTH_FACTOR_BINDING_PROTEINS_IGFBPS_		109	0.272047	1.0013	0.333333	0.595026	1	1006	tags=10%, list=4%, signal=10%
WP_TYPE_II_DIABETES_MELLITUS	WP_TYPE_II_DIABETES_MELLITUS		19	-0.491591	-1.03122	0.445396	0.595406	1	11499	tags=79%, list=47%, signal=150%
REACTOME_AFLATOXIN_ACTIVATION_AND_DETOXIFICATION	REACTOME_AFLATOXIN_ACTIVATION_AND_DETOXIFICATION		17	-0.492351	-1.03063	0.456897	0.596235	1	6584	tags=29%, list=27%, signal=40%
REACTOME_RIPK1_MEDIATED_REGULATED_NECROSIS	REACTOME_RIPK1_MEDIATED_REGULATED_NECROSIS		20	-0.492823	-1.0307	0.461123	0.596489	1	2548	tags=45%, list=10%, signal=50%
REACTOME_KERATAN_SULFATE_KERATIN_METABOLISM	REACTOME_KERATAN_SULFATE_KERATIN_METABOLISM		31	-0.460128	-1.03007	0.462098	0.597445	1	10839	tags=52%, list=45%, signal=93%
REACTOME_SHC1_EVENTS_IN_ERBB2_SIGNALING	REACTOME_SHC1_EVENTS_IN_ERBB2_SIGNALING		21	-0.487563	-1.02976	0.494054	0.597871	1	4235	tags=33%, list=17%, signal=40%
WP_NONSMALL_CELL_LUNG_CANCER	WP_NONSMALL_CELL_LUNG_CANCER		71	-0.433544	-1.02925	0.430457	0.598953	1	6690	tags=58%, list=27%, signal=79%
REACTOME_SIALIC_ACID_METABOLISM	REACTOME_SIALIC_ACID_METABOLISM		31	-0.460232	-1.02879	0.457856	0.599845	1	6133	tags=42%, list=25%, signal=56%
WP_HEPATITIS_C_AND_HEPATOCELLULAR_CARCINOMA	WP_HEPATITIS_C_AND_HEPATOCELLULAR_CARCINOMA		47	-0.444714	-1.02838	0.470649	0.600171	1	5717	tags=43%, list=23%, signal=56%
REACTOME_JNK_C_JUN_KINASES_PHOSPHORYLATION_AND_ACTIVATION_MEDIATED_BY_ACTIVATED_HUMAN_TAK1	REACTOME_JNK_C_JUN_KINASES_PHOSPHORYLATION_AND_ACTIVATION_MEDIATED_BY_ACTIVATED_HUMAN_TAK1		22	-0.488162	-1.02839	0.463569	0.600573	1	5922	tags=59%, list=24%, signal=78%
WP_FOLATE_METABOLISM	WP_FOLATE_METABOLISM		59	-0.437517	-1.02766	0.457992	0.601842	1	3855	tags=20%, list=16%, signal=24%
REACTOME_TRANSLATION_OF_STRUCTURAL_PROTEINS	REACTOME_TRANSLATION_OF_STRUCTURAL_PROTEINS		28	-0.468759	-1.02747	0.46604	0.60195	1	7765	tags=68%, list=32%, signal=100%
WP_CANONICAL_AND_NONCANONICAL_NOTCH_SIGNALING	WP_CANONICAL_AND_NONCANONICAL_NOTCH_SIGNALING		26	-0.46724	-1.02659	0.474129	0.604149	1	6115	tags=38%, list=25%, signal=51%
REACTOME_SEROTONIN_NEUROTRANSMITTER_RELEASE_CYCLE	REACTOME_SEROTONIN_NEUROTRANSMITTER_RELEASE_CYCLE		15	0.361477	0.9951	0.482759	0.604386	1	283	tags=13%, list=1%, signal=13%
REACTOME_GLYCOGEN_METABOLISM	REACTOME_GLYCOGEN_METABOLISM		27	-0.474406	-1.02635	0.474292	0.604436	1	5945	tags=52%, list=24%, signal=69%
REACTOME_CALNEXIN_CALRETICULIN_CYCLE	REACTOME_CALNEXIN_CALRETICULIN_CYCLE		25	-0.473554	-1.02619	0.46455	0.604487	1	7767	tags=76%, list=32%, signal=112%
ST_ADRENERGIC	ST_ADRENERGIC		34	-0.454339	-1.02508	0.483368	0.607312	1	6817	tags=50%, list=28%, signal=69%
REACTOME_MTOR_SIGNALLING	REACTOME_MTOR_SIGNALLING		39	-0.45267	-1.02457	0.476337	0.608431	1	7695	tags=64%, list=32%, signal=94%
BIOCARTA_LONGEVITY_PATHWAY	BIOCARTA_LONGEVITY_PATHWAY		15	-0.504973	-1.02415	0.480349	0.609252	1	6385	tags=47%, list=26%, signal=63%
BIOCARTA_RACCYCD_PATHWAY	BIOCARTA_RACCYCD_PATHWAY		26	-0.465937	-1.02376	0.475532	0.609952	1	6690	tags=65%, list=27%, signal=90%
PID_IL12_2PATHWAY	PID_IL12_2PATHWAY		61	-0.435313	-1.02334	0.478084	0.61068	1	4475	tags=34%, list=18%, signal=42%
KEGG_PURINE_METABOLISM	KEGG_PURINE_METABOLISM		150	-0.412611	-1.02299	0.454454	0.611293	1	7143	tags=37%, list=29%, signal=52%
WP_METHIONINE_DE_NOVO_AND_SALVAGE_PATHWAY	WP_METHIONINE_DE_NOVO_AND_SALVAGE_PATHWAY		22	-0.48167	-1.02281	0.484591	0.611383	1	1521	tags=23%, list=6%, signal=24%
REACTOME_FANCONI_ANEMIA_PATHWAY	REACTOME_FANCONI_ANEMIA_PATHWAY		34	-0.457893	-1.02247	0.475495	0.611881	1	7039	tags=53%, list=29%, signal=74%
KEGG_TASTE_TRANSDUCTION	KEGG_TASTE_TRANSDUCTION		39	-0.445133	-1.02192	0.482759	0.613044	1	6280	tags=23%, list=26%, signal=31%
REACTOME_SIGNALING_BY_FGFR2_IN_DISEASE	REACTOME_SIGNALING_BY_FGFR2_IN_DISEASE		38	-0.45049	-1.02157	0.470588	0.613169	1	6456	tags=39%, list=27%, signal=54%
REACTOME_NUCLEAR_RECEPTOR_TRANSCRIPTION_PATHWAY	REACTOME_NUCLEAR_RECEPTOR_TRANSCRIPTION_PATHWAY		46	-0.4417	-1.02169	0.470709	0.613277	1	6352	tags=33%, list=26%, signal=44%
WP_DRUG_INDUCTION_OF_BILE_ACID_PATHWAY	WP_DRUG_INDUCTION_OF_BILE_ACID_PATHWAY		15	0.377133	0.988085	0.430233	0.615134	1	15159	tags=100%, list=62%, signal=265%
REACTOME_SIGNALING_BY_RETINOIC_ACID	REACTOME_SIGNALING_BY_RETINOIC_ACID		40	-0.45066	-1.02024	0.490664	0.615689	1	6158	tags=40%, list=25%, signal=53%
REACTOME_INCRETIN_SYNTHESIS_SECRETION_AND_INACTIVATION	REACTOME_INCRETIN_SYNTHESIS_SECRETION_AND_INACTIVATION		15	-0.50872	-1.02038	0.476087	0.61576	1	4146	tags=27%, list=17%, signal=32%
REACTOME_TRANSCRIPTION_OF_E2F_TARGETS_UNDER_NEGATIVE_CONTROL_BY_P107_RBL1_AND_P130_RBL2_IN_COMPLEX_WITH_HDAC1	REACTOME_TRANSCRIPTION_OF_E2F_TARGETS_UNDER_NEGATIVE_CONTROL_BY_P107_RBL1_AND_P130_RBL2_IN_COMPLEX_WITH_HDAC1		16	-0.492765	-1.02043	0.485278	0.616089	1	9901	tags=75%, list=41%, signal=126%
WP_TYPE_II_INTERFERON_SIGNALING_IFNG	WP_TYPE_II_INTERFERON_SIGNALING_IFNG		35	-0.453812	-1.01963	0.48194	0.616615	1	3708	tags=46%, list=15%, signal=54%
REACTOME_SIGNALING_BY_NOTCH2	REACTOME_SIGNALING_BY_NOTCH2		33	-0.451413	-1.01978	0.481521	0.616649	1	6115	tags=48%, list=25%, signal=65%
REACTOME_METALLOPROTEASE_DUBS	REACTOME_METALLOPROTEASE_DUBS		17	-0.48894	-1.01831	0.474194	0.619973	1	7360	tags=76%, list=30%, signal=110%
REACTOME_APC_CDC20_MEDIATED_DEGRADATION_OF_NEK2A	REACTOME_APC_CDC20_MEDIATED_DEGRADATION_OF_NEK2A		26	-0.470855	-1.01793	0.498943	0.620173	1	5456	tags=54%, list=22%, signal=69%
WP_NONALCOHOLIC_FATTY_LIVER_DISEASE	WP_NONALCOHOLIC_FATTY_LIVER_DISEASE		149	-0.412947	-1.01808	0.462	0.620185	1	5875	tags=42%, list=24%, signal=55%
REACTOME_HDR_THROUGH_HOMOLOGOUS_RECOMBINATION_HRR_	REACTOME_HDR_THROUGH_HOMOLOGOUS_RECOMBINATION_HRR_		66	-0.431853	-1.01678	0.495927	0.622551	1	7439	tags=52%, list=31%, signal=74%
REACTOME_GOLGI_ASSOCIATED_VESICLE_BIOGENESIS	REACTOME_GOLGI_ASSOCIATED_VESICLE_BIOGENESIS		56	-0.432942	-1.01691	0.491853	0.622628	1	6844	tags=63%, list=28%, signal=87%
ST_WNT_BETA_CATENIN_PATHWAY	ST_WNT_BETA_CATENIN_PATHWAY		33	-0.453277	-1.01643	0.490526	0.622648	1	6426	tags=42%, list=26%, signal=58%
PID_FOXO_PATHWAY	PID_FOXO_PATHWAY		48	-0.438271	-1.01646	0.495337	0.623013	1	7493	tags=71%, list=31%, signal=102%
REACTOME_TP53_REGULATES_METABOLIC_GENES	REACTOME_TP53_REGULATES_METABOLIC_GENES		84	-0.418224	-1.01594	0.487854	0.623578	1	6438	tags=56%, list=26%, signal=76%
KEGG_MATURITY_ONSET_DIABETES_OF_THE_YOUNG	KEGG_MATURITY_ONSET_DIABETES_OF_THE_YOUNG		15	-0.495537	-1.01558	0.461963	0.624109	1	3553	tags=13%, list=15%, signal=16%
WP_TARGET_OF_RAPAMYCIN_TOR_SIGNALING	WP_TARGET_OF_RAPAMYCIN_TOR_SIGNALING		35	-0.453814	-1.01473	0.517028	0.625711	1	6570	tags=66%, list=27%, signal=90%
WP_MIRNAS_INVOLVED_IN_DNA_DAMAGE_RESPONSE	WP_MIRNAS_INVOLVED_IN_DNA_DAMAGE_RESPONSE		15	-0.50869	-1.0148	0.510941	0.625973	1	410	tags=27%, list=2%, signal=27%
BIOCARTA_CXCR4_PATHWAY	BIOCARTA_CXCR4_PATHWAY		18	-0.484912	-1.01345	0.492912	0.628526	1	6690	tags=67%, list=27%, signal=92%
PID_P38_MKK3_6PATHWAY	PID_P38_MKK3_6PATHWAY		26	-0.467366	-1.0135	0.500522	0.628842	1	2738	tags=46%, list=11%, signal=52%
WP_SMALL_CELL_LUNG_CANCER	WP_SMALL_CELL_LUNG_CANCER		93	-0.422488	-1.01309	0.481407	0.6291	1	4369	tags=34%, list=18%, signal=42%
REACTOME_NRIF_SIGNALS_CELL_DEATH_FROM_THE_NUCLEUS	REACTOME_NRIF_SIGNALS_CELL_DEATH_FROM_THE_NUCLEUS		16	-0.495138	-1.01178	0.497812	0.632501	1	5738	tags=63%, list=24%, signal=82%
PID_INTEGRIN5_PATHWAY	PID_INTEGRIN5_PATHWAY		16	-0.494462	-1.01099	0.510753	0.634306	1	9163	tags=50%, list=38%, signal=80%
REACTOME_FORMATION_OF_RNA_POL_II_ELONGATION_COMPLEX_	REACTOME_FORMATION_OF_RNA_POL_II_ELONGATION_COMPLEX_		54	-0.433503	-1.01083	0.494336	0.634308	1	9044	tags=69%, list=37%, signal=109%
WP_ANGIOGENESIS	WP_ANGIOGENESIS		24	-0.462568	-1.01058	0.50211	0.634559	1	7900	tags=42%, list=32%, signal=62%
ST_WNT_CA2_CYCLIC_GMP_PATHWAY	ST_WNT_CA2_CYCLIC_GMP_PATHWAY		20	-0.479955	-1.00862	0.510293	0.639776	1	6977	tags=35%, list=29%, signal=49%
WP_OVERVIEW_OF_INTERFERONSMEDIATED_SIGNALING_PATHWAY	WP_OVERVIEW_OF_INTERFERONSMEDIATED_SIGNALING_PATHWAY		21	-0.471329	-1.00818	0.510707	0.640492	1	8677	tags=57%, list=36%, signal=89%
REACTOME_REGULATION_OF_TP53_EXPRESSION_AND_DEGRADATION	REACTOME_REGULATION_OF_TP53_EXPRESSION_AND_DEGRADATION		37	-0.44259	-1.00731	0.516062	0.64247	1	6339	tags=65%, list=26%, signal=88%
BIOCARTA_HDAC_PATHWAY	BIOCARTA_HDAC_PATHWAY		23	0.328671	0.972454	0.529412	0.646352	1	236	tags=9%, list=1%, signal=9%
KEGG_GLIOMA	KEGG_GLIOMA		63	-0.423989	-1.00414	0.526262	0.651162	1	6690	tags=46%, list=27%, signal=63%
REACTOME_TRANS_GOLGI_NETWORK_VESICLE_BUDDING	REACTOME_TRANS_GOLGI_NETWORK_VESICLE_BUDDING		71	-0.421974	-1.00312	0.507677	0.652571	1	6913	tags=61%, list=28%, signal=84%
REACTOME_RESOLUTION_OF_D_LOOP_STRUCTURES	REACTOME_RESOLUTION_OF_D_LOOP_STRUCTURES		33	-0.44838	-1.00318	0.51569	0.652891	1	10944	tags=76%, list=45%, signal=138%
REACTOME_ACTIVATED_TAK1_MEDIATES_P38_MAPK_ACTIVATION	REACTOME_ACTIVATED_TAK1_MEDIATES_P38_MAPK_ACTIVATION		23	-0.467293	-1.00277	0.521972	0.653122	1	8285	tags=74%, list=34%, signal=112%
WP_CARDIAC_PROGENITOR_DIFFERENTIATION	WP_CARDIAC_PROGENITOR_DIFFERENTIATION		42	-0.439369	-1.00326	0.513007	0.653153	1	2327	tags=14%, list=10%, signal=16%
WP_TRANSSULFURATION_AND_ONE_CARBON_METABOLISM	WP_TRANSSULFURATION_AND_ONE_CARBON_METABOLISM		30	-0.451773	-1.00241	0.508368	0.653644	1	6225	tags=40%, list=26%, signal=54%
BIOCARTA_SPRY_PATHWAY	BIOCARTA_SPRY_PATHWAY		17	-0.483609	-1.002	0.509229	0.654325	1	4010	tags=47%, list=16%, signal=56%
REACTOME_PLASMA_LIPOPROTEIN_ASSEMBLY_REMODELING_AND_CLEARANCE	REACTOME_PLASMA_LIPOPROTEIN_ASSEMBLY_REMODELING_AND_CLEARANCE		62	-0.42621	-1.0018	0.512873	0.654382	1	8948	tags=48%, list=37%, signal=76%
REACTOME_REGULATION_OF_SIGNALING_BY_CBL	REACTOME_REGULATION_OF_SIGNALING_BY_CBL		22	-0.470738	-1.00125	0.529787	0.655464	1	5456	tags=59%, list=22%, signal=76%
WP_PURINE_METABOLISM_AND_RELATED_DISORDERS	WP_PURINE_METABOLISM_AND_RELATED_DISORDERS		20	-0.475828	-1.00054	0.526824	0.656485	1	4413	tags=40%, list=18%, signal=49%
REACTOME_NEGATIVE_REGULATION_OF_MET_ACTIVITY	REACTOME_NEGATIVE_REGULATION_OF_MET_ACTIVITY		21	-0.469063	-1.00058	0.524064	0.656842	1	5456	tags=52%, list=22%, signal=67%
KEGG_HEDGEHOG_SIGNALING_PATHWAY	KEGG_HEDGEHOG_SIGNALING_PATHWAY		51	-0.429161	-1.00012	0.536008	0.657189	1	8763	tags=35%, list=36%, signal=55%
REACTOME_ASSEMBLY_AND_CELL_SURFACE_PRESENTATION_OF_NMDA_RECEPTORS	REACTOME_ASSEMBLY_AND_CELL_SURFACE_PRESENTATION_OF_NMDA_RECEPTORS		37	-0.438466	-0.996204	0.532004	0.667661	1	388	tags=8%, list=2%, signal=8%
REACTOME_METABOLISM_OF_WATER_SOLUBLE_VITAMINS_AND_COFACTORS	REACTOME_METABOLISM_OF_WATER_SOLUBLE_VITAMINS_AND_COFACTORS		113	-0.408231	-0.995962	0.538771	0.66782	1	8908	tags=51%, list=37%, signal=81%
WP_MITOCHONDRIAL_CIV_ASSEMBLY	WP_MITOCHONDRIAL_CIV_ASSEMBLY		35	0.310969	0.95945	0.568182	0.671559	1	760	tags=23%, list=3%, signal=24%
REACTOME_SIGNALING_BY_FGFR1	REACTOME_SIGNALING_BY_FGFR1		44	-0.431294	-0.994422	0.539979	0.671569	1	6886	tags=48%, list=28%, signal=66%
REACTOME_INSULIN_RECEPTOR_SIGNALLING_CASCADE	REACTOME_INSULIN_RECEPTOR_SIGNALLING_CASCADE		47	-0.430782	-0.993348	0.546956	0.672102	1	3708	tags=28%, list=15%, signal=33%
REACTOME_DARPP_32_EVENTS	REACTOME_DARPP_32_EVENTS		24	-0.456728	-0.993447	0.53545	0.6723	1	5888	tags=63%, list=24%, signal=82%
WP_ETHANOL_EFFECTS_ON_HISTONE_MODIFICATIONS	WP_ETHANOL_EFFECTS_ON_HISTONE_MODIFICATIONS		30	-0.451995	-0.993807	0.519108	0.672315	1	7190	tags=57%, list=30%, signal=80%
REACTOME_CLATHRIN_MEDIATED_ENDOCYTOSIS	REACTOME_CLATHRIN_MEDIATED_ENDOCYTOSIS		140	-0.401709	-0.993534	0.558233	0.672571	1	4964	tags=39%, list=20%, signal=48%
REACTOME_INFECTION_WITH_MYCOBACTERIUM_TUBERCULOSIS	REACTOME_INFECTION_WITH_MYCOBACTERIUM_TUBERCULOSIS		27	-0.454	-0.993839	0.535865	0.672721	1	5456	tags=52%, list=22%, signal=67%
WP_MIRNA_REGULATION_OF_DNA_DAMAGE_RESPONSE	WP_MIRNA_REGULATION_OF_DNA_DAMAGE_RESPONSE		69	-0.417615	-0.992077	0.551478	0.675138	1	6693	tags=52%, list=28%, signal=72%
WP_GENES_INVOLVED_IN_MALE_INFERTILITY	WP_GENES_INVOLVED_IN_MALE_INFERTILITY		124	-0.403872	-0.991742	0.549197	0.675622	1	7596	tags=39%, list=31%, signal=56%
PID_PRL_SIGNALING_EVENTS_PATHWAY	PID_PRL_SIGNALING_EVENTS_PATHWAY		23	0.342275	0.955272	0.514706	0.676038	1	126	tags=9%, list=1%, signal=9%
REACTOME_DOWNSTREAM_SIGNALING_OF_ACTIVATED_FGFR1	REACTOME_DOWNSTREAM_SIGNALING_OF_ACTIVATED_FGFR1		26	-0.454462	-0.990932	0.543991	0.677397	1	3708	tags=31%, list=15%, signal=36%
REACTOME_METABOLISM_OF_AMINE_DERIVED_HORMONES	REACTOME_METABOLISM_OF_AMINE_DERIVED_HORMONES		16	0.350374	0.951621	0.487805	0.678554	1	15810	tags=100%, list=65%, signal=285%
REACTOME_TRANSLESION_SYNTHESIS_BY_POLK	REACTOME_TRANSLESION_SYNTHESIS_BY_POLK		17	-0.476417	-0.988185	0.555191	0.682366	1	6604	tags=71%, list=27%, signal=97%
KEGG_P53_SIGNALING_PATHWAY	KEGG_P53_SIGNALING_PATHWAY		65	-0.414328	-0.988253	0.564598	0.682665	1	6693	tags=52%, list=28%, signal=72%
REACTOME_TRANSPORT_OF_INORGANIC_CATIONS_ANIONS_AND_AMINO_ACIDS_OLIGOPEPTIDES	REACTOME_TRANSPORT_OF_INORGANIC_CATIONS_ANIONS_AND_AMINO_ACIDS_OLIGOPEPTIDES		90	-0.407399	-0.98872	0.565261	0.68286	1	8766	tags=39%, list=36%, signal=61%
WP_DNA_DAMAGE_RESPONSE	WP_DNA_DAMAGE_RESPONSE		65	-0.417439	-0.988259	0.561421	0.683139	1	2968	tags=31%, list=12%, signal=35%
REACTOME_SIGNALING_BY_ERBB2_IN_CANCER	REACTOME_SIGNALING_BY_ERBB2_IN_CANCER		24	-0.454252	-0.988293	0.551064	0.683545	1	5134	tags=38%, list=21%, signal=47%
PID_INTEGRIN_A4B1_PATHWAY	PID_INTEGRIN_A4B1_PATHWAY		31	-0.443804	-0.9868	0.553236	0.68561	1	6426	tags=48%, list=26%, signal=66%
REACTOME_RESOLUTION_OF_D_LOOP_STRUCTURES_THROUGH_SYNTHESIS_DEPENDENT_STRAND_ANNEALING_SDSA_	REACTOME_RESOLUTION_OF_D_LOOP_STRUCTURES_THROUGH_SYNTHESIS_DEPENDENT_STRAND_ANNEALING_SDSA_		25	-0.456325	-0.986525	0.537887	0.685854	1	10944	tags=80%, list=45%, signal=145%
WP_PHOTODYNAMIC_THERAPYINDUCED_UNFOLDED_PROTEIN_RESPONSE	WP_PHOTODYNAMIC_THERAPYINDUCED_UNFOLDED_PROTEIN_RESPONSE		25	-0.457267	-0.986019	0.557068	0.686194	1	3195	tags=24%, list=13%, signal=28%
KEGG_ABC_TRANSPORTERS	KEGG_ABC_TRANSPORTERS		41	-0.427194	-0.98618	0.566528	0.686249	1	9172	tags=39%, list=38%, signal=63%
REACTOME_ION_CHANNEL_TRANSPORT	REACTOME_ION_CHANNEL_TRANSPORT		171	-0.395774	-0.985189	0.582583	0.687906	1	6331	tags=26%, list=26%, signal=35%
REACTOME_LISTERIA_MONOCYTOGENES_ENTRY_INTO_HOST_CELLS	REACTOME_LISTERIA_MONOCYTOGENES_ENTRY_INTO_HOST_CELLS		20	-0.464622	-0.9846	0.554957	0.688975	1	5596	tags=55%, list=23%, signal=71%
REACTOME_OTHER_SEMAPHORIN_INTERACTIONS	REACTOME_OTHER_SEMAPHORIN_INTERACTIONS		19	-0.468996	-0.984309	0.533762	0.689262	1	6432	tags=32%, list=26%, signal=43%
REACTOME_GLYCOGEN_SYNTHESIS	REACTOME_GLYCOGEN_SYNTHESIS		16	-0.478188	-0.983752	0.552802	0.690274	1	5945	tags=56%, list=24%, signal=74%
BIOCARTA_NKCELLS_PATHWAY	BIOCARTA_NKCELLS_PATHWAY		20	-0.468444	-0.983322	0.541442	0.690944	1	6690	tags=55%, list=27%, signal=76%
REACTOME_INSERTION_OF_TAIL_ANCHORED_PROTEINS_INTO_THE_ENDOPLASMIC_RETICULUM_MEMBRANE	REACTOME_INSERTION_OF_TAIL_ANCHORED_PROTEINS_INTO_THE_ENDOPLASMIC_RETICULUM_MEMBRANE		20	0.357498	0.943695	0.545455	0.692129	1	281	tags=20%, list=1%, signal=20%
REACTOME_NOREPINEPHRINE_NEUROTRANSMITTER_RELEASE_CYCLE	REACTOME_NOREPINEPHRINE_NEUROTRANSMITTER_RELEASE_CYCLE		15	0.359743	0.937582	0.527027	0.694313	1	283	tags=13%, list=1%, signal=13%
REACTOME_DISEASES_ASSOCIATED_WITH_O_GLYCOSYLATION_OF_PROTEINS	REACTOME_DISEASES_ASSOCIATED_WITH_O_GLYCOSYLATION_OF_PROTEINS		53	0.29132	0.939782	0.62963	0.695545	1	7	tags=2%, list=0%, signal=2%
REACTOME_SIGNALING_BY_ERBB2	REACTOME_SIGNALING_BY_ERBB2		47	-0.421887	-0.979249	0.560622	0.700669	1	5807	tags=43%, list=24%, signal=56%
REACTOME_GLUCAGON_TYPE_LIGAND_RECEPTORS	REACTOME_GLUCAGON_TYPE_LIGAND_RECEPTORS		23	-0.455335	-0.97932	0.552174	0.700981	1	3813	tags=22%, list=16%, signal=26%
REACTOME_SIGNALING_BY_NOTCH3	REACTOME_SIGNALING_BY_NOTCH3		48	-0.427577	-0.978405	0.575726	0.702425	1	7470	tags=50%, list=31%, signal=72%
BIOCARTA_ERAD_PATHWAY	BIOCARTA_ERAD_PATHWAY		19	-0.476434	-0.978028	0.560345	0.702897	1	7202	tags=53%, list=30%, signal=75%
REACTOME_TRANSPORT_OF_BILE_SALTS_AND_ORGANIC_ACIDS_METAL_IONS_AND_AMINE_COMPOUNDS	REACTOME_TRANSPORT_OF_BILE_SALTS_AND_ORGANIC_ACIDS_METAL_IONS_AND_AMINE_COMPOUNDS		70	-0.410695	-0.977628	0.565574	0.703435	1	6347	tags=26%, list=26%, signal=35%
REACTOME_INTERFERON_SIGNALING	REACTOME_INTERFERON_SIGNALING		184	-0.394622	-0.977175	0.598599	0.704091	1	5689	tags=49%, list=23%, signal=64%
REACTOME_MITOCHONDRIAL_PROTEIN_IMPORT	REACTOME_MITOCHONDRIAL_PROTEIN_IMPORT		60	-0.415154	-0.976952	0.575385	0.70422	1	5736	tags=45%, list=24%, signal=59%
WP_REGULATION_OF_WNTBCATENIN_SIGNALING_BY_SMALL_MOLECULE_COMPOUNDS	WP_REGULATION_OF_WNTBCATENIN_SIGNALING_BY_SMALL_MOLECULE_COMPOUNDS		17	-0.477303	-0.975287	0.572659	0.707019	1	6750	tags=53%, list=28%, signal=73%
KEGG_NICOTINATE_AND_NICOTINAMIDE_METABOLISM	KEGG_NICOTINATE_AND_NICOTINAMIDE_METABOLISM		23	-0.452589	-0.975467	0.583864	0.707041	1	4451	tags=30%, list=18%, signal=37%
KEGG_PROXIMAL_TUBULE_BICARBONATE_RECLAMATION	KEGG_PROXIMAL_TUBULE_BICARBONATE_RECLAMATION		21	-0.457036	-0.975609	0.550489	0.707159	1	6282	tags=29%, list=26%, signal=38%
PID_TCR_PATHWAY	PID_TCR_PATHWAY		61	-0.412863	-0.973787	0.597949	0.710381	1	5790	tags=56%, list=24%, signal=73%
REACTOME_G1_S_SPECIFIC_TRANSCRIPTION	REACTOME_G1_S_SPECIFIC_TRANSCRIPTION		29	-0.447222	-0.970963	0.583857	0.717157	1	9901	tags=62%, list=41%, signal=105%
REACTOME_PERK_REGULATES_GENE_EXPRESSION	REACTOME_PERK_REGULATES_GENE_EXPRESSION		31	-0.440453	-0.969842	0.573668	0.719019	1	5192	tags=61%, list=21%, signal=78%
KEGG_GLYCOSAMINOGLYCAN_BIOSYNTHESIS_HEPARAN_SULFATE	KEGG_GLYCOSAMINOGLYCAN_BIOSYNTHESIS_HEPARAN_SULFATE		23	-0.450663	-0.96992	0.569182	0.719316	1	10042	tags=52%, list=41%, signal=89%
REACTOME_SYNAPTIC_ADHESION_LIKE_MOLECULES	REACTOME_SYNAPTIC_ADHESION_LIKE_MOLECULES		19	-0.461853	-0.969005	0.579288	0.720664	1	8878	tags=47%, list=36%, signal=75%
REACTOME_GLYCOSAMINOGLYCAN_METABOLISM	REACTOME_GLYCOSAMINOGLYCAN_METABOLISM		113	-0.395444	-0.968236	0.631048	0.72212	1	9111	tags=39%, list=37%, signal=62%
REACTOME_CARBOXYTERMINAL_POST_TRANSLATIONAL_MODIFICATIONS_OF_TUBULIN	REACTOME_CARBOXYTERMINAL_POST_TRANSLATIONAL_MODIFICATIONS_OF_TUBULIN		34	-0.431656	-0.967775	0.576076	0.722299	1	4390	tags=24%, list=18%, signal=29%
KEGG_SELENOAMINO_ACID_METABOLISM	KEGG_SELENOAMINO_ACID_METABOLISM		24	-0.45373	-0.967959	0.593817	0.722327	1	7775	tags=54%, list=32%, signal=80%
BIOCARTA_GH_PATHWAY	BIOCARTA_GH_PATHWAY		27	-0.439466	-0.967493	0.583871	0.722507	1	6900	tags=67%, list=28%, signal=93%
WP_MONOAMINE_GPCRS	WP_MONOAMINE_GPCRS		19	-0.458324	-0.967126	0.584052	0.72293	1	2038	tags=11%, list=8%, signal=11%
PID_SYNDECAN_1_PATHWAY	PID_SYNDECAN_1_PATHWAY		44	-0.419774	-0.96629	0.589744	0.724557	1	2985	tags=11%, list=12%, signal=13%
KEGG_TYROSINE_METABOLISM	KEGG_TYROSINE_METABOLISM		37	-0.4312	-0.965996	0.598953	0.724818	1	5347	tags=22%, list=22%, signal=28%
REACTOME_COLLAGEN_DEGRADATION	REACTOME_COLLAGEN_DEGRADATION		54	0.269211	0.921384	0.652174	0.726217	1	2934	tags=30%, list=12%, signal=34%
REACTOME_CHONDROITIN_SULFATE_DERMATAN_SULFATE_METABOLISM	REACTOME_CHONDROITIN_SULFATE_DERMATAN_SULFATE_METABOLISM		48	-0.416118	-0.963839	0.607438	0.729604	1	9458	tags=40%, list=39%, signal=65%
KEGG_DRUG_METABOLISM_OTHER_ENZYMES	KEGG_DRUG_METABOLISM_OTHER_ENZYMES		35	-0.425608	-0.962873	0.600412	0.73146	1	8211	tags=40%, list=34%, signal=60%
REACTOME_POLO_LIKE_KINASE_MEDIATED_EVENTS	REACTOME_POLO_LIKE_KINASE_MEDIATED_EVENTS		16	-0.466401	-0.962353	0.581421	0.732248	1	5997	tags=38%, list=25%, signal=50%
WP_REGULATORY_CIRCUITS_OF_THE_STAT3_SIGNALING_PATHWAY	WP_REGULATORY_CIRCUITS_OF_THE_STAT3_SIGNALING_PATHWAY		72	-0.400864	-0.961296	0.628426	0.734323	1	5758	tags=40%, list=24%, signal=53%
WP_ENDOTHELIN_PATHWAYS	WP_ENDOTHELIN_PATHWAYS		28	-0.437144	-0.961094	0.589056	0.734334	1	6772	tags=50%, list=28%, signal=69%
WP_22Q112_DELETION_SYNDROME	WP_22Q112_DELETION_SYNDROME		75	-0.401701	-0.960136	0.61609	0.735601	1	7235	tags=40%, list=30%, signal=57%
REACTOME_TIGHT_JUNCTION_INTERACTIONS	REACTOME_TIGHT_JUNCTION_INTERACTIONS		25	-0.43974	-0.960222	0.59597	0.73591	1	3915	tags=16%, list=16%, signal=19%
WP_SELENIUM_MICRONUTRIENT_NETWORK	WP_SELENIUM_MICRONUTRIENT_NETWORK		65	-0.406189	-0.95863	0.638124	0.738784	1	2157	tags=15%, list=9%, signal=17%
WP_ID_SIGNALING_PATHWAY	WP_ID_SIGNALING_PATHWAY		15	-0.469132	-0.956608	0.587459	0.743211	1	7813	tags=60%, list=32%, signal=88%
WP_VITAMIN_A_AND_CAROTENOID_METABOLISM	WP_VITAMIN_A_AND_CAROTENOID_METABOLISM		37	0.289078	0.909213	0.693878	0.744047	1	20	tags=3%, list=0%, signal=3%
WP_FGFR3_SIGNALLING_IN_CHONDROCYTE_PROLIFERATION_AND_TERMINAL_DIFFERENTIATION	WP_FGFR3_SIGNALLING_IN_CHONDROCYTE_PROLIFERATION_AND_TERMINAL_DIFFERENTIATION		27	0.310404	0.910853	0.62963	0.746528	1	160	tags=7%, list=1%, signal=7%
REACTOME_G_ALPHA_I_SIGNALLING_EVENTS	REACTOME_G_ALPHA_I_SIGNALLING_EVENTS		336	-0.377384	-0.954627	0.718	0.747525	1	7245	tags=25%, list=30%, signal=36%
KEGG_GLYCOSAMINOGLYCAN_BIOSYNTHESIS_CHONDROITIN_SULFATE	KEGG_GLYCOSAMINOGLYCAN_BIOSYNTHESIS_CHONDROITIN_SULFATE		22	-0.4438	-0.953602	0.59164	0.748958	1	9111	tags=55%, list=37%, signal=87%
WP_15Q133_COPY_NUMBER_VARIATION_SYNDROME	WP_15Q133_COPY_NUMBER_VARIATION_SYNDROME		18	-0.452685	-0.95363	0.605206	0.749391	1	11149	tags=61%, list=46%, signal=113%
REACTOME_UPTAKE_AND_ACTIONS_OF_BACTERIAL_TOXINS	REACTOME_UPTAKE_AND_ACTIONS_OF_BACTERIAL_TOXINS		29	-0.429166	-0.952251	0.611465	0.751189	1	6265	tags=48%, list=26%, signal=65%
PID_CD8_TCR_PATHWAY	PID_CD8_TCR_PATHWAY		51	-0.407394	-0.952447	0.646091	0.751217	1	5617	tags=51%, list=23%, signal=66%
KEGG_ERBB_SIGNALING_PATHWAY	KEGG_ERBB_SIGNALING_PATHWAY		85	-0.393269	-0.951632	0.634343	0.752155	1	6690	tags=54%, list=27%, signal=74%
WP_TRYPTOPHAN_CATABOLISM_LEADING_TO_NAD_PRODUCTION	WP_TRYPTOPHAN_CATABOLISM_LEADING_TO_NAD_PRODUCTION		15	0.34885	0.902529	0.554054	0.752256	1	62	tags=7%, list=0%, signal=7%
WP_ERBB_SIGNALING_PATHWAY	WP_ERBB_SIGNALING_PATHWAY		88	-0.393683	-0.950637	0.655276	0.754059	1	6340	tags=52%, list=26%, signal=70%
PID_CDC42_REG_PATHWAY	PID_CDC42_REG_PATHWAY		30	-0.430065	-0.950209	0.631191	0.754622	1	9708	tags=47%, list=40%, signal=78%
REACTOME_RET_SIGNALING	REACTOME_RET_SIGNALING		38	-0.416109	-0.948965	0.608377	0.757091	1	5596	tags=34%, list=23%, signal=44%
REACTOME_NEGATIVE_REGULATION_OF_NMDA_RECEPTOR_MEDIATED_NEURONAL_TRANSMISSION	REACTOME_NEGATIVE_REGULATION_OF_NMDA_RECEPTOR_MEDIATED_NEURONAL_TRANSMISSION		18	-0.452167	-0.947881	0.604752	0.75923	1	8878	tags=39%, list=36%, signal=61%
REACTOME_DISEASES_OF_METABOLISM	REACTOME_DISEASES_OF_METABOLISM		216	-0.378743	-0.94672	0.702	0.761415	1	9240	tags=45%, list=38%, signal=72%
REACTOME_THROMBIN_SIGNALLING_THROUGH_PROTEINASE_ACTIVATED_RECEPTORS_PARS_	REACTOME_THROMBIN_SIGNALLING_THROUGH_PROTEINASE_ACTIVATED_RECEPTORS_PARS_		30	-0.427191	-0.9462	0.646688	0.762177	1	6839	tags=43%, list=28%, signal=60%
REACTOME_ATF4_ACTIVATES_GENES_IN_RESPONSE_TO_ENDOPLASMIC_RETICULUM_STRESS	REACTOME_ATF4_ACTIVATES_GENES_IN_RESPONSE_TO_ENDOPLASMIC_RETICULUM_STRESS		26	-0.431899	-0.945745	0.619703	0.762764	1	5192	tags=65%, list=21%, signal=83%
REACTOME_NOD1_2_SIGNALING_PATHWAY	REACTOME_NOD1_2_SIGNALING_PATHWAY		36	-0.422804	-0.945031	0.644261	0.763862	1	6265	tags=53%, list=26%, signal=71%
REACTOME_ACYL_CHAIN_REMODELLING_OF_PS	REACTOME_ACYL_CHAIN_REMODELLING_OF_PS		16	-0.459438	-0.944702	0.610262	0.764108	1	12108	tags=69%, list=50%, signal=137%
REACTOME_KERATAN_SULFATE_BIOSYNTHESIS	REACTOME_KERATAN_SULFATE_BIOSYNTHESIS		25	-0.435509	-0.944194	0.634328	0.764233	1	11414	tags=48%, list=47%, signal=90%
REACTOME_NEURONAL_SYSTEM	REACTOME_NEURONAL_SYSTEM		347	-0.374428	-0.94422	0.741	0.764698	1	6156	tags=22%, list=25%, signal=30%
REACTOME_COPII_MEDIATED_VESICLE_TRANSPORT	REACTOME_COPII_MEDIATED_VESICLE_TRANSPORT		65	-0.394486	-0.942501	0.656823	0.767562	1	6844	tags=62%, list=28%, signal=85%
WP_CIRCADIAN_RHYTHM_RELATED_GENES	WP_CIRCADIAN_RHYTHM_RELATED_GENES		175	-0.377212	-0.941983	0.687375	0.768229	1	6273	tags=39%, list=26%, signal=52%
WP_PI3KAKT_SIGNALING_PATHWAY	WP_PI3KAKT_SIGNALING_PATHWAY		303	-0.3753	-0.94111	0.755	0.769776	1	7405	tags=37%, list=30%, signal=52%
WP_ONE_CARBON_METABOLISM_AND_RELATED_PATHWAYS	WP_ONE_CARBON_METABOLISM_AND_RELATED_PATHWAYS		46	-0.405748	-0.940499	0.636175	0.770616	1	5826	tags=33%, list=24%, signal=43%
PID_THROMBIN_PAR4_PATHWAY	PID_THROMBIN_PAR4_PATHWAY		15	-0.46345	-0.939652	0.612069	0.772005	1	3813	tags=40%, list=16%, signal=47%
REACTOME_GAP_FILLING_DNA_REPAIR_SYNTHESIS_AND_LIGATION_IN_GG_NER	REACTOME_GAP_FILLING_DNA_REPAIR_SYNTHESIS_AND_LIGATION_IN_GG_NER		25	-0.429711	-0.938943	0.617297	0.772555	1	6604	tags=56%, list=27%, signal=77%
WP_NUCLEAR_RECEPTORS	WP_NUCLEAR_RECEPTORS		34	-0.422894	-0.93857	0.648051	0.772872	1	11388	tags=56%, list=47%, signal=105%
KEGG_BASAL_CELL_CARCINOMA	KEGG_BASAL_CELL_CARCINOMA		51	-0.403761	-0.938999	0.663943	0.772954	1	8763	tags=35%, list=36%, signal=55%
REACTOME_NEGATIVE_REGULATION_OF_FGFR2_SIGNALING	REACTOME_NEGATIVE_REGULATION_OF_FGFR2_SIGNALING		29	-0.426815	-0.938072	0.645435	0.773474	1	5596	tags=41%, list=23%, signal=54%
WP_INTERACTIONS_BETWEEN_IMMUNE_CELLS_AND_MICRORNAS_IN_TUMOR_MICROENVIRONMENT	WP_INTERACTIONS_BETWEEN_IMMUNE_CELLS_AND_MICRORNAS_IN_TUMOR_MICROENVIRONMENT		28	-0.425197	-0.937724	0.625668	0.773742	1	3202	tags=36%, list=13%, signal=41%
WP_IL4_SIGNALING_PATHWAY	WP_IL4_SIGNALING_PATHWAY		54	-0.401911	-0.936499	0.66291	0.775394	1	3998	tags=50%, list=16%, signal=60%
REACTOME_A_TETRASACCHARIDE_LINKER_SEQUENCE_IS_REQUIRED_FOR_GAG_SYNTHESIS	REACTOME_A_TETRASACCHARIDE_LINKER_SEQUENCE_IS_REQUIRED_FOR_GAG_SYNTHESIS		25	-0.431932	-0.936732	0.633513	0.775408	1	8580	tags=32%, list=35%, signal=49%
REACTOME_ARACHIDONIC_ACID_METABOLISM	REACTOME_ARACHIDONIC_ACID_METABOLISM		51	-0.403623	-0.935999	0.664271	0.776002	1	5334	tags=20%, list=22%, signal=25%
REACTOME_METABOLISM_OF_ANGIOTENSINOGEN_TO_ANGIOTENSINS	REACTOME_METABOLISM_OF_ANGIOTENSINOGEN_TO_ANGIOTENSINS		17	0.311124	0.887059	0.626667	0.776059	1	1098	tags=24%, list=5%, signal=25%
WP_WNT_SIGNALING_IN_KIDNEY_DISEASE	WP_WNT_SIGNALING_IN_KIDNEY_DISEASE		34	-0.419211	-0.935466	0.653277	0.776702	1	8439	tags=35%, list=35%, signal=54%
REACTOME_ROS_AND_RNS_PRODUCTION_IN_PHAGOCYTES	REACTOME_ROS_AND_RNS_PRODUCTION_IN_PHAGOCYTES		36	-0.416954	-0.933875	0.632461	0.77918	1	3311	tags=25%, list=14%, signal=29%
KEGG_CALCIUM_SIGNALING_PATHWAY	KEGG_CALCIUM_SIGNALING_PATHWAY		155	-0.377455	-0.93392	0.726727	0.779616	1	6673	tags=28%, list=27%, signal=38%
WP_G1_TO_S_CELL_CYCLE_CONTROL	WP_G1_TO_S_CELL_CYCLE_CONTROL		64	-0.390596	-0.933269	0.662258	0.779954	1	6822	tags=55%, list=28%, signal=76%
KEGG_DRUG_METABOLISM_CYTOCHROME_P450	KEGG_DRUG_METABOLISM_CYTOCHROME_P450		48	0.268604	0.887869	0.76	0.780897	1	2422	tags=21%, list=10%, signal=23%
PID_SYNDECAN_4_PATHWAY	PID_SYNDECAN_4_PATHWAY		31	-0.417101	-0.931816	0.64346	0.78265	1	6566	tags=39%, list=27%, signal=53%
REACTOME_TP53_REGULATES_TRANSCRIPTION_OF_CELL_DEATH_GENES	REACTOME_TP53_REGULATES_TRANSCRIPTION_OF_CELL_DEATH_GENES		42	-0.408061	-0.929906	0.672821	0.78637	1	4201	tags=33%, list=17%, signal=40%
REACTOME_NEGATIVE_REGULATION_OF_FGFR3_SIGNALING	REACTOME_NEGATIVE_REGULATION_OF_FGFR3_SIGNALING		27	-0.42949	-0.928915	0.644351	0.787509	1	5596	tags=44%, list=23%, signal=58%
REACTOME_INSULIN_PROCESSING	REACTOME_INSULIN_PROCESSING		23	-0.436766	-0.929081	0.662434	0.787683	1	9448	tags=61%, list=39%, signal=99%
REACTOME_NEGATIVE_REGULATION_OF_FGFR4_SIGNALING	REACTOME_NEGATIVE_REGULATION_OF_FGFR4_SIGNALING		27	-0.423802	-0.928046	0.661376	0.788404	1	5596	tags=44%, list=23%, signal=58%
WP_PROXIMAL_TUBULE_TRANSPORT	WP_PROXIMAL_TUBULE_TRANSPORT		47	-0.401467	-0.927808	0.664622	0.788418	1	2790	tags=15%, list=11%, signal=17%
REACTOME_WNT_LIGAND_BIOGENESIS_AND_TRAFFICKING	REACTOME_WNT_LIGAND_BIOGENESIS_AND_TRAFFICKING		23	-0.434066	-0.927551	0.665227	0.788446	1	2843	tags=13%, list=12%, signal=15%
REACTOME_NICOTINATE_METABOLISM	REACTOME_NICOTINATE_METABOLISM		26	-0.429572	-0.928083	0.670601	0.788864	1	8570	tags=62%, list=35%, signal=95%
PID_S1P_S1P3_PATHWAY	PID_S1P_S1P3_PATHWAY		29	-0.420942	-0.925786	0.666667	0.791743	1	6839	tags=48%, list=28%, signal=67%
REACTOME_ACTIVATED_NOTCH1_TRANSMITS_SIGNAL_TO_THE_NUCLEUS	REACTOME_ACTIVATED_NOTCH1_TRANSMITS_SIGNAL_TO_THE_NUCLEUS		31	-0.41798	-0.925335	0.667715	0.792168	1	5887	tags=45%, list=24%, signal=60%
WP_HEAD_AND_NECK_SQUAMOUS_CELL_CARCINOMA	WP_HEAD_AND_NECK_SQUAMOUS_CELL_CARCINOMA		73	-0.387974	-0.924789	0.701219	0.792777	1	6561	tags=52%, list=27%, signal=71%
BIOCARTA_EIF_PATHWAY	BIOCARTA_EIF_PATHWAY		16	-0.44461	-0.924159	0.63961	0.793539	1	7329	tags=56%, list=30%, signal=80%
WP_AMPACTIVATED_PROTEIN_KINASE_AMPK_SIGNALING	WP_AMPACTIVATED_PROTEIN_KINASE_AMPK_SIGNALING		62	-0.391571	-0.923411	0.684805	0.794082	1	7086	tags=53%, list=29%, signal=75%
REACTOME_TGF_BETA_RECEPTOR_SIGNALING_IN_EMT_EPITHELIAL_TO_MESENCHYMAL_TRANSITION_	REACTOME_TGF_BETA_RECEPTOR_SIGNALING_IN_EMT_EPITHELIAL_TO_MESENCHYMAL_TRANSITION_		16	-0.449953	-0.923525	0.645196	0.794355	1	3822	tags=38%, list=16%, signal=44%
PID_RB_1PATHWAY	PID_RB_1PATHWAY		63	-0.39313	-0.922054	0.699179	0.796394	1	6086	tags=46%, list=25%, signal=61%
PID_CIRCADIAN_PATHWAY	PID_CIRCADIAN_PATHWAY		15	0.329131	0.874771	0.70297	0.796771	1	42	tags=7%, list=0%, signal=7%
REACTOME_TP53_REGULATES_TRANSCRIPTION_OF_GENES_INVOLVED_IN_CYTOCHROME_C_RELEASE	REACTOME_TP53_REGULATES_TRANSCRIPTION_OF_GENES_INVOLVED_IN_CYTOCHROME_C_RELEASE		19	-0.43776	-0.921483	0.663812	0.797082	1	7581	tags=58%, list=31%, signal=84%
REACTOME_GLUTAMATE_NEUROTRANSMITTER_RELEASE_CYCLE	REACTOME_GLUTAMATE_NEUROTRANSMITTER_RELEASE_CYCLE		22	-0.425433	-0.921114	0.669565	0.797272	1	362	tags=9%, list=1%, signal=9%
REACTOME_CYTOCHROME_P450_ARRANGED_BY_SUBSTRATE_TYPE	REACTOME_CYTOCHROME_P450_ARRANGED_BY_SUBSTRATE_TYPE		51	-0.396452	-0.919975	0.685509	0.799135	1	10726	tags=39%, list=44%, signal=70%
KEGG_ALDOSTERONE_REGULATED_SODIUM_REABSORPTION	KEGG_ALDOSTERONE_REGULATED_SODIUM_REABSORPTION		39	-0.402729	-0.919403	0.695337	0.799257	1	6900	tags=33%, list=28%, signal=46%
WP_NAD_BIOSYNTHETIC_PATHWAYS	WP_NAD_BIOSYNTHETIC_PATHWAYS		21	-0.427829	-0.91961	0.65565	0.79934	1	8570	tags=76%, list=35%, signal=118%
WP_TYPE_I_COLLAGEN_SYNTHESIS_IN_THE_CONTEXT_OF_OSTEOGENESIS_IMPERFECTA	WP_TYPE_I_COLLAGEN_SYNTHESIS_IN_THE_CONTEXT_OF_OSTEOGENESIS_IMPERFECTA		31	-0.414812	-0.918139	0.703549	0.801343	1	10993	tags=61%, list=45%, signal=112%
REACTOME_SIGNALING_BY_PDGF	REACTOME_SIGNALING_BY_PDGF		57	-0.393268	-0.91621	0.697125	0.804808	1	5762	tags=32%, list=24%, signal=41%
REACTOME_PI_3K_CASCADE_FGFR2	REACTOME_PI_3K_CASCADE_FGFR2		18	0.29551	0.867442	0.657534	0.806291	1	236	tags=11%, list=1%, signal=11%
KEGG_RENIN_ANGIOTENSIN_SYSTEM	KEGG_RENIN_ANGIOTENSIN_SYSTEM		15	-0.453616	-0.914569	0.659715	0.807696	1	5592	tags=40%, list=23%, signal=52%
PID_ARF6_PATHWAY	PID_ARF6_PATHWAY		35	-0.403627	-0.913551	0.662513	0.80923	1	5975	tags=40%, list=25%, signal=53%
WP_PEPTIDE_GPCRS	WP_PEPTIDE_GPCRS		51	0.256559	0.859305	0.8	0.810622	1	2116	tags=14%, list=9%, signal=15%
REACTOME_SIGNALING_BY_TYPE_1_INSULIN_LIKE_GROWTH_FACTOR_1_RECEPTOR_IGF1R_	REACTOME_SIGNALING_BY_TYPE_1_INSULIN_LIKE_GROWTH_FACTOR_1_RECEPTOR_IGF1R_		47	-0.391187	-0.912492	0.709711	0.810838	1	5134	tags=28%, list=21%, signal=35%
PID_IFNG_PATHWAY	PID_IFNG_PATHWAY		40	-0.395667	-0.911595	0.686335	0.81153	1	3942	tags=43%, list=16%, signal=51%
WP_VITAMIN_B12_METABOLISM	WP_VITAMIN_B12_METABOLISM		43	-0.39908	-0.911855	0.693899	0.811574	1	3602	tags=19%, list=15%, signal=22%
REACTOME_ESTROGEN_DEPENDENT_NUCLEAR_EVENTS_DOWNSTREAM_OF_ESR_MEMBRANE_SIGNALING	REACTOME_ESTROGEN_DEPENDENT_NUCLEAR_EVENTS_DOWNSTREAM_OF_ESR_MEMBRANE_SIGNALING		24	-0.420628	-0.910838	0.675818	0.812499	1	1537	tags=25%, list=6%, signal=27%
REACTOME_PIWI_INTERACTING_RNA_PIRNA_BIOGENESIS	REACTOME_PIWI_INTERACTING_RNA_PIRNA_BIOGENESIS		29	-0.417004	-0.910492	0.71033	0.812626	1	10050	tags=41%, list=41%, signal=70%
REACTOME_THE_NLRP3_INFLAMMASOME	REACTOME_THE_NLRP3_INFLAMMASOME		15	0.319972	0.861259	0.7	0.812982	1	116	tags=13%, list=0%, signal=13%
WP_OSTEOBLAST_DIFFERENTIATION	WP_OSTEOBLAST_DIFFERENTIATION		105	-0.371392	-0.908963	0.731194	0.815126	1	6818	tags=29%, list=28%, signal=40%
REACTOME_DISEASES_OF_CARBOHYDRATE_METABOLISM	REACTOME_DISEASES_OF_CARBOHYDRATE_METABOLISM		32	-0.405849	-0.90765	0.69375	0.817191	1	6467	tags=41%, list=27%, signal=55%
REACTOME_AMINE_LIGAND_BINDING_RECEPTORS	REACTOME_AMINE_LIGAND_BINDING_RECEPTORS		21	-0.427773	-0.906358	0.692557	0.819148	1	2038	tags=10%, list=8%, signal=10%
KEGG_ARACHIDONIC_ACID_METABOLISM	KEGG_ARACHIDONIC_ACID_METABOLISM		46	-0.392521	-0.905613	0.709711	0.820044	1	2128	tags=11%, list=9%, signal=12%
REACTOME_NEF_MEDIATES_DOWN_MODULATION_OF_CELL_SURFACE_RECEPTORS_BY_RECRUITING_THEM_TO_CLATHRIN_ADAPTERS	REACTOME_NEF_MEDIATES_DOWN_MODULATION_OF_CELL_SURFACE_RECEPTORS_BY_RECRUITING_THEM_TO_CLATHRIN_ADAPTERS		21	-0.426416	-0.903982	0.699677	0.820471	1	8325	tags=62%, list=34%, signal=94%
REACTOME_DISEASES_OF_MITOTIC_CELL_CYCLE	REACTOME_DISEASES_OF_MITOTIC_CELL_CYCLE		36	-0.402932	-0.904116	0.690476	0.820753	1	6693	tags=56%, list=28%, signal=77%
REACTOME_ACYL_CHAIN_REMODELLING_OF_PC	REACTOME_ACYL_CHAIN_REMODELLING_OF_PC		20	-0.429892	-0.904196	0.71016	0.82114	1	9974	tags=50%, list=41%, signal=85%
WP_CYTOKINES_AND_INFLAMMATORY_RESPONSE	WP_CYTOKINES_AND_INFLAMMATORY_RESPONSE		25	-0.409499	-0.903174	0.687898	0.821519	1	2322	tags=12%, list=10%, signal=13%
WP_EBOLA_VIRUS_PATHWAY_ON_HOST	WP_EBOLA_VIRUS_PATHWAY_ON_HOST		126	-0.367921	-0.904523	0.776777	0.821592	1	6397	tags=48%, list=26%, signal=65%
PID_MYC_REPRESS_PATHWAY	PID_MYC_REPRESS_PATHWAY		61	-0.383081	-0.90422	0.743119	0.821638	1	3461	tags=43%, list=14%, signal=50%
REACTOME_THE_CITRIC_ACID_TCA_CYCLE_AND_RESPIRATORY_ELECTRON_TRANSPORT	REACTOME_THE_CITRIC_ACID_TCA_CYCLE_AND_RESPIRATORY_ELECTRON_TRANSPORT		156	-0.3665	-0.902332	0.803804	0.822563	1	6158	tags=47%, list=25%, signal=63%
REACTOME_MITOPHAGY	REACTOME_MITOPHAGY		25	-0.419486	-0.901032	0.689362	0.824512	1	6570	tags=64%, list=27%, signal=88%
REACTOME_BLOOD_GROUP_SYSTEMS_BIOSYNTHESIS	REACTOME_BLOOD_GROUP_SYSTEMS_BIOSYNTHESIS		18	-0.429335	-0.899455	0.666667	0.825308	1	11414	tags=67%, list=47%, signal=125%
WP_FLUOROPYRIMIDINE_ACTIVITY	WP_FLUOROPYRIMIDINE_ACTIVITY		32	-0.403857	-0.898813	0.712329	0.825447	1	10195	tags=59%, list=42%, signal=102%
WP_PHOTODYNAMIC_THERAPYINDUCED_HIF1_SURVIVAL_SIGNALING	WP_PHOTODYNAMIC_THERAPYINDUCED_HIF1_SURVIVAL_SIGNALING		37	-0.396248	-0.899944	0.706127	0.825496	1	7396	tags=49%, list=30%, signal=70%
REACTOME_DAP12_INTERACTIONS	REACTOME_DAP12_INTERACTIONS		39	-0.393974	-0.899036	0.723958	0.825554	1	3918	tags=31%, list=16%, signal=37%
REACTOME_NEUROTRANSMITTER_RELEASE_CYCLE	REACTOME_NEUROTRANSMITTER_RELEASE_CYCLE		42	-0.394311	-0.900201	0.729363	0.825575	1	1659	tags=10%, list=7%, signal=10%
REACTOME_INTERFERON_ALPHA_BETA_SIGNALING	REACTOME_INTERFERON_ALPHA_BETA_SIGNALING		58	-0.383014	-0.899605	0.736196	0.825581	1	5668	tags=53%, list=23%, signal=70%
WP_EICOSANOID_METABOLISM_VIA_CYCLO_OXYGENASES_COX	WP_EICOSANOID_METABOLISM_VIA_CYCLO_OXYGENASES_COX		26	-0.412914	-0.897602	0.707758	0.827121	1	6758	tags=38%, list=28%, signal=53%
WP_THE_INFLUENCE_OF_LAMINOPATHIES_ON_WNT_SIGNALING	WP_THE_INFLUENCE_OF_LAMINOPATHIES_ON_WNT_SIGNALING		35	-0.398441	-0.8971	0.713089	0.827525	1	4414	tags=43%, list=18%, signal=52%
REACTOME_DNA_DAMAGE_TELOMERE_STRESS_INDUCED_SENESCENCE	REACTOME_DNA_DAMAGE_TELOMERE_STRESS_INDUCED_SENESCENCE		27	-0.407531	-0.893952	0.708995	0.832266	1	6693	tags=63%, list=28%, signal=87%
REACTOME_TRANSCRIPTIONAL_REGULATION_OF_GRANULOPOIESIS	REACTOME_TRANSCRIPTIONAL_REGULATION_OF_GRANULOPOIESIS		30	-0.410423	-0.89365	0.738767	0.832272	1	1855	tags=37%, list=8%, signal=40%
REACTOME_G_ALPHA_Q_SIGNALLING_EVENTS	REACTOME_G_ALPHA_Q_SIGNALLING_EVENTS		176	-0.357404	-0.8941	0.82983	0.832528	1	4321	tags=19%, list=18%, signal=23%
REACTOME_REGULATION_OF_TP53_ACTIVITY_THROUGH_METHYLATION	REACTOME_REGULATION_OF_TP53_ACTIVITY_THROUGH_METHYLATION		18	-0.427771	-0.892124	0.700426	0.834502	1	6339	tags=61%, list=26%, signal=83%
WP_HUMAN_COMPLEMENT_SYSTEM	WP_HUMAN_COMPLEMENT_SYSTEM		84	0.255927	0.843854	1	0.83788	1	1005	tags=14%, list=4%, signal=15%
REACTOME_RNA_POLYMERASE_III_TRANSCRIPTION_TERMINATION	REACTOME_RNA_POLYMERASE_III_TRANSCRIPTION_TERMINATION		23	-0.416989	-0.889778	0.718415	0.838195	1	8691	tags=57%, list=36%, signal=88%
WP_HEART_DEVELOPMENT	WP_HEART_DEVELOPMENT		36	-0.39403	-0.888894	0.733471	0.838651	1	5426	tags=31%, list=22%, signal=39%
REACTOME_UNBLOCKING_OF_NMDA_RECEPTORS_GLUTAMATE_BINDING_AND_ACTIVATION	REACTOME_UNBLOCKING_OF_NMDA_RECEPTORS_GLUTAMATE_BINDING_AND_ACTIVATION		17	-0.426394	-0.888916	0.695509	0.839171	1	8878	tags=35%, list=36%, signal=56%
WP_APOPTOSISRELATED_NETWORK_DUE_TO_ALTERED_NOTCH3_IN_OVARIAN_CANCER	WP_APOPTOSISRELATED_NETWORK_DUE_TO_ALTERED_NOTCH3_IN_OVARIAN_CANCER		52	-0.382332	-0.887436	0.739175	0.83966	1	3350	tags=31%, list=14%, signal=36%
WP_EICOSANOID_METABOLISM_VIA_LIPO_OXYGENASES_LOX	WP_EICOSANOID_METABOLISM_VIA_LIPO_OXYGENASES_LOX		26	-0.410867	-0.887488	0.725345	0.840115	1	6758	tags=27%, list=28%, signal=37%
REACTOME_SIGNALING_BY_NOTCH1_HD_DOMAIN_MUTANTS_IN_CANCER	REACTOME_SIGNALING_BY_NOTCH1_HD_DOMAIN_MUTANTS_IN_CANCER		15	-0.441926	-0.887744	0.719337	0.840214	1	5456	tags=47%, list=22%, signal=60%
WP_CELLS_AND_MOLECULES_INVOLVED_IN_LOCAL_ACUTE_INFLAMMATORY_RESPONSE	WP_CELLS_AND_MOLECULES_INVOLVED_IN_LOCAL_ACUTE_INFLAMMATORY_RESPONSE		15	-0.433816	-0.886677	0.698238	0.840455	1	7924	tags=40%, list=33%, signal=59%
REACTOME_IRS_MEDIATED_SIGNALLING	REACTOME_IRS_MEDIATED_SIGNALLING		42	-0.388771	-0.886199	0.746098	0.840751	1	5134	tags=29%, list=21%, signal=36%
WP_MELATONIN_METABOLISM_AND_EFFECTS	WP_MELATONIN_METABOLISM_AND_EFFECTS		34	-0.39737	-0.88545	0.733896	0.841506	1	8243	tags=41%, list=34%, signal=62%
REACTOME_PHASE_II_CONJUGATION_OF_COMPOUNDS	REACTOME_PHASE_II_CONJUGATION_OF_COMPOUNDS		84	-0.367365	-0.884681	0.783181	0.842284	1	6841	tags=32%, list=28%, signal=45%
WP_WHITE_FAT_CELL_DIFFERENTIATION	WP_WHITE_FAT_CELL_DIFFERENTIATION		31	-0.396578	-0.88311	0.704017	0.844465	1	1823	tags=26%, list=7%, signal=28%
WP_METABOLISM_OF_SPINGOLIPIDS_IN_ER_AND_GOLGI_APPARATUS	WP_METABOLISM_OF_SPINGOLIPIDS_IN_ER_AND_GOLGI_APPARATUS		19	-0.420929	-0.882507	0.711351	0.844902	1	9035	tags=58%, list=37%, signal=92%
BIOCARTA_LAIR_PATHWAY	BIOCARTA_LAIR_PATHWAY		15	-0.433816	-0.881931	0.693811	0.845331	1	7924	tags=40%, list=33%, signal=59%
BIOCARTA_INTRINSIC_PATHWAY	BIOCARTA_INTRINSIC_PATHWAY		18	-0.425338	-0.881248	0.731522	0.845427	1	759	tags=6%, list=3%, signal=6%
REACTOME_DEFECTIVE_B4GALT7_CAUSES_EDS_PROGEROID_TYPE	REACTOME_DEFECTIVE_B4GALT7_CAUSES_EDS_PROGEROID_TYPE		19	-0.423673	-0.881437	0.725216	0.84563	1	8580	tags=26%, list=35%, signal=41%
REACTOME_NUCLEOTIDE_BINDING_DOMAIN_LEUCINE_RICH_REPEAT_CONTAINING_RECEPTOR_NLR_SIGNALING_PATHWAYS	REACTOME_NUCLEOTIDE_BINDING_DOMAIN_LEUCINE_RICH_REPEAT_CONTAINING_RECEPTOR_NLR_SIGNALING_PATHWAYS		55	-0.376129	-0.879494	0.752303	0.84784	1	8310	tags=64%, list=34%, signal=96%
REACTOME_ADORA2B_MEDIATED_ANTI_INFLAMMATORY_CYTOKINES_PRODUCTION	REACTOME_ADORA2B_MEDIATED_ANTI_INFLAMMATORY_CYTOKINES_PRODUCTION		96	-0.36432	-0.879161	0.780463	0.847877	1	6156	tags=24%, list=25%, signal=32%
WP_NAD_METABOLISM	WP_NAD_METABOLISM		15	-0.429197	-0.878137	0.714602	0.849056	1	8532	tags=80%, list=35%, signal=123%
BIOCARTA_PDZS_PATHWAY	BIOCARTA_PDZS_PATHWAY		17	-0.425179	-0.877458	0.726974	0.849655	1	7641	tags=35%, list=31%, signal=51%
REACTOME_MTORC1_MEDIATED_SIGNALLING	REACTOME_MTORC1_MEDIATED_SIGNALLING		23	-0.404548	-0.872308	0.727371	0.856096	1	6696	tags=57%, list=28%, signal=78%
REACTOME_MOLECULES_ASSOCIATED_WITH_ELASTIC_FIBRES	REACTOME_MOLECULES_ASSOCIATED_WITH_ELASTIC_FIBRES		37	-0.381516	-0.872563	0.745342	0.856213	1	6397	tags=24%, list=26%, signal=33%
REACTOME_OTHER_INTERLEUKIN_SIGNALING	REACTOME_OTHER_INTERLEUKIN_SIGNALING		23	-0.406691	-0.871876	0.725636	0.856297	1	6530	tags=35%, list=27%, signal=47%
REACTOME_REGULATION_OF_TLR_BY_ENDOGENOUS_LIGAND	REACTOME_REGULATION_OF_TLR_BY_ENDOGENOUS_LIGAND		16	-0.431016	-0.872708	0.733546	0.856529	1	5729	tags=31%, list=24%, signal=41%
WP_INTERLEUKIN11_SIGNALING_PATHWAY	WP_INTERLEUKIN11_SIGNALING_PATHWAY		42	-0.380642	-0.872997	0.759666	0.856617	1	5959	tags=60%, list=24%, signal=79%
REACTOME_RA_BIOSYNTHESIS_PATHWAY	REACTOME_RA_BIOSYNTHESIS_PATHWAY		21	-0.410927	-0.869948	0.741489	0.858854	1	1277	tags=14%, list=5%, signal=15%
REACTOME_DISEASES_OF_GLYCOSYLATION	REACTOME_DISEASES_OF_GLYCOSYLATION		125	-0.354893	-0.869463	0.837838	0.859107	1	9078	tags=44%, list=37%, signal=70%
REACTOME_PLASMA_LIPOPROTEIN_ASSEMBLY	REACTOME_PLASMA_LIPOPROTEIN_ASSEMBLY		15	-0.430636	-0.869116	0.747541	0.859125	1	6459	tags=33%, list=27%, signal=45%
REACTOME_NEGATIVE_REGULATION_OF_FGFR1_SIGNALING	REACTOME_NEGATIVE_REGULATION_OF_FGFR1_SIGNALING		27	-0.393905	-0.86822	0.765823	0.859454	1	5596	tags=41%, list=23%, signal=53%
SIG_IL4RECEPTOR_IN_B_LYPHOCYTES	SIG_IL4RECEPTOR_IN_B_LYPHOCYTES		27	-0.393367	-0.868259	0.742344	0.859936	1	6690	tags=67%, list=27%, signal=92%
REACTOME_INTERCONVERSION_OF_NUCLEOTIDE_DI_AND_TRIPHOSPHATES	REACTOME_INTERCONVERSION_OF_NUCLEOTIDE_DI_AND_TRIPHOSPHATES		28	-0.396286	-0.867214	0.743428	0.860487	1	10309	tags=61%, list=42%, signal=105%
WP_OXIDATION_BY_CYTOCHROME_P450	WP_OXIDATION_BY_CYTOCHROME_P450		50	-0.374173	-0.864969	0.789637	0.863568	1	11050	tags=36%, list=45%, signal=66%
REACTOME_MECP2_REGULATES_NEURONAL_RECEPTORS_AND_CHANNELS	REACTOME_MECP2_REGULATES_NEURONAL_RECEPTORS_AND_CHANNELS		16	-0.422643	-0.8626	0.732816	0.865747	1	3222	tags=31%, list=13%, signal=36%
WP_THE_OVERLAP_BETWEEN_SIGNAL_TRANSDUCTION_PATHWAYS_THAT_CONTRIBUTE_TO_A_RANGE_OF_LMNA_LAMINOPATHIES	WP_THE_OVERLAP_BETWEEN_SIGNAL_TRANSDUCTION_PATHWAYS_THAT_CONTRIBUTE_TO_A_RANGE_OF_LMNA_LAMINOPATHIES		54	-0.371868	-0.862841	0.789474	0.865905	1	4414	tags=41%, list=18%, signal=50%
REACTOME_INLB_MEDIATED_ENTRY_OF_LISTERIA_MONOCYTOGENES_INTO_HOST_CELL	REACTOME_INLB_MEDIATED_ENTRY_OF_LISTERIA_MONOCYTOGENES_INTO_HOST_CELL		15	-0.424428	-0.863006	0.729373	0.866201	1	5456	tags=53%, list=22%, signal=69%
REACTOME_ADP_SIGNALLING_THROUGH_P2Y_PURINOCEPTOR_1	REACTOME_ADP_SIGNALLING_THROUGH_P2Y_PURINOCEPTOR_1		23	-0.404272	-0.860561	0.75	0.868445	1	5883	tags=39%, list=24%, signal=52%
REACTOME_KINESINS	REACTOME_KINESINS		55	-0.370216	-0.860118	0.803901	0.868559	1	7176	tags=31%, list=29%, signal=44%
NABA_COLLAGENS	NABA_COLLAGENS		40	0.244114	0.825521	0.848485	0.868622	1	2782	tags=28%, list=11%, signal=31%
WP_SYNAPTIC_VESICLE_PATHWAY	WP_SYNAPTIC_VESICLE_PATHWAY		44	-0.374618	-0.859238	0.772349	0.869379	1	6844	tags=30%, list=28%, signal=41%
REACTOME_SLC_MEDIATED_TRANSMEMBRANE_TRANSPORT	REACTOME_SLC_MEDIATED_TRANSMEMBRANE_TRANSPORT		214	-0.343782	-0.857027	0.901	0.871673	1	8054	tags=35%, list=33%, signal=51%
KEGG_GLUTATHIONE_METABOLISM	KEGG_GLUTATHIONE_METABOLISM		43	-0.373892	-0.857079	0.774793	0.872141	1	6841	tags=40%, list=28%, signal=55%
REACTOME_CONSTITUTIVE_SIGNALING_BY_AKT1_E17K_IN_CANCER	REACTOME_CONSTITUTIVE_SIGNALING_BY_AKT1_E17K_IN_CANCER		26	-0.393846	-0.856275	0.757447	0.872248	1	7114	tags=73%, list=29%, signal=103%
REACTOME_RRNA_MODIFICATION_IN_THE_NUCLEUS_AND_CYTOSOL	REACTOME_RRNA_MODIFICATION_IN_THE_NUCLEUS_AND_CYTOSOL		55	-0.364714	-0.854337	0.81095	0.874015	1	7966	tags=65%, list=33%, signal=97%
WP_MIR5093P_ALTERATION_OF_YAP1ECM_AXIS	WP_MIR5093P_ALTERATION_OF_YAP1ECM_AXIS		16	-0.416867	-0.854556	0.748922	0.874263	1	902	tags=6%, list=4%, signal=6%
REACTOME_DETOXIFICATION_OF_REACTIVE_OXYGEN_SPECIES	REACTOME_DETOXIFICATION_OF_REACTIVE_OXYGEN_SPECIES		34	-0.379458	-0.852896	0.760711	0.875604	1	6178	tags=32%, list=25%, signal=43%
REACTOME_TERMINATION_OF_O_GLYCAN_BIOSYNTHESIS	REACTOME_TERMINATION_OF_O_GLYCAN_BIOSYNTHESIS		16	-0.414744	-0.850842	0.760349	0.878193	1	6923	tags=31%, list=28%, signal=44%
WP_EPO_RECEPTOR_SIGNALING	WP_EPO_RECEPTOR_SIGNALING		26	-0.390564	-0.848844	0.762105	0.880558	1	6690	tags=65%, list=27%, signal=90%
WP_UREA_CYCLE_AND_METABOLISM_OF_AMINO_GROUPS	WP_UREA_CYCLE_AND_METABOLISM_OF_AMINO_GROUPS		20	-0.40224	-0.847376	0.753483	0.882151	1	8622	tags=40%, list=35%, signal=62%
KEGG_BLADDER_CANCER	KEGG_BLADDER_CANCER		40	-0.371011	-0.843475	0.813221	0.886584	1	5959	tags=38%, list=24%, signal=50%
REACTOME_METABOLISM_OF_FOLATE_AND_PTERINES	REACTOME_METABOLISM_OF_FOLATE_AND_PTERINES		16	-0.407673	-0.843777	0.763243	0.886695	1	834	tags=13%, list=3%, signal=13%
REACTOME_CLASS_B_2_SECRETIN_FAMILY_RECEPTORS_	REACTOME_CLASS_B_2_SECRETIN_FAMILY_RECEPTORS_		72	-0.354922	-0.84078	0.851777	0.8887	1	8439	tags=24%, list=35%, signal=36%
WP_FOCAL_ADHESIONPI3KAKTMTORSIGNALING_PATHWAY	WP_FOCAL_ADHESIONPI3KAKTMTORSIGNALING_PATHWAY		279	-0.334227	-0.841288	0.941	0.889104	1	7142	tags=37%, list=29%, signal=51%
WP_NUCLEAR_RECEPTORS_METAPATHWAY	WP_NUCLEAR_RECEPTORS_METAPATHWAY		270	-0.336381	-0.840822	0.931	0.889202	1	4895	tags=27%, list=20%, signal=33%
REACTOME_REGULATION_OF_KIT_SIGNALING	REACTOME_REGULATION_OF_KIT_SIGNALING		16	-0.404663	-0.839785	0.765864	0.889552	1	5596	tags=50%, list=23%, signal=65%
REACTOME_NITRIC_OXIDE_STIMULATES_GUANYLATE_CYCLASE	REACTOME_NITRIC_OXIDE_STIMULATES_GUANYLATE_CYCLASE		18	-0.402644	-0.83895	0.767721	0.890131	1	11516	tags=56%, list=47%, signal=105%
REACTOME_RESPONSE_TO_ELEVATED_PLATELET_CYTOSOLIC_CA2_	REACTOME_RESPONSE_TO_ELEVATED_PLATELET_CYTOSOLIC_CA2_		120	-0.340174	-0.836108	0.879639	0.893447	1	7090	tags=39%, list=29%, signal=55%
REACTOME_PI_3K_CASCADE_FGFR3	REACTOME_PI_3K_CASCADE_FGFR3		16	0.298749	0.808946	0.716418	0.89387	1	236	tags=13%, list=1%, signal=13%
BIOCARTA_ATM_PATHWAY	BIOCARTA_ATM_PATHWAY		19	-0.392161	-0.833942	0.772098	0.895791	1	3202	tags=37%, list=13%, signal=42%
REACTOME_BIOSYNTHESIS_OF_SPECIALIZED_PRORESOLVING_MEDIATORS_SPMS_	REACTOME_BIOSYNTHESIS_OF_SPECIALIZED_PRORESOLVING_MEDIATORS_SPMS_		18	-0.397917	-0.833119	0.786026	0.896365	1	303	tags=6%, list=1%, signal=6%
REACTOME_RECEPTOR_TYPE_TYROSINE_PROTEIN_PHOSPHATASES	REACTOME_RECEPTOR_TYPE_TYROSINE_PROTEIN_PHOSPHATASES		19	-0.396659	-0.832015	0.775401	0.89726	1	5399	tags=21%, list=22%, signal=27%
REACTOME_BIOLOGICAL_OXIDATIONS	REACTOME_BIOLOGICAL_OXIDATIONS		176	-0.333519	-0.830568	0.914	0.898066	1	6841	tags=29%, list=28%, signal=40%
WP_TYPE_2_PAPILLARY_RENAL_CELL_CARCINOMA	WP_TYPE_2_PAPILLARY_RENAL_CELL_CARCINOMA		32	-0.371451	-0.829825	0.814123	0.898449	1	7470	tags=56%, list=31%, signal=81%
KEGG_GLYCOSPHINGOLIPID_BIOSYNTHESIS_GANGLIO_SERIES	KEGG_GLYCOSPHINGOLIPID_BIOSYNTHESIS_GANGLIO_SERIES		15	-0.40807	-0.830602	0.768899	0.89859	1	4226	tags=33%, list=17%, signal=40%
PID_PTP1B_PATHWAY	PID_PTP1B_PATHWAY		49	-0.355734	-0.829262	0.827869	0.898599	1	5617	tags=39%, list=23%, signal=50%
REACTOME_THROMBOXANE_SIGNALLING_THROUGH_TP_RECEPTOR	REACTOME_THROMBOXANE_SIGNALLING_THROUGH_TP_RECEPTOR		22	-0.384592	-0.826616	0.798708	0.900852	1	5883	tags=36%, list=24%, signal=48%
REACTOME_CYCLIN_D_ASSOCIATED_EVENTS_IN_G1	REACTOME_CYCLIN_D_ASSOCIATED_EVENTS_IN_G1		47	-0.358594	-0.82673	0.823227	0.90127	1	3797	tags=34%, list=16%, signal=40%
WP_TRANSLATION_FACTORS	WP_TRANSLATION_FACTORS		51	-0.35614	-0.825013	0.829394	0.902331	1	7685	tags=43%, list=32%, signal=63%
REACTOME_FGFR2_MUTANT_RECEPTOR_ACTIVATION	REACTOME_FGFR2_MUTANT_RECEPTOR_ACTIVATION		28	-0.376877	-0.824407	0.81439	0.902538	1	4935	tags=25%, list=20%, signal=31%
REACTOME_NON_INTEGRIN_MEMBRANE_ECM_INTERACTIONS	REACTOME_NON_INTEGRIN_MEMBRANE_ECM_INTERACTIONS		57	-0.351193	-0.823186	0.85525	0.903477	1	6817	tags=19%, list=28%, signal=27%
KEGG_INSULIN_SIGNALING_PATHWAY	KEGG_INSULIN_SIGNALING_PATHWAY		127	-0.332852	-0.819856	0.903808	0.907026	1	6734	tags=52%, list=28%, signal=71%
REACTOME_POST_TRANSLATIONAL_MODIFICATION_SYNTHESIS_OF_GPI_ANCHORED_PROTEINS	REACTOME_POST_TRANSLATIONAL_MODIFICATION_SYNTHESIS_OF_GPI_ANCHORED_PROTEINS		83	-0.338747	-0.817806	0.875377	0.909001	1	9016	tags=33%, list=37%, signal=52%
BIOCARTA_CELLCYCLE_PATHWAY	BIOCARTA_CELLCYCLE_PATHWAY		23	-0.384729	-0.816895	0.821962	0.909556	1	2991	tags=30%, list=12%, signal=35%
BIOCARTA_NKT_PATHWAY	BIOCARTA_NKT_PATHWAY		26	0.282461	0.795516	0.734694	0.911461	1	650	tags=19%, list=3%, signal=20%
WP_TRANSCRIPTION_COFACTORS_SKI_AND_SKIL_PROTEIN_PARTNERS	WP_TRANSCRIPTION_COFACTORS_SKI_AND_SKIL_PROTEIN_PARTNERS		18	-0.392924	-0.814043	0.823851	0.912409	1	7717	tags=44%, list=32%, signal=65%
PID_AURORA_A_PATHWAY	PID_AURORA_A_PATHWAY		31	-0.368053	-0.811008	0.8468	0.91547	1	6576	tags=58%, list=27%, signal=79%
REACTOME_ACTIVATION_OF_IRF3_IRF7_MEDIATED_BY_TBK1_IKK_EPSILON	REACTOME_ACTIVATION_OF_IRF3_IRF7_MEDIATED_BY_TBK1_IKK_EPSILON		17	-0.396537	-0.809416	0.808442	0.916795	1	6740	tags=65%, list=28%, signal=89%
WP_VITAMIN_D_RECEPTOR_PATHWAY	WP_VITAMIN_D_RECEPTOR_PATHWAY		143	-0.327774	-0.808682	0.916917	0.917089	1	2196	tags=15%, list=9%, signal=17%
KEGG_FRUCTOSE_AND_MANNOSE_METABOLISM	KEGG_FRUCTOSE_AND_MANNOSE_METABOLISM		32	-0.360183	-0.807364	0.824524	0.91803	1	9590	tags=53%, list=39%, signal=88%
REACTOME_CHONDROITIN_SULFATE_BIOSYNTHESIS	REACTOME_CHONDROITIN_SULFATE_BIOSYNTHESIS		18	-0.394639	-0.806584	0.825	0.918334	1	9111	tags=39%, list=37%, signal=62%
REACTOME_LONG_TERM_POTENTIATION	REACTOME_LONG_TERM_POTENTIATION		18	-0.384334	-0.80439	0.80744	0.920257	1	8878	tags=39%, list=36%, signal=61%
REACTOME_THE_CANONICAL_RETINOID_CYCLE_IN_RODS_TWILIGHT_VISION_	REACTOME_THE_CANONICAL_RETINOID_CYCLE_IN_RODS_TWILIGHT_VISION_		18	-0.386008	-0.802641	0.811075	0.921127	1	8832	tags=28%, list=36%, signal=44%
REACTOME_XENOBIOTICS	REACTOME_XENOBIOTICS		19	-0.382211	-0.80267	0.820928	0.921667	1	2469	tags=11%, list=10%, signal=12%
BIOCARTA_EICOSANOID_PATHWAY	BIOCARTA_EICOSANOID_PATHWAY		22	-0.371103	-0.800206	0.815368	0.922736	1	6729	tags=32%, list=28%, signal=44%
REACTOME_FORMATION_OF_THE_CORNIFIED_ENVELOPE	REACTOME_FORMATION_OF_THE_CORNIFIED_ENVELOPE		52	-0.343981	-0.799636	0.86345	0.922774	1	6212	tags=13%, list=26%, signal=18%
REACTOME_SURFACTANT_METABOLISM	REACTOME_SURFACTANT_METABOLISM		24	-0.369724	-0.79834	0.834202	0.923106	1	10117	tags=42%, list=42%, signal=71%
WP_OVARIAN_INFERTILITY_GENES	WP_OVARIAN_INFERTILITY_GENES		29	-0.361143	-0.798813	0.819138	0.923134	1	4172	tags=31%, list=17%, signal=37%
REACTOME_IRON_UPTAKE_AND_TRANSPORT	REACTOME_IRON_UPTAKE_AND_TRANSPORT		57	-0.336736	-0.800294	0.869654	0.923225	1	4417	tags=35%, list=18%, signal=43%
KEGG_MELANOMA	KEGG_MELANOMA		64	-0.332916	-0.796566	0.872211	0.923294	1	6690	tags=36%, list=27%, signal=49%
REACTOME_NOTCH2_ACTIVATION_AND_TRANSMISSION_OF_SIGNAL_TO_THE_NUCLEUS	REACTOME_NOTCH2_ACTIVATION_AND_TRANSMISSION_OF_SIGNAL_TO_THE_NUCLEUS		22	-0.373655	-0.796845	0.81203	0.923562	1	6115	tags=45%, list=25%, signal=61%
WP_INTERFERON_TYPE_I_SIGNALING_PATHWAYS	WP_INTERFERON_TYPE_I_SIGNALING_PATHWAYS		53	-0.342561	-0.795684	0.865226	0.923668	1	5758	tags=53%, list=24%, signal=69%
REACTOME_DOWNREGULATION_OF_ERBB2_SIGNALING	REACTOME_DOWNREGULATION_OF_ERBB2_SIGNALING		27	-0.362047	-0.797143	0.850053	0.923816	1	5807	tags=37%, list=24%, signal=49%
BIOCARTA_VEGF_PATHWAY	BIOCARTA_VEGF_PATHWAY		27	-0.367591	-0.794973	0.849735	0.923876	1	7685	tags=52%, list=32%, signal=76%
PID_IL23_PATHWAY	PID_IL23_PATHWAY		35	-0.35346	-0.793927	0.844953	0.924377	1	17	tags=6%, list=0%, signal=6%
REACTOME_PINK1_PRKN_MEDIATED_MITOPHAGY	REACTOME_PINK1_PRKN_MEDIATED_MITOPHAGY		18	-0.387319	-0.792306	0.836735	0.92547	1	5504	tags=56%, list=23%, signal=72%
REACTOME_ELASTIC_FIBRE_FORMATION	REACTOME_ELASTIC_FIBRE_FORMATION		44	-0.344619	-0.790276	0.873837	0.925961	1	6781	tags=25%, list=28%, signal=35%
REACTOME_COMPLEX_I_BIOGENESIS	REACTOME_COMPLEX_I_BIOGENESIS		55	-0.335624	-0.791009	0.879592	0.926303	1	4969	tags=42%, list=20%, signal=52%
NABA_ECM_AFFILIATED	NABA_ECM_AFFILIATED		141	-0.319231	-0.790479	0.939819	0.926307	1	1399	tags=5%, list=6%, signal=5%
KEGG_CYTOKINE_CYTOKINE_RECEPTOR_INTERACTION	KEGG_CYTOKINE_CYTOKINE_RECEPTOR_INTERACTION		232	-0.315962	-0.786879	0.977978	0.928357	1	7178	tags=21%, list=30%, signal=29%
WP_GPCRS_OTHER	WP_GPCRS_OTHER		53	-0.336671	-0.785657	0.881198	0.928466	1	2038	tags=8%, list=8%, signal=8%
REACTOME_STIMULI_SENSING_CHANNELS	REACTOME_STIMULI_SENSING_CHANNELS		95	-0.321855	-0.786011	0.911943	0.928667	1	6060	tags=19%, list=25%, signal=25%
REACTOME_NOTCH3_ACTIVATION_AND_TRANSMISSION_OF_SIGNAL_TO_THE_NUCLEUS	REACTOME_NOTCH3_ACTIVATION_AND_TRANSMISSION_OF_SIGNAL_TO_THE_NUCLEUS		25	-0.367778	-0.787076	0.842887	0.928735	1	5738	tags=40%, list=24%, signal=52%
WP_HEREDITARY_LEIOMYOMATOSIS_AND_RENAL_CELL_CARCINOMA_PATHWAY	WP_HEREDITARY_LEIOMYOMATOSIS_AND_RENAL_CELL_CARCINOMA_PATHWAY		19	-0.366808	-0.782885	0.828326	0.930071	1	6975	tags=63%, list=29%, signal=88%
REACTOME_CARDIAC_CONDUCTION	REACTOME_CARDIAC_CONDUCTION		124	-0.3179	-0.78227	0.931795	0.930119	1	5219	tags=16%, list=21%, signal=20%
BIOCARTA_G1_PATHWAY	BIOCARTA_G1_PATHWAY		28	-0.358118	-0.783266	0.853992	0.930288	1	3855	tags=29%, list=16%, signal=34%
REACTOME_PURINERGIC_SIGNALING_IN_LEISHMANIASIS_INFECTION	REACTOME_PURINERGIC_SIGNALING_IN_LEISHMANIASIS_INFECTION		24	-0.361256	-0.781147	0.864894	0.930667	1	7057	tags=46%, list=29%, signal=64%
PID_UPA_UPAR_PATHWAY	PID_UPA_UPAR_PATHWAY		37	-0.346934	-0.778481	0.863924	0.931592	1	6643	tags=30%, list=27%, signal=41%
SA_TRKA_RECEPTOR	SA_TRKA_RECEPTOR		17	-0.376448	-0.778606	0.829322	0.932041	1	6340	tags=71%, list=26%, signal=95%
KEGG_HEMATOPOIETIC_CELL_LINEAGE	KEGG_HEMATOPOIETIC_CELL_LINEAGE		83	-0.32436	-0.778753	0.924873	0.932468	1	4666	tags=18%, list=19%, signal=22%
REACTOME_SEMA3A_PAK_DEPENDENT_AXON_REPULSION	REACTOME_SEMA3A_PAK_DEPENDENT_AXON_REPULSION		16	-0.380313	-0.775971	0.841991	0.933463	1	6554	tags=44%, list=27%, signal=60%
REACTOME_VASOPRESSIN_REGULATES_RENAL_WATER_HOMEOSTASIS_VIA_AQUAPORINS	REACTOME_VASOPRESSIN_REGULATES_RENAL_WATER_HOMEOSTASIS_VIA_AQUAPORINS		38	-0.336395	-0.771994	0.867905	0.936672	1	6143	tags=37%, list=25%, signal=49%
WP_MITOCHONDRIAL_COMPLEX_I_ASSEMBLY_MODEL_OXPHOS_SYSTEM	WP_MITOCHONDRIAL_COMPLEX_I_ASSEMBLY_MODEL_OXPHOS_SYSTEM		54	-0.330746	-0.771076	0.896304	0.936941	1	4969	tags=41%, list=20%, signal=51%
REACTOME_TNFS_BIND_THEIR_PHYSIOLOGICAL_RECEPTORS	REACTOME_TNFS_BIND_THEIR_PHYSIOLOGICAL_RECEPTORS		27	-0.347332	-0.766765	0.868449	0.940349	1	4258	tags=15%, list=18%, signal=18%
REACTOME_KERATINIZATION	REACTOME_KERATINIZATION		57	-0.321462	-0.763278	0.898669	0.941199	1	6212	tags=12%, list=26%, signal=16%
REACTOME_INWARDLY_RECTIFYING_K_CHANNELS	REACTOME_INWARDLY_RECTIFYING_K_CHANNELS		33	-0.341936	-0.762595	0.874477	0.941278	1	6808	tags=21%, list=28%, signal=29%
KEGG_METABOLISM_OF_XENOBIOTICS_BY_CYTOCHROME_P450	KEGG_METABOLISM_OF_XENOBIOTICS_BY_CYTOCHROME_P450		47	-0.328959	-0.764368	0.889918	0.941364	1	978	tags=6%, list=4%, signal=7%
REACTOME_SYNTHESIS_OF_LEUKOTRIENES_LT_AND_EOXINS_EX_	REACTOME_SYNTHESIS_OF_LEUKOTRIENES_LT_AND_EOXINS_EX_		18	-0.367645	-0.764875	0.863394	0.941488	1	10962	tags=44%, list=45%, signal=81%
WP_GENOTOXICITY_PATHWAY	WP_GENOTOXICITY_PATHWAY		52	-0.329253	-0.763432	0.904811	0.941648	1	6418	tags=60%, list=26%, signal=81%
PID_WNT_SIGNALING_PATHWAY	PID_WNT_SIGNALING_PATHWAY		26	-0.349514	-0.759353	0.870116	0.943643	1	2552	tags=12%, list=10%, signal=13%
WP_OXIDATIVE_DAMAGE	WP_OXIDATIVE_DAMAGE		40	-0.336051	-0.757336	0.883697	0.943678	1	5833	tags=50%, list=24%, signal=66%
PID_HNF3B_PATHWAY	PID_HNF3B_PATHWAY		37	-0.334117	-0.755827	0.895337	0.943818	1	1911	tags=19%, list=8%, signal=21%
REACTOME_TICAM1_RIP1_MEDIATED_IKK_COMPLEX_RECRUITMENT	REACTOME_TICAM1_RIP1_MEDIATED_IKK_COMPLEX_RECRUITMENT		19	-0.358502	-0.757719	0.856674	0.943921	1	7391	tags=68%, list=30%, signal=98%
REACTOME_PHASE_I_FUNCTIONALIZATION_OF_COMPOUNDS	REACTOME_PHASE_I_FUNCTIONALIZATION_OF_COMPOUNDS		86	-0.313088	-0.7579	0.92821	0.944323	1	8178	tags=33%, list=34%, signal=49%
REACTOME_GABA_SYNTHESIS_RELEASE_REUPTAKE_AND_DEGRADATION	REACTOME_GABA_SYNTHESIS_RELEASE_REUPTAKE_AND_DEGRADATION		16	-0.372257	-0.755834	0.859477	0.944381	1	52	tags=6%, list=0%, signal=6%
REACTOME_GAMMA_CARBOXYLATION_HYPUSINE_FORMATION_AND_ARYLSULFATASE_ACTIVATION	REACTOME_GAMMA_CARBOXYLATION_HYPUSINE_FORMATION_AND_ARYLSULFATASE_ACTIVATION		38	-0.333284	-0.753877	0.883403	0.9449	1	8455	tags=37%, list=35%, signal=56%
REACTOME_PROTEIN_PROTEIN_INTERACTIONS_AT_SYNAPSES	REACTOME_PROTEIN_PROTEIN_INTERACTIONS_AT_SYNAPSES		78	-0.311264	-0.749917	0.940102	0.946557	1	8985	tags=31%, list=37%, signal=49%
REACTOME_IMMUNOREGULATORY_INTERACTIONS_BETWEEN_A_LYMPHOID_AND_A_NON_LYMPHOID_CELL	REACTOME_IMMUNOREGULATORY_INTERACTIONS_BETWEEN_A_LYMPHOID_AND_A_NON_LYMPHOID_CELL		126	-0.305902	-0.750406	0.95992	0.946708	1	911	tags=6%, list=4%, signal=7%
WP_REGULATION_OF_SISTER_CHROMATID_SEPARATION_AT_THE_METAPHASEANAPHASE_TRANSITION	WP_REGULATION_OF_SISTER_CHROMATID_SEPARATION_AT_THE_METAPHASEANAPHASE_TRANSITION		15	-0.373095	-0.750848	0.854326	0.946906	1	8614	tags=40%, list=35%, signal=62%
PID_INTEGRIN3_PATHWAY	PID_INTEGRIN3_PATHWAY		37	0.244674	0.770633	0.846154	0.947195	1	990	tags=16%, list=4%, signal=17%
WP_PHOSPHODIESTERASES_IN_NEURONAL_FUNCTION	WP_PHOSPHODIESTERASES_IN_NEURONAL_FUNCTION		45	0.225781	0.76612	0.931034	0.947343	1	416	tags=4%, list=2%, signal=5%
REACTOME_ASSEMBLY_OF_THE_HIV_VIRION	REACTOME_ASSEMBLY_OF_THE_HIV_VIRION		16	-0.367238	-0.747919	0.864333	0.947587	1	2750	tags=31%, list=11%, signal=35%
WP_BLADDER_CANCER	WP_BLADDER_CANCER		39	-0.327494	-0.747192	0.900628	0.947603	1	5959	tags=38%, list=24%, signal=51%
REACTOME_COLLAGEN_CHAIN_TRIMERIZATION	REACTOME_COLLAGEN_CHAIN_TRIMERIZATION		40	0.244114	0.744178	0.813953	0.948449	1	2782	tags=28%, list=11%, signal=31%
WP_TRYPTOPHAN_METABOLISM	WP_TRYPTOPHAN_METABOLISM		40	-0.325111	-0.74191	0.910323	0.948988	1	6109	tags=28%, list=25%, signal=37%
WP_METAPATHWAY_BIOTRANSFORMATION_PHASE_I_AND_II	WP_METAPATHWAY_BIOTRANSFORMATION_PHASE_I_AND_II		141	-0.302662	-0.74332	0.967936	0.949026	1	10981	tags=36%, list=45%, signal=66%
REACTOME_INITIAL_TRIGGERING_OF_COMPLEMENT	REACTOME_INITIAL_TRIGGERING_OF_COMPLEMENT		19	-0.359248	-0.744404	0.87931	0.949287	1	7344	tags=26%, list=30%, signal=38%
REACTOME_G_ALPHA_S_SIGNALLING_EVENTS	REACTOME_G_ALPHA_S_SIGNALLING_EVENTS		173	-0.297911	-0.74222	0.967871	0.949306	1	6143	tags=15%, list=25%, signal=20%
KEGG_JAK_STAT_SIGNALING_PATHWAY	KEGG_JAK_STAT_SIGNALING_PATHWAY		132	-0.302135	-0.743637	0.96493	0.949325	1	3998	tags=25%, list=16%, signal=30%
REACTOME_REGULATION_OF_FZD_BY_UBIQUITINATION	REACTOME_REGULATION_OF_FZD_BY_UBIQUITINATION		20	-0.351651	-0.73978	0.877919	0.949516	1	1668	tags=15%, list=7%, signal=16%
REACTOME_GLYCOGEN_STORAGE_DISEASES	REACTOME_GLYCOGEN_STORAGE_DISEASES		15	0.296349	0.759414	0.791667	0.94993	1	31	tags=7%, list=0%, signal=7%
REACTOME_MHC_CLASS_II_ANTIGEN_PRESENTATION	REACTOME_MHC_CLASS_II_ANTIGEN_PRESENTATION		117	-0.301942	-0.739781	0.955734	0.950086	1	4073	tags=25%, list=17%, signal=30%
REACTOME_PI_3K_CASCADE_FGFR4	REACTOME_PI_3K_CASCADE_FGFR4		16	0.291867	0.753028	0.807692	0.951032	1	236	tags=13%, list=1%, signal=13%
KEGG_GLYCINE_SERINE_AND_THREONINE_METABOLISM	KEGG_GLYCINE_SERINE_AND_THREONINE_METABOLISM		29	-0.326508	-0.728755	0.892857	0.952021	1	1632	tags=7%, list=7%, signal=7%
PID_HDAC_CLASSIII_PATHWAY	PID_HDAC_CLASSIII_PATHWAY		23	-0.341587	-0.735756	0.88535	0.952049	1	4168	tags=43%, list=17%, signal=52%
PID_EPHRINB_REV_PATHWAY	PID_EPHRINB_REV_PATHWAY		28	-0.33419	-0.734918	0.902232	0.952109	1	7317	tags=43%, list=30%, signal=61%
REACTOME_AQUAPORIN_MEDIATED_TRANSPORT	REACTOME_AQUAPORIN_MEDIATED_TRANSPORT		46	-0.316575	-0.729837	0.914168	0.95238	1	6143	tags=30%, list=25%, signal=41%
WP_IL17_SIGNALING_PATHWAY	WP_IL17_SIGNALING_PATHWAY		29	-0.330523	-0.728834	0.903294	0.952527	1	6690	tags=59%, list=27%, signal=81%
WP_INFLAMMATORY_RESPONSE_PATHWAY	WP_INFLAMMATORY_RESPONSE_PATHWAY		30	-0.328883	-0.729928	0.89018	0.952892	1	8325	tags=30%, list=34%, signal=46%
REACTOME_ROLE_OF_PHOSPHOLIPIDS_IN_PHAGOCYTOSIS	REACTOME_ROLE_OF_PHOSPHOLIPIDS_IN_PHAGOCYTOSIS		23	-0.343365	-0.731772	0.894793	0.953268	1	2479	tags=17%, list=10%, signal=19%
REACTOME_CARGO_RECOGNITION_FOR_CLATHRIN_MEDIATED_ENDOCYTOSIS	REACTOME_CARGO_RECOGNITION_FOR_CLATHRIN_MEDIATED_ENDOCYTOSIS		100	-0.299315	-0.730181	0.950853	0.95328	1	6068	tags=41%, list=25%, signal=54%
BIOCARTA_CALCINEURIN_PATHWAY	BIOCARTA_CALCINEURIN_PATHWAY		18	-0.348416	-0.725802	0.894283	0.953529	1	5219	tags=56%, list=21%, signal=71%
REACTOME_TRAF6_MEDIATED_INDUCTION_OF_TAK1_COMPLEX_WITHIN_TLR4_COMPLEX	REACTOME_TRAF6_MEDIATED_INDUCTION_OF_TAK1_COMPLEX_WITHIN_TLR4_COMPLEX		16	-0.356792	-0.730646	0.891658	0.95353	1	6740	tags=56%, list=28%, signal=78%
KEGG_ECM_RECEPTOR_INTERACTION	KEGG_ECM_RECEPTOR_INTERACTION		78	-0.306148	-0.732037	0.942249	0.953649	1	6817	tags=19%, list=28%, signal=27%
REACTOME_CROSSLINKING_OF_COLLAGEN_FIBRILS	REACTOME_CROSSLINKING_OF_COLLAGEN_FIBRILS		17	0.278822	0.744308	0.7625	0.955415	1	17550	tags=100%, list=72%, signal=359%
REACTOME_PEPTIDE_HORMONE_METABOLISM	REACTOME_PEPTIDE_HORMONE_METABOLISM		71	-0.300242	-0.720287	0.933131	0.956153	1	9871	tags=41%, list=41%, signal=69%
WP_OSTEOCLAST_SIGNALING	WP_OSTEOCLAST_SIGNALING		15	-0.352245	-0.721	0.901408	0.956256	1	2972	tags=20%, list=12%, signal=23%
REACTOME_SIGNALING_BY_PTK6	REACTOME_SIGNALING_BY_PTK6		52	-0.308617	-0.717024	0.940268	0.956645	1	6086	tags=40%, list=25%, signal=54%
REACTOME_TRANSPORT_OF_VITAMINS_NUCLEOSIDES_AND_RELATED_MOLECULES	REACTOME_TRANSPORT_OF_VITAMINS_NUCLEOSIDES_AND_RELATED_MOLECULES		41	-0.313731	-0.717777	0.935417	0.95669	1	7891	tags=46%, list=32%, signal=68%
REACTOME_TNF_RECEPTOR_SUPERFAMILY_TNFSF_MEMBERS_MEDIATING_NON_CANONICAL_NF_KB_PATHWAY	REACTOME_TNF_RECEPTOR_SUPERFAMILY_TNFSF_MEMBERS_MEDIATING_NON_CANONICAL_NF_KB_PATHWAY		16	-0.351462	-0.717881	0.893319	0.957196	1	2589	tags=25%, list=11%, signal=28%
PID_GLYPICAN_1PATHWAY	PID_GLYPICAN_1PATHWAY		27	-0.326327	-0.714292	0.898216	0.957307	1	5596	tags=26%, list=23%, signal=34%
REACTOME_O_LINKED_GLYCOSYLATION	REACTOME_O_LINKED_GLYCOSYLATION		89	-0.294291	-0.714767	0.958711	0.957558	1	6923	tags=27%, list=28%, signal=38%
WP_FERROPTOSIS	WP_FERROPTOSIS		39	-0.314722	-0.712397	0.925466	0.95799	1	6347	tags=49%, list=26%, signal=66%
KEGG_MTOR_SIGNALING_PATHWAY	KEGG_MTOR_SIGNALING_PATHWAY		49	-0.307381	-0.709885	0.947205	0.959064	1	6690	tags=49%, list=27%, signal=67%
PID_DELTA_NP63_PATHWAY	PID_DELTA_NP63_PATHWAY		44	-0.305634	-0.707561	0.935185	0.960021	1	3553	tags=23%, list=15%, signal=27%
WP_PI3KAKTMTOR_VITD3_SIGNALLING	WP_PI3KAKTMTOR_VITD3_SIGNALLING		21	-0.331271	-0.704277	0.899568	0.961511	1	6340	tags=52%, list=26%, signal=71%
WP_EICOSANOID_SYNTHESIS	WP_EICOSANOID_SYNTHESIS		23	0.247133	0.719668	0.85	0.963725	1	1901	tags=22%, list=8%, signal=24%
REACTOME_IKK_COMPLEX_RECRUITMENT_MEDIATED_BY_RIP1	REACTOME_IKK_COMPLEX_RECRUITMENT_MEDIATED_BY_RIP1		23	-0.323697	-0.697711	0.91062	0.96493	1	7391	tags=61%, list=30%, signal=87%
WP_GLOBO_SPHINGOLIPID_METABOLISM	WP_GLOBO_SPHINGOLIPID_METABOLISM		18	-0.331875	-0.692847	0.912111	0.967254	1	4226	tags=22%, list=17%, signal=27%
REACTOME_ABERRANT_REGULATION_OF_MITOTIC_G1_S_TRANSITION_IN_CANCER_DUE_TO_RB1_DEFECTS	REACTOME_ABERRANT_REGULATION_OF_MITOTIC_G1_S_TRANSITION_IN_CANCER_DUE_TO_RB1_DEFECTS		17	-0.333346	-0.689162	0.922414	0.968814	1	3581	tags=29%, list=15%, signal=34%
WP_MATRIX_METALLOPROTEINASES	WP_MATRIX_METALLOPROTEINASES		23	-0.320898	-0.687828	0.921166	0.968986	1	10762	tags=35%, list=44%, signal=62%
REACTOME_ASSEMBLY_OF_ACTIVE_LPL_AND_LIPC_LIPASE_COMPLEXES	REACTOME_ASSEMBLY_OF_ACTIVE_LPL_AND_LIPC_LIPASE_COMPLEXES		15	0.272753	0.720924	0.833333	0.969512	1	882	tags=13%, list=4%, signal=14%
REACTOME_POTASSIUM_CHANNELS	REACTOME_POTASSIUM_CHANNELS		87	-0.28279	-0.684029	0.973817	0.970546	1	13222	tags=49%, list=54%, signal=108%
REACTOME_LAMININ_INTERACTIONS	REACTOME_LAMININ_INTERACTIONS		29	-0.312645	-0.680738	0.9413	0.971219	1	10905	tags=31%, list=45%, signal=56%
REACTOME_CYTOSOLIC_SULFONATION_OF_SMALL_MOLECULES	REACTOME_CYTOSOLIC_SULFONATION_OF_SMALL_MOLECULES		22	-0.325148	-0.679337	0.930407	0.971405	1	9598	tags=41%, list=39%, signal=68%
WP_PROTEOGLYCAN_BIOSYNTHESIS	WP_PROTEOGLYCAN_BIOSYNTHESIS		17	-0.329752	-0.678008	0.918567	0.971527	1	7138	tags=47%, list=29%, signal=67%
REACTOME_METABOLISM_OF_STEROID_HORMONES	REACTOME_METABOLISM_OF_STEROID_HORMONES		26	-0.313331	-0.681019	0.938494	0.971637	1	4015	tags=15%, list=17%, signal=18%
REACTOME_IL_6_TYPE_CYTOKINE_RECEPTOR_LIGAND_INTERACTIONS	REACTOME_IL_6_TYPE_CYTOKINE_RECEPTOR_LIGAND_INTERACTIONS		15	-0.331032	-0.676019	0.93819	0.97199	1	9466	tags=47%, list=39%, signal=76%
REACTOME_NEGATIVE_REGULATION_OF_THE_PI3K_AKT_NETWORK	REACTOME_NEGATIVE_REGULATION_OF_THE_PI3K_AKT_NETWORK		102	-0.268503	-0.65827	0.98392	0.976186	1	5922	tags=33%, list=24%, signal=44%
REACTOME_NEUREXINS_AND_NEUROLIGINS	REACTOME_NEUREXINS_AND_NEUROLIGINS		49	-0.287827	-0.662971	0.965021	0.976263	1	12274	tags=49%, list=50%, signal=99%
KEGG_COMPLEMENT_AND_COAGULATION_CASCADES	KEGG_COMPLEMENT_AND_COAGULATION_CASCADES		59	-0.28206	-0.666359	0.960245	0.976361	1	9977	tags=29%, list=41%, signal=49%
REACTOME_INFLAMMASOMES	REACTOME_INFLAMMASOMES		20	-0.310975	-0.656489	0.940615	0.97643	1	8310	tags=60%, list=34%, signal=91%
WP_OVERVIEW_OF_NANOPARTICLE_EFFECTS	WP_OVERVIEW_OF_NANOPARTICLE_EFFECTS		17	-0.320213	-0.663483	0.933405	0.976591	1	3998	tags=18%, list=16%, signal=21%
WP_EXTRACELLULAR_VESICLES_IN_THE_CROSSTALK_OF_CARDIAC_CELLS	WP_EXTRACELLULAR_VESICLES_IN_THE_CROSSTALK_OF_CARDIAC_CELLS		18	-0.320328	-0.664549	0.938378	0.976628	1	3350	tags=22%, list=14%, signal=26%
REACTOME_FORMATION_OF_FIBRIN_CLOT_CLOTTING_CASCADE_	REACTOME_FORMATION_OF_FIBRIN_CLOT_CLOTTING_CASCADE_		32	-0.299913	-0.658466	0.954784	0.976657	1	2887	tags=9%, list=12%, signal=11%
REACTOME_GLUTATHIONE_CONJUGATION	REACTOME_GLUTATHIONE_CONJUGATION		30	-0.299923	-0.654816	0.950053	0.976665	1	6841	tags=33%, list=28%, signal=46%
WP_COMPLEMENT_AND_COAGULATION_CASCADES	WP_COMPLEMENT_AND_COAGULATION_CASCADES		55	-0.282596	-0.658905	0.972449	0.977044	1	1358	tags=9%, list=6%, signal=10%
KEGG_LINOLEIC_ACID_METABOLISM	KEGG_LINOLEIC_ACID_METABOLISM		20	-0.310562	-0.659388	0.946179	0.97739	1	12107	tags=35%, list=50%, signal=70%
REACTOME_MET_ACTIVATES_PTK2_SIGNALING	REACTOME_MET_ACTIVATES_PTK2_SIGNALING		29	-0.29298	-0.644624	0.963002	0.980516	1	6032	tags=17%, list=25%, signal=23%
WP_NOTCH1_REGULATION_OF_HUMAN_ENDOTHELIAL_CELL_CALCIFICATION	WP_NOTCH1_REGULATION_OF_HUMAN_ENDOTHELIAL_CELL_CALCIFICATION		17	0.252687	0.695461	0.901235	0.980568	1	990	tags=18%, list=4%, signal=18%
PID_INTEGRIN2_PATHWAY	PID_INTEGRIN2_PATHWAY		26	-0.289745	-0.629712	0.959184	0.985923	1	11694	tags=58%, list=48%, signal=111%
REACTOME_INTEGRIN_CELL_SURFACE_INTERACTIONS	REACTOME_INTEGRIN_CELL_SURFACE_INTERACTIONS		80	-0.259134	-0.628024	0.986855	0.985967	1	6643	tags=20%, list=27%, signal=27%
WP_MAMMALIAN_DISORDER_OF_SEXUAL_DEVELOPMENT	WP_MAMMALIAN_DISORDER_OF_SEXUAL_DEVELOPMENT		22	0.232304	0.670103	0.902778	0.986885	1	2077	tags=18%, list=9%, signal=20%
REACTOME_CLASS_C_3_METABOTROPIC_GLUTAMATE_PHEROMONE_RECEPTORS_	REACTOME_CLASS_C_3_METABOTROPIC_GLUTAMATE_PHEROMONE_RECEPTORS_		27	-0.284702	-0.619255	0.96308	0.987916	1	15305	tags=48%, list=63%, signal=130%
KEGG_NEUROACTIVE_LIGAND_RECEPTOR_INTERACTION	KEGG_NEUROACTIVE_LIGAND_RECEPTOR_INTERACTION		186	-0.248448	-0.619345	0.998999	0.988467	1	2179	tags=6%, list=9%, signal=6%
WP_MIRNA_TARGETS_IN_ECM_AND_MEMBRANE_RECEPTORS	WP_MIRNA_TARGETS_IN_ECM_AND_MEMBRANE_RECEPTORS		22	0.238584	0.676558	0.934211	0.98876	1	3289	tags=32%, list=14%, signal=37%
REACTOME_COMMON_PATHWAY_OF_FIBRIN_CLOT_FORMATION	REACTOME_COMMON_PATHWAY_OF_FIBRIN_CLOT_FORMATION		18	-0.293781	-0.609543	0.959008	0.989975	1	759	tags=6%, list=3%, signal=6%
PID_HEDGEHOG_2PATHWAY	PID_HEDGEHOG_2PATHWAY		21	-0.288329	-0.610473	0.963753	0.990244	1	9278	tags=38%, list=38%, signal=62%
WP_SELECTIVE_EXPRESSION_OF_CHEMOKINE_RECEPTORS_DURING_TCELL_POLARIZATION	WP_SELECTIVE_EXPRESSION_OF_CHEMOKINE_RECEPTORS_DURING_TCELL_POLARIZATION		28	-0.273662	-0.599979	0.970276	0.991167	1	7040	tags=32%, list=29%, signal=45%
WP_FARNESOID_X_RECEPTOR_PATHWAY	WP_FARNESOID_X_RECEPTOR_PATHWAY		15	-0.294567	-0.59491	0.96645	0.991464	1	1566	tags=7%, list=6%, signal=7%
WP_PKCGAMMA_CALCIUM_SIGNALING_PATHWAY_IN_ATAXIA	WP_PKCGAMMA_CALCIUM_SIGNALING_PATHWAY_IN_ATAXIA		20	-0.28575	-0.602435	0.96533	0.991593	1	6280	tags=30%, list=26%, signal=40%
WP_NUCLEOTIDE_METABOLISM	WP_NUCLEOTIDE_METABOLISM		18	-0.287398	-0.600012	0.96841	0.991735	1	6791	tags=33%, list=28%, signal=46%
REACTOME_OLFACTORY_SIGNALING_PATHWAY	REACTOME_OLFACTORY_SIGNALING_PATHWAY		69	-0.251262	-0.595204	0.989806	0.991968	1	4650	tags=7%, list=19%, signal=9%
REACTOME_PHASE_2_PLATEAU_PHASE	REACTOME_PHASE_2_PLATEAU_PHASE		20	-0.278725	-0.5817	0.972013	0.992001	1	11596	tags=40%, list=48%, signal=76%
PID_INTEGRIN1_PATHWAY	PID_INTEGRIN1_PATHWAY		62	-0.248782	-0.58847	0.98873	0.992027	1	6397	tags=18%, list=26%, signal=24%
REACTOME_EXTRACELLULAR_MATRIX_ORGANIZATION	REACTOME_EXTRACELLULAR_MATRIX_ORGANIZATION		272	-0.234339	-0.589423	1	0.99237	1	7994	tags=23%, list=33%, signal=34%
PID_INTEGRIN_A9B1_PATHWAY	PID_INTEGRIN_A9B1_PATHWAY		23	-0.271175	-0.581883	0.973404	0.99253	1	6032	tags=30%, list=25%, signal=40%
NABA_SECRETED_FACTORS	NABA_SECRETED_FACTORS		277	-0.232528	-0.583867	1	0.99262	1	3213	tags=7%, list=13%, signal=8%
REACTOME_INTRINSIC_PATHWAY_OF_FIBRIN_CLOT_FORMATION	REACTOME_INTRINSIC_PATHWAY_OF_FIBRIN_CLOT_FORMATION		20	-0.161047	-0.341537	1	0.995955	1	8978	tags=20%, list=37%, signal=32%
REACTOME_ASSEMBLY_OF_COLLAGEN_FIBRILS_AND_OTHER_MULTIMERIC_STRUCTURES	REACTOME_ASSEMBLY_OF_COLLAGEN_FIBRILS_AND_OTHER_MULTIMERIC_STRUCTURES		57	-0.15317	-0.359279	1	0.996487	1	4756	tags=9%, list=20%, signal=11%
REACTOME_FERTILIZATION	REACTOME_FERTILIZATION		20	-0.227151	-0.478101	0.995713	0.996818	1	4373	tags=10%, list=18%, signal=12%
KEGG_OLFACTORY_TRANSDUCTION	KEGG_OLFACTORY_TRANSDUCTION		79	-0.179062	-0.429952	1	0.996904	1	6156	tags=9%, list=25%, signal=12%
PID_CONE_PATHWAY	PID_CONE_PATHWAY		19	-0.1806	-0.377001	0.998925	0.996973	1	12801	tags=47%, list=53%, signal=100%
REACTOME_ECM_PROTEOGLYCANS	REACTOME_ECM_PROTEOGLYCANS		69	-0.203374	-0.484344	0.997959	0.997027	1	6830	tags=14%, list=28%, signal=20%
REACTOME_COLLAGEN_BIOSYNTHESIS_AND_MODIFYING_ENZYMES	REACTOME_COLLAGEN_BIOSYNTHESIS_AND_MODIFYING_ENZYMES		60	-0.186931	-0.440704	1	0.997221	1	11043	tags=30%, list=45%, signal=55%
NABA_ECM_REGULATORS	NABA_ECM_REGULATORS		181	-0.195868	-0.488923	1	0.997315	1	5226	tags=12%, list=21%, signal=15%
KEGG_PRIMARY_BILE_ACID_BIOSYNTHESIS	KEGG_PRIMARY_BILE_ACID_BIOSYNTHESIS		15	-0.215385	-0.440758	0.995703	0.997795	1	9235	tags=27%, list=38%, signal=43%
REACTOME_COLLAGEN_FORMATION	REACTOME_COLLAGEN_FORMATION		81	-0.204598	-0.489301	1	0.997862	1	11043	tags=30%, list=45%, signal=54%
REACTOME_PEPTIDE_LIGAND_BINDING_RECEPTORS	REACTOME_PEPTIDE_LIGAND_BINDING_RECEPTORS		152	-0.207266	-0.512453	1	0.998166	1	759	tags=2%, list=3%, signal=2%
REACTOME_PHASE_4_RESTING_MEMBRANE_POTENTIAL	REACTOME_PHASE_4_RESTING_MEMBRANE_POTENTIAL		16	-0.241283	-0.49184	0.988057	0.998246	1	10504	tags=38%, list=43%, signal=66%
WP_GPCRS_CLASS_A_RHODOPSINLIKE	WP_GPCRS_CLASS_A_RHODOPSINLIKE		156	-0.208637	-0.516101	1	0.998346	1	11740	tags=35%, list=48%, signal=66%
WP_COMPLEMENT_ACTIVATION	WP_COMPLEMENT_ACTIVATION		19	-0.240694	-0.501863	0.992449	0.998599	1	7909	tags=26%, list=33%, signal=39%
REACTOME_HYALURONAN_METABOLISM	REACTOME_HYALURONAN_METABOLISM		16	-0.254297	-0.517796	0.987899	0.998734	1	10581	tags=56%, list=43%, signal=99%
KEGG_GLYCOSPHINGOLIPID_BIOSYNTHESIS_LACTO_AND_NEOLACTO_SERIES	KEGG_GLYCOSPHINGOLIPID_BIOSYNTHESIS_LACTO_AND_NEOLACTO_SERIES		22	-0.229314	-0.492565	0.99148	0.998773	1	11414	tags=55%, list=47%, signal=103%
REACTOME_CHEMOKINE_RECEPTORS_BIND_CHEMOKINES	REACTOME_CHEMOKINE_RECEPTORS_BIND_CHEMOKINES		53	-0.221355	-0.519857	0.99794	0.999096	1	8324	tags=21%, list=34%, signal=31%
REACTOME_DISEASES_ASSOCIATED_WITH_GLYCOSAMINOGLYCAN_METABOLISM	REACTOME_DISEASES_ASSOCIATED_WITH_GLYCOSAMINOGLYCAN_METABOLISM		38	-0.239188	-0.539818	0.99373	0.999429	1	11760	tags=42%, list=48%, signal=81%
REACTOME_CLASS_A_1_RHODOPSIN_LIKE_RECEPTORS_	REACTOME_CLASS_A_1_RHODOPSIN_LIKE_RECEPTORS_		241	-0.207674	-0.521852	1	0.999461	1	759	tags=2%, list=3%, signal=3%
NABA_BASEMENT_MEMBRANES	NABA_BASEMENT_MEMBRANES		38	0.136094	0.426024	1	0.999651	1	21023	tags=100%, list=86%, signal=735%
PID_RHODOPSIN_PATHWAY	PID_RHODOPSIN_PATHWAY		19	-0.252579	-0.531018	0.982942	1	1	13644	tags=58%, list=56%, signal=132%
REACTOME_PLASMA_LIPOPROTEIN_REMODELING	REACTOME_PLASMA_LIPOPROTEIN_REMODELING		25	-0.240649	-0.524602	0.990556	1	1	8948	tags=28%, list=37%, signal=44%
REACTOME_GPCR_LIGAND_BINDING	REACTOME_GPCR_LIGAND_BINDING		339	-0.207144	-0.522014	1	1	1	1697	tags=4%, list=7%, signal=4%
BIOCARTA_NO2IL12_PATHWAY	BIOCARTA_NO2IL12_PATHWAY		15	0.236183	0.632719	0.988095	1	1	1314	tags=20%, list=5%, signal=21%
BIOCARTA_DC_PATHWAY	BIOCARTA_DC_PATHWAY		16	0.231711	0.620036	0.938776	1	1	1640	tags=25%, list=7%, signal=27%
REACTOME_VOLTAGE_GATED_POTASSIUM_CHANNELS	REACTOME_VOLTAGE_GATED_POTASSIUM_CHANNELS		35	0.194649	0.598485	0.956522	1	1	19600	tags=100%, list=81%, signal=514%
REACTOME_NCAM1_INTERACTIONS	REACTOME_NCAM1_INTERACTIONS		39	0.176314	0.572025	1	1	1	2610	tags=21%, list=11%, signal=23%
BIOCARTA_COMP_PATHWAY	BIOCARTA_COMP_PATHWAY		16	0.196759	0.534064	0.985714	1	1	19545	tags=100%, list=80%, signal=508%
REACTOME_PHASE_0_RAPID_DEPOLARISATION	REACTOME_PHASE_0_RAPID_DEPOLARISATION		37	0.137973	0.437418	1	1	1	2881	tags=22%, list=12%, signal=24%
NABA_ECM_GLYCOPROTEINS	NABA_ECM_GLYCOPROTEINS		158	0.194507	---	---	1	0	2207	tags=17%, list=9%, signal=19%
NABA_CORE_MATRISOME	NABA_CORE_MATRISOME		226	0.28751	---	---	1	0	2207	tags=17%, list=9%, signal=19%
REACTOME_SIGNALING_BY_ROBO_RECEPTORS	REACTOME_SIGNALING_BY_ROBO_RECEPTORS		210	0.575717	---	---	1	0	461	tags=33%, list=2%, signal=34%
REACTOME_METABOLISM_OF_AMINO_ACIDS_AND_DERIVATIVES	REACTOME_METABOLISM_OF_AMINO_ACIDS_AND_DERIVATIVES		343	0.462465	---	---	1	0	407	tags=21%, list=2%, signal=21%
REACTOME_RRNA_PROCESSING	REACTOME_RRNA_PROCESSING		193	0.593683	---	---	1	0	604	tags=38%, list=2%, signal=39%
REACTOME_TRANSLATION	REACTOME_TRANSLATION		272	0.462321	---	---	1	0	619	tags=29%, list=3%, signal=29%
REACTOME_REGULATION_OF_EXPRESSION_OF_SLITS_AND_ROBOS	REACTOME_REGULATION_OF_EXPRESSION_OF_SLITS_AND_ROBOS		166	0.646498	---	---	1	0	461	tags=41%, list=2%, signal=41%

## Sheet: i) SS2_SPLvsBM_HSPC_subsets
NAME	GS<br> follow link to MSigDB	GS DETAILS	SIZE	ES	NES	NOM p-val	FDR q-val	FWER p-val	RANK AT MAX	LEADING EDGE
CB_LT-HSC CORE	LT-HSC CORE	Details ...	114	-0.515098	-1.69892	0	0	0	2277	tags=28%, list=7%, signal=30%
CB_MEP	MEP	Details ...	222	0.497303	1.56002	0.00121655	0.0034569	0.011	4083	tags=28%, list=13%, signal=32%
CB_ST-HSC CORE	ST-HSC CORE	Details ...	71	0.5857	1.60313	0.00413793	0.00461717	0.007	2415	tags=25%, list=7%, signal=27%
BM_LT-HSC	LT_HSC_TOP100	Details ...	91	-0.472931	-1.49589	0.00343643	0.00526126	0.011	5188	tags=43%, list=16%, signal=51%
BM_ST-HSC	ST_HSC_TOP100	Details ...	80	0.518338	1.44791	0.0183357	0.0228857	0.087	4083	tags=20%, list=13%, signal=23%
CB_PROB	PROB	Details ...	210	-0.370448	-1.31703	0.00531915	0.062556	0.077	3400	tags=18%, list=11%, signal=20%
CB_HSC	HSC	Details ...	227	-0.381187	-1.35419	0	0.0735651	0.062	3284	tags=31%, list=10%, signal=34%
CB_MLP	MLP	Details ...	209	-0.345466	-1.21954	0.05	0.127827	0.189	3154	tags=25%, list=10%, signal=27%
CB_GMP	GMP	Details ...	216	-0.326028	-1.16184	0.0846561	0.146149	0.315	4418	tags=26%, list=14%, signal=30%
CB_LT-ST_DIFFEXPRESSED	LT-ST_DIFFEXPRESSED	Details ...	185	-0.332998	-1.17453	0.0809524	0.15435	0.279	2277	tags=19%, list=7%, signal=21%
CB_MLP_NOHSC	MLP_NOHSC	Details ...	96	-0.328148	-1.06069	0.273408	0.281309	0.582	3065	tags=27%, list=10%, signal=30%
CB_ETP	ETP	Details ...	208	0.334556	1.02543	0.413619	0.559096	0.994	5621	tags=23%, list=17%, signal=28%
LSC_STAN	LSC_STAN	Details ...	126	0.376176	1.10592	0.259502	0.564764	0.948	5606	tags=26%, list=17%, signal=32%
CB_CMP	CMP	Details ...	224	0.340591	1.05984	0.313725	0.56841	0.983	4500	tags=24%, list=14%, signal=27%
LSC_KE_NATMED	LSC_KE_NATMED	Details ...	31	0.408857	0.986997	0.489583	0.574746	1	3833	tags=29%, list=12%, signal=33%
CB_EARLYB	EARLYB	Details ...	192	0.2931	0.905556	0.716034	0.69215	1	3911	tags=15%, list=12%, signal=16%

[truncated: 6 more sheets: j) SS2_SPLvsBM_lin-priming_mod, k) Overlap_med_extramed, l) CD71posvsneg_HSPC_subsets, m) CD71posvsneg_lin-priming_mod, n) HSC_DODPBvsLDPB_HSPC_subsets, o) HSC_DODPBvsLDPB_mobilisation]
